# Supplementary material for: The genome, transcriptome, and proteome of the fish parasite Pomphorhynchus laevis (Acanthocephala)
Source: PLoS One. 2020 Jun 23;15(6):e0232973. doi: 10.1371/journal.pone.0232973 (PMC7310846; doi:10.1371/journal.pone.0232973)
Supplement: S1 Table — The P. laevis genome assembly was blasted against a custom database (PRJNA352247, AP009047.1, GFWU01000001-GFWU01049434) with NCBI BLAST+ (E-value ≤ 1e-05; identity ≥ 85%). (XLSX) [file pone.0232973.s001.xlsx]

## Sheet: Megablast_NucGenom-CustomCarp
Query	Subject	Percentage of identical matches	Alignment length	Number of mismatches	Number of gap openings	Start of alignment in query	End of alignment in query	Start of alignment in subject (database hit)	End of alignment in subject (database hit)	Expectation value (E-value)	Bit score
Contig4	NW_017538237.1	88.571	175	19	1	3734	3908	1256745	1256918	1.94e-51	211
Contig31	NW_017543519.1	98.667	75	1	0	8272	8346	278887	278813	1.97e-26	134
Contig31	NW_017539899.1	98.667	75	1	0	8272	8346	248	174	1.97e-26	134
Contig31	NW_017539899.1	98.667	75	1	0	8272	8346	1858	1784	1.97e-26	134
Contig31	NW_017539899.1	98.667	75	1	0	8272	8346	6021	5947	1.97e-26	134
Contig31	NW_017539899.1	98.667	75	1	0	8272	8346	7306	7232	1.97e-26	134
Contig31	NW_017539899.1	98.667	75	1	0	8272	8346	8929	8855	1.97e-26	134
Contig31	NW_017539899.1	98.667	75	1	0	8272	8346	10972	10898	1.97e-26	134
Contig31	NW_017539899.1	98.667	75	1	0	8272	8346	14270	14196	1.97e-26	134
Contig31	NW_017539899.1	98.667	75	1	0	8272	8346	15527	15453	1.97e-26	134
Contig31	NW_017539899.1	98.667	75	1	0	8272	8346	16620	16546	1.97e-26	134
Contig31	NW_017539899.1	98.667	75	1	0	8272	8346	22585	22511	1.97e-26	134
Contig31	NW_017539899.1	98.667	75	1	0	8272	8346	25373	25299	1.97e-26	134
Contig31	NW_017539899.1	98.667	75	1	0	8272	8346	26649	26575	1.97e-26	134
Contig31	NW_017539899.1	98.667	75	1	0	8272	8346	27796	27722	1.97e-26	134
Contig31	NW_017539899.1	98.667	75	1	0	8272	8346	30126	30052	1.97e-26	134
Contig31	NW_017539899.1	98.667	75	1	0	8272	8346	31474	31400	1.97e-26	134
Contig31	NW_017539899.1	98.667	75	1	0	8272	8346	32465	32391	1.97e-26	134
Contig31	NW_017539899.1	98.667	75	1	0	8272	8346	34299	34225	1.97e-26	134
Contig31	NW_017539899.1	98.667	75	1	0	8272	8346	62992	62918	1.97e-26	134
Contig31	NW_017539899.1	98.667	75	1	0	8272	8346	64446	64372	1.97e-26	134
Contig31	NW_017539899.1	98.667	75	1	0	8272	8346	69062	68988	1.97e-26	134
Contig31	NW_017539899.1	98.667	75	1	0	8272	8346	70285	70211	1.97e-26	134
Contig31	NW_017539899.1	98.667	75	1	0	8272	8346	71459	71385	1.97e-26	134
Contig31	NW_017539899.1	98.667	75	1	0	8272	8346	72901	72827	1.97e-26	134
Contig31	NW_017539899.1	98.667	75	1	0	8272	8346	74738	74664	1.97e-26	134
Contig31	NW_017539899.1	98.667	75	1	0	8272	8346	78234	78160	1.97e-26	134
Contig31	NW_017539899.1	98.667	75	1	0	8272	8346	79491	79417	1.97e-26	134
Contig31	NW_017539899.1	98.667	75	1	0	8272	8346	81447	81373	1.97e-26	134
Contig31	NW_017539899.1	98.667	75	1	0	8272	8346	84553	84479	1.97e-26	134
Contig31	NW_017539899.1	98.667	75	1	0	8272	8346	85868	85794	1.97e-26	134
Contig31	NW_017539899.1	98.667	75	1	0	8272	8346	88359	88285	1.97e-26	134
Contig31	NW_017539899.1	98.667	75	1	0	8272	8346	89833	89759	1.97e-26	134
Contig31	NW_017539899.1	98.667	75	1	0	8272	8346	91470	91396	1.97e-26	134
Contig31	NW_017539899.1	98.667	75	1	0	8272	8346	92727	92653	1.97e-26	134
Contig31	NW_017539899.1	98.667	75	1	0	8272	8346	94586	94512	1.97e-26	134
Contig31	NW_017539899.1	98.667	75	1	0	8272	8346	96438	96364	1.97e-26	134
Contig31	NW_017539899.1	98.667	75	1	0	8272	8346	97695	97621	1.97e-26	134
Contig31	NW_017539899.1	98.667	75	1	0	8272	8346	99352	99278	1.97e-26	134
Contig31	NW_017539899.1	98.667	75	1	0	8272	8346	100608	100534	1.97e-26	134
Contig31	NW_017539899.1	98.667	75	1	0	8272	8346	101864	101790	1.97e-26	134
Contig31	NW_017539899.1	98.649	74	1	0	8273	8346	4674	4601	7.09e-26	132
Contig31	NW_017539899.1	98.649	74	1	0	8273	8346	82735	82662	7.09e-26	132
Contig31	NW_017539899.1	97.368	76	1	1	8272	8346	61861	61786	9.17e-25	128
Contig31	NW_017539899.1	97.368	76	1	1	8272	8346	76544	76469	9.17e-25	128
Contig31	NW_017539899.1	97.297	74	2	0	8273	8346	103120	103047	3.3e-24	126
Contig31	NW_017539899.1	97.26	73	2	0	8274	8346	105644	105572	1.19e-23	124
Contig31	NW_017539899.1	98.551	69	1	0	8278	8346	23930	23862	4.26e-23	122
Contig31	NW_017539899.1	96	75	3	0	8272	8346	104363	104289	4.26e-23	122
Contig31	NW_017539899.1	93.421	76	4	1	8272	8346	12226	12151	9.23e-20	111
Contig31	NW_017539899.1	98.214	56	1	0	8291	8346	33626	33571	7.19e-16	99
Contig31	NW_017539899.1	100	35	0	0	8272	8306	27953	27919	7.29e-06	65.8
Contig31	NW_017537844.1	98.667	75	1	0	8272	8346	105587	105661	1.97e-26	134
Contig31	NW_017537844.1	98.667	75	1	0	8272	8346	108658	108732	1.97e-26	134
Contig31	NW_017537844.1	98.667	75	1	0	8272	8346	116182	116256	1.97e-26	134
Contig31	NW_017537844.1	98.667	75	1	0	8272	8346	117192	117266	1.97e-26	134
Contig31	NW_017537844.1	98.649	74	1	0	8273	8346	110021	110094	7.09e-26	132
Contig31	NW_017537844.1	98.63	73	1	0	8272	8344	119767	119839	2.55e-25	130
Contig31	NW_017537844.1	95.946	74	2	1	8273	8346	111513	111585	5.52e-22	119
Contig31	NW_017537844.1	100	52	0	0	8272	8323	113771	113822	2.58e-15	97.1
Contig31	XR_002011725.1	98.649	74	1	0	8273	8346	20	93	7.09e-26	132
Contig31	NW_017541485.1	98.649	74	1	0	8272	8345	26109	26036	7.09e-26	132
Contig31	NC_031700.1	98.63	73	1	0	8273	8345	5918750	5918822	2.55e-25	130
Contig31	NC_031719.1	94.03	67	2	2	8273	8337	11014337	11014403	2e-16	100
Contig31	NC_031731.1	95.918	49	2	0	8271	8319	23906918	23906966	2.6e-10	80.5
Contig31	NC_031714.1	100	39	0	0	8270	8308	8444670	8444708	4.36e-08	73.1
Contig36	NW_017538237.1	88.571	175	19	1	22789	22963	1256918	1256745	7.09e-50	211
Contig42	NC_031730.1	85.496	262	37	1	18301	18561	9245471	9245210	4.69e-69	272
Contig42	NC_031730.1	85.496	262	37	1	2852	3112	9245471	9245210	4.69e-69	272
Contig42	NW_017538237.1	88.571	175	19	1	9099	9273	1256745	1256918	1.04e-50	211
Contig42	NW_017538237.1	88.571	175	19	1	24560	24734	1256745	1256918	1.04e-50	211
Contig42	NW_017538237.1	90.196	102	9	1	12	113	1253519	1253619	8.31e-27	132
Contig42	NW_017538237.1	90.196	102	9	1	12	113	1266960	1267060	8.31e-27	132
Contig42	NW_017538237.1	90.196	102	9	1	12	113	1279357	1279457	8.31e-27	132
Contig42	NW_017538237.1	90.196	102	9	1	12	113	1590485	1590585	8.31e-27	132
Contig42	NW_017538237.1	90.196	102	9	1	12	113	1606131	1606231	8.31e-27	132
Contig42	NW_017538237.1	95.062	81	4	0	3293	3373	1592306	1592386	1.08e-25	128
Contig42	NW_017538237.1	95.062	81	4	0	18742	18822	1592306	1592386	1.08e-25	128
Contig42	NW_017538237.1	96.364	55	2	0	1216	1270	1253788	1253842	1.41e-14	91.6
Contig42	NW_017538237.1	96.364	55	2	0	16665	16719	1253788	1253842	1.41e-14	91.6
Contig42	NC_031732.1	88.785	107	11	1	8	114	2122160	2122265	2.99e-26	130
Contig99	GFWU01043630.1	88.732	71	6	2	60529	60598	2917	2848	2.39e-12	86.1
Contig99	NC_031739.1	88.732	71	6	2	60529	60598	1493243	1493312	2.39e-12	86.1
Contig99	NC_031727.1	88.732	71	6	2	60529	60598	7141775	7141844	2.39e-12	86.1
Contig99	NC_031727.1	88.406	69	6	2	60531	60598	19713769	19713702	3.1e-11	82.4
Contig99	NW_017544706.1	88.406	69	6	2	60531	60598	56185	56252	3.1e-11	82.4
Contig99	NW_017541696.1	88.406	69	6	2	60531	60598	17286	17353	3.1e-11	82.4
Contig99	NW_017540300.1	88.406	69	6	2	60531	60598	32185	32118	3.1e-11	82.4
Contig99	NW_017538281.1	88.406	69	6	2	60531	60598	2496779	2496846	3.1e-11	82.4
Contig99	NW_017544367.1	88.235	68	6	2	60532	60598	79309	79243	1.11e-10	80.5
Contig99	NW_017539509.1	87.324	71	7	2	60529	60598	841	772	1.11e-10	80.5
Contig99	NW_017537982.1	87.324	71	7	2	60529	60598	41174	41105	1.11e-10	80.5
Contig99	NC_031724.1	91.228	57	5	0	60542	60598	14083476	14083420	4e-10	78.7
Contig99	NC_031700.1	89.474	57	6	0	60542	60598	5196558	5196502	1.86e-08	73.1
Contig112	NW_017543519.1	98.718	78	1	0	641274	641351	278810	278887	1.2e-27	139
Contig112	NW_017543519.1	97.403	77	2	0	619420	619496	278811	278887	2.01e-25	132
Contig112	NW_017543519.1	97.368	76	2	0	617093	617168	278812	278887	7.22e-25	130
Contig112	NW_017539899.1	98.718	78	1	0	641274	641351	171	248	1.2e-27	139
Contig112	NW_017539899.1	98.718	78	1	0	641274	641351	1781	1858	1.2e-27	139
Contig112	NW_017539899.1	98.718	78	1	0	641274	641351	5944	6021	1.2e-27	139
Contig112	NW_017539899.1	98.718	78	1	0	641274	641351	7229	7306	1.2e-27	139
Contig112	NW_017539899.1	98.718	78	1	0	641274	641351	8852	8929	1.2e-27	139
Contig112	NW_017539899.1	98.718	78	1	0	641274	641351	10895	10972	1.2e-27	139
Contig112	NW_017539899.1	98.718	78	1	0	641274	641351	14193	14270	1.2e-27	139
Contig112	NW_017539899.1	98.718	78	1	0	641274	641351	15450	15527	1.2e-27	139
Contig112	NW_017539899.1	98.718	78	1	0	641274	641351	16543	16620	1.2e-27	139
Contig112	NW_017539899.1	98.718	78	1	0	641274	641351	22508	22585	1.2e-27	139
Contig112	NW_017539899.1	98.718	78	1	0	641274	641351	25296	25373	1.2e-27	139
Contig112	NW_017539899.1	98.718	78	1	0	641274	641351	26572	26649	1.2e-27	139
Contig112	NW_017539899.1	98.718	78	1	0	641274	641351	27719	27796	1.2e-27	139
Contig112	NW_017539899.1	98.718	78	1	0	641274	641351	30049	30126	1.2e-27	139
Contig112	NW_017539899.1	98.718	78	1	0	641274	641351	31397	31474	1.2e-27	139
Contig112	NW_017539899.1	98.718	78	1	0	641274	641351	32388	32465	1.2e-27	139
Contig112	NW_017539899.1	98.718	78	1	0	641274	641351	34222	34299	1.2e-27	139
Contig112	NW_017539899.1	98.718	78	1	0	641274	641351	62915	62992	1.2e-27	139
Contig112	NW_017539899.1	98.718	78	1	0	641274	641351	64369	64446	1.2e-27	139
Contig112	NW_017539899.1	98.718	78	1	0	641274	641351	68985	69062	1.2e-27	139
Contig112	NW_017539899.1	98.718	78	1	0	641274	641351	70208	70285	1.2e-27	139
Contig112	NW_017539899.1	98.718	78	1	0	641274	641351	71382	71459	1.2e-27	139
Contig112	NW_017539899.1	98.718	78	1	0	641274	641351	72824	72901	1.2e-27	139
Contig112	NW_017539899.1	98.718	78	1	0	641274	641351	74661	74738	1.2e-27	139
Contig112	NW_017539899.1	98.718	78	1	0	641274	641351	78157	78234	1.2e-27	139
Contig112	NW_017539899.1	98.718	78	1	0	641274	641351	79414	79491	1.2e-27	139
Contig112	NW_017539899.1	98.718	78	1	0	641274	641351	81370	81447	1.2e-27	139
Contig112	NW_017539899.1	98.718	78	1	0	641274	641351	84476	84553	1.2e-27	139
Contig112	NW_017539899.1	98.718	78	1	0	641274	641351	85791	85868	1.2e-27	139
Contig112	NW_017539899.1	98.718	78	1	0	641274	641351	88282	88359	1.2e-27	139
Contig112	NW_017539899.1	98.718	78	1	0	641274	641351	89756	89833	1.2e-27	139
Contig112	NW_017539899.1	98.718	78	1	0	641274	641351	91393	91470	1.2e-27	139
Contig112	NW_017539899.1	98.718	78	1	0	641274	641351	92650	92727	1.2e-27	139
Contig112	NW_017539899.1	98.718	78	1	0	641274	641351	94509	94586	1.2e-27	139
Contig112	NW_017539899.1	98.718	78	1	0	641274	641351	96361	96438	1.2e-27	139
Contig112	NW_017539899.1	98.718	78	1	0	641274	641351	97618	97695	1.2e-27	139
Contig112	NW_017539899.1	98.718	78	1	0	641274	641351	99275	99352	1.2e-27	139
Contig112	NW_017539899.1	98.718	78	1	0	641274	641351	100531	100608	1.2e-27	139
Contig112	NW_017539899.1	98.718	78	1	0	641274	641351	101787	101864	1.2e-27	139
Contig112	NW_017539899.1	98.701	77	1	0	641274	641350	4598	4674	4.31e-27	137
Contig112	NW_017539899.1	98.701	77	1	0	641274	641350	82659	82735	4.31e-27	137
Contig112	NW_017539899.1	97.468	79	1	1	641274	641351	61783	61861	5.58e-26	134
Contig112	NW_017539899.1	97.468	79	1	1	641274	641351	76466	76544	5.58e-26	134
Contig112	NW_017539899.1	97.436	78	2	0	617093	617170	85793	85870	5.58e-26	134
Contig112	NW_017539899.1	97.403	77	2	0	619420	619496	172	248	2.01e-25	132
Contig112	NW_017539899.1	97.403	77	2	0	619420	619496	1782	1858	2.01e-25	132
Contig112	NW_017539899.1	97.403	77	2	0	619420	619496	5945	6021	2.01e-25	132
Contig112	NW_017539899.1	97.403	77	2	0	619420	619496	7230	7306	2.01e-25	132
Contig112	NW_017539899.1	97.403	77	2	0	619420	619496	8853	8929	2.01e-25	132
Contig112	NW_017539899.1	97.403	77	2	0	619420	619496	10896	10972	2.01e-25	132
Contig112	NW_017539899.1	97.403	77	2	0	619420	619496	14194	14270	2.01e-25	132
Contig112	NW_017539899.1	97.403	77	2	0	619420	619496	15451	15527	2.01e-25	132
Contig112	NW_017539899.1	97.403	77	2	0	619420	619496	16544	16620	2.01e-25	132
Contig112	NW_017539899.1	97.403	77	2	0	619420	619496	22509	22585	2.01e-25	132
Contig112	NW_017539899.1	97.403	77	2	0	619420	619496	25297	25373	2.01e-25	132
Contig112	NW_017539899.1	97.403	77	2	0	619420	619496	26573	26649	2.01e-25	132
Contig112	NW_017539899.1	97.403	77	2	0	619420	619496	27720	27796	2.01e-25	132
Contig112	NW_017539899.1	97.403	77	2	0	619420	619496	30050	30126	2.01e-25	132
Contig112	NW_017539899.1	97.403	77	2	0	619420	619496	31398	31474	2.01e-25	132
Contig112	NW_017539899.1	97.403	77	2	0	619420	619496	32389	32465	2.01e-25	132
Contig112	NW_017539899.1	97.403	77	2	0	619420	619496	34223	34299	2.01e-25	132
Contig112	NW_017539899.1	97.403	77	2	0	619420	619496	62916	62992	2.01e-25	132
Contig112	NW_017539899.1	97.403	77	2	0	619420	619496	64370	64446	2.01e-25	132
Contig112	NW_017539899.1	97.403	77	2	0	619420	619496	68986	69062	2.01e-25	132
Contig112	NW_017539899.1	97.403	77	2	0	619420	619496	70209	70285	2.01e-25	132
Contig112	NW_017539899.1	97.403	77	2	0	619420	619496	71383	71459	2.01e-25	132
Contig112	NW_017539899.1	97.403	77	2	0	619420	619496	72825	72901	2.01e-25	132
Contig112	NW_017539899.1	97.403	77	2	0	619420	619496	74662	74738	2.01e-25	132
Contig112	NW_017539899.1	97.403	77	2	0	619420	619496	78158	78234	2.01e-25	132
Contig112	NW_017539899.1	97.403	77	2	0	619420	619496	79415	79491	2.01e-25	132
Contig112	NW_017539899.1	97.403	77	2	0	619420	619496	81371	81447	2.01e-25	132
Contig112	NW_017539899.1	97.403	77	2	0	619420	619496	84477	84553	2.01e-25	132
Contig112	NW_017539899.1	97.403	77	2	0	619420	619496	85792	85868	2.01e-25	132
Contig112	NW_017539899.1	97.403	77	2	0	619420	619496	88283	88359	2.01e-25	132
Contig112	NW_017539899.1	97.403	77	2	0	619420	619496	89757	89833	2.01e-25	132
Contig112	NW_017539899.1	97.403	77	2	0	619420	619496	91394	91470	2.01e-25	132
Contig112	NW_017539899.1	97.403	77	2	0	619420	619496	92651	92727	2.01e-25	132
Contig112	NW_017539899.1	97.403	77	2	0	619420	619496	94510	94586	2.01e-25	132
Contig112	NW_017539899.1	97.403	77	2	0	619420	619496	96362	96438	2.01e-25	132
Contig112	NW_017539899.1	97.403	77	2	0	619420	619496	97619	97695	2.01e-25	132
Contig112	NW_017539899.1	97.403	77	2	0	619420	619496	99276	99352	2.01e-25	132
Contig112	NW_017539899.1	97.403	77	2	0	619420	619496	100532	100608	2.01e-25	132
Contig112	NW_017539899.1	97.403	77	2	0	619420	619496	101788	101864	2.01e-25	132
Contig112	NW_017539899.1	97.403	77	2	0	641274	641350	103044	103120	2.01e-25	132
Contig112	NW_017539899.1	97.368	76	2	0	617093	617168	173	248	7.22e-25	130
Contig112	NW_017539899.1	97.368	76	2	0	617093	617168	1783	1858	7.22e-25	130
Contig112	NW_017539899.1	97.368	76	2	0	619420	619495	4599	4674	7.22e-25	130
Contig112	NW_017539899.1	97.368	76	2	0	617093	617168	5946	6021	7.22e-25	130
Contig112	NW_017539899.1	97.368	76	2	0	617093	617168	7231	7306	7.22e-25	130
Contig112	NW_017539899.1	97.368	76	2	0	617093	617168	8854	8929	7.22e-25	130
Contig112	NW_017539899.1	97.368	76	2	0	617093	617168	10897	10972	7.22e-25	130
Contig112	NW_017539899.1	97.368	76	2	0	617093	617168	14195	14270	7.22e-25	130
Contig112	NW_017539899.1	97.368	76	2	0	617093	617168	15452	15527	7.22e-25	130
Contig112	NW_017539899.1	97.368	76	2	0	617093	617168	16545	16620	7.22e-25	130
Contig112	NW_017539899.1	97.368	76	2	0	617093	617168	22510	22585	7.22e-25	130
Contig112	NW_017539899.1	97.368	76	2	0	617093	617168	25298	25373	7.22e-25	130
Contig112	NW_017539899.1	97.368	76	2	0	617093	617168	26574	26649	7.22e-25	130
Contig112	NW_017539899.1	97.368	76	2	0	617093	617168	27721	27796	7.22e-25	130
Contig112	NW_017539899.1	97.368	76	2	0	617093	617168	30051	30126	7.22e-25	130
Contig112	NW_017539899.1	97.368	76	2	0	617093	617168	31399	31474	7.22e-25	130
Contig112	NW_017539899.1	97.368	76	2	0	617093	617168	32390	32465	7.22e-25	130
Contig112	NW_017539899.1	97.368	76	2	0	617093	617168	34224	34299	7.22e-25	130
Contig112	NW_017539899.1	97.368	76	2	0	617093	617168	62917	62992	7.22e-25	130
Contig112	NW_017539899.1	97.368	76	2	0	617093	617168	64371	64446	7.22e-25	130
Contig112	NW_017539899.1	97.368	76	2	0	617093	617168	68987	69062	7.22e-25	130
Contig112	NW_017539899.1	97.368	76	2	0	617093	617168	70210	70285	7.22e-25	130
Contig112	NW_017539899.1	97.368	76	2	0	617093	617168	71384	71459	7.22e-25	130
Contig112	NW_017539899.1	97.368	76	2	0	617093	617168	72826	72901	7.22e-25	130
Contig112	NW_017539899.1	97.368	76	2	0	617093	617168	74663	74738	7.22e-25	130
Contig112	NW_017539899.1	97.368	76	2	0	617093	617168	78159	78234	7.22e-25	130
Contig112	NW_017539899.1	97.368	76	2	0	617093	617168	79416	79491	7.22e-25	130
Contig112	NW_017539899.1	97.368	76	2	0	617093	617168	81372	81447	7.22e-25	130
Contig112	NW_017539899.1	97.368	76	2	0	619420	619495	82660	82735	7.22e-25	130
Contig112	NW_017539899.1	97.368	76	2	0	617093	617168	84478	84553	7.22e-25	130
Contig112	NW_017539899.1	97.368	76	2	0	617093	617168	88284	88359	7.22e-25	130
Contig112	NW_017539899.1	97.368	76	2	0	617093	617168	89758	89833	7.22e-25	130
Contig112	NW_017539899.1	97.368	76	2	0	617093	617168	91395	91470	7.22e-25	130
Contig112	NW_017539899.1	97.368	76	2	0	617093	617168	92652	92727	7.22e-25	130
Contig112	NW_017539899.1	97.368	76	2	0	617093	617168	94511	94586	7.22e-25	130
Contig112	NW_017539899.1	97.368	76	2	0	617093	617168	96363	96438	7.22e-25	130
Contig112	NW_017539899.1	97.368	76	2	0	617093	617168	97620	97695	7.22e-25	130
Contig112	NW_017539899.1	97.368	76	2	0	617093	617168	99277	99352	7.22e-25	130
Contig112	NW_017539899.1	97.368	76	2	0	617093	617168	100533	100608	7.22e-25	130
Contig112	NW_017539899.1	97.368	76	2	0	617093	617168	101789	101864	7.22e-25	130
Contig112	NW_017539899.1	97.368	76	2	0	641274	641349	105569	105644	7.22e-25	130
Contig112	NW_017539899.1	97.333	75	2	0	617093	617167	4600	4674	2.6e-24	128
Contig112	NW_017539899.1	98.611	72	1	0	641274	641345	23859	23930	2.6e-24	128
Contig112	NW_017539899.1	97.333	75	2	0	617093	617167	82661	82735	2.6e-24	128
Contig112	NW_017539899.1	96.154	78	2	1	619420	619496	61784	61861	9.34e-24	126
Contig112	NW_017539899.1	96.154	78	2	1	619420	619496	76467	76544	9.34e-24	126
Contig112	NW_017539899.1	96.104	77	2	1	617093	617168	61785	61861	3.36e-23	124
Contig112	NW_017539899.1	96.104	77	2	1	617093	617168	76468	76544	3.36e-23	124
Contig112	NW_017539899.1	96.053	76	3	0	619420	619495	103045	103120	3.36e-23	124
Contig112	NW_017539899.1	96	75	3	0	617093	617167	103046	103120	1.21e-22	122
Contig112	NW_017539899.1	94.872	78	4	0	641274	641351	104286	104363	1.21e-22	122
Contig112	NW_017539899.1	96	75	3	0	619420	619494	105570	105644	1.21e-22	122
Contig112	NW_017539899.1	97.183	71	2	0	619420	619490	23860	23930	4.34e-22	121
Contig112	NW_017539899.1	95.946	74	3	0	619423	619496	104290	104363	4.34e-22	121
Contig112	NW_017539899.1	95.946	74	3	0	617093	617166	105571	105644	4.34e-22	121
Contig112	NW_017539899.1	97.143	70	2	0	617093	617162	23861	23930	1.56e-21	119
Contig112	NW_017539899.1	93.671	79	4	1	641274	641351	12148	12226	5.62e-21	117
Contig112	NW_017539899.1	94.667	75	4	0	617094	617168	104289	104363	5.62e-21	117
Contig112	NW_017539899.1	93.506	77	4	1	617093	617168	12150	12226	7.27e-20	113
Contig112	NW_017539899.1	92.308	78	5	1	619420	619496	12149	12226	9.4e-19	110
Contig112	NW_017539899.1	98.305	59	1	0	641274	641332	33568	33626	4.37e-17	104
Contig112	NW_017539899.1	98.246	57	1	0	617093	617149	33570	33626	5.66e-16	100
Contig112	NW_017539899.1	96.552	58	2	0	619420	619477	33569	33626	7.32e-15	97.1
Contig112	NW_017537844.1	98.718	78	1	0	641274	641351	105664	105587	1.2e-27	139
Contig112	NW_017537844.1	98.718	78	1	0	641274	641351	108735	108658	1.2e-27	139
Contig112	NW_017537844.1	98.718	78	1	0	641274	641351	116259	116182	1.2e-27	139
Contig112	NW_017537844.1	98.718	78	1	0	641274	641351	117269	117192	1.2e-27	139
Contig112	NW_017537844.1	98.701	77	1	0	641274	641350	110097	110021	4.31e-27	137
Contig112	NW_017537844.1	97.436	78	2	0	641274	641351	119844	119767	5.58e-26	134
Contig112	NW_017537844.1	98.649	74	1	0	619423	619496	105660	105587	2.01e-25	132
Contig112	NW_017537844.1	98.649	74	1	0	619423	619496	108731	108658	2.01e-25	132
Contig112	NW_017537844.1	98.649	74	1	0	619423	619496	116255	116182	2.01e-25	132
Contig112	NW_017537844.1	98.649	74	1	0	619423	619496	117265	117192	2.01e-25	132
Contig112	NW_017537844.1	97.368	76	2	0	617093	617168	105662	105587	7.22e-25	130
Contig112	NW_017537844.1	97.368	76	2	0	617093	617168	108733	108658	7.22e-25	130
Contig112	NW_017537844.1	98.63	73	1	0	619423	619495	110093	110021	7.22e-25	130
Contig112	NW_017537844.1	97.368	76	2	0	617093	617168	116257	116182	7.22e-25	130
Contig112	NW_017537844.1	97.368	76	2	0	617093	617168	117267	117192	7.22e-25	130
Contig112	NW_017537844.1	98.63	73	1	0	619424	619496	119839	119767	7.22e-25	130
Contig112	NW_017537844.1	97.333	75	2	0	617093	617167	110095	110021	2.6e-24	128
Contig112	NW_017537844.1	96.104	77	2	1	641274	641350	111588	111513	3.36e-23	124
Contig112	NW_017537844.1	97.26	73	2	0	617096	617168	119839	119767	3.36e-23	124
Contig112	NW_017537844.1	95.89	73	2	1	619423	619495	111584	111513	5.62e-21	117
Contig112	NW_017537844.1	94.667	75	3	1	617093	617167	111586	111513	2.02e-20	115
Contig112	NW_017537844.1	100	52	0	0	641300	641351	113822	113771	7.32e-15	97.1
Contig112	NW_017537844.1	100	52	0	0	619445	619496	113822	113771	7.32e-15	97.1
Contig112	NW_017537844.1	98.077	52	1	0	617117	617168	113822	113771	3.41e-13	91.6
Contig112	XR_002011725.1	98.701	77	1	0	641274	641350	96	20	4.31e-27	137
Contig112	XR_002011725.1	98.63	73	1	0	619423	619495	92	20	7.22e-25	130
Contig112	XR_002011725.1	97.333	75	2	0	617093	617167	94	20	2.6e-24	128
Contig112	NW_017541485.1	97.436	78	1	1	641274	641351	26033	26109	2.01e-25	132
Contig112	NW_017541485.1	98.649	74	1	0	619423	619496	26036	26109	2.01e-25	132
Contig112	NW_017541485.1	95.062	81	3	1	617095	617175	26036	26115	9.34e-24	126
Contig112	NC_031700.1	98.63	73	1	0	641278	641350	5918822	5918750	7.22e-25	130
Contig112	NC_031700.1	98.63	73	1	0	619423	619495	5918822	5918750	7.22e-25	130
Contig112	NC_031700.1	97.26	73	2	0	617095	617167	5918822	5918750	3.36e-23	124
Contig112	NC_031719.1	94.03	67	2	2	641286	641350	11014403	11014337	5.66e-16	100
Contig112	NC_031719.1	94.03	67	2	2	619431	619495	11014403	11014337	5.66e-16	100
Contig112	NC_031719.1	92.537	67	3	2	617103	617167	11014403	11014337	2.63e-14	95.3
Contig112	NC_031731.1	95.833	48	2	0	641304	641351	23906966	23906919	2.65e-09	78.7
Contig112	NC_031731.1	95.833	48	2	0	619449	619496	23906966	23906919	2.65e-09	78.7
Contig112	NC_031731.1	93.75	48	3	0	617121	617168	23906966	23906919	1.23e-07	73.1
Contig112	NC_031714.1	100	37	0	0	641315	641351	8444708	8444672	1.6e-06	69.4
Contig112	NC_031714.1	100	37	0	0	619460	619496	8444708	8444672	1.6e-06	69.4
Contig144	NW_017538237.1	86.087	345	46	2	13517	13860	1256918	1256575	9.79e-99	370
Contig144	NW_017538237.1	87.778	180	21	1	14722	14900	1255475	1255296	2.26e-50	209
Contig144	NW_017538237.1	87.778	180	21	1	14722	14900	1283133	1282954	2.26e-50	209
Contig144	NW_017538237.1	87.778	180	21	1	14722	14900	1608057	1607878	2.26e-50	209
Contig144	NW_017538237.1	95.062	81	4	0	14722	14802	1592386	1592306	6.51e-26	128
Contig144	NW_017538237.1	95.062	81	4	0	3799	3879	1592386	1592306	6.51e-26	128
Contig144	NW_017538237.1	96.364	55	2	0	5902	5956	1253842	1253788	8.54e-15	91.6
Contig144	NC_031730.1	85.496	262	37	1	16197	16457	9245471	9245210	2.84e-69	272
Contig144	NC_031730.1	85.496	262	37	1	4060	4320	9245210	9245471	2.84e-69	272
Contig144	NC_031732.1	88.71	124	14	0	14722	14845	2125375	2125252	3.86e-33	152
Contig180	NW_017538825.1	93.617	47	2	1	130411	130457	1162888	1162843	4.54e-07	69.4
Contig180	NW_017538825.1	93.617	47	2	1	91125	91171	1162888	1162843	4.54e-07	69.4
Contig180	NW_017541416.1	91.667	48	4	0	91124	91171	324123	324170	1.63e-06	67.6
Contig180	NW_017541416.1	91.667	48	4	0	130410	130457	324123	324170	1.63e-06	67.6
Contig180	NW_017541416.1	91.489	47	4	0	91125	91171	319206	319252	5.87e-06	65.8
Contig180	NW_017541416.1	91.489	47	4	0	130411	130457	319206	319252	5.87e-06	65.8
Contig180	NW_017541416.1	91.489	47	4	0	91125	91171	320605	320651	5.87e-06	65.8
Contig180	NW_017541416.1	91.489	47	4	0	130411	130457	320605	320651	5.87e-06	65.8
Contig180	NW_017541416.1	91.489	47	4	0	91125	91171	322852	322898	5.87e-06	65.8
Contig180	NW_017541416.1	91.489	47	4	0	130411	130457	322852	322898	5.87e-06	65.8
Contig180	NW_017541416.1	91.489	47	4	0	91125	91171	329216	329262	5.87e-06	65.8
Contig180	NW_017541416.1	91.489	47	4	0	130411	130457	329216	329262	5.87e-06	65.8
Contig180	NW_017544424.1	91.489	47	4	0	130411	130457	5246	5200	5.87e-06	65.8
Contig180	NW_017544424.1	91.489	47	4	0	91125	91171	5246	5200	5.87e-06	65.8
Contig180	NW_017542417.1	91.489	47	4	0	130411	130457	485535	485489	5.87e-06	65.8
Contig180	NW_017542417.1	91.489	47	4	0	91125	91171	485535	485489	5.87e-06	65.8
Contig180	NW_017541602.1	91.489	47	4	0	130411	130457	57116	57070	5.87e-06	65.8
Contig180	NW_017541602.1	91.489	47	4	0	91125	91171	57116	57070	5.87e-06	65.8
Contig180	NW_017541602.1	91.489	47	4	0	130411	130457	208189	208143	5.87e-06	65.8
Contig180	NW_017541602.1	91.489	47	4	0	91125	91171	208189	208143	5.87e-06	65.8
Contig180	NW_017541602.1	91.489	47	4	0	130411	130457	210069	210023	5.87e-06	65.8
Contig180	NW_017541602.1	91.489	47	4	0	91125	91171	210069	210023	5.87e-06	65.8
Contig180	NW_017541602.1	91.489	47	4	0	130411	130457	210283	210237	5.87e-06	65.8
Contig180	NW_017541602.1	91.489	47	4	0	91125	91171	210283	210237	5.87e-06	65.8
Contig180	NW_017541602.1	91.489	47	4	0	130411	130457	211329	211283	5.87e-06	65.8
Contig180	NW_017541602.1	91.489	47	4	0	91125	91171	211329	211283	5.87e-06	65.8
Contig180	NW_017541602.1	91.489	47	4	0	130411	130457	212575	212529	5.87e-06	65.8
Contig180	NW_017541602.1	91.489	47	4	0	91125	91171	212575	212529	5.87e-06	65.8
Contig180	NW_017541602.1	91.489	47	4	0	130411	130457	214776	214730	5.87e-06	65.8
Contig180	NW_017541602.1	91.489	47	4	0	91125	91171	214776	214730	5.87e-06	65.8
Contig180	NW_017541602.1	91.489	47	4	0	130411	130457	217434	217388	5.87e-06	65.8
Contig180	NW_017541602.1	91.489	47	4	0	91125	91171	217434	217388	5.87e-06	65.8
Contig180	NW_017541602.1	91.489	47	4	0	130411	130457	220216	220170	5.87e-06	65.8
Contig180	NW_017541602.1	91.489	47	4	0	91125	91171	220216	220170	5.87e-06	65.8
Contig180	NW_017541602.1	91.489	47	4	0	130411	130457	221197	221151	5.87e-06	65.8
Contig180	NW_017541602.1	91.489	47	4	0	91125	91171	221197	221151	5.87e-06	65.8
Contig180	NW_017541602.1	91.489	47	4	0	130411	130457	224298	224252	5.87e-06	65.8
Contig180	NW_017541602.1	91.489	47	4	0	91125	91171	224298	224252	5.87e-06	65.8
Contig180	NW_017541602.1	91.489	47	4	0	130411	130457	225486	225440	5.87e-06	65.8
Contig180	NW_017541602.1	91.489	47	4	0	91125	91171	225486	225440	5.87e-06	65.8
Contig180	NW_017541602.1	91.489	47	4	0	130411	130457	228368	228322	5.87e-06	65.8
Contig180	NW_017541602.1	91.489	47	4	0	91125	91171	228368	228322	5.87e-06	65.8
Contig180	NW_017541602.1	91.489	47	4	0	130411	130457	230869	230823	5.87e-06	65.8
Contig180	NW_017541602.1	91.489	47	4	0	91125	91171	230869	230823	5.87e-06	65.8
Contig180	NW_017541602.1	91.489	47	4	0	130411	130457	231820	231774	5.87e-06	65.8
Contig180	NW_017541602.1	91.489	47	4	0	91125	91171	231820	231774	5.87e-06	65.8
Contig180	NW_017541602.1	91.489	47	4	0	130411	130457	243901	243855	5.87e-06	65.8
Contig180	NW_017541602.1	91.489	47	4	0	91125	91171	243901	243855	5.87e-06	65.8
Contig180	NW_017541602.1	91.489	47	4	0	130411	130457	244457	244411	5.87e-06	65.8
Contig180	NW_017541602.1	91.489	47	4	0	91125	91171	244457	244411	5.87e-06	65.8
Contig180	NW_017541602.1	91.489	47	4	0	130411	130457	245700	245654	5.87e-06	65.8
Contig180	NW_017541602.1	91.489	47	4	0	91125	91171	245700	245654	5.87e-06	65.8
Contig180	NW_017541602.1	91.489	47	4	0	130411	130457	246495	246449	5.87e-06	65.8
Contig180	NW_017541602.1	91.489	47	4	0	91125	91171	246495	246449	5.87e-06	65.8
Contig180	NW_017541602.1	91.489	47	4	0	130411	130457	249621	249575	5.87e-06	65.8
Contig180	NW_017541602.1	91.489	47	4	0	91125	91171	249621	249575	5.87e-06	65.8
Contig180	NW_017541602.1	91.489	47	4	0	130411	130457	251954	251908	5.87e-06	65.8
Contig180	NW_017541602.1	91.489	47	4	0	91125	91171	251954	251908	5.87e-06	65.8
Contig180	NW_017541602.1	91.489	47	4	0	130411	130457	253925	253879	5.87e-06	65.8
Contig180	NW_017541602.1	91.489	47	4	0	91125	91171	253925	253879	5.87e-06	65.8
Contig180	NW_017541602.1	91.489	47	4	0	130411	130457	254965	254919	5.87e-06	65.8
Contig180	NW_017541602.1	91.489	47	4	0	91125	91171	254965	254919	5.87e-06	65.8
Contig180	NW_017541602.1	91.489	47	4	0	130411	130457	256059	256013	5.87e-06	65.8
Contig180	NW_017541602.1	91.489	47	4	0	91125	91171	256059	256013	5.87e-06	65.8
Contig180	NW_017541602.1	91.489	47	4	0	130411	130457	257639	257593	5.87e-06	65.8
Contig180	NW_017541602.1	91.489	47	4	0	91125	91171	257639	257593	5.87e-06	65.8
Contig180	NW_017540315.1	91.489	47	4	0	91125	91171	126699	126745	5.87e-06	65.8
Contig180	NW_017540315.1	91.489	47	4	0	130411	130457	126699	126745	5.87e-06	65.8
Contig180	NC_031739.1	91.489	47	4	0	91125	91171	4268562	4268608	5.87e-06	65.8
Contig180	NC_031739.1	91.489	47	4	0	130411	130457	4268562	4268608	5.87e-06	65.8
Contig180	NC_031726.1	91.489	47	4	0	91125	91171	3926952	3926998	5.87e-06	65.8
Contig180	NC_031726.1	91.489	47	4	0	130411	130457	3926952	3926998	5.87e-06	65.8
Contig180	NC_031726.1	91.489	47	4	0	91125	91171	3927992	3928038	5.87e-06	65.8
Contig180	NC_031726.1	91.489	47	4	0	130411	130457	3927992	3928038	5.87e-06	65.8
Contig180	NC_031726.1	91.489	47	4	0	91125	91171	3929031	3929077	5.87e-06	65.8
Contig180	NC_031726.1	91.489	47	4	0	130411	130457	3929031	3929077	5.87e-06	65.8
Contig180	NC_031726.1	91.489	47	4	0	91125	91171	3934949	3934995	5.87e-06	65.8
Contig180	NC_031726.1	91.489	47	4	0	130411	130457	3934949	3934995	5.87e-06	65.8
Contig180	NC_031710.1	91.489	47	4	0	130411	130457	17966217	17966171	5.87e-06	65.8
Contig180	NC_031710.1	91.489	47	4	0	91125	91171	17966217	17966171	5.87e-06	65.8
Contig198	NC_031730.1	85.496	262	37	1	13304	13564	9245210	9245471	2.99e-69	272
Contig198	NW_017538237.1	88.571	175	19	1	7138	7312	1256918	1256745	6.61e-51	211
Contig198	NW_017538237.1	95.062	81	4	0	13043	13123	1592386	1592306	6.85e-26	128
Contig198	NW_017538237.1	96.364	55	2	0	15146	15200	1253842	1253788	8.99e-15	91.6
Contig203	NC_031730.1	85.496	262	37	1	14128	14388	9245210	9245471	3.61e-69	272
Contig203	NW_017538237.1	88.571	175	19	1	7963	8137	1256918	1256745	7.98e-51	211
Contig203	NW_017538237.1	95.062	81	4	0	13867	13947	1592386	1592306	8.26e-26	128
Contig203	NW_017538237.1	96.364	55	2	0	15970	16024	1253842	1253788	1.08e-14	91.6
Contig203	NW_017538237.1	97.561	41	1	0	1	41	1253828	1253788	1.41e-08	71.3
Contig233	NW_017540611.1	97.5	40	1	0	155473	155512	45358	45397	1.05e-06	69.4
Contig233	NW_017538200.1	97.5	40	1	0	155473	155512	776332	776371	1.05e-06	69.4
Contig233	NC_031744.1	97.5	40	1	0	155473	155512	2952920	2952881	1.05e-06	69.4
Contig249	NC_031697.1	91.667	48	3	1	36294	36340	10194023	10193976	1.29e-06	65.8
Contig302	NW_017543753.1	94.872	39	2	0	10824	10862	166085	166123	6.59e-06	62.1
Contig302	NC_031737.1	94.872	39	2	0	10824	10862	14553807	14553845	6.59e-06	62.1
Contig309	NW_017538237.1	86.087	345	46	2	7750	8093	1256918	1256575	7.6e-99	370
Contig309	NW_017538237.1	95.062	81	4	0	8955	9035	1592386	1592306	5.05e-26	128
Contig309	NW_017538237.1	96.364	55	2	0	11058	11112	1253842	1253788	6.63e-15	91.6
Contig309	NW_017538237.1	96.364	55	2	0	636	690	1253842	1253788	6.63e-15	91.6
Contig309	NC_031730.1	85.496	262	37	1	9216	9476	9245210	9245471	2.21e-69	272
Contig312	NW_017538088.1	97.222	72	2	0	67048	67119	92739	92810	1.29e-23	122
Contig312	NW_017538088.1	95.946	74	3	0	67046	67119	90538	90611	4.64e-23	121
Contig312	NW_017538088.1	94.521	73	4	0	67047	67119	92582	92654	7.77e-21	113
Contig330	NW_017537909.1	90.667	75	7	0	160099	160173	1032634	1032560	1.72e-16	100
Contig330	NW_017539088.1	93.846	65	4	0	160109	160173	601894	601830	6.17e-16	99
Contig330	NC_031716.1	93.846	65	4	0	160109	160173	9742965	9742901	6.17e-16	99
Contig330	NC_031716.1	90.541	74	7	0	160100	160173	9743522	9743595	6.17e-16	99
Contig330	NC_031700.1	93.846	65	4	0	160109	160173	5783999	5784063	6.17e-16	99
Contig330	NC_031700.1	93.846	65	4	0	160109	160173	5785889	5785953	6.17e-16	99
Contig330	NC_031700.1	93.846	65	4	0	160109	160173	5920360	5920424	6.17e-16	99
Contig330	NC_031700.1	93.846	65	4	0	160109	160173	5922807	5922871	6.17e-16	99
Contig330	NW_017543712.1	90.541	74	6	1	160096	160168	109231	109304	2.22e-15	97.1
Contig330	NW_017543712.1	89.189	74	8	0	160100	160173	123522	123595	2.87e-14	93.5
Contig330	NW_017543712.1	89.189	74	8	0	160100	160173	124836	124909	2.87e-14	93.5
Contig330	NW_017543712.1	92.308	65	5	0	160109	160173	126131	126195	2.87e-14	93.5
Contig330	NW_017543712.1	89.189	74	8	0	160100	160173	127444	127517	2.87e-14	93.5
Contig330	NW_017543712.1	87.838	74	9	0	160100	160173	119469	119542	1.34e-12	87.9
Contig330	NW_017543712.1	88.406	69	7	1	160100	160168	120758	120825	6.22e-11	82.4
Contig330	NC_031726.1	90.541	74	6	1	160096	160168	15716338	15716265	2.22e-15	97.1
Contig330	NW_017542665.1	95	60	3	0	160109	160168	58959	59018	7.99e-15	95.3
Contig330	NW_017542665.1	89.189	74	8	0	160100	160173	62865	62938	2.87e-14	93.5
Contig330	NW_017538629.1	92.308	65	5	0	160109	160173	2131	2067	2.87e-14	93.5
Contig330	NW_017538629.1	92.308	65	5	0	160109	160173	2879	2815	2.87e-14	93.5
Contig330	NW_017538629.1	92.308	65	5	0	160109	160173	3762	3698	2.87e-14	93.5
Contig330	NW_017538629.1	92.308	65	5	0	160109	160173	5041	4977	2.87e-14	93.5
Contig330	NW_017538629.1	92.308	65	5	0	160109	160173	7227	7163	2.87e-14	93.5
Contig330	NW_017538629.1	92.308	65	5	0	160109	160173	8505	8441	2.87e-14	93.5
Contig330	NW_017538629.1	93.333	60	4	0	160109	160168	1312	1253	3.72e-13	89.8
Contig330	NW_017538629.1	94.737	57	3	0	160117	160173	9820	9764	3.72e-13	89.8
Contig330	NW_017538629.1	95.349	43	2	0	160109	160151	43	1	4.84e-07	69.4
Contig330	NC_031699.1	89.189	74	8	0	160100	160173	15922745	15922818	2.87e-14	93.5
Contig330	NC_031699.1	92.308	65	5	0	160109	160173	15923402	15923338	2.87e-14	93.5
Contig330	NC_031699.1	93.333	60	4	0	160109	160168	15925986	15925927	3.72e-13	89.8
Contig330	NC_031709.1	88.406	69	8	0	160100	160168	19791630	19791698	1.73e-11	84.2
Contig330	NW_017541838.1	95.833	48	2	0	160121	160168	2924	2877	8.04e-10	78.7
Contig330	NW_017541807.1	95.745	47	2	0	160122	160168	3098	3052	2.89e-09	76.8
Contig330	NW_017541807.1	95.745	47	2	0	160122	160168	21555	21509	2.89e-09	76.8
Contig337	NC_031730.1	85.496	262	37	1	38227	38487	9245210	9245471	8.51e-69	272
Contig337	NW_017538237.1	88.571	175	19	1	47541	47715	1256918	1256745	1.88e-50	211
Contig337	NW_017538237.1	88.571	175	19	1	32199	32373	1256918	1256745	1.88e-50	211
Contig337	NW_017538237.1	88.571	175	19	1	27057	27231	1256918	1256745	1.88e-50	211
Contig337	NW_017538237.1	95.062	81	4	0	37966	38046	1592386	1592306	1.95e-25	128
Contig337	NW_017538237.1	96.364	55	2	0	40069	40123	1253842	1253788	2.56e-14	91.6
Contig340	NC_031741.1	87.143	70	9	0	138199	138268	14430594	14430663	2.11e-10	80.5
Contig359	NW_017541416.1	93.75	48	3	0	20226	20273	324123	324170	4.1e-08	73.1
Contig359	NW_017541416.1	93.75	48	3	0	23716	23763	324123	324170	4.1e-08	73.1
Contig359	NW_017541416.1	93.617	47	3	0	20227	20273	319206	319252	1.47e-07	71.3
Contig359	NW_017541416.1	93.617	47	3	0	23717	23763	319206	319252	1.47e-07	71.3
Contig359	NW_017541416.1	93.617	47	3	0	20227	20273	320605	320651	1.47e-07	71.3
Contig359	NW_017541416.1	93.617	47	3	0	23717	23763	320605	320651	1.47e-07	71.3
Contig359	NW_017541416.1	93.617	47	3	0	20227	20273	322852	322898	1.47e-07	71.3
Contig359	NW_017541416.1	93.617	47	3	0	23717	23763	322852	322898	1.47e-07	71.3
Contig359	NW_017541416.1	93.617	47	3	0	20227	20273	329216	329262	1.47e-07	71.3
Contig359	NW_017541416.1	93.617	47	3	0	23717	23763	329216	329262	1.47e-07	71.3
Contig359	NW_017544424.1	93.617	47	3	0	23717	23763	5246	5200	1.47e-07	71.3
Contig359	NW_017544424.1	93.617	47	3	0	20227	20273	5246	5200	1.47e-07	71.3
Contig359	NW_017542417.1	93.617	47	3	0	23717	23763	485535	485489	1.47e-07	71.3
Contig359	NW_017542417.1	93.617	47	3	0	20227	20273	485535	485489	1.47e-07	71.3
Contig359	NW_017541602.1	93.617	47	3	0	23717	23763	57116	57070	1.47e-07	71.3
Contig359	NW_017541602.1	93.617	47	3	0	20227	20273	57116	57070	1.47e-07	71.3
Contig359	NW_017541602.1	93.617	47	3	0	23717	23763	208189	208143	1.47e-07	71.3
Contig359	NW_017541602.1	93.617	47	3	0	20227	20273	208189	208143	1.47e-07	71.3
Contig359	NW_017541602.1	93.617	47	3	0	23717	23763	210069	210023	1.47e-07	71.3
Contig359	NW_017541602.1	93.617	47	3	0	20227	20273	210069	210023	1.47e-07	71.3
Contig359	NW_017541602.1	93.617	47	3	0	23717	23763	210283	210237	1.47e-07	71.3
Contig359	NW_017541602.1	93.617	47	3	0	20227	20273	210283	210237	1.47e-07	71.3
Contig359	NW_017541602.1	93.617	47	3	0	23717	23763	211329	211283	1.47e-07	71.3
Contig359	NW_017541602.1	93.617	47	3	0	20227	20273	211329	211283	1.47e-07	71.3
Contig359	NW_017541602.1	93.617	47	3	0	23717	23763	212575	212529	1.47e-07	71.3
Contig359	NW_017541602.1	93.617	47	3	0	20227	20273	212575	212529	1.47e-07	71.3
Contig359	NW_017541602.1	93.617	47	3	0	23717	23763	214776	214730	1.47e-07	71.3
Contig359	NW_017541602.1	93.617	47	3	0	20227	20273	214776	214730	1.47e-07	71.3
Contig359	NW_017541602.1	93.617	47	3	0	23717	23763	217434	217388	1.47e-07	71.3
Contig359	NW_017541602.1	93.617	47	3	0	20227	20273	217434	217388	1.47e-07	71.3
Contig359	NW_017541602.1	93.617	47	3	0	23717	23763	220216	220170	1.47e-07	71.3
Contig359	NW_017541602.1	93.617	47	3	0	20227	20273	220216	220170	1.47e-07	71.3
Contig359	NW_017541602.1	93.617	47	3	0	23717	23763	221197	221151	1.47e-07	71.3
Contig359	NW_017541602.1	93.617	47	3	0	20227	20273	221197	221151	1.47e-07	71.3
Contig359	NW_017541602.1	93.617	47	3	0	23717	23763	224298	224252	1.47e-07	71.3
Contig359	NW_017541602.1	93.617	47	3	0	20227	20273	224298	224252	1.47e-07	71.3
Contig359	NW_017541602.1	93.617	47	3	0	23717	23763	225486	225440	1.47e-07	71.3
Contig359	NW_017541602.1	93.617	47	3	0	20227	20273	225486	225440	1.47e-07	71.3
Contig359	NW_017541602.1	93.617	47	3	0	23717	23763	228368	228322	1.47e-07	71.3
Contig359	NW_017541602.1	93.617	47	3	0	20227	20273	228368	228322	1.47e-07	71.3
Contig359	NW_017541602.1	93.617	47	3	0	23717	23763	230869	230823	1.47e-07	71.3
Contig359	NW_017541602.1	93.617	47	3	0	20227	20273	230869	230823	1.47e-07	71.3
Contig359	NW_017541602.1	93.617	47	3	0	23717	23763	231820	231774	1.47e-07	71.3
Contig359	NW_017541602.1	93.617	47	3	0	20227	20273	231820	231774	1.47e-07	71.3
Contig359	NW_017541602.1	93.617	47	3	0	23717	23763	243901	243855	1.47e-07	71.3
Contig359	NW_017541602.1	93.617	47	3	0	20227	20273	243901	243855	1.47e-07	71.3
Contig359	NW_017541602.1	93.617	47	3	0	23717	23763	244457	244411	1.47e-07	71.3
Contig359	NW_017541602.1	93.617	47	3	0	20227	20273	244457	244411	1.47e-07	71.3
Contig359	NW_017541602.1	93.617	47	3	0	23717	23763	245700	245654	1.47e-07	71.3
Contig359	NW_017541602.1	93.617	47	3	0	20227	20273	245700	245654	1.47e-07	71.3
Contig359	NW_017541602.1	93.617	47	3	0	23717	23763	246495	246449	1.47e-07	71.3
Contig359	NW_017541602.1	93.617	47	3	0	20227	20273	246495	246449	1.47e-07	71.3
Contig359	NW_017541602.1	93.617	47	3	0	23717	23763	249621	249575	1.47e-07	71.3
Contig359	NW_017541602.1	93.617	47	3	0	20227	20273	249621	249575	1.47e-07	71.3
Contig359	NW_017541602.1	93.617	47	3	0	23717	23763	251954	251908	1.47e-07	71.3
Contig359	NW_017541602.1	93.617	47	3	0	20227	20273	251954	251908	1.47e-07	71.3
Contig359	NW_017541602.1	93.617	47	3	0	23717	23763	253925	253879	1.47e-07	71.3
Contig359	NW_017541602.1	93.617	47	3	0	20227	20273	253925	253879	1.47e-07	71.3
Contig359	NW_017541602.1	93.617	47	3	0	23717	23763	254965	254919	1.47e-07	71.3
Contig359	NW_017541602.1	93.617	47	3	0	20227	20273	254965	254919	1.47e-07	71.3
Contig359	NW_017541602.1	93.617	47	3	0	23717	23763	256059	256013	1.47e-07	71.3
Contig359	NW_017541602.1	93.617	47	3	0	20227	20273	256059	256013	1.47e-07	71.3
Contig359	NW_017541602.1	93.617	47	3	0	23717	23763	257639	257593	1.47e-07	71.3
Contig359	NW_017541602.1	93.617	47	3	0	20227	20273	257639	257593	1.47e-07	71.3
Contig359	NW_017541602.1	97.5	40	1	0	23724	23763	250592	250553	5.3e-07	69.4
Contig359	NW_017541602.1	97.5	40	1	0	20234	20273	250592	250553	5.3e-07	69.4
Contig359	NW_017541602.1	97.5	40	1	0	23724	23763	256595	256556	5.3e-07	69.4
Contig359	NW_017541602.1	97.5	40	1	0	20234	20273	256595	256556	5.3e-07	69.4
Contig359	NW_017541602.1	91.489	47	4	0	23717	23763	213621	213575	6.86e-06	65.8
Contig359	NW_017541602.1	91.489	47	4	0	20227	20273	213621	213575	6.86e-06	65.8
Contig359	NW_017541602.1	91.667	48	3	1	23717	23763	216400	216353	6.86e-06	65.8
Contig359	NW_017541602.1	91.667	48	3	1	20227	20273	216400	216353	6.86e-06	65.8
Contig359	NW_017540315.1	93.617	47	3	0	20227	20273	126699	126745	1.47e-07	71.3
Contig359	NW_017540315.1	93.617	47	3	0	23717	23763	126699	126745	1.47e-07	71.3
Contig359	NC_031739.1	93.617	47	3	0	20227	20273	4268562	4268608	1.47e-07	71.3
Contig359	NC_031739.1	93.617	47	3	0	23717	23763	4268562	4268608	1.47e-07	71.3
Contig359	NC_031726.1	93.617	47	3	0	20227	20273	3926952	3926998	1.47e-07	71.3
Contig359	NC_031726.1	93.617	47	3	0	23717	23763	3926952	3926998	1.47e-07	71.3
Contig359	NC_031726.1	93.617	47	3	0	20227	20273	3927992	3928038	1.47e-07	71.3
Contig359	NC_031726.1	93.617	47	3	0	23717	23763	3927992	3928038	1.47e-07	71.3
Contig359	NC_031726.1	93.617	47	3	0	20227	20273	3929031	3929077	1.47e-07	71.3
Contig359	NC_031726.1	93.617	47	3	0	23717	23763	3929031	3929077	1.47e-07	71.3
Contig359	NC_031726.1	93.617	47	3	0	20227	20273	3934949	3934995	1.47e-07	71.3
Contig359	NC_031726.1	93.617	47	3	0	23717	23763	3934949	3934995	1.47e-07	71.3
Contig359	NC_031710.1	93.617	47	3	0	23717	23763	17966217	17966171	1.47e-07	71.3
Contig359	NC_031710.1	93.617	47	3	0	20227	20273	17966217	17966171	1.47e-07	71.3
Contig359	NW_017538825.1	93.617	47	2	1	23717	23763	1159710	1159665	5.3e-07	69.4
Contig359	NW_017538825.1	93.617	47	2	1	20227	20273	1159710	1159665	5.3e-07	69.4
Contig359	NW_017538825.1	97.436	39	1	0	23724	23762	1163661	1163623	1.91e-06	67.6
Contig359	NW_017538825.1	97.436	39	1	0	20234	20272	1163661	1163623	1.91e-06	67.6
Contig359	NC_031736.1	97.5	40	1	0	20234	20273	3217354	3217393	5.3e-07	69.4
Contig359	NC_031736.1	97.5	40	1	0	23724	23763	3217354	3217393	5.3e-07	69.4
Contig359	NC_031736.1	97.436	39	1	0	20234	20272	3216811	3216849	1.91e-06	67.6
Contig359	NC_031736.1	97.436	39	1	0	23724	23762	3216811	3216849	1.91e-06	67.6
Contig359	NW_017537861.1	97.436	39	1	0	23724	23762	120720	120682	1.91e-06	67.6
Contig359	NW_017537861.1	97.436	39	1	0	20234	20272	120720	120682	1.91e-06	67.6
Contig359	NC_031735.1	97.436	39	1	0	23724	23762	7718655	7718617	1.91e-06	67.6
Contig359	NC_031735.1	97.436	39	1	0	20234	20272	7718655	7718617	1.91e-06	67.6
Contig359	NC_031719.1	97.436	39	1	0	23724	23762	5857238	5857200	1.91e-06	67.6
Contig359	NC_031719.1	97.436	39	1	0	20234	20272	5857238	5857200	1.91e-06	67.6
Contig359	NW_017540086.1	91.489	47	4	0	23717	23763	15792	15746	6.86e-06	65.8
Contig359	NW_017540086.1	91.489	47	4	0	20227	20273	15792	15746	6.86e-06	65.8
Contig360	NW_017540611.1	97.436	39	1	0	95717	95755	45358	45396	1.32e-06	67.6
Contig360	NW_017538200.1	97.436	39	1	0	95717	95755	776332	776370	1.32e-06	67.6
Contig360	NC_031744.1	97.436	39	1	0	95717	95755	2952920	2952882	1.32e-06	67.6
Contig363	NC_031740.1	95.522	67	3	0	45162	45228	1993366	1993300	4.9e-19	108
Contig363	NC_031737.1	98.361	61	1	0	45162	45222	4090815	4090875	4.9e-19	108
Contig364	NC_031740.1	95.522	67	3	0	48237	48303	1993366	1993300	8.59e-19	108
Contig364	NC_031737.1	98.361	61	1	0	48237	48297	4090815	4090875	8.59e-19	108
Contig370	NC_031730.1	85.496	262	37	1	4264	4524	9245210	9245471	4.22e-69	272
Contig370	NW_017538237.1	88.571	175	19	1	13106	13280	1256918	1256745	9.33e-51	211
Contig370	NW_017538237.1	88.571	175	19	1	22940	23114	1256745	1256918	9.33e-51	211
Contig370	NW_017538237.1	95.062	81	4	0	4003	4083	1592386	1592306	9.67e-26	128
Contig370	NW_017538237.1	96.364	55	2	0	6106	6160	1253842	1253788	1.27e-14	91.6
Contig401	NC_031730.1	85.496	262	37	1	14972	15232	9245210	9245471	3.75e-69	272
Contig401	NW_017538237.1	88.571	175	19	1	9599	9773	1256918	1256745	8.28e-51	211
Contig401	NW_017538237.1	95.062	81	4	0	14711	14791	1592386	1592306	8.58e-26	128
Contig401	NW_017538237.1	96.364	55	2	0	16814	16868	1253842	1253788	1.13e-14	91.6
Contig401	NW_017538237.1	96.364	55	2	0	1230	1284	1253842	1253788	1.13e-14	91.6
Contig432	NC_031741.1	87.143	70	9	0	43724	43793	14430594	14430663	7.57e-11	80.5
Contig462	NW_017539917.1	89.583	48	3	2	4230	4275	94936	94889	6.24e-06	60.2
Contig462	NW_017539917.1	89.583	48	3	2	3852	3897	94936	94889	6.24e-06	60.2
Contig462	NW_017539917.1	89.583	48	3	2	3471	3516	94936	94889	6.24e-06	60.2
Contig462	NW_017539917.1	89.583	48	3	2	3093	3138	94936	94889	6.24e-06	60.2
Contig462	NW_017539917.1	89.583	48	3	2	2713	2758	94936	94889	6.24e-06	60.2
Contig462	NW_017539917.1	89.583	48	3	2	2336	2381	94936	94889	6.24e-06	60.2
Contig462	NW_017539917.1	89.583	48	3	2	1960	2005	94936	94889	6.24e-06	60.2
Contig462	NW_017539917.1	89.583	48	3	2	1582	1627	94936	94889	6.24e-06	60.2
Contig462	NW_017539917.1	89.583	48	3	2	1203	1248	94936	94889	6.24e-06	60.2
Contig462	NW_017539917.1	89.583	48	3	2	823	868	94936	94889	6.24e-06	60.2
Contig462	NW_017539917.1	89.583	48	3	2	446	491	94936	94889	6.24e-06	60.2
Contig462	NW_017539917.1	89.583	48	3	2	68	113	94936	94889	6.24e-06	60.2
Contig468	XM_019072864.1	89.655	87	7	2	130834	130918	33	119	3.52e-19	110
Contig468	NW_017542850.1	90.476	84	7	1	130836	130918	20047	20130	3.52e-19	110
Contig468	NW_017541539.1	90.476	84	7	1	130837	130919	41705	41622	3.52e-19	110
Contig468	NW_017540300.1	90.476	84	7	1	130836	130918	407821	407738	3.52e-19	110
Contig468	NW_017537934.1	89.655	87	7	2	130834	130918	10730	10644	3.52e-19	110
Contig468	XM_019090628.1	89.535	86	7	2	130835	130918	4379	4464	1.27e-18	108
Contig468	NW_017540687.1	88.764	89	8	2	130835	130921	278153	278065	1.27e-18	108
Contig468	NC_031731.1	89.535	86	8	1	130837	130921	16234113	16234028	1.27e-18	108
Contig468	XM_019075673.1	90.244	82	7	1	130838	130918	243	324	4.56e-18	106
Contig468	NW_017538047.1	90.244	82	7	1	130838	130918	177386	177305	4.56e-18	106
Contig468	NC_031714.1	90.244	82	7	1	130838	130918	7864334	7864253	4.56e-18	106
Contig468	NC_031714.1	90.244	82	7	1	130838	130918	7864898	7864817	4.56e-18	106
Contig468	NC_031714.1	90.244	82	7	1	130838	130918	7865863	7865782	4.56e-18	106
Contig468	NC_031714.1	90.244	82	7	1	130838	130918	7866939	7866858	4.56e-18	106
Contig468	NC_031714.1	90.244	82	7	1	130838	130918	7867445	7867364	4.56e-18	106
Contig468	NC_031714.1	90.244	82	7	1	130838	130918	7868334	7868253	4.56e-18	106
Contig468	NC_031714.1	90.244	82	7	1	130838	130918	7869146	7869065	4.56e-18	106
Contig468	NC_031714.1	90.244	82	7	1	130838	130918	7869364	7869283	4.56e-18	106
Contig468	NC_031714.1	90.244	82	7	1	130838	130918	7870954	7870873	4.56e-18	106
Contig468	NC_031714.1	90.244	82	7	1	130838	130918	7871460	7871379	4.56e-18	106
Contig468	NC_031714.1	90.244	82	7	1	130838	130918	7872667	7872586	4.56e-18	106
Contig468	NC_031714.1	90.244	82	7	1	130838	130918	7874954	7874873	4.56e-18	106
Contig468	NC_031714.1	90.244	82	7	1	130838	130918	7875478	7875397	4.56e-18	106
Contig468	NC_031714.1	90.244	82	7	1	130838	130918	7876408	7876327	4.56e-18	106
Contig468	NC_031714.1	90.244	82	7	1	130838	130918	7878554	7878473	4.56e-18	106
Contig468	NC_031714.1	90.244	82	7	1	130838	130918	7879060	7878979	4.56e-18	106
Contig468	NC_031714.1	90.244	82	7	1	130838	130918	7879991	7879910	4.56e-18	106
Contig468	NC_031714.1	90.244	82	7	1	130838	130918	7880683	7880602	4.56e-18	106
Contig468	NC_031714.1	90.244	82	7	1	130838	130918	7882551	7882470	4.56e-18	106
Contig468	NC_031714.1	90.244	82	7	1	130838	130918	7883416	7883335	4.56e-18	106
Contig468	NC_031714.1	90.244	82	7	1	130838	130918	7884519	7884438	4.56e-18	106
Contig468	NC_031714.1	90.244	82	7	1	130838	130918	7885025	7884944	4.56e-18	106
Contig468	NC_031714.1	89.024	82	6	3	130838	130918	7876913	7876834	7.63e-16	99
Contig468	NC_031714.1	90.541	74	5	2	130847	130918	7883238	7883165	2.74e-15	97.1
Contig468	NC_031714.1	89.333	75	7	1	130838	130911	7862884	7862810	3.55e-14	93.5
Contig468	NC_031714.1	89.041	73	7	1	130840	130911	7867833	7867761	4.59e-13	89.8
Contig468	NC_031714.1	100	43	0	0	130874	130916	7870858	7870816	2.76e-10	80.5
Contig468	NC_031732.1	89.024	82	8	1	130838	130918	8710335	8710416	2.12e-16	100
Contig468	NW_017539320.1	89.474	76	7	1	130838	130912	87816	87891	9.87e-15	95.3
Contig468	NW_017542473.1	89.333	75	7	1	130838	130911	3746	3672	3.55e-14	93.5
Contig502	NW_017538492.1	89.474	76	6	2	107797	107871	38130	38056	6.85e-15	95.3
Contig502	NC_031709.1	89.474	76	6	2	107797	107871	21630910	21630984	6.85e-15	95.3
Contig502	NW_017537835.1	89.189	74	6	2	107800	107872	215425	215497	8.87e-14	91.6
Contig502	NC_031733.1	89.189	74	6	2	107800	107872	2281694	2281766	8.87e-14	91.6
Contig502	NC_031733.1	89.041	73	6	2	107800	107871	5836673	5836744	3.19e-13	89.8
Contig502	NC_031733.1	89.041	73	6	2	107800	107871	5842460	5842531	3.19e-13	89.8
Contig502	NC_031733.1	87.671	73	7	2	107800	107871	5846839	5846910	1.48e-11	84.2
Contig502	NC_031706.1	89.189	74	6	2	107799	107871	7885228	7885300	8.87e-14	91.6
Contig502	NC_031706.1	89.041	73	6	2	107800	107871	8164498	8164569	3.19e-13	89.8
Contig502	GFWU01005829.1	89.041	73	6	2	107800	107871	274	203	3.19e-13	89.8
Contig502	NW_017542949.1	89.041	73	6	2	107800	107871	1039	1110	3.19e-13	89.8
Contig502	NW_017542665.1	89.041	73	6	2	107800	107871	60260	60331	3.19e-13	89.8
Contig502	NW_017541838.1	89.041	73	6	2	107800	107871	1313	1242	3.19e-13	89.8
Contig502	NW_017541838.1	89.041	73	6	2	107800	107871	10713	10642	3.19e-13	89.8
Contig502	NW_017541838.1	89.041	73	6	2	107800	107871	12134	12063	3.19e-13	89.8
Contig502	NW_017541838.1	89.041	73	6	2	107800	107871	13096	13025	3.19e-13	89.8
Contig502	NW_017541807.1	89.041	73	6	2	107800	107871	1488	1417	3.19e-13	89.8
Contig502	NW_017541807.1	89.041	73	6	2	107800	107871	4097	4026	3.19e-13	89.8
Contig502	NW_017541807.1	89.041	73	6	2	107800	107871	5243	5172	3.19e-13	89.8
Contig502	NW_017541807.1	89.041	73	6	2	107800	107871	6531	6460	3.19e-13	89.8
Contig502	NW_017541807.1	89.041	73	6	2	107800	107871	11001	10930	3.19e-13	89.8
Contig502	NW_017541807.1	89.041	73	6	2	107800	107871	18161	18090	3.19e-13	89.8
Contig502	NW_017541807.1	89.041	73	6	2	107800	107871	19757	19686	3.19e-13	89.8
Contig502	NW_017541807.1	89.041	73	6	2	107800	107871	36116	36045	3.19e-13	89.8
Contig502	NW_017541807.1	89.041	73	6	2	107800	107871	45581	45510	3.19e-13	89.8
Contig502	NW_017541807.1	92.727	55	4	0	107817	107871	19549	19495	1.92e-10	80.5
Contig502	NW_017541299.1	89.041	73	6	2	107800	107871	1505	1434	3.19e-13	89.8
Contig502	NW_017541299.1	89.041	73	6	2	107800	107871	8087	8016	3.19e-13	89.8
Contig502	NW_017541299.1	89.041	73	6	2	107800	107871	9050	8979	3.19e-13	89.8
Contig502	NW_017541299.1	89.041	73	6	2	107800	107871	9850	9779	3.19e-13	89.8
Contig502	NW_017541299.1	89.041	73	6	2	107800	107871	15083	15012	3.19e-13	89.8
Contig502	NW_017541299.1	89.041	73	6	2	107800	107871	16562	16491	3.19e-13	89.8
Contig502	NW_017541299.1	90.476	63	6	0	107809	107871	713	651	1.48e-11	84.2
Contig502	NW_017539091.1	89.041	73	6	2	107800	107871	263207	263278	3.19e-13	89.8
Contig502	NW_017538898.1	89.041	73	6	2	107800	107871	13320	13249	3.19e-13	89.8
Contig502	NW_017538898.1	89.041	73	6	2	107800	107871	15546	15475	3.19e-13	89.8
Contig502	NW_017538329.1	89.041	73	6	2	107800	107871	187	258	3.19e-13	89.8
Contig502	NC_031738.1	89.041	73	6	2	107800	107871	388015	387944	3.19e-13	89.8
Contig502	NC_031726.1	89.041	73	6	2	107800	107871	16279117	16279188	3.19e-13	89.8
Contig502	NC_031707.1	89.041	73	6	2	107800	107871	6847076	6847147	3.19e-13	89.8
Contig502	NC_031707.1	89.041	73	6	2	107800	107871	6848284	6848355	3.19e-13	89.8
Contig502	NC_031707.1	89.041	73	6	2	107800	107871	6849287	6849358	3.19e-13	89.8
Contig502	NC_031707.1	89.041	73	6	2	107800	107871	6850494	6850565	3.19e-13	89.8
Contig502	NC_031707.1	89.041	73	6	2	107800	107871	6852126	6852197	3.19e-13	89.8
Contig502	NC_031707.1	90.909	66	4	2	107800	107864	6854746	6854810	1.15e-12	87.9
Contig502	NW_017541788.1	87.671	73	7	2	107800	107871	1591	1662	1.48e-11	84.2
Contig507	NW_017538088.1	97.26	73	2	0	185130	185202	92739	92811	2.72e-23	124
Contig507	NW_017538088.1	93.827	81	4	1	185128	185207	90538	90618	3.52e-22	121
Contig507	NW_017538088.1	94.595	74	4	0	185129	185202	92582	92655	1.64e-20	115
Contig507	NW_017538088.1	91.25	80	2	5	185128	185202	91320	91399	3.54e-17	104
Contig507	NW_017538088.1	90.909	77	6	1	185127	185202	92927	93003	1.27e-16	102
Contig507	NW_017543182.1	94.595	74	4	0	185130	185203	183636	183563	1.64e-20	115
Contig507	NW_017543182.1	93.243	74	4	1	185131	185203	34069	33996	2.74e-18	108
Contig507	NC_031702.1	94.521	73	4	0	185130	185202	11704905	11704833	5.88e-20	113
Contig507	NC_031702.1	94.521	73	4	0	185130	185202	11837207	11837135	5.88e-20	113
Contig514	NW_017538237.1	86.628	172	17	4	58131	58299	1256918	1256750	3.5e-42	185
Contig520	NW_017539917.1	89.583	48	3	2	3780	3825	94936	94889	6e-06	60.2
Contig520	NW_017539917.1	89.583	48	3	2	3403	3448	94936	94889	6e-06	60.2
Contig520	NW_017539917.1	89.583	48	3	2	3025	3070	94936	94889	6e-06	60.2
Contig520	NW_017539917.1	89.583	48	3	2	2647	2692	94936	94889	6e-06	60.2
Contig520	NW_017539917.1	89.583	48	3	2	2269	2314	94936	94889	6e-06	60.2
Contig520	NW_017539917.1	89.583	48	3	2	1891	1936	94936	94889	6e-06	60.2
Contig520	NW_017539917.1	89.583	48	3	2	1133	1178	94936	94889	6e-06	60.2
Contig520	NW_017539917.1	89.583	48	3	2	662	707	94936	94889	6e-06	60.2
Contig520	NW_017539917.1	89.583	48	3	2	284	329	94936	94889	6e-06	60.2
Contig527	NW_017538200.1	96.154	52	1	1	123500	123551	776332	776382	1.61e-11	84.2
Contig527	NC_031744.1	96.154	52	1	1	123500	123551	2952920	2952870	1.61e-11	84.2
Contig527	NC_031744.1	97.368	38	1	0	123500	123537	4468167	4468130	5.82e-06	65.8
Contig527	NW_017539390.1	88.235	68	6	2	123500	123566	669121	669055	2.08e-10	80.5
Contig527	NW_017546532.1	89.062	64	5	2	123501	123563	20571	20633	7.48e-10	78.7
Contig527	NW_017544278.1	94.231	52	2	1	123500	123551	12164	12214	7.48e-10	78.7
Contig527	NW_017539776.1	94.231	52	2	1	123500	123551	458524	458474	7.48e-10	78.7
Contig527	NW_017538214.1	94.231	52	2	1	123500	123551	1162574	1162624	7.48e-10	78.7
Contig527	NW_017537897.1	94.231	52	2	1	123500	123551	1107779	1107729	7.48e-10	78.7
Contig527	NW_017537861.1	94.231	52	2	1	123500	123551	738829	738879	7.48e-10	78.7
Contig527	NC_031738.1	94.231	52	2	1	123500	123551	8491141	8491091	7.48e-10	78.7
Contig527	NC_031734.1	94.231	52	2	1	123500	123551	14850437	14850387	7.48e-10	78.7
Contig527	NC_031724.1	94.231	52	2	1	123500	123551	10199106	10199056	7.48e-10	78.7
Contig527	NC_031724.1	93.75	48	3	0	123500	123547	14083799	14083846	3.48e-08	73.1
Contig527	NC_031714.1	94.231	52	2	1	123500	123551	5926438	5926488	7.48e-10	78.7
Contig527	NC_031709.1	94.231	52	2	1	123500	123551	19416106	19416056	7.48e-10	78.7
Contig527	NC_031704.1	94.231	52	2	1	123500	123551	1311389	1311339	7.48e-10	78.7
Contig527	NW_017540611.1	100	41	0	0	123500	123540	45358	45398	2.69e-09	76.8
Contig527	NW_017544367.1	95.652	46	2	0	123500	123545	79640	79685	9.67e-09	75
Contig527	NW_017543768.1	95.652	46	2	0	123500	123545	99807	99852	9.67e-09	75
Contig527	NW_017538273.1	95.652	46	2	0	123500	123545	178144	178099	9.67e-09	75
Contig527	NW_017537989.1	95.652	46	2	0	123500	123545	342731	342776	9.67e-09	75
Contig527	NC_031736.1	95.652	46	2	0	123500	123545	11362631	11362676	9.67e-09	75
Contig527	NC_031736.1	95.652	46	2	0	123500	123545	11363148	11363193	9.67e-09	75
Contig527	NC_031717.1	95.652	46	2	0	123500	123545	10583521	10583566	9.67e-09	75
Contig527	NC_031705.1	95.652	46	2	0	123500	123545	23233309	23233354	9.67e-09	75
Contig527	NC_031703.1	95.652	46	2	0	123500	123545	9415521	9415476	9.67e-09	75
Contig527	NW_017542748.1	92.308	52	3	1	123500	123551	77810	77860	3.48e-08	73.1
Contig527	NW_017540300.1	92.308	52	3	1	123500	123551	32497	32547	3.48e-08	73.1
Contig527	NC_031743.1	93.75	48	3	0	123500	123547	7298344	7298297	3.48e-08	73.1
Contig527	NC_031727.1	92.308	52	3	1	123500	123551	18293588	18293638	3.48e-08	73.1
Contig527	NC_031727.1	90.385	52	4	1	123500	123551	7141448	7141398	1.62e-06	67.6
Contig527	NC_031720.1	93.75	48	3	0	123500	123547	4076123	4076076	3.48e-08	73.1
Contig527	NC_031720.1	93.478	46	3	0	123502	123547	4075754	4075709	4.5e-07	69.4
Contig527	NC_031719.1	92.308	52	3	1	123500	123551	7961995	7961945	3.48e-08	73.1
Contig527	NW_017542433.1	90.385	52	4	1	123500	123551	422868	422818	1.62e-06	67.6
Contig527	NW_017540897.1	90.385	52	4	1	123500	123551	428394	428344	1.62e-06	67.6
Contig546	NW_017539071.1	89.189	74	6	2	40927	40999	83435	83507	6.16e-14	91.6
Contig551	NW_017543753.1	94.872	39	2	0	1657	1695	166123	166085	2.8e-06	62.1
Contig551	NC_031737.1	94.872	39	2	0	1657	1695	14553845	14553807	2.8e-06	62.1
Contig600	NC_031730.1	85.496	262	37	1	72933	73193	9245210	9245471	2.09e-68	272
Contig656	NC_031730.1	85.496	262	37	1	56441	56701	9245210	9245471	1.02e-68	272
Contig656	NW_017538237.1	95.062	81	4	0	56180	56260	1592386	1592306	2.33e-25	128
Contig656	NW_017538237.1	96.364	55	2	0	58283	58337	1253842	1253788	3.06e-14	91.6
Contig678	NW_017538088.1	97.403	77	2	0	74689	74765	92739	92815	5.6e-26	132
Contig678	NW_017538088.1	94.937	79	4	0	74687	74765	92581	92659	9.37e-24	124
Contig678	NW_017538088.1	97.222	72	2	0	74463	74534	92739	92810	3.37e-23	122
Contig678	NW_017538088.1	94.872	78	3	1	74688	74765	90539	90615	1.21e-22	121
Contig678	NW_017538088.1	95.89	73	3	0	74462	74534	90539	90611	4.36e-22	119
Contig678	NW_017538088.1	94.595	74	4	0	74461	74534	92581	92654	5.64e-21	115
Contig678	NW_017538088.1	91.566	83	2	5	74688	74765	91321	91403	2.62e-19	110
Contig678	NW_017538088.1	91.358	81	5	2	74687	74765	92927	93007	2.62e-19	110
Contig678	NC_031702.1	94.595	74	4	0	74689	74762	11704905	11704832	5.64e-21	115
Contig678	NC_031702.1	94.595	74	4	0	74689	74762	11837207	11837134	5.64e-21	115
Contig678	NC_031702.1	94.521	73	4	0	74463	74535	11683964	11684036	2.03e-20	113
Contig678	NC_031702.1	91.463	82	5	1	74463	74542	11707557	11707476	7.3e-20	111
Contig678	GFWU01037051.1	93.421	76	5	0	74460	74535	132	207	2.03e-20	113
Contig678	NW_017543182.1	94.521	73	4	0	74689	74761	183636	183564	2.03e-20	113
Contig678	NW_017543182.1	93.151	73	4	1	74690	74761	34069	33997	3.39e-18	106
Contig678	NC_031740.1	94.521	73	4	0	74463	74535	13081226	13081298	2.03e-20	113
Contig678	NC_031728.1	94.521	73	4	0	74463	74535	6107240	6107168	2.03e-20	113
Contig678	NC_031743.1	94.03	67	4	0	74469	74535	11415894	11415960	4.39e-17	102
Contig693	NW_017546680.1	89.333	75	8	0	86131	86205	7210	7284	3.67e-15	95.3
Contig693	NW_017546680.1	89.333	75	8	0	86131	86205	16743	16817	3.67e-15	95.3
Contig693	NW_017546680.1	89.333	75	8	0	86131	86205	18480	18554	3.67e-15	95.3
Contig693	NW_017546680.1	89.333	75	8	0	86131	86205	23067	23141	3.67e-15	95.3
Contig693	NW_017546680.1	89.333	75	8	0	86131	86205	25811	25885	3.67e-15	95.3
Contig693	NW_017538468.1	90.278	72	7	0	86134	86205	78521	78450	3.67e-15	95.3
Contig693	NC_031705.1	90.278	72	7	0	86134	86205	7233809	7233738	3.67e-15	95.3
Contig693	NC_031717.1	90.141	71	7	0	86135	86205	799040	798970	1.32e-14	93.5
Contig693	NW_017541602.1	87.143	70	6	3	86138	86205	213224	213156	1.33e-09	76.8
Contig693	NW_017541602.1	86.957	69	6	3	86138	86204	250202	250135	4.79e-09	75
Contig693	NW_017541602.1	86.154	65	5	4	86144	86205	227938	227875	8.01e-07	67.6
Contig720	NW_017538237.1	86.087	345	46	2	4873	5216	1256918	1256575	1.65e-98	370
Contig720	NW_017538237.1	88.571	175	19	1	15173	15347	1256918	1256745	1.06e-50	211
Contig720	NW_017538237.1	95.062	81	4	0	21186	21266	1592386	1592306	1.1e-25	128
Contig720	NW_017538237.1	95.062	81	4	0	6078	6158	1592386	1592306	1.1e-25	128
Contig720	NW_017538237.1	96.364	55	2	0	23289	23343	1253842	1253788	1.44e-14	91.6
Contig720	NW_017538237.1	96.364	55	2	0	8181	8235	1253842	1253788	1.44e-14	91.6
Contig720	NC_031730.1	85.496	262	37	1	6339	6599	9245210	9245471	4.79e-69	272
Contig720	NC_031730.1	85.496	262	37	1	21447	21707	9245210	9245471	4.79e-69	272
Contig721	NW_017539071.1	88.889	72	6	2	159037	159107	83435	83505	1.22e-12	87.9
Contig730	NW_017543753.1	94.872	39	2	0	4185	4223	166123	166085	4.87e-06	62.1
Contig730	NC_031737.1	94.872	39	2	0	4185	4223	14553845	14553807	4.87e-06	62.1
Contig765	NW_017543042.1	93.333	90	6	0	40926	41015	319	408	5.35e-27	134
Contig765	NW_017543042.1	93.333	90	6	0	40926	41015	15534	15623	5.35e-27	134
Contig765	NW_017543042.1	93.333	90	6	0	40926	41015	16878	16967	5.35e-27	134
Contig765	NW_017543042.1	93.333	90	6	0	40926	41015	17878	17967	5.35e-27	134
Contig765	NW_017543042.1	93.333	90	6	0	40926	41015	20076	20165	5.35e-27	134
Contig765	NW_017543042.1	93.333	90	6	0	40926	41015	23013	23102	5.35e-27	134
Contig765	NW_017543042.1	93.333	90	6	0	40926	41015	23832	23921	5.35e-27	134
Contig765	NW_017543042.1	93.333	90	6	0	40926	41015	24658	24747	5.35e-27	134
Contig765	NW_017543042.1	93.333	90	6	0	40926	41015	29168	29257	5.35e-27	134
Contig765	NW_017543042.1	93.333	90	6	0	40926	41015	29774	29863	5.35e-27	134
Contig765	NW_017543042.1	93.333	90	6	0	40926	41015	31179	31268	5.35e-27	134
Contig765	NW_017543042.1	93.333	90	6	0	40926	41015	32193	32282	5.35e-27	134
Contig765	NW_017543042.1	93.333	90	6	0	40926	41015	32816	32905	5.35e-27	134
Contig765	NW_017543042.1	93.333	90	6	0	40926	41015	33979	34068	5.35e-27	134
Contig765	NW_017543042.1	93.333	90	6	0	40926	41015	35185	35274	5.35e-27	134
Contig765	NW_017543042.1	93.333	90	6	0	40926	41015	37568	37657	5.35e-27	134
Contig765	NW_017543042.1	93.333	90	6	0	40926	41015	38911	39000	5.35e-27	134
Contig765	NW_017543042.1	93.333	90	6	0	40926	41015	39911	40000	5.35e-27	134
Contig765	NW_017543042.1	93.333	90	6	0	40926	41015	40840	40929	5.35e-27	134
Contig765	NW_017543042.1	93.333	90	6	0	40926	41015	41659	41748	5.35e-27	134
Contig765	NW_017543042.1	93.333	90	6	0	40926	41015	42661	42750	5.35e-27	134
Contig765	NW_017543042.1	93.333	90	6	0	40926	41015	43613	43702	5.35e-27	134
Contig765	NW_017543042.1	93.333	90	6	0	40926	41015	46520	46609	5.35e-27	134
Contig765	NW_017543042.1	93.333	90	6	0	40926	41015	46740	46829	5.35e-27	134
Contig765	NW_017543042.1	93.333	90	6	0	40926	41015	47559	47648	5.35e-27	134
Contig765	NW_017543042.1	93.258	89	6	0	40927	41015	37960	38048	1.92e-26	132
Contig765	NW_017543042.1	92.222	90	7	0	40926	41015	1140	1229	2.49e-25	128
Contig765	NW_017543042.1	92.222	90	7	0	40926	41015	6492	6581	2.49e-25	128
Contig765	NW_017543042.1	92.222	90	7	0	40926	41015	25816	25905	2.49e-25	128
Contig765	NW_017543042.1	94.048	84	5	0	40932	41015	30035	30118	2.49e-25	128
Contig765	NW_017543042.1	92.222	90	7	0	40926	41015	44522	44611	2.49e-25	128
Contig765	NW_017543042.1	90.909	88	8	0	40928	41015	5527	5614	1.5e-22	119
Contig765	NW_017543042.1	94.737	76	4	0	40940	41015	15769	15844	1.5e-22	119
Contig765	NW_017543042.1	90.909	88	8	0	40928	41015	22016	22103	1.5e-22	119
Contig765	NW_017543042.1	94.667	75	4	0	40941	41015	20995	21069	5.39e-22	117
Contig765	NW_017543042.1	97.015	67	2	0	40949	41015	34211	34277	6.97e-21	113
Contig765	NW_017543042.1	98	50	1	0	40966	41015	36138	36187	4.22e-13	87.9
Contig765	NW_017543042.1	97.917	48	1	0	40968	41015	28093	28140	5.47e-12	84.2
Contig765	NW_017540661.1	87.64	89	11	0	40927	41015	153740	153652	4.2e-18	104
Contig765	NC_031699.1	100	37	0	0	40978	41014	13583769	13583733	1.53e-07	69.4
Contig769	NW_017540717.1	90.323	62	6	0	88007	88068	4819	4758	2.98e-11	82.4
Contig769	NW_017538273.1	90.323	62	6	0	88007	88068	177848	177787	2.98e-11	82.4
Contig769	NC_031736.1	88.235	68	8	0	87998	88065	2282017	2282084	2.98e-11	82.4
Contig769	NC_031724.1	88.235	68	8	0	87998	88065	20004173	20004240	2.98e-11	82.4
Contig769	NC_031724.1	90.164	61	6	0	88008	88068	10198828	10198768	1.07e-10	80.5
Contig769	NC_031711.1	88.235	68	8	0	87998	88065	365507	365574	2.98e-11	82.4
Contig769	NC_031705.1	88.235	68	8	0	87998	88065	23233596	23233663	2.98e-11	82.4
Contig769	NC_031697.1	90.323	62	6	0	88007	88068	12584759	12584698	2.98e-11	82.4
Contig769	NW_017543768.1	91.379	58	5	0	88008	88065	100106	100163	1.07e-10	80.5
Contig769	NW_017539290.1	91.379	58	5	0	88008	88065	197642	197585	1.07e-10	80.5
Contig769	NC_031716.1	88.71	62	7	0	88007	88068	671636	671575	1.38e-09	76.8
Contig769	NC_031731.1	87.097	62	8	0	88007	88068	26145616	26145555	6.44e-08	71.3
Contig797	NW_017543042.1	90.099	101	10	0	3187	3287	319	419	1.14e-27	132
Contig797	NW_017543042.1	90.099	101	10	0	3187	3287	15534	15634	1.14e-27	132
Contig797	NW_017543042.1	90.099	101	10	0	3187	3287	17878	17978	1.14e-27	132
Contig797	NW_017543042.1	90.099	101	10	0	3187	3287	20076	20176	1.14e-27	132
Contig797	NW_017543042.1	90.099	101	10	0	3187	3287	23013	23113	1.14e-27	132
Contig797	NW_017543042.1	90.099	101	10	0	3187	3287	23832	23932	1.14e-27	132
Contig797	NW_017543042.1	90.099	101	10	0	3187	3287	24658	24758	1.14e-27	132
Contig797	NW_017543042.1	90.099	101	10	0	3187	3287	29168	29268	1.14e-27	132
Contig797	NW_017543042.1	90.099	101	10	0	3187	3287	29774	29874	1.14e-27	132
Contig797	NW_017543042.1	91.579	95	8	0	3193	3287	30035	30129	1.14e-27	132
Contig797	NW_017543042.1	90.099	101	10	0	3187	3287	31179	31279	1.14e-27	132
Contig797	NW_017543042.1	90.099	101	10	0	3187	3287	32193	32293	1.14e-27	132
Contig797	NW_017543042.1	90.099	101	10	0	3187	3287	32816	32916	1.14e-27	132
Contig797	NW_017543042.1	90.099	101	10	0	3187	3287	33979	34079	1.14e-27	132
Contig797	NW_017543042.1	90.099	101	10	0	3187	3287	35185	35285	1.14e-27	132
Contig797	NW_017543042.1	90.099	101	10	0	3187	3287	37568	37668	1.14e-27	132
Contig797	NW_017543042.1	91.579	95	8	0	3193	3287	37965	38059	1.14e-27	132
Contig797	NW_017543042.1	90.099	101	10	0	3187	3287	39911	40011	1.14e-27	132
Contig797	NW_017543042.1	90.099	101	10	0	3187	3287	40840	40940	1.14e-27	132
Contig797	NW_017543042.1	90.099	101	10	0	3187	3287	46520	46620	1.14e-27	132
Contig797	NW_017543042.1	90.099	101	10	0	3187	3287	46740	46840	1.14e-27	132
Contig797	NW_017543042.1	90.099	101	10	0	3187	3287	47559	47659	1.14e-27	132
Contig797	NW_017543042.1	90.722	97	9	0	3187	3283	16878	16974	4.1e-27	130
Contig797	NW_017543042.1	90.722	97	9	0	3187	3283	38911	39007	4.1e-27	130
Contig797	NW_017543042.1	90.722	97	9	0	3187	3283	41659	41755	4.1e-27	130
Contig797	NW_017543042.1	90.722	97	9	0	3187	3283	42661	42757	4.1e-27	130
Contig797	NW_017543042.1	90.722	97	9	0	3187	3283	43613	43709	4.1e-27	130
Contig797	NW_017543042.1	89.109	101	11	0	3187	3287	1140	1240	5.31e-26	126
Contig797	NW_017543042.1	89.109	101	11	0	3187	3287	6492	6592	5.31e-26	126
Contig797	NW_017543042.1	89.109	101	11	0	3187	3287	25816	25916	5.31e-26	126
Contig797	NW_017543042.1	89.691	97	10	0	3187	3283	44522	44618	1.91e-25	124
Contig797	NW_017543042.1	91.954	87	7	0	3201	3287	15769	15855	6.87e-25	122
Contig797	NW_017543042.1	89.474	95	10	0	3193	3287	5531	5625	2.47e-24	121
Contig797	NW_017543042.1	91.86	86	7	0	3202	3287	20995	21080	2.47e-24	121
Contig797	NW_017543042.1	89.474	95	10	0	3193	3287	22020	22114	2.47e-24	121
Contig797	NW_017543042.1	93.59	78	5	0	3210	3287	34211	34288	3.19e-23	117
Contig797	NW_017543042.1	93.443	61	4	0	3227	3287	36138	36198	1.94e-15	91.6
Contig797	NW_017543042.1	93.22	59	4	0	3229	3287	28093	28151	2.5e-14	87.9
Contig797	NW_017540661.1	86.813	91	11	1	3186	3276	153741	153652	3.22e-18	100
Contig797	NC_031699.1	100	37	0	0	3239	3275	13583769	13583733	9.07e-09	69.4
Contig826	NC_031741.1	85.714	70	10	0	113660	113729	14430663	14430594	1.76e-08	75
Contig826	NC_031741.1	85.714	70	10	0	85119	85188	14430663	14430594	1.76e-08	75
Contig836	NW_017540611.1	97.5	40	1	0	222021	222060	45397	45358	5.81e-07	69.4
Contig836	NW_017538200.1	97.5	40	1	0	222021	222060	776371	776332	5.81e-07	69.4
Contig836	NC_031744.1	97.5	40	1	0	222021	222060	2952881	2952920	5.81e-07	69.4
Contig871	NW_017546680.1	90.411	73	7	0	94984	95056	7284	7212	1.08e-15	97.1
Contig871	NW_017546680.1	90.411	73	7	0	94984	95056	16817	16745	1.08e-15	97.1
Contig871	NW_017546680.1	90.411	73	7	0	94984	95056	18554	18482	1.08e-15	97.1
Contig871	NW_017546680.1	90.411	73	7	0	94984	95056	23141	23069	1.08e-15	97.1
Contig871	NW_017546680.1	90.411	73	7	0	94984	95056	25885	25813	1.08e-15	97.1
Contig871	NC_031705.1	90.411	73	7	0	94984	95056	7233738	7233810	1.08e-15	97.1
Contig871	NW_017538468.1	90.278	72	7	0	94984	95055	78450	78521	3.89e-15	95.3
Contig871	NC_031717.1	90.141	71	7	0	94984	95054	798970	799040	1.4e-14	93.5
Contig871	NW_017541602.1	87.5	72	6	3	94982	95051	213154	213224	1.09e-10	80.5
Contig871	NW_017541602.1	86.957	69	6	3	94985	95051	250135	250202	5.06e-09	75
Contig871	NW_017541602.1	86.567	67	5	4	94982	95045	227873	227938	6.55e-08	71.3
Contig910	NC_031741.1	85.714	70	10	0	240125	240194	14430663	14430594	1.82e-08	75
Contig913	NW_017539088.1	96.875	64	2	0	123282	123345	601894	601831	9.52e-19	108
Contig913	NW_017539088.1	96.875	64	2	0	67378	67441	601894	601831	9.52e-19	108
Contig913	NW_017537909.1	96.875	64	2	0	123282	123345	1032624	1032561	9.52e-19	108
Contig913	NW_017537909.1	96.875	64	2	0	67378	67441	1032624	1032561	9.52e-19	108
Contig913	NC_031716.1	96.875	64	2	0	123282	123345	9742965	9742902	9.52e-19	108
Contig913	NC_031716.1	96.875	64	2	0	67378	67441	9742965	9742902	9.52e-19	108
Contig913	NC_031716.1	98.361	61	1	0	67378	67438	9743531	9743591	9.52e-19	108
Contig913	NC_031716.1	98.361	61	1	0	123282	123342	9743531	9743591	9.52e-19	108
Contig913	NC_031700.1	94.366	71	2	2	67369	67438	5783990	5784059	9.52e-19	108
Contig913	NC_031700.1	94.366	71	2	2	123273	123342	5783990	5784059	9.52e-19	108
Contig913	NC_031700.1	98.361	61	1	0	67378	67438	5785889	5785949	9.52e-19	108
Contig913	NC_031700.1	98.361	61	1	0	123282	123342	5785889	5785949	9.52e-19	108
Contig913	NC_031700.1	98.361	61	1	0	67378	67438	5920360	5920420	9.52e-19	108
Contig913	NC_031700.1	98.361	61	1	0	123282	123342	5920360	5920420	9.52e-19	108
Contig913	NC_031700.1	98.361	61	1	0	67378	67438	5922807	5922867	9.52e-19	108
Contig913	NC_031700.1	98.361	61	1	0	123282	123342	5922807	5922867	9.52e-19	108
Contig913	NW_017543712.1	98.333	60	1	0	67378	67437	109245	109304	3.43e-18	106
Contig913	NW_017543712.1	98.333	60	1	0	123282	123341	109245	109304	3.43e-18	106
Contig913	NW_017543712.1	96.721	61	2	0	67378	67438	123531	123591	4.43e-17	102
Contig913	NW_017543712.1	96.721	61	2	0	123282	123342	123531	123591	4.43e-17	102
Contig913	NW_017543712.1	96.721	61	2	0	67378	67438	124845	124905	4.43e-17	102
Contig913	NW_017543712.1	96.721	61	2	0	123282	123342	124845	124905	4.43e-17	102
Contig913	NW_017543712.1	96.721	61	2	0	67378	67438	126131	126191	4.43e-17	102
Contig913	NW_017543712.1	96.721	61	2	0	123282	123342	126131	126191	4.43e-17	102
Contig913	NW_017543712.1	96.721	61	2	0	67378	67438	127453	127513	4.43e-17	102
Contig913	NW_017543712.1	96.721	61	2	0	123282	123342	127453	127513	4.43e-17	102
Contig913	NW_017543712.1	95.082	61	3	0	67378	67438	119478	119538	2.06e-15	97.1
Contig913	NW_017543712.1	95.082	61	3	0	123282	123342	119478	119538	2.06e-15	97.1
Contig913	NW_017543712.1	95	60	2	1	67378	67437	120767	120825	2.67e-14	93.5
Contig913	NW_017543712.1	95	60	2	1	123282	123341	120767	120825	2.67e-14	93.5
Contig913	NW_017542665.1	98.333	60	1	0	67378	67437	58959	59018	3.43e-18	106
Contig913	NW_017542665.1	98.333	60	1	0	123282	123341	58959	59018	3.43e-18	106
Contig913	NW_017542665.1	96.721	61	2	0	67378	67438	62874	62934	4.43e-17	102
Contig913	NW_017542665.1	96.721	61	2	0	123282	123342	62874	62934	4.43e-17	102
Contig913	NC_031726.1	98.333	60	1	0	123282	123341	15716324	15716265	3.43e-18	106
Contig913	NC_031726.1	98.333	60	1	0	67378	67437	15716324	15716265	3.43e-18	106
Contig913	NW_017538629.1	95.312	64	3	0	123282	123345	2131	2068	4.43e-17	102
Contig913	NW_017538629.1	95.312	64	3	0	67378	67441	2131	2068	4.43e-17	102
Contig913	NW_017538629.1	95.312	64	3	0	123282	123345	2879	2816	4.43e-17	102
Contig913	NW_017538629.1	95.312	64	3	0	67378	67441	2879	2816	4.43e-17	102
Contig913	NW_017538629.1	95.312	64	3	0	123282	123345	3762	3699	4.43e-17	102
Contig913	NW_017538629.1	95.312	64	3	0	67378	67441	3762	3699	4.43e-17	102
Contig913	NW_017538629.1	95.312	64	3	0	123282	123345	5041	4978	4.43e-17	102
Contig913	NW_017538629.1	95.312	64	3	0	67378	67441	5041	4978	4.43e-17	102
Contig913	NW_017538629.1	95.312	64	3	0	123282	123345	7227	7164	4.43e-17	102
Contig913	NW_017538629.1	95.312	64	3	0	67378	67441	7227	7164	4.43e-17	102
Contig913	NW_017538629.1	95.312	64	3	0	123282	123345	8505	8442	4.43e-17	102
Contig913	NW_017538629.1	95.312	64	3	0	67378	67441	8505	8442	4.43e-17	102
Contig913	NW_017538629.1	96.667	60	2	0	123282	123341	1312	1253	1.59e-16	100
Contig913	NW_017538629.1	96.667	60	2	0	67378	67437	1312	1253	1.59e-16	100
Contig913	NW_017538629.1	96.491	57	2	0	123289	123345	9821	9765	7.42e-15	95.3
Contig913	NW_017538629.1	96.491	57	2	0	67385	67441	9821	9765	7.42e-15	95.3
Contig913	NW_017538629.1	97.674	43	1	0	123282	123324	43	1	9.66e-09	75
Contig913	NW_017538629.1	97.674	43	1	0	67378	67420	43	1	9.66e-09	75
Contig913	NC_031699.1	96.721	61	2	0	67378	67438	15922754	15922814	4.43e-17	102
Contig913	NC_031699.1	96.721	61	2	0	123282	123342	15922754	15922814	4.43e-17	102
Contig913	NC_031699.1	95.312	64	3	0	123282	123345	15923402	15923339	4.43e-17	102
Contig913	NC_031699.1	95.312	64	3	0	67378	67441	15923402	15923339	4.43e-17	102
Contig913	NC_031699.1	96.667	60	2	0	123282	123341	15925986	15925927	1.59e-16	100
Contig913	NC_031699.1	96.667	60	2	0	67378	67437	15925986	15925927	1.59e-16	100
Contig913	NC_031709.1	95	60	3	0	67378	67437	19791639	19791698	7.42e-15	95.3
Contig913	NC_031709.1	95	60	3	0	123282	123341	19791639	19791698	7.42e-15	95.3
Contig913	NW_017541838.1	97.917	48	1	0	123294	123341	2924	2877	1.61e-11	84.2
Contig913	NW_017541838.1	97.917	48	1	0	67390	67437	2924	2877	1.61e-11	84.2
Contig913	NW_017541807.1	97.872	47	1	0	123295	123341	3098	3052	5.77e-11	82.4
Contig913	NW_017541807.1	97.872	47	1	0	67391	67437	3098	3052	5.77e-11	82.4
Contig913	NW_017541807.1	97.872	47	1	0	123295	123341	21555	21509	5.77e-11	82.4
Contig913	NW_017541807.1	97.872	47	1	0	67391	67437	21555	21509	5.77e-11	82.4
Contig922	NW_017538237.1	96.364	55	2	0	567	621	1253842	1253788	3.85e-15	91.6
Contig960	NW_017546680.1	90.411	73	7	0	547	619	7284	7212	1.02e-16	97.1
Contig960	NW_017546680.1	90.411	73	7	0	547	619	16817	16745	1.02e-16	97.1
Contig960	NW_017546680.1	90.411	73	7	0	547	619	18554	18482	1.02e-16	97.1
Contig960	NW_017546680.1	90.411	73	7	0	547	619	23141	23069	1.02e-16	97.1
Contig960	NW_017546680.1	90.411	73	7	0	547	619	25885	25813	1.02e-16	97.1
Contig960	NW_017546680.1	88.732	71	8	0	2964	3034	7214	7284	6.14e-14	87.9
Contig960	NW_017546680.1	88.732	71	8	0	2964	3034	16747	16817	6.14e-14	87.9
Contig960	NW_017546680.1	88.732	71	8	0	2964	3034	18484	18554	6.14e-14	87.9
Contig960	NW_017546680.1	88.732	71	8	0	2964	3034	23071	23141	6.14e-14	87.9
Contig960	NW_017546680.1	88.732	71	8	0	2964	3034	25815	25885	6.14e-14	87.9
Contig960	NC_031705.1	90.411	73	7	0	547	619	7233738	7233810	1.02e-16	97.1
Contig960	NC_031705.1	88.732	71	8	0	2964	3034	7233808	7233738	6.14e-14	87.9
Contig960	NW_017538468.1	90.278	72	7	0	547	618	78450	78521	3.67e-16	95.3
Contig960	NW_017538468.1	88.732	71	8	0	2964	3034	78520	78450	6.14e-14	87.9
Contig960	NC_031717.1	90.141	71	7	0	547	617	798970	799040	1.32e-15	93.5
Contig960	NC_031717.1	88.889	72	8	0	2963	3034	799041	798970	1.71e-14	89.8
Contig960	NW_017541602.1	87.5	72	6	3	545	614	213154	213224	1.03e-11	80.5
Contig960	NW_017541602.1	86.957	69	6	3	548	614	250135	250202	4.78e-10	75
Contig960	NW_017541602.1	85.915	71	7	3	2967	3035	213224	213155	1.72e-09	73.1
Contig960	NW_017541602.1	86.567	67	5	4	545	608	227873	227938	6.18e-09	71.3
Contig960	NW_017541602.1	86.364	66	5	4	2973	3035	227938	227874	2.22e-08	69.4
Contig960	NW_017541602.1	85.507	69	7	3	2967	3033	250202	250135	2.22e-08	69.4
Contig968	NC_031735.1	91.667	48	4	0	117443	117490	956010	956057	1.21e-06	67.6
Contig983	NW_017540300.1	89.535	86	7	2	11662	11745	476571	476486	1.35e-18	108
Contig983	NW_017540300.1	89.286	84	7	2	11664	11745	406429	406346	1.74e-17	104
Contig983	NC_031744.1	89.412	85	7	2	11664	11746	19662968	19663052	4.84e-18	106
Contig983	NC_031743.1	89.286	84	7	2	11664	11745	15169847	15169764	1.74e-17	104
Contig983	NC_031715.1	89.157	83	7	2	11663	11743	3779658	3779576	6.26e-17	102
Contig983	NW_017539917.1	86.667	90	9	3	11664	11750	94970	94881	2.91e-15	97.1
Contig983	XM_019068065.1	86.667	60	6	2	11689	11746	1	60	8.22e-06	65.8
Contig983	XM_019068064.1	86.667	60	6	2	11689	11746	1	60	8.22e-06	65.8
Contig1016	NW_017540300.1	91.86	86	6	1	49979	50063	407738	407823	2.45e-22	119
Contig1016	NW_017542850.1	91.765	85	6	1	49979	50062	20130	20046	8.8e-22	117
Contig1016	NW_017541539.1	91.667	84	6	1	49978	50060	41622	41705	3.17e-21	115
Contig1016	NC_031731.1	91.566	83	6	1	49979	50060	16234031	16234113	1.14e-20	113
Contig1016	XM_019090628.1	91.463	82	6	1	49979	50059	4464	4383	4.1e-20	111
Contig1016	XM_019075673.1	91.463	82	6	1	49979	50059	324	243	4.1e-20	111
Contig1016	XM_019072864.1	91.463	82	6	1	49979	50059	119	38	4.1e-20	111
Contig1016	NW_017540687.1	91.463	82	6	1	49979	50059	278068	278149	4.1e-20	111
Contig1016	NW_017538047.1	91.463	82	6	1	49979	50059	177305	177386	4.1e-20	111
Contig1016	NW_017537934.1	91.463	82	6	1	49979	50059	10644	10725	4.1e-20	111
Contig1016	NC_031714.1	91.463	82	6	1	49979	50059	7864253	7864334	4.1e-20	111
Contig1016	NC_031714.1	91.463	82	6	1	49979	50059	7864817	7864898	4.1e-20	111
Contig1016	NC_031714.1	91.463	82	6	1	49979	50059	7865782	7865863	4.1e-20	111
Contig1016	NC_031714.1	91.463	82	6	1	49979	50059	7866858	7866939	4.1e-20	111
Contig1016	NC_031714.1	91.463	82	6	1	49979	50059	7867364	7867445	4.1e-20	111
Contig1016	NC_031714.1	91.463	82	6	1	49979	50059	7868253	7868334	4.1e-20	111
Contig1016	NC_031714.1	91.463	82	6	1	49979	50059	7869065	7869146	4.1e-20	111
Contig1016	NC_031714.1	91.463	82	6	1	49979	50059	7869283	7869364	4.1e-20	111
Contig1016	NC_031714.1	91.463	82	6	1	49979	50059	7870873	7870954	4.1e-20	111
Contig1016	NC_031714.1	91.463	82	6	1	49979	50059	7871379	7871460	4.1e-20	111
Contig1016	NC_031714.1	91.463	82	6	1	49979	50059	7872586	7872667	4.1e-20	111
Contig1016	NC_031714.1	91.463	82	6	1	49979	50059	7874873	7874954	4.1e-20	111
Contig1016	NC_031714.1	91.463	82	6	1	49979	50059	7875397	7875478	4.1e-20	111
Contig1016	NC_031714.1	91.463	82	6	1	49979	50059	7876327	7876408	4.1e-20	111
Contig1016	NC_031714.1	91.463	82	6	1	49979	50059	7878473	7878554	4.1e-20	111
Contig1016	NC_031714.1	91.463	82	6	1	49979	50059	7878979	7879060	4.1e-20	111
Contig1016	NC_031714.1	91.463	82	6	1	49979	50059	7879910	7879991	4.1e-20	111
Contig1016	NC_031714.1	91.463	82	6	1	49979	50059	7880602	7880683	4.1e-20	111
Contig1016	NC_031714.1	91.463	82	6	1	49979	50059	7882470	7882551	4.1e-20	111
Contig1016	NC_031714.1	91.463	82	6	1	49979	50059	7883335	7883416	4.1e-20	111
Contig1016	NC_031714.1	91.463	82	6	1	49979	50059	7884438	7884519	4.1e-20	111
Contig1016	NC_031714.1	91.463	82	6	1	49979	50059	7884944	7885025	4.1e-20	111
Contig1016	NC_031714.1	90.244	82	5	3	49979	50059	7876834	7876913	6.85e-18	104
Contig1016	NC_031714.1	91.892	74	4	2	49979	50050	7883165	7883238	2.47e-17	102
Contig1016	NC_031714.1	90.667	75	6	1	49986	50059	7862810	7862884	3.19e-16	99
Contig1016	NC_031714.1	90.411	73	6	1	49986	50057	7867761	7867833	4.13e-15	95.3
Contig1016	NC_031714.1	100	43	0	0	49981	50023	7870816	7870858	1.16e-10	80.5
Contig1016	NC_031732.1	90.244	82	7	1	49979	50059	8710416	8710335	1.91e-18	106
Contig1016	NW_017539320.1	90.789	76	6	1	49985	50059	87891	87816	8.87e-17	100
Contig1016	NW_017542473.1	90.667	75	6	1	49986	50059	3672	3746	3.19e-16	99
Contig1055	NW_017543753.1	94.872	39	2	0	9522	9560	166123	166085	6.14e-06	62.1
Contig1055	NC_031737.1	94.872	39	2	0	9522	9560	14553845	14553807	6.14e-06	62.1
Contig1157	NW_017538200.1	95.556	45	2	0	21927	21971	776332	776376	1.25e-08	73.1
Contig1157	NC_031744.1	93.75	48	3	0	21927	21974	2952920	2952873	1.25e-08	73.1
Contig1157	NW_017540611.1	97.5	40	1	0	21927	21966	45358	45397	1.61e-07	69.4
Contig1157	NW_017541696.1	91.667	48	4	0	21927	21974	16963	16916	5.8e-07	67.6
Contig1174	NW_017538237.1	86.087	345	46	2	30489	30832	1256575	1256918	1.95e-98	370
Contig1174	NW_017538237.1	88.571	175	19	1	3758	3932	1256745	1256918	1.25e-50	211
Contig1174	NW_017538237.1	88.571	175	19	1	19203	19377	1256745	1256918	1.25e-50	211
Contig1174	NW_017538237.1	88.571	175	19	1	31395	31569	1256745	1256918	1.25e-50	211
Contig1174	NW_017538237.1	95.062	81	4	0	13385	13465	1592306	1592386	1.3e-25	128
Contig1174	NW_017538237.1	95.062	81	4	0	29547	29627	1592306	1592386	1.3e-25	128
Contig1174	NW_017538237.1	96.364	55	2	0	11308	11362	1253788	1253842	1.7e-14	91.6
Contig1174	NW_017538237.1	96.364	55	2	0	27470	27524	1253788	1253842	1.7e-14	91.6
Contig1174	NC_031730.1	85.496	262	37	1	29106	29366	9245471	9245210	5.67e-69	272
Contig1174	NC_031730.1	85.496	262	37	1	12944	13204	9245471	9245210	5.67e-69	272
Contig1186	NW_017538200.1	93.333	45	3	0	62032	62076	776376	776332	2.06e-06	67.6
Contig1186	NC_031744.1	91.667	48	4	0	62029	62076	2952873	2952920	2.06e-06	67.6
Contig1190	NW_017538237.1	86.087	345	46	2	1757	2100	1256918	1256575	6.19e-99	370
Contig1190	NW_017538237.1	95.062	81	4	0	2962	3042	1592386	1592306	4.11e-26	128
Contig1190	NW_017538237.1	96.364	55	2	0	5065	5119	1253842	1253788	5.39e-15	91.6
Contig1190	NC_031730.1	85.496	262	37	1	3223	3483	9245210	9245471	1.79e-69	272
Contig1196	NW_017539071.1	91.667	72	6	0	22934	23005	83507	83436	2.43e-17	100
Contig1196	NW_017539071.1	91.667	72	6	0	7235	7306	83507	83436	2.43e-17	100
Contig1196	NC_031741.1	88.571	70	8	0	7235	7304	14430594	14430663	6.81e-13	86.1
Contig1196	NC_031741.1	88.571	70	8	0	22934	23003	14430594	14430663	6.81e-13	86.1
Contig1196	NC_031741.1	87.143	70	9	0	6159	6228	14430594	14430663	3.17e-11	80.5
Contig1196	NC_031741.1	87.143	70	9	0	21859	21928	14430594	14430663	3.17e-11	80.5
Contig1196	NC_031741.1	86.154	65	9	0	24010	24074	14430594	14430658	1.91e-08	71.3
Contig1211	XR_002018082.1	91.667	72	6	0	27495	27566	1108	1179	2.03e-16	100
Contig1211	NC_031738.1	91.667	72	6	0	27495	27566	385267	385196	2.03e-16	100
Contig1211	NC_031707.1	91.667	72	6	0	27495	27566	6848748	6848819	2.03e-16	100
Contig1211	NC_031707.1	91.667	72	6	0	27495	27566	6854206	6854277	2.03e-16	100
Contig1239	NC_031726.1	89.333	75	6	2	294536	294609	16279189	16279116	6.4e-14	93.5
Contig1239	GFWU01005829.1	86.207	87	8	4	294523	294608	191	274	2.3e-13	91.6
Contig1239	NW_017542949.1	89.189	74	6	2	294537	294609	1110	1038	2.3e-13	91.6
Contig1239	NW_017542665.1	89.189	74	6	2	294537	294609	60331	60259	2.3e-13	91.6
Contig1239	NW_017541838.1	89.189	74	6	2	294537	294609	1242	1314	2.3e-13	91.6
Contig1239	NW_017541838.1	89.189	74	6	2	294537	294609	10642	10714	2.3e-13	91.6
Contig1239	NW_017541838.1	89.189	74	6	2	294537	294609	12063	12135	2.3e-13	91.6
Contig1239	NW_017541838.1	89.189	74	6	2	294537	294609	13025	13097	2.3e-13	91.6
Contig1239	NW_017541807.1	89.189	74	6	2	294537	294609	1417	1489	2.3e-13	91.6
Contig1239	NW_017541807.1	89.189	74	6	2	294537	294609	4026	4098	2.3e-13	91.6
Contig1239	NW_017541807.1	89.189	74	6	2	294537	294609	5172	5244	2.3e-13	91.6
Contig1239	NW_017541807.1	89.189	74	6	2	294537	294609	6460	6532	2.3e-13	91.6
Contig1239	NW_017541807.1	89.189	74	6	2	294537	294609	10930	11002	2.3e-13	91.6
Contig1239	NW_017541807.1	89.189	74	6	2	294537	294609	18090	18162	2.3e-13	91.6
Contig1239	NW_017541807.1	89.189	74	6	2	294537	294609	19686	19758	2.3e-13	91.6
Contig1239	NW_017541807.1	89.189	74	6	2	294537	294609	36045	36117	2.3e-13	91.6
Contig1239	NW_017541807.1	89.189	74	6	2	294537	294609	45510	45582	2.3e-13	91.6
Contig1239	NW_017541807.1	92.727	55	4	0	294537	294591	19495	19549	4.98e-10	80.5
Contig1239	NW_017541299.1	89.189	74	6	2	294537	294609	1434	1506	2.3e-13	91.6
Contig1239	NW_017541299.1	89.189	74	6	2	294537	294609	8016	8088	2.3e-13	91.6
Contig1239	NW_017541299.1	89.189	74	6	2	294537	294609	8979	9051	2.3e-13	91.6
Contig1239	NW_017541299.1	89.189	74	6	2	294537	294609	9779	9851	2.3e-13	91.6
Contig1239	NW_017541299.1	89.189	74	6	2	294537	294609	15012	15084	2.3e-13	91.6
Contig1239	NW_017541299.1	89.189	74	6	2	294537	294609	16491	16563	2.3e-13	91.6
Contig1239	NW_017541299.1	90.476	63	6	0	294537	294599	651	713	3.85e-11	84.2
Contig1239	NW_017539091.1	89.189	74	6	2	294536	294608	263279	263207	2.3e-13	91.6
Contig1239	NW_017538898.1	89.189	74	6	2	294537	294609	13249	13321	2.3e-13	91.6
Contig1239	NW_017538898.1	89.189	74	6	2	294537	294609	15475	15547	2.3e-13	91.6
Contig1239	NW_017538492.1	89.189	74	6	2	294536	294608	38055	38127	2.3e-13	91.6
Contig1239	NW_017538329.1	89.189	74	6	2	294536	294608	259	187	2.3e-13	91.6
Contig1239	NC_031738.1	89.189	74	6	2	294537	294609	387944	388016	2.3e-13	91.6
Contig1239	NC_031733.1	89.189	74	6	2	294537	294609	5836744	5836672	2.3e-13	91.6
Contig1239	NC_031733.1	89.189	74	6	2	294537	294609	5842531	5842459	2.3e-13	91.6
Contig1239	NC_031733.1	89.041	73	6	2	294537	294608	2281765	2281694	8.28e-13	89.8
Contig1239	NC_031733.1	87.838	74	7	2	294537	294609	5846910	5846838	1.07e-11	86.1
Contig1239	NC_031709.1	89.189	74	6	2	294536	294608	21630985	21630913	2.3e-13	91.6
Contig1239	NC_031707.1	89.189	74	6	2	294537	294609	6847147	6847075	2.3e-13	91.6
Contig1239	NC_031707.1	89.189	74	6	2	294537	294609	6848355	6848283	2.3e-13	91.6
Contig1239	NC_031707.1	89.189	74	6	2	294537	294609	6849358	6849286	2.3e-13	91.6
Contig1239	NC_031707.1	89.189	74	6	2	294537	294609	6850565	6850493	2.3e-13	91.6
Contig1239	NC_031707.1	89.189	74	6	2	294537	294609	6852197	6852125	2.3e-13	91.6
Contig1239	NC_031707.1	91.045	67	4	2	294544	294609	6854810	6854745	8.28e-13	89.8
Contig1239	NC_031706.1	89.189	74	6	2	294536	294608	7885301	7885229	2.3e-13	91.6
Contig1239	NC_031706.1	89.189	74	6	2	294536	294608	8164570	8164498	2.3e-13	91.6
Contig1239	NW_017537835.1	89.041	73	6	2	294537	294608	215496	215425	8.28e-13	89.8
Contig1239	NW_017541788.1	87.838	74	7	2	294537	294609	1662	1590	1.07e-11	86.1
Contig1241	NC_031730.1	85.496	262	37	1	7762	8022	9245471	9245210	3.28e-69	272
Contig1241	NW_017538237.1	88.571	175	19	1	14007	14181	1256745	1256918	7.25e-51	211
Contig1241	NW_017538237.1	95.062	81	4	0	8203	8283	1592306	1592386	7.51e-26	128
Contig1241	NW_017538237.1	96.364	55	2	0	6126	6180	1253788	1253842	9.85e-15	91.6
Contig1266	NW_017540300.1	90.698	86	7	1	537490	537574	407823	407738	6.59e-20	113
Contig1266	NW_017542850.1	90.588	85	7	1	537491	537574	20046	20130	2.37e-19	111
Contig1266	NC_031731.1	90.476	84	7	1	537493	537575	16234113	16234030	8.52e-19	110
Contig1266	XM_019090628.1	90.361	83	7	1	537494	537575	4383	4465	3.06e-18	108
Contig1266	NW_017541539.1	90.361	83	7	1	537493	537574	41705	41623	3.06e-18	108
Contig1266	NW_017540687.1	90.361	83	7	1	537494	537575	278149	278067	3.06e-18	108
Contig1266	NC_031714.1	90.361	83	7	1	537494	537575	7864898	7864816	3.06e-18	108
Contig1266	NC_031714.1	90.361	83	7	1	537494	537575	7865863	7865781	3.06e-18	108
Contig1266	NC_031714.1	90.361	83	7	1	537494	537575	7867445	7867363	3.06e-18	108
Contig1266	NC_031714.1	90.361	83	7	1	537494	537575	7871460	7871378	3.06e-18	108
Contig1266	NC_031714.1	90.361	83	7	1	537494	537575	7875478	7875396	3.06e-18	108
Contig1266	NC_031714.1	90.361	83	7	1	537494	537575	7879060	7878978	3.06e-18	108
Contig1266	NC_031714.1	90.361	83	7	1	537494	537575	7880683	7880601	3.06e-18	108
Contig1266	NC_031714.1	90.361	83	7	1	537494	537575	7885025	7884943	3.06e-18	108
Contig1266	NC_031714.1	90.244	82	7	1	537494	537574	7864334	7864253	1.1e-17	106
Contig1266	NC_031714.1	90.244	82	7	1	537494	537574	7866939	7866858	1.1e-17	106
Contig1266	NC_031714.1	90.244	82	7	1	537494	537574	7868334	7868253	1.1e-17	106
Contig1266	NC_031714.1	90.244	82	7	1	537494	537574	7869146	7869065	1.1e-17	106
Contig1266	NC_031714.1	90.244	82	7	1	537494	537574	7869364	7869283	1.1e-17	106
Contig1266	NC_031714.1	90.244	82	7	1	537494	537574	7870954	7870873	1.1e-17	106
Contig1266	NC_031714.1	90.244	82	7	1	537494	537574	7872667	7872586	1.1e-17	106
Contig1266	NC_031714.1	90.244	82	7	1	537494	537574	7874954	7874873	1.1e-17	106
Contig1266	NC_031714.1	90.244	82	7	1	537494	537574	7876408	7876327	1.1e-17	106
Contig1266	NC_031714.1	90.244	82	7	1	537494	537574	7878554	7878473	1.1e-17	106
Contig1266	NC_031714.1	90.244	82	7	1	537494	537574	7879991	7879910	1.1e-17	106
Contig1266	NC_031714.1	90.244	82	7	1	537494	537574	7882551	7882470	1.1e-17	106
Contig1266	NC_031714.1	90.244	82	7	1	537494	537574	7883416	7883335	1.1e-17	106
Contig1266	NC_031714.1	90.244	82	7	1	537494	537574	7884519	7884438	1.1e-17	106
Contig1266	NC_031714.1	89.157	83	6	3	537494	537575	7876913	7876833	5.13e-16	100
Contig1266	NC_031714.1	90.667	75	5	2	537503	537575	7883238	7883164	1.84e-15	99
Contig1266	NC_031714.1	89.333	75	7	1	537494	537567	7862884	7862810	8.58e-14	93.5
Contig1266	NC_031714.1	89.041	73	7	1	537496	537567	7867833	7867761	1.11e-12	89.8
Contig1266	NC_031714.1	100	43	0	0	537530	537572	7870858	7870816	6.68e-10	80.5
Contig1266	XM_019075673.1	90.244	82	7	1	537494	537574	243	324	1.1e-17	106
Contig1266	XM_019072864.1	90.244	82	7	1	537494	537574	38	119	1.1e-17	106
Contig1266	NW_017538047.1	87.912	91	10	1	537494	537583	177386	177296	1.1e-17	106
Contig1266	NW_017537934.1	90.244	82	7	1	537494	537574	10725	10644	1.1e-17	106
Contig1266	NC_031732.1	89.157	83	8	1	537494	537575	8710335	8710417	1.43e-16	102
Contig1266	NW_017539320.1	89.474	76	7	1	537494	537568	87816	87891	2.39e-14	95.3
Contig1266	NW_017542473.1	89.333	75	7	1	537494	537567	3746	3672	8.58e-14	93.5
Contig1270	NC_031706.1	88	75	7	2	3046	3119	7885227	7885300	3.55e-13	87.9
Contig1270	NC_031706.1	87.671	73	7	2	3048	3119	8164498	8164569	4.59e-12	84.2
Contig1270	NW_017538492.1	87.838	74	7	2	3047	3119	38128	38056	1.28e-12	86.1
Contig1270	NW_017537835.1	87.838	74	7	2	3048	3120	215425	215497	1.28e-12	86.1
Contig1270	NC_031733.1	87.838	74	7	2	3048	3120	2281694	2281766	1.28e-12	86.1
Contig1270	NC_031733.1	86.842	76	8	2	3045	3119	5836670	5836744	4.59e-12	84.2
Contig1270	NC_031733.1	86.842	76	8	2	3045	3119	5842457	5842531	4.59e-12	84.2
Contig1270	NC_031733.1	85.526	76	9	2	3045	3119	5846836	5846910	2.13e-10	78.7
Contig1270	NC_031709.1	87.838	74	7	2	3047	3119	21630912	21630984	1.28e-12	86.1
Contig1270	GFWU01005829.1	87.671	73	7	2	3048	3119	274	203	4.59e-12	84.2
Contig1270	NW_017542949.1	87.671	73	7	2	3048	3119	1039	1110	4.59e-12	84.2
Contig1270	NW_017542665.1	87.671	73	7	2	3048	3119	60260	60331	4.59e-12	84.2
Contig1270	NW_017541838.1	87.671	73	7	2	3048	3119	1313	1242	4.59e-12	84.2
Contig1270	NW_017541838.1	87.671	73	7	2	3048	3119	10713	10642	4.59e-12	84.2
Contig1270	NW_017541838.1	87.671	73	7	2	3048	3119	12134	12063	4.59e-12	84.2
Contig1270	NW_017541838.1	87.671	73	7	2	3048	3119	13096	13025	4.59e-12	84.2
Contig1270	NW_017541807.1	87.671	73	7	2	3048	3119	1488	1417	4.59e-12	84.2
Contig1270	NW_017541807.1	87.671	73	7	2	3048	3119	4097	4026	4.59e-12	84.2
Contig1270	NW_017541807.1	87.671	73	7	2	3048	3119	5243	5172	4.59e-12	84.2
Contig1270	NW_017541807.1	87.671	73	7	2	3048	3119	6531	6460	4.59e-12	84.2
Contig1270	NW_017541807.1	87.671	73	7	2	3048	3119	11001	10930	4.59e-12	84.2
Contig1270	NW_017541807.1	87.671	73	7	2	3048	3119	18161	18090	4.59e-12	84.2
Contig1270	NW_017541807.1	87.671	73	7	2	3048	3119	19757	19686	4.59e-12	84.2
Contig1270	NW_017541807.1	87.671	73	7	2	3048	3119	36116	36045	4.59e-12	84.2
Contig1270	NW_017541807.1	87.671	73	7	2	3048	3119	45581	45510	4.59e-12	84.2
Contig1270	NW_017541807.1	90.909	55	5	0	3065	3119	19549	19495	2.76e-09	75
Contig1270	NW_017541299.1	87.671	73	7	2	3048	3119	1505	1434	4.59e-12	84.2
Contig1270	NW_017541299.1	87.671	73	7	2	3048	3119	8087	8016	4.59e-12	84.2
Contig1270	NW_017541299.1	87.671	73	7	2	3048	3119	9050	8979	4.59e-12	84.2
Contig1270	NW_017541299.1	87.671	73	7	2	3048	3119	9850	9779	4.59e-12	84.2
Contig1270	NW_017541299.1	87.671	73	7	2	3048	3119	15083	15012	4.59e-12	84.2
Contig1270	NW_017541299.1	87.671	73	7	2	3048	3119	16562	16491	4.59e-12	84.2
Contig1270	NW_017541299.1	88.889	63	7	0	3057	3119	713	651	2.13e-10	78.7
Contig1270	NW_017539091.1	87.671	73	7	2	3048	3119	263207	263278	4.59e-12	84.2
Contig1270	NW_017538898.1	87.671	73	7	2	3048	3119	13320	13249	4.59e-12	84.2
Contig1270	NW_017538898.1	87.671	73	7	2	3048	3119	15546	15475	4.59e-12	84.2
Contig1270	NW_017538329.1	87.671	73	7	2	3048	3119	187	258	4.59e-12	84.2
Contig1270	NC_031738.1	87.671	73	7	2	3048	3119	388015	387944	4.59e-12	84.2
Contig1270	NC_031707.1	87.671	73	7	2	3048	3119	6847076	6847147	4.59e-12	84.2
Contig1270	NC_031707.1	87.671	73	7	2	3048	3119	6848284	6848355	4.59e-12	84.2
Contig1270	NC_031707.1	87.671	73	7	2	3048	3119	6849287	6849358	4.59e-12	84.2
Contig1270	NC_031707.1	87.671	73	7	2	3048	3119	6850494	6850565	4.59e-12	84.2
Contig1270	NC_031707.1	87.671	73	7	2	3048	3119	6852126	6852197	4.59e-12	84.2
Contig1270	NC_031707.1	89.394	66	5	2	3048	3112	6854746	6854810	1.65e-11	82.4
Contig1270	NW_017541788.1	85.526	76	9	2	3045	3119	1588	1662	2.13e-10	78.7
Contig1276	NW_017540611.1	97.5	40	1	0	75384	75423	45358	45397	3.59e-07	69.4
Contig1276	NW_017538200.1	97.5	40	1	0	75384	75423	776332	776371	3.59e-07	69.4
Contig1276	NC_031744.1	97.5	40	1	0	75384	75423	2952920	2952881	3.59e-07	69.4
Contig1292	NW_017546110.1	87.671	73	9	0	188655	188727	663	591	6.5e-12	86.1
Contig1292	NW_017541750.1	90.625	64	6	0	188655	188718	66949	67012	6.5e-12	86.1
Contig1292	NW_017541665.1	90.625	64	6	0	188655	188718	45319	45382	6.5e-12	86.1
Contig1292	NW_017539091.1	90.625	64	6	0	188655	188718	263647	263584	6.5e-12	86.1
Contig1292	NW_017537835.1	87.671	73	9	0	188656	188728	215918	215846	6.5e-12	86.1
Contig1292	NW_017539899.1	90.476	63	6	0	188656	188718	82104	82166	2.34e-11	84.2
Contig1292	NW_017538329.1	85.542	83	9	3	188655	188736	761	681	2.34e-11	84.2
Contig1292	NW_017537844.1	87.5	72	9	0	188656	188727	107999	107928	2.34e-11	84.2
Contig1292	NW_017537844.1	87.5	72	9	0	188656	188727	112141	112070	2.34e-11	84.2
Contig1292	NW_017537844.1	87.5	72	9	0	188656	188727	113968	113897	2.34e-11	84.2
Contig1292	NW_017537844.1	87.5	72	9	0	188656	188727	115525	115454	2.34e-11	84.2
Contig1292	NW_017537844.1	87.5	72	9	0	188656	188727	119114	119043	2.34e-11	84.2
Contig1292	NW_017537844.1	87.5	72	9	0	188656	188727	120196	120125	2.34e-11	84.2
Contig1292	NC_031724.1	92.857	56	4	0	188663	188718	21404639	21404694	8.41e-11	82.4
Contig1292	NC_031733.1	89.062	64	7	0	188656	188719	2282433	2282370	3.02e-10	80.5
Contig1296	XR_002011725.1	98.649	74	1	0	133354	133427	20	93	4.77e-26	132
Contig1296	NW_017543519.1	98.649	74	1	0	133354	133427	278886	278813	4.77e-26	132
Contig1296	NW_017539899.1	98.649	74	1	0	133354	133427	247	174	4.77e-26	132
Contig1296	NW_017539899.1	98.649	74	1	0	133354	133427	1857	1784	4.77e-26	132
Contig1296	NW_017539899.1	98.649	74	1	0	133354	133427	4674	4601	4.77e-26	132
Contig1296	NW_017539899.1	98.649	74	1	0	133354	133427	6020	5947	4.77e-26	132
Contig1296	NW_017539899.1	98.649	74	1	0	133354	133427	7305	7232	4.77e-26	132
Contig1296	NW_017539899.1	98.649	74	1	0	133354	133427	8928	8855	4.77e-26	132
Contig1296	NW_017539899.1	98.649	74	1	0	133354	133427	10971	10898	4.77e-26	132
Contig1296	NW_017539899.1	98.649	74	1	0	133354	133427	14269	14196	4.77e-26	132
Contig1296	NW_017539899.1	98.649	74	1	0	133354	133427	15526	15453	4.77e-26	132
Contig1296	NW_017539899.1	98.649	74	1	0	133354	133427	16619	16546	4.77e-26	132
Contig1296	NW_017539899.1	98.649	74	1	0	133354	133427	22584	22511	4.77e-26	132
Contig1296	NW_017539899.1	98.649	74	1	0	133354	133427	25372	25299	4.77e-26	132
Contig1296	NW_017539899.1	98.649	74	1	0	133354	133427	26648	26575	4.77e-26	132
Contig1296	NW_017539899.1	98.649	74	1	0	133354	133427	27795	27722	4.77e-26	132
Contig1296	NW_017539899.1	98.649	74	1	0	133354	133427	30125	30052	4.77e-26	132
Contig1296	NW_017539899.1	98.649	74	1	0	133354	133427	31473	31400	4.77e-26	132
Contig1296	NW_017539899.1	98.649	74	1	0	133354	133427	32464	32391	4.77e-26	132
Contig1296	NW_017539899.1	98.649	74	1	0	133354	133427	34298	34225	4.77e-26	132
Contig1296	NW_017539899.1	98.649	74	1	0	133354	133427	62991	62918	4.77e-26	132
Contig1296	NW_017539899.1	98.649	74	1	0	133354	133427	64445	64372	4.77e-26	132
Contig1296	NW_017539899.1	98.649	74	1	0	133354	133427	69061	68988	4.77e-26	132
Contig1296	NW_017539899.1	98.649	74	1	0	133354	133427	70284	70211	4.77e-26	132
Contig1296	NW_017539899.1	98.649	74	1	0	133354	133427	71458	71385	4.77e-26	132
Contig1296	NW_017539899.1	98.649	74	1	0	133354	133427	72900	72827	4.77e-26	132
Contig1296	NW_017539899.1	98.649	74	1	0	133354	133427	74737	74664	4.77e-26	132
Contig1296	NW_017539899.1	98.649	74	1	0	133354	133427	78233	78160	4.77e-26	132
Contig1296	NW_017539899.1	98.649	74	1	0	133354	133427	79490	79417	4.77e-26	132
Contig1296	NW_017539899.1	98.649	74	1	0	133354	133427	81446	81373	4.77e-26	132
Contig1296	NW_017539899.1	98.649	74	1	0	133354	133427	82735	82662	4.77e-26	132
Contig1296	NW_017539899.1	98.649	74	1	0	133354	133427	84552	84479	4.77e-26	132
Contig1296	NW_017539899.1	98.649	74	1	0	133354	133427	85867	85794	4.77e-26	132
Contig1296	NW_017539899.1	98.649	74	1	0	133354	133427	88358	88285	4.77e-26	132
Contig1296	NW_017539899.1	98.649	74	1	0	133354	133427	89832	89759	4.77e-26	132
Contig1296	NW_017539899.1	98.649	74	1	0	133354	133427	91469	91396	4.77e-26	132
Contig1296	NW_017539899.1	98.649	74	1	0	133354	133427	92726	92653	4.77e-26	132
Contig1296	NW_017539899.1	98.649	74	1	0	133354	133427	94585	94512	4.77e-26	132
Contig1296	NW_017539899.1	98.649	74	1	0	133354	133427	96437	96364	4.77e-26	132
Contig1296	NW_017539899.1	98.649	74	1	0	133354	133427	97694	97621	4.77e-26	132
Contig1296	NW_017539899.1	98.649	74	1	0	133354	133427	99351	99278	4.77e-26	132
Contig1296	NW_017539899.1	98.649	74	1	0	133354	133427	100607	100534	4.77e-26	132
Contig1296	NW_017539899.1	98.649	74	1	0	133354	133427	101863	101790	4.77e-26	132
Contig1296	NW_017539899.1	97.333	75	1	1	133354	133427	61860	61786	2.22e-24	126
Contig1296	NW_017539899.1	97.333	75	1	1	133354	133427	76543	76469	2.22e-24	126
Contig1296	NW_017539899.1	97.297	74	2	0	133354	133427	103120	103047	2.22e-24	126
Contig1296	NW_017539899.1	97.26	73	2	0	133355	133427	105644	105572	7.98e-24	124
Contig1296	NW_017539899.1	98.551	69	1	0	133359	133427	23930	23862	2.87e-23	122
Contig1296	NW_017539899.1	98.529	68	1	0	133360	133427	104356	104289	1.03e-22	121
Contig1296	NW_017539899.1	95.652	69	3	0	133359	133427	12219	12151	6.21e-20	111
Contig1296	NW_017539899.1	98.214	56	1	0	133372	133427	33626	33571	4.84e-16	99
Contig1296	NW_017537844.1	98.649	74	1	0	133354	133427	105588	105661	4.77e-26	132
Contig1296	NW_017537844.1	98.649	74	1	0	133354	133427	108659	108732	4.77e-26	132
Contig1296	NW_017537844.1	98.649	74	1	0	133354	133427	110021	110094	4.77e-26	132
Contig1296	NW_017537844.1	98.649	74	1	0	133354	133427	116183	116256	4.77e-26	132
Contig1296	NW_017537844.1	98.649	74	1	0	133354	133427	117193	117266	4.77e-26	132
Contig1296	NW_017537844.1	98.611	72	1	0	133354	133425	119768	119839	6.17e-25	128
Contig1296	NW_017537844.1	95.946	74	2	1	133354	133427	111513	111585	3.71e-22	119
Contig1296	NW_017537844.1	100	51	0	0	133354	133404	113772	113822	6.26e-15	95.3
Contig1296	NW_017541485.1	98.63	73	1	0	133354	133426	26108	26036	1.72e-25	130
Contig1296	NC_031700.1	98.63	73	1	0	133354	133426	5918750	5918822	1.72e-25	130
Contig1296	NC_031719.1	94.03	67	2	2	133354	133418	11014337	11014403	1.34e-16	100
Contig1296	NC_031731.1	95.745	47	2	0	133354	133400	23906920	23906966	2.27e-09	76.8
Contig1296	NC_031714.1	100	36	0	0	133354	133389	8444673	8444708	1.36e-06	67.6
Contig1308	NC_031730.1	85.496	262	37	1	9333	9593	9245210	9245471	4e-69	272
Contig1308	NW_017538237.1	88.571	175	19	1	19006	19180	1256918	1256745	8.83e-51	211
Contig1308	NW_017538237.1	88.571	175	19	1	3162	3336	1256918	1256745	8.83e-51	211
Contig1308	NW_017538237.1	95.062	81	4	0	9072	9152	1592386	1592306	9.15e-26	128
Contig1308	NW_017538237.1	96.364	55	2	0	11175	11229	1253842	1253788	1.2e-14	91.6
Contig1326	NC_031737.1	92.754	69	5	0	4213	4281	4090815	4090883	4.6e-17	100
Contig1326	NC_031737.1	92.754	69	5	0	9341	9409	4090815	4090883	4.6e-17	100
Contig1326	NC_031740.1	92.647	68	5	0	9341	9408	1993366	1993299	1.65e-16	99
Contig1326	NC_031740.1	92.647	68	5	0	4213	4280	1993366	1993299	1.65e-16	99
Contig1345	NW_017538237.1	88.571	175	19	1	4461	4635	1256745	1256918	2.26e-51	211
Contig1376	NW_017538237.1	86.087	345	46	2	13611	13954	1256918	1256575	1.43e-98	370
Contig1376	NW_017538237.1	90.323	155	14	1	13	167	1256898	1256745	5.51e-48	202
Contig1376	NW_017538237.1	95.062	81	4	0	14816	14896	1592386	1592306	9.49e-26	128
Contig1376	NW_017538237.1	95.062	81	4	0	3848	3928	1592386	1592306	9.49e-26	128
Contig1376	NW_017538237.1	96.364	55	2	0	16919	16973	1253842	1253788	1.24e-14	91.6
Contig1376	NW_017538237.1	96.364	55	2	0	5951	6005	1253842	1253788	1.24e-14	91.6
Contig1376	NC_031730.1	85.496	262	37	1	4109	4369	9245210	9245471	4.14e-69	272
Contig1376	NC_031730.1	85.496	262	37	1	15077	15337	9245210	9245471	4.14e-69	272
Contig1376	NW_017540533.1	85.161	155	23	0	13	167	63378	63532	3.36e-35	159
Contig1387	NW_017540611.1	94.872	39	2	0	18010	18048	45359	45397	8.39e-06	62.1
Contig1387	NW_017538200.1	94.872	39	2	0	18010	18048	776333	776371	8.39e-06	62.1
Contig1387	NC_031744.1	94.872	39	2	0	18010	18048	2952919	2952881	8.39e-06	62.1
Contig1391	NC_031730.1	85.496	262	37	1	8052	8312	9245471	9245210	1.85e-69	272
Contig1391	NW_017538237.1	95.062	81	4	0	8493	8573	1592306	1592386	4.25e-26	128
Contig1391	NW_017538237.1	96.364	55	2	0	6416	6470	1253788	1253842	5.57e-15	91.6
Contig1399	NC_031730.1	85.496	262	37	1	5538	5798	9245210	9245471	7.75e-69	272
Contig1399	NC_031730.1	85.496	262	37	1	20364	20624	9245210	9245471	7.75e-69	272
Contig1399	NC_031730.1	85.496	262	37	1	35886	36146	9245210	9245471	7.75e-69	272
Contig1399	NW_017538237.1	88.571	175	19	1	29722	29896	1256918	1256745	1.71e-50	211
Contig1399	NW_017538237.1	88.571	175	19	1	14193	14367	1256918	1256745	1.71e-50	211
Contig1399	NW_017538237.1	88.571	175	19	1	2193	2367	1256918	1256745	1.71e-50	211
Contig1399	NW_017538237.1	95.062	81	4	0	35625	35705	1592386	1592306	1.78e-25	128
Contig1399	NW_017538237.1	95.062	81	4	0	20103	20183	1592386	1592306	1.78e-25	128
Contig1399	NW_017538237.1	95.062	81	4	0	5277	5357	1592386	1592306	1.78e-25	128
Contig1399	NW_017538237.1	96.364	55	2	0	37728	37782	1253842	1253788	2.33e-14	91.6
Contig1399	NW_017538237.1	96.364	55	2	0	22206	22260	1253842	1253788	2.33e-14	91.6
Contig1399	NW_017538237.1	96.364	55	2	0	7380	7434	1253842	1253788	2.33e-14	91.6
Contig1411	NC_031730.1	85.496	262	37	1	5254	5514	9245471	9245210	2.28e-69	272
Contig1411	NW_017538237.1	88.571	175	19	1	11491	11665	1256745	1256918	5.04e-51	211
Contig1411	NW_017538237.1	95.062	81	4	0	5695	5775	1592306	1592386	5.22e-26	128
Contig1411	NW_017538237.1	96.364	55	2	0	3618	3672	1253788	1253842	6.85e-15	91.6
Contig1416	NW_017538237.1	86.087	345	46	2	6885	7228	1256918	1256575	7.38e-99	370
Contig1416	NW_017538237.1	88.571	175	19	1	774	948	1256918	1256745	4.73e-51	211
Contig1416	NW_017538237.1	95.062	81	4	0	8090	8170	1592386	1592306	4.9e-26	128
Contig1416	NW_017538237.1	96.364	55	2	0	10193	10247	1253842	1253788	6.43e-15	91.6
Contig1416	NC_031730.1	85.496	262	37	1	8351	8611	9245210	9245471	2.14e-69	272
Contig1423	NW_017538237.1	88.571	175	19	1	1324	1498	1256918	1256745	2.22e-51	211
Contig1447	NC_031741.1	87.143	70	9	0	76420	76489	14430663	14430594	1.07e-10	80.5
Contig1475	NW_017538088.1	96.203	79	3	0	29919	29997	92737	92815	3.68e-25	130
Contig1475	NW_017538088.1	94.805	77	4	0	32701	32777	92739	92815	2.22e-22	121
Contig1475	NW_017538088.1	93.671	79	5	0	29921	29999	92583	92661	7.97e-22	119
Contig1475	NW_017538088.1	95.833	72	3	0	29921	29992	90540	90611	2.87e-21	117
Contig1475	NW_017538088.1	92.405	79	6	0	32699	32777	92581	92659	3.71e-20	113
Contig1475	NW_017538088.1	94.444	72	4	0	32700	32771	90539	90610	1.33e-19	111
Contig1475	NW_017538088.1	90.244	82	3	5	29921	29997	91322	91403	8.03e-17	102
Contig1475	NW_017538088.1	90.909	77	6	1	29922	29997	92931	93007	8.03e-17	102
Contig1475	NW_017543182.1	94.521	73	4	0	29921	29993	183636	183564	3.71e-20	113
Contig1475	NW_017543182.1	93.151	73	4	1	29922	29993	34069	33997	6.21e-18	106
Contig1475	NC_031702.1	94.521	73	4	0	29921	29993	11704905	11704833	3.71e-20	113
Contig1475	NC_031702.1	94.521	73	4	0	29921	29993	11837207	11837135	3.71e-20	113
Contig1485	NC_031730.1	85.496	262	37	1	21598	21858	9245471	9245210	7.83e-69	272
Contig1485	NC_031730.1	85.496	262	37	1	38010	38270	9245210	9245471	7.83e-69	272
Contig1485	NW_017538237.1	88.571	175	19	1	31982	32156	1256918	1256745	1.73e-50	211
Contig1485	NW_017538237.1	88.571	175	19	1	19696	19870	1256745	1256918	1.73e-50	211
Contig1485	NW_017538237.1	87.5	144	18	0	25183	25326	1591498	1591355	3.8e-37	167
Contig1485	NW_017538237.1	95.062	81	4	0	37749	37829	1592386	1592306	1.79e-25	128
Contig1485	NW_017538237.1	95.062	81	4	0	22039	22119	1592306	1592386	1.79e-25	128
Contig1485	NW_017538237.1	95.062	81	4	0	40718	40798	1592306	1592386	1.79e-25	128
Contig1485	NW_017538237.1	96.364	55	2	0	39852	39906	1253842	1253788	2.35e-14	91.6
Contig1532	NW_017543042.1	97.917	48	1	0	233507	233554	389	342	2.68e-11	84.2
Contig1532	NW_017543042.1	97.917	48	1	0	233507	233554	1210	1163	2.68e-11	84.2
Contig1532	NW_017543042.1	97.917	48	1	0	233507	233554	6562	6515	2.68e-11	84.2
Contig1532	NW_017543042.1	97.917	48	1	0	233507	233554	15604	15557	2.68e-11	84.2
Contig1532	NW_017543042.1	97.917	48	1	0	233507	233554	15825	15778	2.68e-11	84.2
Contig1532	NW_017543042.1	97.917	48	1	0	233507	233554	16948	16901	2.68e-11	84.2
Contig1532	NW_017543042.1	97.917	48	1	0	233507	233554	17948	17901	2.68e-11	84.2
Contig1532	NW_017543042.1	97.917	48	1	0	233507	233554	20146	20099	2.68e-11	84.2
Contig1532	NW_017543042.1	97.917	48	1	0	233507	233554	21050	21003	2.68e-11	84.2
Contig1532	NW_017543042.1	97.917	48	1	0	233507	233554	23083	23036	2.68e-11	84.2
Contig1532	NW_017543042.1	97.917	48	1	0	233507	233554	23902	23855	2.68e-11	84.2
Contig1532	NW_017543042.1	97.917	48	1	0	233507	233554	24728	24681	2.68e-11	84.2
Contig1532	NW_017543042.1	97.917	48	1	0	233507	233554	29238	29191	2.68e-11	84.2
Contig1532	NW_017543042.1	97.917	48	1	0	233507	233554	29844	29797	2.68e-11	84.2
Contig1532	NW_017543042.1	97.917	48	1	0	233507	233554	30099	30052	2.68e-11	84.2
Contig1532	NW_017543042.1	97.917	48	1	0	233507	233554	31249	31202	2.68e-11	84.2
Contig1532	NW_017543042.1	97.917	48	1	0	233507	233554	32263	32216	2.68e-11	84.2
Contig1532	NW_017543042.1	97.917	48	1	0	233507	233554	32886	32839	2.68e-11	84.2
Contig1532	NW_017543042.1	97.917	48	1	0	233507	233554	34049	34002	2.68e-11	84.2
Contig1532	NW_017543042.1	97.917	48	1	0	233507	233554	34258	34211	2.68e-11	84.2
Contig1532	NW_017543042.1	97.917	48	1	0	233507	233554	35255	35208	2.68e-11	84.2
Contig1532	NW_017543042.1	97.917	48	1	0	233507	233554	37638	37591	2.68e-11	84.2
Contig1532	NW_017543042.1	97.917	48	1	0	233507	233554	38029	37982	2.68e-11	84.2
Contig1532	NW_017543042.1	97.917	48	1	0	233507	233554	38981	38934	2.68e-11	84.2
Contig1532	NW_017543042.1	97.917	48	1	0	233507	233554	39981	39934	2.68e-11	84.2
Contig1532	NW_017543042.1	97.917	48	1	0	233507	233554	40910	40863	2.68e-11	84.2
Contig1532	NW_017543042.1	97.917	48	1	0	233507	233554	41729	41682	2.68e-11	84.2
Contig1532	NW_017543042.1	97.917	48	1	0	233507	233554	42731	42684	2.68e-11	84.2
Contig1532	NW_017543042.1	97.917	48	1	0	233507	233554	43683	43636	2.68e-11	84.2
Contig1532	NW_017543042.1	97.917	48	1	0	233507	233554	46590	46543	2.68e-11	84.2
Contig1532	NW_017543042.1	97.917	48	1	0	233507	233554	46810	46763	2.68e-11	84.2
Contig1532	NW_017543042.1	97.917	48	1	0	233507	233554	47629	47582	2.68e-11	84.2
Contig1532	NW_017543042.1	97.826	46	1	0	233509	233554	25884	25839	3.47e-10	80.5
Contig1532	NW_017543042.1	95.833	48	2	0	233507	233554	44592	44545	1.25e-09	78.7
Contig1532	NW_017543042.1	95.652	46	2	0	233509	233554	5593	5548	1.61e-08	75
Contig1532	NW_017543042.1	95.652	46	2	0	233509	233554	22082	22037	1.61e-08	75
Contig1532	NW_017540661.1	95.652	46	2	0	233509	233554	153673	153718	1.61e-08	75
Contig1535	NC_031731.1	88.636	88	9	1	18249	18335	16234114	16234027	2.06e-18	106
Contig1535	NC_031731.1	88.636	88	9	1	17753	17839	16234114	16234027	2.06e-18	106
Contig1535	XM_019090628.1	89.157	83	8	1	17755	17836	4383	4465	2.67e-17	102
Contig1535	XM_019090628.1	89.157	83	8	1	18251	18332	4383	4465	2.67e-17	102
Contig1535	NW_017542850.1	89.157	83	8	1	17754	17835	20048	20130	2.67e-17	102
Contig1535	NW_017542850.1	89.157	83	8	1	18250	18331	20048	20130	2.67e-17	102
Contig1535	NW_017541539.1	89.157	83	8	1	18250	18331	41705	41623	2.67e-17	102
Contig1535	NW_017541539.1	89.157	83	8	1	17754	17835	41705	41623	2.67e-17	102
Contig1535	NW_017540687.1	88.372	86	9	1	18251	18335	278149	278064	2.67e-17	102
Contig1535	NW_017540687.1	88.372	86	9	1	17755	17839	278149	278064	2.67e-17	102
Contig1535	NW_017540300.1	89.157	83	8	1	18250	18331	407820	407738	2.67e-17	102
Contig1535	NW_017540300.1	89.157	83	8	1	17754	17835	407820	407738	2.67e-17	102
Contig1535	NC_031714.1	89.157	83	8	1	18251	18332	7864898	7864816	2.67e-17	102
Contig1535	NC_031714.1	89.157	83	8	1	17755	17836	7864898	7864816	2.67e-17	102
Contig1535	NC_031714.1	89.157	83	8	1	18251	18332	7865863	7865781	2.67e-17	102
Contig1535	NC_031714.1	89.157	83	8	1	17755	17836	7865863	7865781	2.67e-17	102
Contig1535	NC_031714.1	89.157	83	8	1	18251	18332	7867445	7867363	2.67e-17	102
Contig1535	NC_031714.1	89.157	83	8	1	17755	17836	7867445	7867363	2.67e-17	102
Contig1535	NC_031714.1	89.157	83	8	1	18251	18332	7871460	7871378	2.67e-17	102
Contig1535	NC_031714.1	89.157	83	8	1	17755	17836	7871460	7871378	2.67e-17	102
Contig1535	NC_031714.1	89.157	83	8	1	18251	18332	7875478	7875396	2.67e-17	102
Contig1535	NC_031714.1	89.157	83	8	1	17755	17836	7875478	7875396	2.67e-17	102
Contig1535	NC_031714.1	89.157	83	8	1	18251	18332	7879060	7878978	2.67e-17	102
Contig1535	NC_031714.1	89.157	83	8	1	17755	17836	7879060	7878978	2.67e-17	102
Contig1535	NC_031714.1	89.157	83	8	1	18251	18332	7880683	7880601	2.67e-17	102
Contig1535	NC_031714.1	89.157	83	8	1	17755	17836	7880683	7880601	2.67e-17	102
Contig1535	NC_031714.1	89.157	83	8	1	18251	18332	7885025	7884943	2.67e-17	102
Contig1535	NC_031714.1	89.157	83	8	1	17755	17836	7885025	7884943	2.67e-17	102
Contig1535	NC_031714.1	89.024	82	8	1	18251	18331	7864334	7864253	9.6e-17	100
Contig1535	NC_031714.1	89.024	82	8	1	17755	17835	7864334	7864253	9.6e-17	100
Contig1535	NC_031714.1	89.024	82	8	1	18251	18331	7866939	7866858	9.6e-17	100
Contig1535	NC_031714.1	89.024	82	8	1	17755	17835	7866939	7866858	9.6e-17	100
Contig1535	NC_031714.1	89.024	82	8	1	18251	18331	7868334	7868253	9.6e-17	100
Contig1535	NC_031714.1	89.024	82	8	1	17755	17835	7868334	7868253	9.6e-17	100
Contig1535	NC_031714.1	89.024	82	8	1	18251	18331	7869146	7869065	9.6e-17	100
Contig1535	NC_031714.1	89.024	82	8	1	17755	17835	7869146	7869065	9.6e-17	100
Contig1535	NC_031714.1	89.024	82	8	1	18251	18331	7869364	7869283	9.6e-17	100
Contig1535	NC_031714.1	89.024	82	8	1	17755	17835	7869364	7869283	9.6e-17	100
Contig1535	NC_031714.1	89.024	82	8	1	18251	18331	7870954	7870873	9.6e-17	100
Contig1535	NC_031714.1	89.024	82	8	1	17755	17835	7870954	7870873	9.6e-17	100
Contig1535	NC_031714.1	89.024	82	8	1	18251	18331	7872667	7872586	9.6e-17	100
Contig1535	NC_031714.1	89.024	82	8	1	17755	17835	7872667	7872586	9.6e-17	100
Contig1535	NC_031714.1	89.024	82	8	1	18251	18331	7874954	7874873	9.6e-17	100
Contig1535	NC_031714.1	89.024	82	8	1	17755	17835	7874954	7874873	9.6e-17	100
Contig1535	NC_031714.1	89.024	82	8	1	18251	18331	7876408	7876327	9.6e-17	100
Contig1535	NC_031714.1	89.024	82	8	1	17755	17835	7876408	7876327	9.6e-17	100
Contig1535	NC_031714.1	89.024	82	8	1	18251	18331	7878554	7878473	9.6e-17	100
Contig1535	NC_031714.1	89.024	82	8	1	17755	17835	7878554	7878473	9.6e-17	100
Contig1535	NC_031714.1	89.024	82	8	1	18251	18331	7879991	7879910	9.6e-17	100
Contig1535	NC_031714.1	89.024	82	8	1	17755	17835	7879991	7879910	9.6e-17	100
Contig1535	NC_031714.1	89.024	82	8	1	18251	18331	7882551	7882470	9.6e-17	100
Contig1535	NC_031714.1	89.024	82	8	1	17755	17835	7882551	7882470	9.6e-17	100
Contig1535	NC_031714.1	89.024	82	8	1	18251	18331	7883416	7883335	9.6e-17	100
Contig1535	NC_031714.1	89.024	82	8	1	17755	17835	7883416	7883335	9.6e-17	100
Contig1535	NC_031714.1	89.024	82	8	1	18251	18331	7884519	7884438	9.6e-17	100
Contig1535	NC_031714.1	89.024	82	8	1	17755	17835	7884519	7884438	9.6e-17	100
Contig1535	NC_031714.1	87.952	83	7	3	18251	18332	7876913	7876833	4.47e-15	95.3
Contig1535	NC_031714.1	87.952	83	7	3	17755	17836	7876913	7876833	4.47e-15	95.3
Contig1535	NC_031714.1	89.333	75	6	2	18260	18332	7883238	7883164	1.61e-14	93.5
Contig1535	NC_031714.1	89.333	75	6	2	17764	17836	7883238	7883164	1.61e-14	93.5
Contig1535	NC_031714.1	88	75	8	1	18251	18324	7862884	7862810	7.47e-13	87.9
Contig1535	NC_031714.1	88	75	8	1	17755	17828	7862884	7862810	7.47e-13	87.9
Contig1535	NC_031714.1	87.671	73	8	1	18253	18324	7867833	7867761	9.67e-12	84.2
Contig1535	NC_031714.1	87.671	73	8	1	17757	17828	7867833	7867761	9.67e-12	84.2
Contig1535	NC_031714.1	97.674	43	1	0	18287	18329	7870858	7870816	5.82e-09	75
Contig1535	NC_031714.1	97.674	43	1	0	17791	17833	7870858	7870816	5.82e-09	75
Contig1535	XM_019075673.1	89.024	82	8	1	17755	17835	243	324	9.6e-17	100
Contig1535	XM_019075673.1	89.024	82	8	1	18251	18331	243	324	9.6e-17	100
Contig1535	XM_019072864.1	89.024	82	8	1	17755	17835	38	119	9.6e-17	100
Contig1535	XM_019072864.1	89.024	82	8	1	18251	18331	38	119	9.6e-17	100
Contig1535	NW_017538047.1	89.024	82	8	1	18251	18331	177386	177305	9.6e-17	100
Contig1535	NW_017538047.1	89.024	82	8	1	17755	17835	177386	177305	9.6e-17	100
Contig1535	NW_017537934.1	89.024	82	8	1	18251	18331	10725	10644	9.6e-17	100
Contig1535	NW_017537934.1	89.024	82	8	1	17755	17835	10725	10644	9.6e-17	100
Contig1535	NW_017539320.1	88.158	76	8	1	17755	17829	87816	87891	2.08e-13	89.8
Contig1535	NW_017539320.1	88.158	76	8	1	18251	18325	87816	87891	2.08e-13	89.8
Contig1535	NW_017542473.1	88	75	8	1	18251	18324	3746	3672	7.47e-13	87.9
Contig1535	NW_017542473.1	88	75	8	1	17755	17828	3746	3672	7.47e-13	87.9
Contig1543	NW_017539071.1	91.667	72	6	0	14002	14073	83507	83436	1.32e-17	100
Contig1543	NC_031741.1	88.571	70	8	0	14002	14071	14430594	14430663	3.69e-13	86.1
Contig1543	NC_031741.1	87.143	70	9	0	7718	7787	14430594	14430663	1.72e-11	80.5
Contig1543	NC_031741.1	87.143	70	9	0	8794	8863	14430594	14430663	1.72e-11	80.5
Contig1543	NC_031741.1	87.143	70	9	0	9870	9939	14430594	14430663	1.72e-11	80.5
Contig1543	NC_031741.1	87.143	70	9	0	10945	11014	14430594	14430663	1.72e-11	80.5
Contig1543	NC_031741.1	87.143	70	9	0	11850	11919	14430594	14430663	1.72e-11	80.5
Contig1543	NC_031741.1	87.143	70	9	0	12927	12996	14430594	14430663	1.72e-11	80.5
Contig1543	NC_031741.1	86.154	65	9	0	15078	15142	14430594	14430658	1.03e-08	71.3
Contig1553	NC_031741.1	87.143	70	9	0	384	453	14430594	14430663	1.44e-11	80.5
Contig1558	NW_017539088.1	93.846	65	4	0	47535	47599	601894	601830	3.24e-16	99
Contig1558	NW_017537909.1	93.846	65	4	0	47535	47599	1032624	1032560	3.24e-16	99
Contig1558	NC_031716.1	93.846	65	4	0	47535	47599	9742965	9742901	3.24e-16	99
Contig1558	NC_031716.1	90.541	74	7	0	47526	47599	9743522	9743595	3.24e-16	99
Contig1558	NC_031700.1	93.846	65	4	0	47535	47599	5783999	5784063	3.24e-16	99
Contig1558	NC_031700.1	93.846	65	4	0	47535	47599	5785889	5785953	3.24e-16	99
Contig1558	NC_031700.1	93.846	65	4	0	47535	47599	5920360	5920424	3.24e-16	99
Contig1558	NC_031700.1	93.846	65	4	0	47535	47599	5922807	5922871	3.24e-16	99
Contig1558	NW_017543712.1	90.411	73	7	0	47522	47594	109232	109304	1.16e-15	97.1
Contig1558	NW_017543712.1	89.474	76	8	0	47524	47599	123520	123595	1.16e-15	97.1
Contig1558	NW_017543712.1	89.474	76	8	0	47524	47599	124834	124909	1.16e-15	97.1
Contig1558	NW_017543712.1	89.474	76	8	0	47524	47599	127442	127517	1.16e-15	97.1
Contig1558	NW_017543712.1	92.308	65	5	0	47535	47599	126131	126195	1.51e-14	93.5
Contig1558	NW_017543712.1	88.158	76	9	0	47524	47599	119467	119542	5.42e-14	91.6
Contig1558	NW_017543712.1	88.732	71	7	1	47524	47594	120756	120825	2.52e-12	86.1
Contig1558	NW_017542665.1	89.474	76	8	0	47524	47599	62863	62938	1.16e-15	97.1
Contig1558	NW_017542665.1	95	60	3	0	47535	47594	58959	59018	4.19e-15	95.3
Contig1558	NW_017538629.1	89.474	76	8	0	47524	47599	2890	2815	1.16e-15	97.1
Contig1558	NW_017538629.1	89.474	76	8	0	47524	47599	3773	3698	1.16e-15	97.1
Contig1558	NW_017538629.1	89.474	76	8	0	47524	47599	5052	4977	1.16e-15	97.1
Contig1558	NW_017538629.1	89.474	76	8	0	47524	47599	7238	7163	1.16e-15	97.1
Contig1558	NW_017538629.1	89.474	76	8	0	47524	47599	8516	8441	1.16e-15	97.1
Contig1558	NW_017538629.1	92.308	65	5	0	47535	47599	2131	2067	1.51e-14	93.5
Contig1558	NW_017538629.1	93.333	60	4	0	47535	47594	1312	1253	1.95e-13	89.8
Contig1558	NW_017538629.1	94.737	57	3	0	47543	47599	9820	9764	1.95e-13	89.8
Contig1558	NW_017538629.1	90.741	54	5	0	47524	47577	54	1	1.96e-08	73.1
Contig1558	NC_031726.1	90.411	73	7	0	47522	47594	15716337	15716265	1.16e-15	97.1
Contig1558	NC_031699.1	89.474	76	8	0	47524	47599	15922743	15922818	1.16e-15	97.1
Contig1558	NC_031699.1	89.474	76	8	0	47524	47599	15923413	15923338	1.16e-15	97.1
Contig1558	NC_031699.1	90.141	71	7	0	47524	47594	15925997	15925927	1.51e-14	93.5
Contig1558	NC_031709.1	88.732	71	8	0	47524	47594	19791628	19791698	7e-13	87.9
Contig1558	NW_017541838.1	95.833	48	2	0	47547	47594	2924	2877	4.22e-10	78.7
Contig1558	NW_017541807.1	95.745	47	2	0	47548	47594	3098	3052	1.52e-09	76.8
Contig1558	NW_017541807.1	95.745	47	2	0	47548	47594	21555	21509	1.52e-09	76.8
Contig1584	NW_017539917.1	89.583	48	3	2	5742	5787	94936	94889	8.8e-06	60.2
Contig1584	NW_017539917.1	89.583	48	3	2	5364	5409	94936	94889	8.8e-06	60.2
Contig1584	NW_017539917.1	89.583	48	3	2	4985	5030	94936	94889	8.8e-06	60.2
Contig1584	NW_017539917.1	89.583	48	3	2	4229	4274	94936	94889	8.8e-06	60.2
Contig1584	NW_017539917.1	89.583	48	3	2	3850	3895	94936	94889	8.8e-06	60.2
Contig1584	NW_017539917.1	89.583	48	3	2	3470	3515	94936	94889	8.8e-06	60.2
Contig1584	NW_017539917.1	89.583	48	3	2	3090	3135	94936	94889	8.8e-06	60.2
Contig1584	NW_017539917.1	89.583	48	3	2	2711	2756	94936	94889	8.8e-06	60.2
Contig1584	NW_017539917.1	89.583	48	3	2	2332	2377	94936	94889	8.8e-06	60.2
Contig1584	NW_017539917.1	89.583	48	3	2	1576	1621	94936	94889	8.8e-06	60.2
Contig1584	NW_017539917.1	89.583	48	3	2	1197	1242	94936	94889	8.8e-06	60.2
Contig1584	NW_017539917.1	89.583	48	3	2	816	861	94936	94889	8.8e-06	60.2
Contig1584	NW_017539917.1	89.583	48	3	2	437	482	94936	94889	8.8e-06	60.2
Contig1648	NC_031730.1	85.496	262	37	1	13595	13855	9245471	9245210	2.68e-69	272
Contig1648	NW_017538237.1	88.571	175	19	1	3818	3992	1256745	1256918	5.92e-51	211
Contig1648	NW_017538237.1	95.062	81	4	0	14036	14116	1592306	1592386	6.14e-26	128
Contig1648	NW_017538237.1	96.364	55	2	0	11959	12013	1253788	1253842	8.05e-15	91.6
Contig1657	NW_017540611.1	97.436	39	1	0	118299	118337	45396	45358	1.44e-06	67.6
Contig1657	NW_017538200.1	97.436	39	1	0	118299	118337	776370	776332	1.44e-06	67.6
Contig1657	NC_031744.1	97.436	39	1	0	118299	118337	2952882	2952920	1.44e-06	67.6
Contig1664	NC_031741.1	85.714	70	10	0	225481	225550	14430663	14430594	1.81e-08	75
Contig1697	NC_031730.1	85.496	262	37	1	6377	6637	9245471	9245210	2.04e-69	272
Contig1697	NW_017538237.1	88.571	175	19	1	10063	10237	1256745	1256918	4.51e-51	211
Contig1697	NW_017538237.1	95.062	81	4	0	6818	6898	1592306	1592386	4.67e-26	128
Contig1697	NW_017538237.1	96.364	55	2	0	4741	4795	1253788	1253842	6.13e-15	91.6
Contig1833	NW_017538237.1	90.909	55	5	0	133198	133252	1253842	1253788	8.61e-09	75
Contig1833	NW_017538237.1	90.909	55	5	0	133198	133252	1268249	1268195	8.61e-09	75
Contig1833	NW_017538237.1	90.909	55	5	0	133198	133252	1280646	1280592	8.61e-09	75
Contig1833	NW_017538237.1	90.909	55	5	0	133198	133252	1591627	1591573	8.61e-09	75
Contig1867	NC_031701.1	95.89	73	2	1	91815	91886	12666113	12666185	1.16e-21	117
Contig1867	NC_031740.1	95.588	68	3	0	91820	91887	14010270	14010337	1.94e-19	110
Contig1867	NC_031731.1	95.588	68	3	0	91820	91887	10907491	10907558	1.94e-19	110
Contig1867	NC_031725.1	95.588	68	3	0	91820	91887	3847276	3847343	1.94e-19	110
Contig1867	NC_031709.1	95.588	68	3	0	91826	91893	16882561	16882494	1.94e-19	110
Contig1867	NW_017538936.1	93.151	73	5	0	91815	91887	181	253	6.99e-19	108
Contig1867	NW_017538936.1	93.151	73	5	0	91815	91887	69872	69944	6.99e-19	108
Contig1867	NW_017539866.1	95.556	45	2	0	9884	9928	45926	45970	2.55e-08	73.1
Contig1867	GFWU01043306.1	93.333	45	3	0	9884	9928	155	111	1.19e-06	67.6
Contig1867	NW_017543768.1	93.333	45	3	0	9884	9928	100151	100107	1.19e-06	67.6
Contig1867	NW_017541696.1	93.333	45	3	0	9884	9928	16620	16664	1.19e-06	67.6
Contig1867	NW_017540717.1	93.333	45	3	0	9884	9928	4773	4817	1.19e-06	67.6
Contig1867	NW_017539290.1	93.333	45	3	0	9884	9928	197597	197641	1.19e-06	67.6
Contig1867	NW_017538281.1	93.333	45	3	0	9884	9928	2496325	2496369	1.19e-06	67.6
Contig1867	NW_017538273.1	93.333	45	3	0	9884	9928	177802	177846	1.19e-06	67.6
Contig1867	NW_017538214.1	93.333	45	3	0	9884	9928	1162878	1162834	1.19e-06	67.6
Contig1867	NC_031746.1	93.333	45	3	0	9884	9928	1777900	1777944	1.19e-06	67.6
Contig1867	NC_031744.1	93.333	45	3	0	9884	9928	4467822	4467866	1.19e-06	67.6
Contig1867	NC_031743.1	93.333	45	3	0	9884	9928	7298001	7298045	1.19e-06	67.6
Contig1867	NC_031739.1	93.333	45	3	0	9884	9928	10990241	10990285	1.19e-06	67.6
Contig1867	NC_031738.1	93.333	45	3	0	9884	9928	8490837	8490881	1.19e-06	67.6
Contig1867	NC_031736.1	93.333	45	3	0	9884	9928	2282072	2282028	1.19e-06	67.6
Contig1867	NC_031732.1	93.333	45	3	0	9884	9928	14883808	14883764	1.19e-06	67.6
Contig1867	NC_031724.1	93.333	45	3	0	9884	9928	8701775	8701819	1.19e-06	67.6
Contig1867	NC_031724.1	93.333	45	3	0	9884	9928	10198783	10198827	1.19e-06	67.6
Contig1867	NC_031724.1	93.333	45	3	0	9884	9928	20004228	20004184	1.19e-06	67.6
Contig1867	NC_031711.1	93.333	45	3	0	9884	9928	365562	365518	1.19e-06	67.6
Contig1867	NC_031705.1	93.333	45	3	0	9884	9928	23233651	23233607	1.19e-06	67.6
Contig1867	NC_031697.1	93.333	45	3	0	9884	9928	12584713	12584757	1.19e-06	67.6
Contig1879	NW_017540326.1	93.151	73	4	1	93737	93809	41708	41779	2.58e-18	106
Contig1879	NW_017540326.1	91.781	73	5	1	93737	93809	39305	39376	1.2e-16	100
Contig1879	NW_017540326.1	91.781	73	5	1	93737	93809	40106	40177	1.2e-16	100
Contig1879	NW_017540326.1	91.781	73	5	1	93737	93809	40907	40978	1.2e-16	100
Contig1879	NW_017540326.1	91.781	73	5	1	93737	93809	42448	42519	1.2e-16	100
Contig1879	NC_031726.1	91.892	74	5	1	93736	93809	16279563	16279491	3.34e-17	102
Contig1879	NC_031709.1	91.892	74	5	1	93736	93809	21631264	21631192	3.34e-17	102
Contig1879	NC_031709.1	91.781	73	5	1	93737	93809	14758783	14758712	1.2e-16	100
Contig1879	NW_017545504.1	91.781	73	5	1	93737	93809	41073	41144	1.2e-16	100
Contig1879	NW_017543724.1	91.781	73	5	1	93737	93809	219571	219642	1.2e-16	100
Contig1879	NW_017543724.1	91.781	73	5	1	93737	93809	220368	220439	1.2e-16	100
Contig1879	NW_017543724.1	91.781	73	5	1	93737	93809	221169	221240	1.2e-16	100
Contig1879	NW_017543724.1	91.781	73	5	1	93737	93809	222771	222842	1.2e-16	100
Contig1879	NW_017543724.1	91.781	73	5	1	93737	93809	223758	223829	1.2e-16	100
Contig1879	NW_017543724.1	91.781	73	5	1	93737	93809	224587	224658	1.2e-16	100
Contig1879	NW_017538639.1	91.781	73	5	1	93737	93809	220067	220138	1.2e-16	100
Contig1879	NW_017538052.1	91.781	73	5	1	93737	93809	263602	263531	1.2e-16	100
Contig1879	NC_031744.1	91.781	73	5	1	93737	93809	1501627	1501698	1.2e-16	100
Contig1879	NC_031744.1	91.781	73	5	1	93737	93809	1502428	1502499	1.2e-16	100
Contig1879	NC_031744.1	91.781	73	5	1	93737	93809	1503229	1503300	1.2e-16	100
Contig1879	NC_031744.1	91.781	73	5	1	93737	93809	1505578	1505649	1.2e-16	100
Contig1879	NC_031744.1	91.781	73	5	1	93737	93809	1507109	1507180	1.2e-16	100
Contig1879	NC_031744.1	92.754	69	4	1	93737	93805	1506378	1506445	4.32e-16	99
Contig1879	NC_031744.1	90.411	73	6	1	93737	93809	1504803	1504874	5.59e-15	95.3
Contig1879	NC_031744.1	89.041	73	7	1	93737	93809	1507910	1507981	2.6e-13	89.8
Contig1879	NC_031744.1	95.556	45	1	1	93759	93803	1504024	1504067	9.41e-08	71.3
Contig1879	NC_031737.1	91.781	73	5	1	93737	93809	4076980	4077051	1.2e-16	100
Contig1879	NC_031730.1	91.781	73	5	1	93737	93809	510554	510625	1.2e-16	100
Contig1879	NC_031705.1	91.781	73	5	1	93737	93809	16212701	16212772	1.2e-16	100
Contig1879	NC_031700.1	91.781	73	5	1	93737	93809	4791891	4791820	1.2e-16	100
Contig1879	NC_031699.1	91.781	73	5	1	93737	93809	13432065	13431994	1.2e-16	100
Contig1879	GFWU01023044.1	93.443	61	3	1	93749	93809	1819	1760	2.6e-13	89.8
Contig1879	NW_017538254.1	93.443	61	3	1	93749	93809	228396	228337	2.6e-13	89.8
Contig1879	NC_031719.1	89.041	73	7	1	93737	93809	16113469	16113398	2.6e-13	89.8
Contig1886	NW_017538237.1	94.167	120	6	1	155138	155257	1255475	1255357	4.92e-41	182
Contig1886	NW_017538237.1	94.167	120	6	1	155138	155257	1283133	1283015	4.92e-41	182
Contig1886	NW_017538237.1	94.167	120	6	1	155138	155257	1608057	1607939	4.92e-41	182
Contig1886	NW_017538237.1	95.062	81	4	0	155138	155218	1592386	1592306	6.5e-25	128
Contig1886	NC_031732.1	89.565	115	12	0	155138	155252	2125375	2125261	1.79e-30	147
Contig1900	NW_017538237.1	93.443	61	4	0	42359	42419	1255475	1255415	6.12e-14	91.6
Contig1900	NW_017538237.1	93.443	61	4	0	42359	42419	1283133	1283073	6.12e-14	91.6
Contig1900	NW_017538237.1	93.443	61	4	0	42359	42419	1592386	1592326	6.12e-14	91.6
Contig1900	NW_017538237.1	93.443	61	4	0	42359	42419	1608057	1607997	6.12e-14	91.6
Contig1900	NC_031732.1	91.803	61	5	0	42359	42419	2125375	2125315	2.85e-12	86.1
Contig1921	NC_031735.1	100	35	0	0	23021	23055	956042	956008	4.26e-06	65.8
Contig1933	NC_031741.1	87.143	70	9	0	144055	144124	14430663	14430594	1.81e-10	80.5
Contig1937	NW_017538237.1	86.322	329	39	3	10684	11011	1256898	1256575	1.29e-93	353
Contig1937	NW_017538237.1	88.571	175	19	1	21419	21593	1256918	1256745	8.21e-51	211
Contig1937	NW_017538237.1	88.571	175	19	1	7544	7718	1256918	1256745	8.21e-51	211
Contig1937	NW_017538237.1	95.062	81	4	0	11873	11953	1592386	1592306	8.5e-26	128
Contig1937	NW_017538237.1	96.364	55	2	0	13976	14030	1253842	1253788	1.12e-14	91.6
Contig1937	NC_031730.1	85.496	262	37	1	12134	12394	9245210	9245471	3.71e-69	272
Contig2012	NW_017538237.1	86.087	345	46	2	19072	19415	1256575	1256918	1.26e-98	370
Contig2012	NW_017538237.1	88.571	175	19	1	7988	8162	1256745	1256918	8.05e-51	211
Contig2012	NW_017538237.1	95.062	81	4	0	2171	2251	1592306	1592386	8.34e-26	128
Contig2012	NW_017538237.1	95.062	81	4	0	18130	18210	1592306	1592386	8.34e-26	128
Contig2012	NW_017538237.1	96.364	55	2	0	94	148	1253788	1253842	1.09e-14	91.6
Contig2012	NW_017538237.1	96.364	55	2	0	16053	16107	1253788	1253842	1.09e-14	91.6
Contig2012	NW_017538237.1	96.364	55	2	0	94	148	1268195	1268249	1.09e-14	91.6
Contig2012	NW_017538237.1	96.364	55	2	0	94	148	1280592	1280646	1.09e-14	91.6
Contig2012	NW_017538237.1	96.364	55	2	0	94	148	1591573	1591627	1.09e-14	91.6
Contig2012	NC_031730.1	85.496	262	37	1	17689	17949	9245471	9245210	3.64e-69	272
Contig2012	NC_031730.1	85.496	262	37	1	1730	1990	9245471	9245210	3.64e-69	272
Contig2012	NC_031730.1	96.61	59	2	0	90	148	9246054	9245996	6.54e-17	99
Contig2020	NW_017539071.1	91.667	72	6	0	7961	8032	83507	83436	9.2e-18	100
Contig2020	NC_031741.1	88.571	70	8	0	7961	8030	14430594	14430663	2.58e-13	86.1
Contig2020	NC_031741.1	87.143	70	9	0	429	498	14430594	14430663	1.2e-11	80.5
Contig2020	NC_031741.1	87.143	70	9	0	1504	1573	14430594	14430663	1.2e-11	80.5
Contig2020	NC_031741.1	87.143	70	9	0	2580	2649	14430594	14430663	1.2e-11	80.5
Contig2020	NC_031741.1	87.143	70	9	0	3657	3726	14430594	14430663	1.2e-11	80.5
Contig2020	NC_031741.1	87.143	70	9	0	4732	4801	14430594	14430663	1.2e-11	80.5
Contig2020	NC_031741.1	87.143	70	9	0	5808	5877	14430594	14430663	1.2e-11	80.5
Contig2020	NC_031741.1	87.143	70	9	0	6884	6953	14430594	14430663	1.2e-11	80.5
Contig2050	NW_017538237.1	86.087	345	46	2	21886	22229	1256575	1256918	1.39e-98	370
Contig2050	NW_017538237.1	88.571	175	19	1	11880	12054	1256745	1256918	8.89e-51	211
Contig2050	NW_017538237.1	95.062	81	4	0	6207	6287	1592306	1592386	9.21e-26	128
Contig2050	NW_017538237.1	95.062	81	4	0	20944	21024	1592306	1592386	9.21e-26	128
Contig2050	NW_017538237.1	96.364	55	2	0	4130	4184	1253788	1253842	1.21e-14	91.6
Contig2050	NW_017538237.1	96.364	55	2	0	18867	18921	1253788	1253842	1.21e-14	91.6
Contig2050	NC_031730.1	85.496	262	37	1	20503	20763	9245471	9245210	4.02e-69	272
Contig2050	NC_031730.1	85.496	262	37	1	5766	6026	9245471	9245210	4.02e-69	272
Contig2090	NW_017543753.1	94.872	39	2	0	11202	11240	166123	166085	5.8e-06	62.1
Contig2090	NW_017543753.1	94.872	39	2	0	9127	9165	166123	166085	5.8e-06	62.1
Contig2090	NW_017543753.1	94.872	39	2	0	623	661	166123	166085	5.8e-06	62.1
Contig2090	NC_031737.1	94.872	39	2	0	11202	11240	14553845	14553807	5.8e-06	62.1
Contig2090	NC_031737.1	94.872	39	2	0	9127	9165	14553845	14553807	5.8e-06	62.1
Contig2090	NC_031737.1	94.872	39	2	0	623	661	14553845	14553807	5.8e-06	62.1
Contig2110	NW_017543519.1	98.701	77	1	0	15328	15404	278888	278812	3.16e-28	137
Contig2110	NW_017539899.1	98.701	77	1	0	15328	15404	249	173	3.16e-28	137
Contig2110	NW_017539899.1	98.701	77	1	0	15328	15404	1859	1783	3.16e-28	137
Contig2110	NW_017539899.1	98.701	77	1	0	15328	15404	6022	5946	3.16e-28	137
Contig2110	NW_017539899.1	98.701	77	1	0	15328	15404	7307	7231	3.16e-28	137
Contig2110	NW_017539899.1	98.701	77	1	0	15328	15404	8930	8854	3.16e-28	137
Contig2110	NW_017539899.1	98.701	77	1	0	15328	15404	10973	10897	3.16e-28	137
Contig2110	NW_017539899.1	98.701	77	1	0	15328	15404	14271	14195	3.16e-28	137
Contig2110	NW_017539899.1	98.701	77	1	0	15328	15404	15528	15452	3.16e-28	137
Contig2110	NW_017539899.1	98.701	77	1	0	15328	15404	16621	16545	3.16e-28	137
Contig2110	NW_017539899.1	98.701	77	1	0	15328	15404	22586	22510	3.16e-28	137
Contig2110	NW_017539899.1	98.701	77	1	0	15328	15404	25374	25298	3.16e-28	137
Contig2110	NW_017539899.1	98.701	77	1	0	15328	15404	26650	26574	3.16e-28	137
Contig2110	NW_017539899.1	98.701	77	1	0	15328	15404	27797	27721	3.16e-28	137
Contig2110	NW_017539899.1	98.701	77	1	0	15328	15404	30127	30051	3.16e-28	137
Contig2110	NW_017539899.1	98.701	77	1	0	15328	15404	31475	31399	3.16e-28	137
Contig2110	NW_017539899.1	98.701	77	1	0	15328	15404	32466	32390	3.16e-28	137
Contig2110	NW_017539899.1	98.701	77	1	0	15328	15404	34300	34224	3.16e-28	137
Contig2110	NW_017539899.1	98.701	77	1	0	15328	15404	62993	62917	3.16e-28	137
Contig2110	NW_017539899.1	98.701	77	1	0	15328	15404	64447	64371	3.16e-28	137
Contig2110	NW_017539899.1	98.701	77	1	0	15328	15404	69063	68987	3.16e-28	137
Contig2110	NW_017539899.1	98.701	77	1	0	15328	15404	70286	70210	3.16e-28	137
Contig2110	NW_017539899.1	98.701	77	1	0	15328	15404	71460	71384	3.16e-28	137
Contig2110	NW_017539899.1	98.701	77	1	0	15328	15404	72902	72826	3.16e-28	137
Contig2110	NW_017539899.1	98.701	77	1	0	15328	15404	74739	74663	3.16e-28	137
Contig2110	NW_017539899.1	98.701	77	1	0	15328	15404	78235	78159	3.16e-28	137
Contig2110	NW_017539899.1	98.701	77	1	0	15328	15404	79492	79416	3.16e-28	137
Contig2110	NW_017539899.1	98.701	77	1	0	15328	15404	81448	81372	3.16e-28	137
Contig2110	NW_017539899.1	98.701	77	1	0	15328	15404	84554	84478	3.16e-28	137
Contig2110	NW_017539899.1	98.701	77	1	0	15328	15404	88360	88284	3.16e-28	137
Contig2110	NW_017539899.1	98.701	77	1	0	15328	15404	89834	89758	3.16e-28	137
Contig2110	NW_017539899.1	98.701	77	1	0	15328	15404	91471	91395	3.16e-28	137
Contig2110	NW_017539899.1	98.701	77	1	0	15328	15404	92728	92652	3.16e-28	137
Contig2110	NW_017539899.1	98.701	77	1	0	15328	15404	94587	94511	3.16e-28	137
Contig2110	NW_017539899.1	98.701	77	1	0	15328	15404	96439	96363	3.16e-28	137
Contig2110	NW_017539899.1	98.701	77	1	0	15328	15404	97696	97620	3.16e-28	137
Contig2110	NW_017539899.1	98.701	77	1	0	15328	15404	99353	99277	3.16e-28	137
Contig2110	NW_017539899.1	98.701	77	1	0	15328	15404	100609	100533	3.16e-28	137
Contig2110	NW_017539899.1	98.701	77	1	0	15328	15404	101865	101789	3.16e-28	137
Contig2110	NW_017539899.1	98.684	76	1	0	15329	15404	85868	85793	1.14e-27	135
Contig2110	NW_017539899.1	98.667	75	1	0	15330	15404	4674	4600	4.09e-27	134
Contig2110	NW_017539899.1	98.667	75	1	0	15330	15404	82735	82661	4.09e-27	134
Contig2110	NW_017539899.1	97.436	78	1	1	15328	15404	61862	61785	1.47e-26	132
Contig2110	NW_017539899.1	97.436	78	1	1	15328	15404	76545	76468	1.47e-26	132
Contig2110	NW_017539899.1	97.333	75	2	0	15330	15404	103120	103046	1.9e-25	128
Contig2110	NW_017539899.1	97.297	74	2	0	15331	15404	105644	105571	6.84e-25	126
Contig2110	NW_017539899.1	98.571	70	1	0	15335	15404	23930	23861	2.46e-24	124
Contig2110	NW_017539899.1	96.053	76	3	0	15328	15403	104364	104289	2.46e-24	124
Contig2110	NW_017539899.1	93.59	78	4	1	15328	15404	12227	12150	1.48e-21	115
Contig2110	NW_017539899.1	98.246	57	1	0	15348	15404	33626	33570	4.14e-17	100
Contig2110	NW_017539899.1	100	36	0	0	15328	15363	27954	27919	4.2e-07	67.6
Contig2110	NW_017537844.1	98.701	77	1	0	15328	15404	105586	105662	3.16e-28	137
Contig2110	NW_017537844.1	98.701	77	1	0	15328	15404	108657	108733	3.16e-28	137
Contig2110	NW_017537844.1	98.701	77	1	0	15328	15404	116181	116257	3.16e-28	137
Contig2110	NW_017537844.1	98.701	77	1	0	15328	15404	117191	117267	3.16e-28	137
Contig2110	NW_017537844.1	98.667	75	1	0	15330	15404	110021	110095	4.09e-27	134
Contig2110	NW_017537844.1	98.649	74	1	0	15328	15401	119766	119839	1.47e-26	132
Contig2110	NW_017537844.1	96	75	2	1	15330	15404	111513	111586	3.18e-23	121
Contig2110	NW_017537844.1	100	53	0	0	15328	15380	113770	113822	1.49e-16	99
Contig2110	NW_017541485.1	98.684	76	1	0	15327	15402	26111	26036	1.14e-27	135
Contig2110	XR_002011725.1	98.667	75	1	0	15330	15404	20	94	4.09e-27	134
Contig2110	NC_031700.1	97.368	76	2	0	15327	15402	5918747	5918822	5.29e-26	130
Contig2110	NC_031719.1	94.03	67	2	2	15330	15394	11014337	11014403	4.14e-17	100
Contig2110	NC_031731.1	95.833	48	2	0	15329	15376	23906919	23906966	1.94e-10	78.7
Contig2110	NC_031714.1	100	37	0	0	15329	15365	8444672	8444708	1.17e-07	69.4
Contig2135	NC_031730.1	85.496	262	37	1	1292	1552	9245210	9245471	3.77e-69	272
Contig2135	NC_031730.1	85.496	262	37	1	16125	16385	9245210	9245471	3.77e-69	272
Contig2135	NW_017538237.1	88.571	175	19	1	10629	10803	1256918	1256745	8.34e-51	211
Contig2135	NW_017538237.1	95.062	81	4	0	15864	15944	1592386	1592306	8.65e-26	128
Contig2135	NW_017538237.1	95.062	81	4	0	1031	1111	1592386	1592306	8.65e-26	128
Contig2135	NW_017538237.1	96.364	55	2	0	17967	18021	1253842	1253788	1.13e-14	91.6
Contig2135	NW_017538237.1	96.364	55	2	0	3134	3188	1253842	1253788	1.13e-14	91.6
Contig2144	NW_017538088.1	97.222	72	2	0	211231	211302	92739	92810	4.16e-23	122
Contig2144	NW_017538088.1	95.833	72	3	0	211231	211302	90540	90611	1.93e-21	117
Contig2144	NW_017538088.1	94.444	72	4	0	211231	211302	92583	92654	9e-20	111
Contig2144	GFWU01037051.1	94.595	74	4	0	211230	211303	134	207	6.96e-21	115
Contig2144	NC_031728.1	94.595	74	4	0	211230	211303	6107241	6107168	6.96e-21	115
Contig2144	NC_031740.1	94.521	73	4	0	211231	211303	13081226	13081298	2.5e-20	113
Contig2144	NC_031702.1	94.521	73	4	0	211231	211303	11683964	11684036	2.5e-20	113
Contig2144	NC_031702.1	92.208	77	5	1	211228	211303	11707561	11707485	1.16e-18	108
Contig2144	NC_031743.1	94.03	67	4	0	211237	211303	11415894	11415960	5.42e-17	102
Contig2147	NC_031730.1	85.496	262	37	1	13508	13768	9245210	9245471	3.78e-69	272
Contig2147	NW_017538237.1	88.571	175	19	1	7347	7521	1256918	1256745	8.36e-51	211
Contig2147	NW_017538237.1	95.062	81	4	0	13247	13327	1592386	1592306	8.67e-26	128
Contig2147	NW_017538237.1	96.364	55	2	0	15350	15404	1253842	1253788	1.14e-14	91.6
Contig2173	NW_017538237.1	88.626	211	23	1	38	247	1255265	1255475	1.57e-64	255
Contig2173	NW_017538237.1	88.626	211	23	1	38	247	1282923	1283133	1.57e-64	255
Contig2173	NW_017538237.1	88.626	211	23	1	38	247	1607847	1608057	1.57e-64	255
Contig2173	NW_017538237.1	88.571	175	19	1	5974	6148	1256745	1256918	3.45e-51	211
Contig2173	NW_017538237.1	95.062	81	4	0	167	247	1592306	1592386	3.58e-26	128
Contig2187	NC_031730.1	85.496	262	37	1	1080	1340	9245210	9245471	2.55e-69	272
Contig2187	NW_017538237.1	88.571	175	19	1	10244	10418	1256918	1256745	5.64e-51	211
Contig2187	NW_017538237.1	95.062	81	4	0	819	899	1592386	1592306	5.84e-26	128
Contig2187	NW_017538237.1	96.364	55	2	0	2922	2976	1253842	1253788	7.67e-15	91.6
Contig2203	NW_017538237.1	96.364	55	2	0	1596	1650	1253842	1253788	1.06e-15	91.6
Contig2207	NW_017544424.1	94	50	3	0	16689	16738	5198	5247	1.48e-09	76.8
Contig2207	NW_017542417.1	94	50	3	0	16689	16738	485487	485536	1.48e-09	76.8
Contig2207	NW_017541602.1	94	50	3	0	16689	16738	57068	57117	1.48e-09	76.8
Contig2207	NW_017541602.1	94	50	3	0	16689	16738	208141	208190	1.48e-09	76.8
Contig2207	NW_017541602.1	94	50	3	0	16689	16738	210021	210070	1.48e-09	76.8
Contig2207	NW_017541602.1	94	50	3	0	16689	16738	210235	210284	1.48e-09	76.8
Contig2207	NW_017541602.1	94	50	3	0	16689	16738	211281	211330	1.48e-09	76.8
Contig2207	NW_017541602.1	94	50	3	0	16689	16738	212527	212576	1.48e-09	76.8
Contig2207	NW_017541602.1	94	50	3	0	16689	16738	214728	214777	1.48e-09	76.8
Contig2207	NW_017541602.1	94	50	3	0	16689	16738	217386	217435	1.48e-09	76.8
Contig2207	NW_017541602.1	94	50	3	0	16689	16738	220168	220217	1.48e-09	76.8
Contig2207	NW_017541602.1	94	50	3	0	16689	16738	221149	221198	1.48e-09	76.8
Contig2207	NW_017541602.1	94	50	3	0	16689	16738	224250	224299	1.48e-09	76.8
Contig2207	NW_017541602.1	94	50	3	0	16689	16738	225438	225487	1.48e-09	76.8
Contig2207	NW_017541602.1	94	50	3	0	16689	16738	228320	228369	1.48e-09	76.8
Contig2207	NW_017541602.1	94	50	3	0	16689	16738	230821	230870	1.48e-09	76.8
Contig2207	NW_017541602.1	94	50	3	0	16689	16738	231772	231821	1.48e-09	76.8
Contig2207	NW_017541602.1	94	50	3	0	16689	16738	243853	243902	1.48e-09	76.8
Contig2207	NW_017541602.1	94	50	3	0	16689	16738	244409	244458	1.48e-09	76.8
Contig2207	NW_017541602.1	94	50	3	0	16689	16738	245652	245701	1.48e-09	76.8
Contig2207	NW_017541602.1	94	50	3	0	16689	16738	246447	246496	1.48e-09	76.8
Contig2207	NW_017541602.1	94	50	3	0	16689	16738	249573	249622	1.48e-09	76.8
Contig2207	NW_017541602.1	94	50	3	0	16689	16738	251906	251955	1.48e-09	76.8
Contig2207	NW_017541602.1	94	50	3	0	16689	16738	253877	253926	1.48e-09	76.8
Contig2207	NW_017541602.1	94	50	3	0	16689	16738	254917	254966	1.48e-09	76.8
Contig2207	NW_017541602.1	94	50	3	0	16689	16738	256011	256060	1.48e-09	76.8
Contig2207	NW_017541602.1	94	50	3	0	16689	16738	257591	257640	1.48e-09	76.8
Contig2207	NW_017541602.1	97.619	42	1	0	16689	16730	250551	250592	1.91e-08	73.1
Contig2207	NW_017541602.1	97.619	42	1	0	16689	16730	256554	256595	1.91e-08	73.1
Contig2207	NW_017541602.1	92	50	4	0	16689	16738	213573	213622	6.89e-08	71.3
Contig2207	NW_017541602.1	92.157	51	3	1	16689	16738	216351	216401	6.89e-08	71.3
Contig2207	NW_017541602.1	92.157	51	3	1	16689	16738	222823	222873	6.89e-08	71.3
Contig2207	NW_017541416.1	94	50	3	0	16689	16738	319254	319205	1.48e-09	76.8
Contig2207	NW_017541416.1	94	50	3	0	16689	16738	320653	320604	1.48e-09	76.8
Contig2207	NW_017541416.1	94	50	3	0	16689	16738	322900	322851	1.48e-09	76.8
Contig2207	NW_017541416.1	94	50	3	0	16689	16738	329264	329215	1.48e-09	76.8
Contig2207	NW_017541416.1	93.878	49	3	0	16689	16737	324172	324124	5.32e-09	75
Contig2207	NW_017541416.1	92	50	4	0	16689	16738	315111	315062	6.89e-08	71.3
Contig2207	NW_017540315.1	94	50	3	0	16689	16738	126747	126698	1.48e-09	76.8
Contig2207	NC_031739.1	94	50	3	0	16689	16738	4268610	4268561	1.48e-09	76.8
Contig2207	NC_031726.1	94	50	3	0	16689	16738	3927000	3926951	1.48e-09	76.8
Contig2207	NC_031726.1	94	50	3	0	16689	16738	3928040	3927991	1.48e-09	76.8
Contig2207	NC_031726.1	94	50	3	0	16689	16738	3929079	3929030	1.48e-09	76.8
Contig2207	NC_031726.1	94	50	3	0	16689	16738	3934997	3934948	1.48e-09	76.8
Contig2207	NC_031710.1	94	50	3	0	16689	16738	17966169	17966218	1.48e-09	76.8
Contig2207	NW_017538825.1	93.878	49	2	1	16690	16738	1159664	1159711	1.91e-08	73.1
Contig2207	NW_017538825.1	91.837	49	3	1	16690	16738	1162842	1162889	8.91e-07	67.6
Contig2207	NW_017538825.1	97.436	39	1	0	16692	16730	1163623	1163661	8.91e-07	67.6
Contig2207	NW_017540086.1	92	50	4	0	16689	16738	15744	15793	6.89e-08	71.3
Contig2207	NC_031736.1	97.5	40	1	0	16691	16730	3217393	3217354	2.48e-07	69.4
Contig2207	NC_031736.1	97.436	39	1	0	16692	16730	3216849	3216811	8.91e-07	67.6
Contig2207	NW_017537861.1	97.436	39	1	0	16692	16730	120682	120720	8.91e-07	67.6
Contig2207	NC_031735.1	97.436	39	1	0	16692	16730	7718617	7718655	8.91e-07	67.6
Contig2207	NC_031719.1	97.436	39	1	0	16692	16730	5857200	5857238	8.91e-07	67.6
Contig2211	NC_031730.1	85.496	262	37	1	7041	7301	9245471	9245210	1.87e-69	272
Contig2211	NW_017538237.1	95.062	81	4	0	7482	7562	1592306	1592386	4.29e-26	128
Contig2211	NW_017538237.1	96.364	55	2	0	5405	5459	1253788	1253842	5.62e-15	91.6
Contig2240	NW_017541485.1	98.684	76	1	0	147566	147641	26111	26036	4.27e-27	135
Contig2240	NW_017543519.1	97.436	78	2	0	147567	147644	278888	278811	1.53e-26	134
Contig2240	NW_017539899.1	97.436	78	2	0	147567	147644	249	172	1.53e-26	134
Contig2240	NW_017539899.1	97.436	78	2	0	147567	147644	1859	1782	1.53e-26	134
Contig2240	NW_017539899.1	97.436	78	2	0	147567	147644	6022	5945	1.53e-26	134
Contig2240	NW_017539899.1	97.436	78	2	0	147567	147644	7307	7230	1.53e-26	134
Contig2240	NW_017539899.1	97.436	78	2	0	147567	147644	8930	8853	1.53e-26	134
Contig2240	NW_017539899.1	97.436	78	2	0	147567	147644	10973	10896	1.53e-26	134
Contig2240	NW_017539899.1	97.436	78	2	0	147567	147644	14271	14194	1.53e-26	134
Contig2240	NW_017539899.1	97.436	78	2	0	147567	147644	15528	15451	1.53e-26	134
Contig2240	NW_017539899.1	97.436	78	2	0	147567	147644	16621	16544	1.53e-26	134
Contig2240	NW_017539899.1	97.436	78	2	0	147567	147644	22586	22509	1.53e-26	134
Contig2240	NW_017539899.1	97.436	78	2	0	147567	147644	25374	25297	1.53e-26	134
Contig2240	NW_017539899.1	97.436	78	2	0	147567	147644	26650	26573	1.53e-26	134
Contig2240	NW_017539899.1	97.436	78	2	0	147567	147644	27797	27720	1.53e-26	134
Contig2240	NW_017539899.1	97.436	78	2	0	147567	147644	30127	30050	1.53e-26	134
Contig2240	NW_017539899.1	97.436	78	2	0	147567	147644	31475	31398	1.53e-26	134
Contig2240	NW_017539899.1	97.436	78	2	0	147567	147644	32466	32389	1.53e-26	134
Contig2240	NW_017539899.1	97.436	78	2	0	147567	147644	34300	34223	1.53e-26	134
Contig2240	NW_017539899.1	97.436	78	2	0	147567	147644	62993	62916	1.53e-26	134
Contig2240	NW_017539899.1	97.436	78	2	0	147567	147644	64447	64370	1.53e-26	134
Contig2240	NW_017539899.1	97.436	78	2	0	147567	147644	69063	68986	1.53e-26	134
Contig2240	NW_017539899.1	97.436	78	2	0	147567	147644	70286	70209	1.53e-26	134
Contig2240	NW_017539899.1	97.436	78	2	0	147567	147644	71460	71383	1.53e-26	134
Contig2240	NW_017539899.1	97.436	78	2	0	147567	147644	72902	72825	1.53e-26	134
Contig2240	NW_017539899.1	97.436	78	2	0	147567	147644	74739	74662	1.53e-26	134
Contig2240	NW_017539899.1	97.436	78	2	0	147567	147644	78235	78158	1.53e-26	134
Contig2240	NW_017539899.1	97.436	78	2	0	147567	147644	79492	79415	1.53e-26	134
Contig2240	NW_017539899.1	97.436	78	2	0	147567	147644	81448	81371	1.53e-26	134
Contig2240	NW_017539899.1	97.436	78	2	0	147567	147644	84554	84477	1.53e-26	134
Contig2240	NW_017539899.1	97.436	78	2	0	147567	147644	88360	88283	1.53e-26	134
Contig2240	NW_017539899.1	97.436	78	2	0	147567	147644	89834	89757	1.53e-26	134
Contig2240	NW_017539899.1	97.436	78	2	0	147567	147644	91471	91394	1.53e-26	134
Contig2240	NW_017539899.1	97.436	78	2	0	147567	147644	92728	92651	1.53e-26	134
Contig2240	NW_017539899.1	97.436	78	2	0	147567	147644	94587	94510	1.53e-26	134
Contig2240	NW_017539899.1	97.436	78	2	0	147567	147644	96439	96362	1.53e-26	134
Contig2240	NW_017539899.1	97.436	78	2	0	147567	147644	97696	97619	1.53e-26	134
Contig2240	NW_017539899.1	97.436	78	2	0	147567	147644	99353	99276	1.53e-26	134
Contig2240	NW_017539899.1	97.436	78	2	0	147567	147644	100609	100532	1.53e-26	134
Contig2240	NW_017539899.1	97.436	78	2	0	147567	147644	101865	101788	1.53e-26	134
Contig2240	NW_017539899.1	97.403	77	2	0	147568	147644	85868	85792	5.52e-26	132
Contig2240	NW_017539899.1	97.368	76	2	0	147569	147644	4674	4599	1.99e-25	130
Contig2240	NW_017539899.1	97.368	76	2	0	147569	147644	82735	82660	1.99e-25	130
Contig2240	NW_017539899.1	96.203	79	2	1	147567	147644	61862	61784	7.14e-25	128
Contig2240	NW_017539899.1	96.203	79	2	1	147567	147644	76545	76467	7.14e-25	128
Contig2240	NW_017539899.1	96.053	76	3	0	147569	147644	103120	103045	9.24e-24	124
Contig2240	NW_017539899.1	96	75	3	0	147567	147641	104364	104290	3.32e-23	122
Contig2240	NW_017539899.1	96	75	3	0	147570	147644	105644	105570	3.32e-23	122
Contig2240	NW_017539899.1	97.183	71	2	0	147574	147644	23930	23860	1.19e-22	121
Contig2240	NW_017539899.1	92.405	79	5	1	147567	147644	12227	12149	7.19e-20	111
Contig2240	NW_017539899.1	96.552	58	2	0	147587	147644	33626	33569	2.01e-15	97.1
Contig2240	NW_017539899.1	100	36	0	0	147567	147602	27954	27919	1.58e-06	67.6
Contig2240	NW_017537844.1	98.667	75	1	0	147567	147641	105586	105660	1.53e-26	134
Contig2240	NW_017537844.1	98.667	75	1	0	147567	147641	108657	108731	1.53e-26	134
Contig2240	NW_017537844.1	98.667	75	1	0	147567	147641	116181	116255	1.53e-26	134
Contig2240	NW_017537844.1	98.667	75	1	0	147567	147641	117191	117265	1.53e-26	134
Contig2240	NW_017537844.1	98.649	74	1	0	147567	147640	119766	119839	5.52e-26	132
Contig2240	NW_017537844.1	98.63	73	1	0	147569	147641	110021	110093	1.99e-25	130
Contig2240	NW_017537844.1	95.89	73	2	1	147569	147641	111513	111584	1.55e-21	117
Contig2240	NW_017537844.1	100	53	0	0	147567	147619	113770	113822	5.6e-16	99
Contig2240	NC_031700.1	97.403	77	2	0	147566	147642	5918747	5918823	5.52e-26	132
Contig2240	XR_002011725.1	98.63	73	1	0	147569	147641	20	92	1.99e-25	130
Contig2240	NC_031719.1	94.03	67	2	2	147569	147633	11014337	11014403	1.56e-16	100
Contig2240	NC_031731.1	95.833	48	2	0	147568	147615	23906919	23906966	7.29e-10	78.7
Contig2240	NC_031714.1	100	37	0	0	147568	147604	8444672	8444708	4.39e-07	69.4
Contig2241	NW_017538237.1	86.087	345	46	2	26202	26545	1256918	1256575	1.61e-98	370
Contig2241	NW_017538237.1	88.571	175	19	1	8274	8448	1256918	1256745	1.03e-50	211
Contig2241	NW_017538237.1	95.062	81	4	0	14172	14252	1592386	1592306	1.07e-25	128
Contig2241	NW_017538237.1	96.364	55	2	0	16275	16329	1253842	1253788	1.4e-14	91.6
Contig2241	NW_017538237.1	96.364	55	2	0	1131	1185	1253842	1253788	1.4e-14	91.6
Contig2241	NC_031730.1	85.496	262	37	1	14433	14693	9245210	9245471	4.67e-69	272
Contig2254	NW_017541631.1	92.424	66	4	1	66379	66443	15288	15223	1.51e-14	93.5
Contig2254	NW_017537819.1	92.424	66	4	1	66379	66443	55903	55838	1.51e-14	93.5
Contig2254	NC_031734.1	91.304	69	5	1	66376	66443	13258962	13259030	1.51e-14	93.5
Contig2254	NC_031714.1	92.424	66	4	1	66379	66443	10926374	10926309	1.51e-14	93.5
Contig2254	NC_031706.1	92.424	66	4	1	66379	66443	21112986	21112921	1.51e-14	93.5
Contig2254	NC_031745.1	91.176	68	5	1	66376	66442	8651318	8651385	5.42e-14	91.6
Contig2254	XR_002021570.1	92.593	54	3	1	66389	66441	54	1	1.52e-09	76.8
Contig2254	NC_031729.1	95.122	41	2	0	66405	66445	2434994	2435034	3.28e-06	65.8
Contig2254	NC_031729.1	95.122	41	2	0	66405	66445	2690362	2690322	3.28e-06	65.8
Contig2259	NW_017538237.1	86.087	345	46	2	14949	15292	1256918	1256575	1e-98	370
Contig2259	NW_017538237.1	95.062	81	4	0	16154	16234	1592386	1592306	6.65e-26	128
Contig2259	NW_017538237.1	95.062	81	4	0	5457	5537	1592386	1592306	6.65e-26	128
Contig2259	NW_017538237.1	96.364	55	2	0	7560	7614	1253842	1253788	8.73e-15	91.6
Contig2259	NC_031730.1	85.496	262	37	1	5718	5978	9245210	9245471	2.9e-69	272
Contig2259	NC_031730.1	85.496	262	37	1	16415	16675	9245210	9245471	2.9e-69	272
Contig2308	NW_017538237.1	86.087	345	46	2	6072	6415	1256575	1256918	4.52e-99	370
Contig2308	NW_017538237.1	95.062	81	4	0	5130	5210	1592306	1592386	3e-26	128
Contig2308	NW_017538237.1	96.364	55	2	0	3053	3107	1253788	1253842	3.94e-15	91.6
Contig2308	NC_031730.1	85.496	262	37	1	4689	4949	9245471	9245210	1.31e-69	272
Contig2310	NC_031741.1	85.714	77	9	2	46020	46095	14430663	14430588	7.29e-11	80.5
Contig2310	NC_031741.1	87.143	70	9	0	52601	52670	14430594	14430663	7.29e-11	80.5
Contig2310	NC_031741.1	87.143	70	9	0	53677	53746	14430594	14430663	7.29e-11	80.5
Contig2310	NC_031741.1	87.143	70	9	0	54753	54822	14430594	14430663	7.29e-11	80.5
Contig2310	NC_031741.1	87.143	70	9	0	55830	55899	14430594	14430663	7.29e-11	80.5
Contig2310	NC_031741.1	87.143	70	9	0	56906	56975	14430594	14430663	7.29e-11	80.5
Contig2310	NC_031741.1	87.143	70	9	0	57982	58051	14430594	14430663	7.29e-11	80.5
Contig2333	NW_017538237.1	91.743	109	9	0	6043	6151	1256745	1256853	1.43e-33	152
Contig2333	NW_017538237.1	95.062	81	4	0	234	314	1592306	1592386	2.42e-26	128
Contig2333	NW_017540533.1	88.073	109	13	0	6043	6151	63532	63424	6.72e-27	130
Contig2344	NC_031701.1	97.015	67	2	0	168174	168240	12666185	12666119	1.86e-20	113
Contig2344	NC_031740.1	95.588	68	3	0	168173	168240	14010337	14010270	2.4e-19	110
Contig2344	NC_031731.1	95.588	68	3	0	168173	168240	10907558	10907491	2.4e-19	110
Contig2344	NC_031725.1	95.588	68	3	0	168173	168240	3847343	3847276	2.4e-19	110
Contig2344	NC_031709.1	96.923	65	2	0	168170	168234	16882497	16882561	2.4e-19	110
Contig2344	NW_017538936.1	94.118	68	4	0	168173	168240	253	186	1.12e-17	104
Contig2344	NW_017538936.1	94.118	68	4	0	168173	168240	69944	69877	1.12e-17	104
Contig2373	NW_017538237.1	87.006	177	18	3	5792	5966	1256745	1256918	1.47e-45	195
Contig2394	NC_031726.1	92	75	5	1	116497	116571	16279569	16279496	1.16e-17	104
Contig2394	NW_017540326.1	94.118	68	3	1	116504	116571	41708	41774	4.19e-17	102
Contig2394	NW_017540326.1	92.647	68	4	1	116504	116571	39305	39371	1.95e-15	97.1
Contig2394	NW_017540326.1	92.647	68	4	1	116504	116571	40106	40172	1.95e-15	97.1
Contig2394	NW_017540326.1	92.647	68	4	1	116504	116571	40907	40973	1.95e-15	97.1
Contig2394	NW_017540326.1	92.647	68	4	1	116504	116571	42448	42514	1.95e-15	97.1
Contig2394	NC_031699.1	89.286	84	6	3	116489	116571	13432080	13431999	4.19e-17	102
Contig2394	NC_031709.1	92.857	70	4	1	116502	116571	21631265	21631197	1.51e-16	100
Contig2394	NC_031709.1	92.647	68	4	1	116504	116571	14758783	14758717	1.95e-15	97.1
Contig2394	NW_017545504.1	91.667	72	4	2	116500	116571	41070	41139	5.41e-16	99
Contig2394	NW_017538639.1	88.235	85	7	3	116501	116583	220063	220146	5.41e-16	99
Contig2394	NW_017543724.1	92.647	68	4	1	116504	116571	219571	219637	1.95e-15	97.1
Contig2394	NW_017543724.1	92.647	68	4	1	116504	116571	220368	220434	1.95e-15	97.1
Contig2394	NW_017543724.1	92.647	68	4	1	116504	116571	221169	221235	1.95e-15	97.1
Contig2394	NW_017543724.1	92.647	68	4	1	116504	116571	222771	222837	1.95e-15	97.1
Contig2394	NW_017543724.1	92.647	68	4	1	116504	116571	223758	223824	1.95e-15	97.1
Contig2394	NW_017543724.1	92.647	68	4	1	116504	116571	224587	224653	1.95e-15	97.1
Contig2394	NW_017538052.1	92.647	68	4	1	116504	116571	263602	263536	1.95e-15	97.1
Contig2394	NC_031744.1	92.647	68	4	1	116504	116571	1501627	1501693	1.95e-15	97.1
Contig2394	NC_031744.1	92.647	68	4	1	116504	116571	1502428	1502494	1.95e-15	97.1
Contig2394	NC_031744.1	92.647	68	4	1	116504	116571	1503229	1503295	1.95e-15	97.1
Contig2394	NC_031744.1	92.647	68	4	1	116504	116571	1505578	1505644	1.95e-15	97.1
Contig2394	NC_031744.1	92.647	68	4	1	116504	116571	1506378	1506444	1.95e-15	97.1
Contig2394	NC_031744.1	92.647	68	4	1	116504	116571	1507109	1507175	1.95e-15	97.1
Contig2394	NC_031744.1	91.176	68	5	1	116504	116571	1504803	1504869	9.06e-14	91.6
Contig2394	NC_031744.1	89.706	68	6	1	116504	116571	1507910	1507976	4.21e-12	86.1
Contig2394	NC_031744.1	95.556	45	1	1	116526	116570	1504024	1504067	1.18e-07	71.3
Contig2394	NC_031737.1	92.647	68	4	1	116504	116571	4076980	4077046	1.95e-15	97.1
Contig2394	NC_031730.1	92.647	68	4	1	116504	116571	510554	510620	1.95e-15	97.1
Contig2394	NC_031705.1	92.647	68	4	1	116504	116571	16212701	16212767	1.95e-15	97.1
Contig2394	NC_031700.1	92.647	68	4	1	116504	116571	4791891	4791825	1.95e-15	97.1
Contig2394	GFWU01023044.1	88.889	72	6	2	116501	116571	1835	1765	1.17e-12	87.9
Contig2394	NW_017538254.1	88.889	72	6	2	116501	116571	228412	228342	1.17e-12	87.9
Contig2394	NC_031719.1	89.706	68	6	1	116504	116571	16113469	16113403	4.21e-12	86.1
Contig2402	NW_017540300.1	88.172	93	8	3	46489	46579	407824	407733	7.16e-19	108
Contig2402	NW_017542850.1	89.286	84	8	1	46493	46575	20047	20130	9.26e-18	104
Contig2402	XM_019075673.1	89.157	83	8	1	46495	46576	243	325	3.33e-17	102
Contig2402	XM_019072864.1	89.157	83	8	1	46495	46576	38	120	3.33e-17	102
Contig2402	NW_017541539.1	89.157	83	8	1	46494	46575	41705	41623	3.33e-17	102
Contig2402	NW_017538047.1	89.157	83	8	1	46495	46576	177386	177304	3.33e-17	102
Contig2402	NW_017537934.1	89.157	83	8	1	46495	46576	10725	10643	3.33e-17	102
Contig2402	XM_019090628.1	89.024	82	8	1	46495	46575	4383	4464	1.2e-16	100
Contig2402	NW_017540687.1	89.024	82	8	1	46495	46575	278149	278068	1.2e-16	100
Contig2402	NC_031714.1	89.024	82	8	1	46495	46575	7864334	7864253	1.2e-16	100
Contig2402	NC_031714.1	89.024	82	8	1	46495	46575	7864898	7864817	1.2e-16	100
Contig2402	NC_031714.1	89.024	82	8	1	46495	46575	7865863	7865782	1.2e-16	100
Contig2402	NC_031714.1	89.024	82	8	1	46495	46575	7866939	7866858	1.2e-16	100
Contig2402	NC_031714.1	89.024	82	8	1	46495	46575	7867445	7867364	1.2e-16	100
Contig2402	NC_031714.1	89.024	82	8	1	46495	46575	7868334	7868253	1.2e-16	100
Contig2402	NC_031714.1	89.024	82	8	1	46495	46575	7869146	7869065	1.2e-16	100
Contig2402	NC_031714.1	89.024	82	8	1	46495	46575	7869364	7869283	1.2e-16	100
Contig2402	NC_031714.1	89.024	82	8	1	46495	46575	7870954	7870873	1.2e-16	100
Contig2402	NC_031714.1	89.024	82	8	1	46495	46575	7871460	7871379	1.2e-16	100
Contig2402	NC_031714.1	89.024	82	8	1	46495	46575	7872667	7872586	1.2e-16	100
Contig2402	NC_031714.1	89.024	82	8	1	46495	46575	7874954	7874873	1.2e-16	100
Contig2402	NC_031714.1	89.024	82	8	1	46495	46575	7875478	7875397	1.2e-16	100
Contig2402	NC_031714.1	89.024	82	8	1	46495	46575	7876408	7876327	1.2e-16	100
Contig2402	NC_031714.1	89.024	82	8	1	46495	46575	7878554	7878473	1.2e-16	100
Contig2402	NC_031714.1	89.024	82	8	1	46495	46575	7879060	7878979	1.2e-16	100
Contig2402	NC_031714.1	89.024	82	8	1	46495	46575	7879991	7879910	1.2e-16	100
Contig2402	NC_031714.1	89.024	82	8	1	46495	46575	7880683	7880602	1.2e-16	100
Contig2402	NC_031714.1	89.024	82	8	1	46495	46575	7882551	7882470	1.2e-16	100
Contig2402	NC_031714.1	89.024	82	8	1	46495	46575	7883416	7883335	1.2e-16	100
Contig2402	NC_031714.1	89.024	82	8	1	46495	46575	7884519	7884438	1.2e-16	100
Contig2402	NC_031714.1	89.024	82	8	1	46495	46575	7885025	7884944	1.2e-16	100
Contig2402	NC_031714.1	87.805	82	7	3	46495	46575	7876913	7876834	2.01e-14	93.5
Contig2402	NC_031714.1	89.189	74	6	2	46504	46575	7883238	7883165	7.21e-14	91.6
Contig2402	NC_031714.1	95.349	43	2	0	46531	46573	7870858	7870816	3.38e-07	69.4
Contig2426	XM_019072864.1	89.655	87	7	2	53026	53110	119	33	1.04e-19	110
Contig2426	NW_017542850.1	90.476	84	7	1	53026	53108	20130	20047	1.04e-19	110
Contig2426	NW_017541539.1	90.476	84	7	1	53025	53107	41622	41705	1.04e-19	110
Contig2426	NW_017540300.1	90.476	84	7	1	53026	53108	407738	407821	1.04e-19	110
Contig2426	NW_017537934.1	89.655	87	7	2	53026	53110	10644	10730	1.04e-19	110
Contig2426	XM_019090628.1	89.535	86	7	2	53026	53109	4464	4379	3.75e-19	108
Contig2426	NW_017540687.1	88.764	89	8	2	53023	53109	278065	278153	3.75e-19	108
Contig2426	NC_031731.1	89.535	86	8	1	53023	53107	16234028	16234113	3.75e-19	108
Contig2426	XM_019075673.1	90.244	82	7	1	53026	53106	324	243	1.35e-18	106
Contig2426	NW_017538047.1	90.244	82	7	1	53026	53106	177305	177386	1.35e-18	106
Contig2426	NC_031714.1	90.244	82	7	1	53026	53106	7864253	7864334	1.35e-18	106
Contig2426	NC_031714.1	90.244	82	7	1	53026	53106	7864817	7864898	1.35e-18	106
Contig2426	NC_031714.1	90.244	82	7	1	53026	53106	7865782	7865863	1.35e-18	106
Contig2426	NC_031714.1	90.244	82	7	1	53026	53106	7866858	7866939	1.35e-18	106
Contig2426	NC_031714.1	90.244	82	7	1	53026	53106	7867364	7867445	1.35e-18	106
Contig2426	NC_031714.1	90.244	82	7	1	53026	53106	7868253	7868334	1.35e-18	106
Contig2426	NC_031714.1	90.244	82	7	1	53026	53106	7869065	7869146	1.35e-18	106
Contig2426	NC_031714.1	90.244	82	7	1	53026	53106	7869283	7869364	1.35e-18	106
Contig2426	NC_031714.1	90.244	82	7	1	53026	53106	7870873	7870954	1.35e-18	106
Contig2426	NC_031714.1	90.244	82	7	1	53026	53106	7871379	7871460	1.35e-18	106
Contig2426	NC_031714.1	90.244	82	7	1	53026	53106	7872586	7872667	1.35e-18	106
Contig2426	NC_031714.1	90.244	82	7	1	53026	53106	7874873	7874954	1.35e-18	106
Contig2426	NC_031714.1	90.244	82	7	1	53026	53106	7875397	7875478	1.35e-18	106
Contig2426	NC_031714.1	90.244	82	7	1	53026	53106	7876327	7876408	1.35e-18	106
Contig2426	NC_031714.1	90.244	82	7	1	53026	53106	7878473	7878554	1.35e-18	106
Contig2426	NC_031714.1	90.244	82	7	1	53026	53106	7878979	7879060	1.35e-18	106
Contig2426	NC_031714.1	90.244	82	7	1	53026	53106	7879910	7879991	1.35e-18	106
Contig2426	NC_031714.1	90.244	82	7	1	53026	53106	7880602	7880683	1.35e-18	106
Contig2426	NC_031714.1	90.244	82	7	1	53026	53106	7882470	7882551	1.35e-18	106
Contig2426	NC_031714.1	90.244	82	7	1	53026	53106	7883335	7883416	1.35e-18	106
Contig2426	NC_031714.1	90.244	82	7	1	53026	53106	7884438	7884519	1.35e-18	106
Contig2426	NC_031714.1	90.244	82	7	1	53026	53106	7884944	7885025	1.35e-18	106
Contig2426	NC_031714.1	89.024	82	6	3	53026	53106	7876834	7876913	2.26e-16	99
Contig2426	NC_031714.1	90.541	74	5	2	53026	53097	7883165	7883238	8.12e-16	97.1
Contig2426	NC_031714.1	89.333	75	7	1	53033	53106	7862810	7862884	1.05e-14	93.5
Contig2426	NC_031714.1	89.041	73	7	1	53033	53104	7867761	7867833	1.36e-13	89.8
Contig2426	NC_031714.1	100	43	0	0	53028	53070	7870816	7870858	8.17e-11	80.5
Contig2426	NC_031732.1	89.024	82	8	1	53026	53106	8710416	8710335	6.27e-17	100
Contig2426	NW_017539320.1	89.474	76	7	1	53032	53106	87891	87816	2.92e-15	95.3
[truncated: 1,053 more rows]
