# Supplementary material for: The genome, transcriptome, and proteome of the fish parasite Pomphorhynchus laevis (Acanthocephala)
Source: PLoS One. 2020 Jun 23;15(6):e0232973. doi: 10.1371/journal.pone.0232973 (PMC7310846; doi:10.1371/journal.pone.0232973)
Supplement: S2 Table — The P. laevis transcriptome assembly was blasted against a custom database (PRJNA352247, AP009047.1, GFWU01000001-GFWU01049434) with NCBI BLAST+ (E-value ≤ 1e-05; identity ≥ 85%). (XLSX) [file pone.0232973.s002.xlsx]

## Sheet: Megablast_Transcript-CustomCarp
Query	Subject	Percentage of identical matches	Alignment length	Number of mismatches	Number of gap openings	Start of alignment in query	End of alignment in query	Start of alignment in subject (database hit)	End of alignment in subject (database hit)	Expectation value (E-value)	Bit score
TRINITY_DN450_c0_g1_i2	XM_019087423.1	92.453	53	4	0	130	182	846	898	4.24e-12	76.8
TRINITY_DN450_c0_g1_i2	NW_017539630.1	92.453	53	4	0	130	182	8701	8753	4.24e-12	76.8
TRINITY_DN450_c0_g1_i2	GFWU01028735.1	92.308	52	4	0	130	181	528	579	1.53e-11	75
TRINITY_DN450_c0_g1_i2	XM_019109277.1	92.308	52	4	0	130	181	823	874	1.53e-11	75
TRINITY_DN450_c0_g1_i2	NW_017543042.1	92.308	52	4	0	130	181	495338	495287	1.53e-11	75
TRINITY_DN450_c0_g1_i2	NC_031712.1	92.308	52	4	0	130	181	14467326	14467377	1.53e-11	75
TRINITY_DN739_c0_g1_i1	NC_031730.1	97.667	300	7	0	1	300	9246931	9246632	1.97e-144	516
TRINITY_DN1211_c0_g1_i1	NC_031730.1	89.372	207	22	0	17	223	9247224	9247018	8.05e-68	261
TRINITY_DN1211_c0_g1_i1	NC_031732.1	97.561	82	2	0	1	82	2122186	2122267	1.09e-31	141
TRINITY_DN1211_c0_g1_i1	NW_017538237.1	98.701	77	1	0	1	77	1253541	1253617	1.41e-30	137
TRINITY_DN1211_c0_g1_i1	NW_017538237.1	98.701	77	1	0	1	77	1266982	1267058	1.41e-30	137
TRINITY_DN1211_c0_g1_i1	NW_017538237.1	98.701	77	1	0	1	77	1279379	1279455	1.41e-30	137
TRINITY_DN1211_c0_g1_i1	NW_017538237.1	98.701	77	1	0	1	77	1590507	1590583	1.41e-30	137
TRINITY_DN1211_c0_g1_i1	NW_017538237.1	98.701	77	1	0	1	77	1606153	1606229	1.41e-30	137
TRINITY_DN1211_c0_g1_i1	NW_017538237.1	88.525	61	2	4	188	244	1267179	1267238	5.23e-10	69.4
TRINITY_DN1211_c0_g1_i1	NW_017538237.1	88.525	61	2	4	188	244	1279576	1279635	5.23e-10	69.4
TRINITY_DN1211_c0_g1_i1	NW_017538237.1	88.525	61	2	4	188	244	1606350	1606409	5.23e-10	69.4
TRINITY_DN1211_c0_g1_i1	NW_017538237.1	100	36	0	0	188	223	1253738	1253773	1.88e-09	67.6
TRINITY_DN1211_c0_g1_i1	XR_002012359.1	94.805	77	4	0	1	77	591	515	1.42e-25	121
TRINITY_DN1211_c0_g1_i1	NW_017538029.1	94.805	77	4	0	1	77	215659	215735	1.42e-25	121
TRINITY_DN1211_c0_g1_i2	NW_017538237.1	89.575	259	15	6	1	249	1266982	1267238	4.82e-85	318
TRINITY_DN1211_c0_g1_i2	NW_017538237.1	89.575	259	15	6	1	249	1279379	1279635	4.82e-85	318
TRINITY_DN1211_c0_g1_i2	NW_017538237.1	91.453	234	13	2	1	228	1253541	1253773	6.23e-84	315
TRINITY_DN1211_c0_g1_i2	NW_017538237.1	89.189	259	16	6	1	249	1606153	1606409	2.24e-83	313
TRINITY_DN1211_c0_g1_i2	NW_017538237.1	93.506	154	9	1	1	153	1590507	1590660	8.35e-58	228
TRINITY_DN1211_c0_g1_i2	XR_002012359.1	88.889	234	19	2	1	228	591	359	6.32e-74	281
TRINITY_DN1211_c0_g1_i2	NW_017538029.1	90.341	176	16	1	1	176	215659	215833	2.32e-58	230
TRINITY_DN1211_c0_g1_i2	NC_031732.1	91.429	105	9	0	1	105	2122186	2122290	8.65e-33	145
TRINITY_DN1211_c0_g1_i2	NC_031730.1	90	90	7	2	17	105	9247224	9247136	6.78e-24	115
TRINITY_DN2382_c0_g1_i1	NW_017538237.1	93.027	588	40	1	6	592	1593126	1592539	0	857
TRINITY_DN2382_c0_g1_i1	NW_017538237.1	91.171	589	47	5	6	592	1283871	1283286	0	795
TRINITY_DN2382_c0_g1_i1	NW_017538237.1	93.032	531	36	1	63	592	1270150	1269620	0	774
TRINITY_DN2382_c0_g1_i1	NW_017538237.1	89.853	611	38	3	6	592	1256238	1255628	0	763
TRINITY_DN2382_c0_g1_i1	NW_017538237.1	93.868	212	13	0	381	592	1608421	1608210	3.46e-85	320
TRINITY_DN2382_c0_g1_i1	NW_017542452.1	92.763	152	11	0	407	558	225182	225333	3.61e-55	220
TRINITY_DN2924_c0_g1_i1	NW_017543132.1	100	32	0	0	1	32	44252	44221	1.18e-06	60.2
TRINITY_DN3389_c0_g1_i1	NC_031732.1	93.516	401	24	2	1	401	2122277	2122675	3.34e-168	595
TRINITY_DN5131_c0_g1_i1	NW_017543042.1	90.361	83	7	1	1449	1531	29161	29242	7.72e-21	108
TRINITY_DN5131_c0_g1_i1	NW_017543042.1	90.361	83	7	1	1449	1531	38904	38985	7.72e-21	108
TRINITY_DN5131_c0_g1_i1	NW_017543042.1	90.361	83	7	1	1449	1531	41652	41733	7.72e-21	108
TRINITY_DN5131_c0_g1_i1	NW_017543042.1	90.361	83	7	1	1449	1531	42654	42735	7.72e-21	108
TRINITY_DN5131_c0_g1_i1	NW_017543042.1	90.361	83	7	1	1449	1531	43606	43687	7.72e-21	108
TRINITY_DN5131_c0_g1_i1	NW_017543042.1	90.361	83	7	1	1449	1531	46513	46594	7.72e-21	108
TRINITY_DN5131_c0_g1_i1	NW_017543042.1	90.361	83	7	1	1449	1531	47552	47633	7.72e-21	108
TRINITY_DN5131_c0_g1_i1	NW_017543042.1	90.244	82	7	1	1450	1531	313	393	2.78e-20	106
TRINITY_DN5131_c0_g1_i1	NW_017543042.1	90.244	82	7	1	1450	1531	1134	1214	2.78e-20	106
TRINITY_DN5131_c0_g1_i1	NW_017543042.1	90.244	82	7	1	1450	1531	6486	6566	2.78e-20	106
TRINITY_DN5131_c0_g1_i1	NW_017543042.1	90.244	82	7	1	1450	1531	15528	15608	2.78e-20	106
TRINITY_DN5131_c0_g1_i1	NW_017543042.1	90.244	82	7	1	1450	1531	16872	16952	2.78e-20	106
TRINITY_DN5131_c0_g1_i1	NW_017543042.1	90.244	82	7	1	1450	1531	17872	17952	2.78e-20	106
TRINITY_DN5131_c0_g1_i1	NW_017543042.1	90.244	82	7	1	1450	1531	20070	20150	2.78e-20	106
TRINITY_DN5131_c0_g1_i1	NW_017543042.1	90.244	82	7	1	1450	1531	23007	23087	2.78e-20	106
TRINITY_DN5131_c0_g1_i1	NW_017543042.1	90.244	82	7	1	1450	1531	23826	23906	2.78e-20	106
TRINITY_DN5131_c0_g1_i1	NW_017543042.1	90.244	82	7	1	1450	1531	24652	24732	2.78e-20	106
TRINITY_DN5131_c0_g1_i1	NW_017543042.1	90.244	82	7	1	1450	1531	29768	29848	2.78e-20	106
TRINITY_DN5131_c0_g1_i1	NW_017543042.1	90.244	82	7	1	1450	1531	31173	31253	2.78e-20	106
TRINITY_DN5131_c0_g1_i1	NW_017543042.1	90.244	82	7	1	1450	1531	32187	32267	2.78e-20	106
TRINITY_DN5131_c0_g1_i1	NW_017543042.1	90.244	82	7	1	1450	1531	32810	32890	2.78e-20	106
TRINITY_DN5131_c0_g1_i1	NW_017543042.1	90.244	82	7	1	1450	1531	33973	34053	2.78e-20	106
TRINITY_DN5131_c0_g1_i1	NW_017543042.1	90.244	82	7	1	1450	1531	35179	35259	2.78e-20	106
TRINITY_DN5131_c0_g1_i1	NW_017543042.1	90.244	82	7	1	1450	1531	37562	37642	2.78e-20	106
TRINITY_DN5131_c0_g1_i1	NW_017543042.1	90.244	82	7	1	1450	1531	39905	39985	2.78e-20	106
TRINITY_DN5131_c0_g1_i1	NW_017543042.1	90.244	82	7	1	1450	1531	40834	40914	2.78e-20	106
TRINITY_DN5131_c0_g1_i1	NW_017543042.1	90.244	82	7	1	1450	1531	46734	46814	2.78e-20	106
TRINITY_DN5131_c0_g1_i1	NW_017543042.1	91.892	74	6	0	1458	1531	37960	38033	9.98e-20	104
TRINITY_DN5131_c0_g1_i1	NW_017543042.1	89.157	83	8	1	1449	1531	44515	44596	3.59e-19	102
TRINITY_DN5131_c0_g1_i1	NW_017543042.1	90.789	76	6	1	1450	1525	25810	25884	1.29e-18	100
TRINITY_DN5131_c0_g1_i1	NW_017543042.1	92.754	69	5	0	1463	1531	30035	30103	1.29e-18	100
TRINITY_DN5131_c0_g1_i1	NW_017543042.1	91.045	67	6	0	1459	1525	5527	5593	7.77e-16	91.6
TRINITY_DN5131_c0_g1_i1	NW_017543042.1	93.443	61	4	0	1471	1531	15769	15829	7.77e-16	91.6
TRINITY_DN5131_c0_g1_i1	NW_017543042.1	91.045	67	6	0	1459	1525	22016	22082	7.77e-16	91.6
TRINITY_DN5131_c0_g1_i1	NW_017543042.1	93.333	60	4	0	1472	1531	20995	21054	2.8e-15	89.8
TRINITY_DN5131_c0_g1_i1	NW_017543042.1	96.154	52	2	0	1480	1531	34211	34262	3.62e-14	86.1
TRINITY_DN5131_c0_g1_i1	NW_017543042.1	97.143	35	1	0	1497	1531	36138	36172	2.19e-06	60.2
TRINITY_DN5131_c0_g1_i1	NW_017540661.1	86.486	74	10	0	1458	1531	153740	153667	4.68e-13	82.4
TRINITY_DN5170_c0_g1_i1	GFWU01043630.1	88.732	71	6	2	174	243	2917	2848	8.25e-15	86.1
TRINITY_DN5170_c0_g1_i1	NW_017539776.1	88.732	71	6	2	174	243	458839	458908	8.25e-15	86.1
TRINITY_DN5170_c0_g1_i1	NC_031739.1	88.732	71	6	2	174	243	1493243	1493312	8.25e-15	86.1
TRINITY_DN5170_c0_g1_i1	NC_031727.1	88.732	71	6	2	174	243	7141775	7141844	8.25e-15	86.1
TRINITY_DN5170_c0_g1_i1	NC_031727.1	88.406	69	6	2	176	243	19713769	19713702	1.07e-13	82.4
TRINITY_DN5170_c0_g1_i1	NW_017544706.1	88.406	69	6	2	176	243	56185	56252	1.07e-13	82.4
TRINITY_DN5170_c0_g1_i1	NW_017541696.1	88.406	69	6	2	176	243	17286	17353	1.07e-13	82.4
TRINITY_DN5170_c0_g1_i1	NW_017540300.1	88.406	69	6	2	176	243	32185	32118	1.07e-13	82.4
TRINITY_DN5170_c0_g1_i1	NW_017538281.1	88.406	69	6	2	176	243	2496779	2496846	1.07e-13	82.4
TRINITY_DN5170_c0_g1_i1	NW_017544367.1	88.235	68	6	2	177	243	79309	79243	3.84e-13	80.5
TRINITY_DN5170_c0_g1_i1	NW_017539509.1	87.324	71	7	2	174	243	841	772	3.84e-13	80.5
TRINITY_DN5170_c0_g1_i1	NW_017537982.1	87.324	71	7	2	174	243	41174	41105	3.84e-13	80.5
TRINITY_DN5170_c0_g1_i1	NC_031724.1	91.228	57	5	0	187	243	14083476	14083420	1.38e-12	78.7
TRINITY_DN5170_c0_g1_i1	NC_031700.1	89.474	57	6	0	187	243	5196558	5196502	6.43e-11	73.1
TRINITY_DN5170_c0_g1_i1	NW_017538273.1	87.5	48	6	0	196	243	178447	178494	6.47e-06	56.5
TRINITY_DN5472_c0_g1_i1	XM_019106158.1	94.737	38	2	0	696	733	473	436	1.34e-06	60.2
TRINITY_DN5472_c0_g1_i1	NC_031698.1	100	32	0	0	696	727	893970	893939	1.34e-06	60.2
TRINITY_DN5905_c0_g1_i1	NW_017538237.1	94.118	153	6	3	70	220	1256516	1256667	2.12e-58	230
TRINITY_DN5905_c0_g1_i1	NW_017538239.1	92.857	112	8	0	109	220	1979485	1979596	2.18e-38	163
TRINITY_DN5905_c0_g1_i2	NW_017538237.1	92.857	112	8	0	134	245	1256556	1256667	2.45e-38	163
TRINITY_DN5905_c0_g1_i2	NW_017538239.1	92.708	96	7	0	150	245	1979501	1979596	4.13e-31	139
TRINITY_DN6466_c0_g1_i1	NC_031732.1	97.448	431	11	0	22	452	2122112	2121682	0	736
TRINITY_DN6466_c0_g1_i1	NC_031719.1	97.297	370	10	0	96	465	13562184	13561815	4.24e-178	628
TRINITY_DN6466_c0_g1_i1	NW_017538237.1	86.522	230	31	0	18	247	1266910	1266681	2.98e-65	254
TRINITY_DN6466_c0_g1_i1	NW_017538237.1	86.784	227	28	2	18	243	1279307	1279082	1.07e-64	252
TRINITY_DN6466_c0_g1_i1	NW_017538237.1	85.714	238	32	2	18	253	1606081	1605844	3.85e-64	250
TRINITY_DN6466_c0_g1_i2	NC_031708.1	92.806	278	12	7	203	473	10854511	10854235	5.08e-108	396
TRINITY_DN6466_c0_g1_i2	NW_017538029.1	90.079	252	25	0	18	269	215587	215336	1.88e-87	327
TRINITY_DN6466_c0_g1_i2	NW_017538029.1	85.161	155	18	5	319	468	214722	214568	3.38e-35	154
TRINITY_DN6466_c0_g1_i2	NW_017538029.1	85.161	155	18	5	319	468	215326	215172	3.38e-35	154
TRINITY_DN6466_c0_g1_i2	NW_017538237.1	89.96	249	20	4	18	262	1279307	1279060	4.07e-84	316
TRINITY_DN6466_c0_g1_i2	NW_017538237.1	91.071	224	20	0	18	241	1266910	1266687	3.17e-80	303
TRINITY_DN6466_c0_g1_i2	NC_031732.1	88.983	236	20	5	22	255	2122112	2121881	3.19e-75	287
TRINITY_DN6466_c0_g1_i2	NC_031732.1	87.395	119	14	1	375	493	2121799	2121682	1.22e-29	135
TRINITY_DN6466_c0_g1_i2	NC_031719.1	88.636	132	14	1	375	506	13561945	13561815	7.26e-37	159
TRINITY_DN6622_c0_g1_i1	NC_031705.1	86.926	283	31	4	18	297	23080180	23080459	2.8e-83	313
TRINITY_DN6622_c0_g1_i1	NC_031705.1	85.263	285	37	3	18	300	23119972	23119691	4.72e-76	289
TRINITY_DN6622_c0_g1_i1	NC_031705.1	86.692	263	30	3	37	297	23115678	23115937	1.7e-75	287
TRINITY_DN6622_c0_g1_i1	NC_031705.1	86.869	198	22	3	18	213	23121129	23121324	6.28e-55	219
TRINITY_DN6622_c0_g1_i1	NC_031705.1	86.826	167	17	3	18	181	23122707	23122871	8.23e-44	182
TRINITY_DN6622_c0_g1_i1	NW_017538179.1	86.525	282	33	3	18	297	78365	78643	4.68e-81	305
TRINITY_DN6622_c0_g1_i1	NW_017538179.1	86.525	282	33	3	18	297	81995	82273	4.68e-81	305
TRINITY_DN6622_c0_g1_i1	NW_017538179.1	86.525	282	33	3	18	297	83974	84252	4.68e-81	305
TRINITY_DN6622_c0_g1_i1	NW_017538179.1	85.816	282	35	3	18	297	66652	66930	1.01e-77	294
TRINITY_DN6622_c0_g1_i1	NW_017538179.1	85.816	282	35	3	18	297	95184	95462	1.01e-77	294
TRINITY_DN6622_c0_g1_i1	NW_017538179.1	85.263	285	37	3	18	300	77031	76750	4.72e-76	289
TRINITY_DN6622_c0_g1_i1	NW_017538179.1	85.512	283	34	5	18	297	88774	89052	4.72e-76	289
TRINITY_DN6622_c0_g1_i1	NW_017538179.1	85.263	285	37	3	18	300	91938	91657	4.72e-76	289
TRINITY_DN6622_c0_g1_i1	NW_017538179.1	86.056	251	30	3	49	297	90414	90661	7.95e-69	265
TRINITY_DN6622_c0_g1_i1	NW_017538179.1	86.631	187	21	2	18	202	68046	68230	1.76e-50	204
TRINITY_DN6622_c0_g1_i1	NW_017538179.1	89.655	145	15	0	18	162	23698	23842	6.37e-45	185
TRINITY_DN6622_c0_g1_i1	NC_031741.1	86.316	285	34	3	18	300	2923364	2923083	4.68e-81	305
TRINITY_DN6622_c0_g1_i1	NW_017539936.1	86.17	282	34	3	18	297	805951	806229	2.18e-79	300
TRINITY_DN6622_c0_g1_i1	NW_017539936.1	86.17	282	34	3	18	297	812527	812805	2.18e-79	300
TRINITY_DN6622_c0_g1_i1	NW_017539936.1	86.17	282	34	3	18	297	816029	816307	2.18e-79	300
TRINITY_DN6622_c0_g1_i1	NW_017539936.1	85.816	282	35	3	18	297	808959	809237	1.01e-77	294
TRINITY_DN6622_c0_g1_i1	NW_017539936.1	85.816	282	35	3	18	297	813850	814128	1.01e-77	294
TRINITY_DN6622_c0_g1_i1	NW_017539936.1	85.263	285	37	3	18	300	1050209	1049928	4.72e-76	289
TRINITY_DN6622_c0_g1_i1	NW_017539936.1	86.245	269	32	3	31	297	809393	809658	1.7e-75	287
TRINITY_DN6622_c0_g1_i1	NW_017539936.1	85.159	283	38	4	18	297	823821	824102	1.7e-75	287
TRINITY_DN6622_c0_g1_i1	NW_017539936.1	85.159	283	37	5	18	297	822904	823184	6.1e-75	285
TRINITY_DN6622_c0_g1_i1	NW_017539936.1	85.145	276	38	3	18	292	815605	815878	2.84e-73	279
TRINITY_DN6622_c0_g1_i1	NW_017539936.1	85.769	260	32	4	18	275	804397	804653	1.71e-70	270
TRINITY_DN6622_c0_g1_i1	NW_017539936.1	86.192	239	29	2	18	254	803240	803004	4.78e-66	255
TRINITY_DN6622_c0_g1_i1	NW_017539936.1	87.111	225	25	2	18	240	807631	807853	6.19e-65	252
TRINITY_DN6622_c0_g1_i1	NW_017539936.1	86.705	173	19	2	18	188	812292	812462	4.92e-46	189
TRINITY_DN6622_c0_g1_i1	NW_017539936.1	89.683	126	12	1	18	142	802516	802641	3.86e-37	159
TRINITY_DN6622_c0_g1_i1	NW_017537831.1	86.17	282	34	3	18	297	266675	266953	2.18e-79	300
TRINITY_DN6622_c0_g1_i1	NW_017537831.1	85.965	285	35	3	18	300	270474	270193	2.18e-79	300
TRINITY_DN6622_c0_g1_i1	NW_017537831.1	85.965	285	35	3	18	300	272203	271922	2.18e-79	300
TRINITY_DN6622_c0_g1_i1	NW_017537831.1	85.563	284	39	2	18	300	269143	268861	2.82e-78	296
TRINITY_DN6622_c0_g1_i1	NW_017537831.1	89.655	145	15	0	18	162	267555	267411	6.37e-45	185
TRINITY_DN6622_c0_g1_i1	NW_017537831.1	88.889	135	15	0	18	152	273796	273930	2.31e-39	167
TRINITY_DN6622_c0_g1_i1	NW_017538245.1	85.915	284	35	3	18	299	52430	52710	7.84e-79	298
TRINITY_DN6622_c0_g1_i1	NW_017537955.1	85.512	283	35	4	18	297	234493	234772	1.31e-76	291
TRINITY_DN6622_c0_g1_i1	NW_017537955.1	86.245	269	32	3	31	297	237968	238233	1.7e-75	287
TRINITY_DN6622_c0_g1_i1	NC_031746.1	88.276	145	17	0	18	162	1318846	1318990	1.38e-41	174
TRINITY_DN6622_c0_g1_i1	NW_017539670.1	89.63	135	14	0	18	152	35422	35288	4.96e-41	172
TRINITY_DN6622_c0_g1_i1	GFWU01047143.1	90.909	99	9	0	64	162	1589	1687	2.34e-29	134
TRINITY_DN7176_c0_g1_i1	NC_031701.1	89.362	47	5	0	1547	1593	2973744	2973790	4.2e-06	60.2
TRINITY_DN8080_c0_g2_i3	NW_017543042.1	92.045	88	7	0	1	88	403	316	1.59e-26	124
TRINITY_DN8080_c0_g2_i3	NW_017543042.1	92.045	88	7	0	1	88	15618	15531	1.59e-26	124
TRINITY_DN8080_c0_g2_i3	NW_017543042.1	92.045	88	7	0	1	88	16962	16875	1.59e-26	124
TRINITY_DN8080_c0_g2_i3	NW_017543042.1	92.045	88	7	0	1	88	17962	17875	1.59e-26	124
TRINITY_DN8080_c0_g2_i3	NW_017543042.1	92.045	88	7	0	1	88	20160	20073	1.59e-26	124
TRINITY_DN8080_c0_g2_i3	NW_017543042.1	92.045	88	7	0	1	88	23097	23010	1.59e-26	124
TRINITY_DN8080_c0_g2_i3	NW_017543042.1	92.045	88	7	0	1	88	23916	23829	1.59e-26	124
TRINITY_DN8080_c0_g2_i3	NW_017543042.1	92.045	88	7	0	1	88	24742	24655	1.59e-26	124
TRINITY_DN8080_c0_g2_i3	NW_017543042.1	92.045	88	7	0	1	88	29252	29165	1.59e-26	124
TRINITY_DN8080_c0_g2_i3	NW_017543042.1	92.045	88	7	0	1	88	29858	29771	1.59e-26	124
TRINITY_DN8080_c0_g2_i3	NW_017543042.1	92.045	88	7	0	1	88	31263	31176	1.59e-26	124
TRINITY_DN8080_c0_g2_i3	NW_017543042.1	92.045	88	7	0	1	88	32277	32190	1.59e-26	124
TRINITY_DN8080_c0_g2_i3	NW_017543042.1	92.045	88	7	0	1	88	32900	32813	1.59e-26	124
TRINITY_DN8080_c0_g2_i3	NW_017543042.1	92.045	88	7	0	1	88	34063	33976	1.59e-26	124
TRINITY_DN8080_c0_g2_i3	NW_017543042.1	92.045	88	7	0	1	88	35269	35182	1.59e-26	124
TRINITY_DN8080_c0_g2_i3	NW_017543042.1	92.045	88	7	0	1	88	37652	37565	1.59e-26	124
TRINITY_DN8080_c0_g2_i3	NW_017543042.1	92.045	88	7	0	1	88	38995	38908	1.59e-26	124
TRINITY_DN8080_c0_g2_i3	NW_017543042.1	92.045	88	7	0	1	88	39995	39908	1.59e-26	124
TRINITY_DN8080_c0_g2_i3	NW_017543042.1	92.045	88	7	0	1	88	40924	40837	1.59e-26	124
TRINITY_DN8080_c0_g2_i3	NW_017543042.1	92.045	88	7	0	1	88	41743	41656	1.59e-26	124
TRINITY_DN8080_c0_g2_i3	NW_017543042.1	92.045	88	7	0	1	88	42745	42658	1.59e-26	124
TRINITY_DN8080_c0_g2_i3	NW_017543042.1	92.045	88	7	0	1	88	43697	43610	1.59e-26	124
TRINITY_DN8080_c0_g2_i3	NW_017543042.1	92.045	88	7	0	1	88	46604	46517	1.59e-26	124
TRINITY_DN8080_c0_g2_i3	NW_017543042.1	92.045	88	7	0	1	88	46824	46737	1.59e-26	124
TRINITY_DN8080_c0_g2_i3	NW_017543042.1	92.045	88	7	0	1	88	47643	47556	1.59e-26	124
TRINITY_DN8080_c0_g2_i3	NW_017543042.1	92.857	84	6	0	1	84	38043	37960	5.72e-26	122
TRINITY_DN8080_c0_g2_i3	NW_017543042.1	90.909	88	8	0	1	88	1224	1137	7.4e-25	119
TRINITY_DN8080_c0_g2_i3	NW_017543042.1	90.909	88	8	0	1	88	6576	6489	7.4e-25	119
TRINITY_DN8080_c0_g2_i3	NW_017543042.1	90.909	88	8	0	1	88	25900	25813	7.4e-25	119
TRINITY_DN8080_c0_g2_i3	NW_017543042.1	93.671	79	5	0	1	79	30113	30035	7.4e-25	119
TRINITY_DN8080_c0_g2_i3	NW_017543042.1	90.909	88	8	0	1	88	44606	44519	7.4e-25	119
TRINITY_DN8080_c0_g2_i3	NW_017543042.1	90.361	83	8	0	1	83	5609	5527	4.46e-22	110
TRINITY_DN8080_c0_g2_i3	NW_017543042.1	94.366	71	4	0	1	71	15839	15769	4.46e-22	110
TRINITY_DN8080_c0_g2_i3	NW_017543042.1	90.361	83	8	0	1	83	22098	22016	4.46e-22	110
TRINITY_DN8080_c0_g2_i3	NW_017543042.1	94.286	70	4	0	1	70	21064	20995	1.6e-21	108
TRINITY_DN8080_c0_g2_i3	NW_017543042.1	96.774	62	2	0	1	62	34272	34211	2.07e-20	104
TRINITY_DN8080_c0_g2_i3	NW_017543042.1	97.778	45	1	0	1	45	36182	36138	1.26e-12	78.7
TRINITY_DN8080_c0_g2_i3	NW_017543042.1	97.674	43	1	0	1	43	28135	28093	1.63e-11	75
TRINITY_DN8080_c0_g2_i3	NW_017540661.1	86.905	84	11	0	1	84	153657	153740	1.25e-17	95.3
TRINITY_DN8080_c0_g2_i3	NC_031699.1	100	33	0	0	1	33	13583737	13583769	1.27e-07	62.1
TRINITY_DN10003_c0_g1_i1	NC_031707.1	100	32	0	0	570	601	14508260	14508291	8.34e-07	60.2
TRINITY_DN9979_c8_g1_i8	NW_017543042.1	92.857	70	5	0	817	886	319	388	2.05e-19	102
TRINITY_DN9979_c8_g1_i8	NW_017543042.1	92.857	70	5	0	817	886	1140	1209	2.05e-19	102
TRINITY_DN9979_c8_g1_i8	NW_017543042.1	92.857	70	5	0	817	886	6492	6561	2.05e-19	102
TRINITY_DN9979_c8_g1_i8	NW_017543042.1	92.857	70	5	0	817	886	15534	15603	2.05e-19	102
TRINITY_DN9979_c8_g1_i8	NW_017543042.1	92.857	70	5	0	817	886	16878	16947	2.05e-19	102
TRINITY_DN9979_c8_g1_i8	NW_017543042.1	92.857	70	5	0	817	886	17878	17947	2.05e-19	102
TRINITY_DN9979_c8_g1_i8	NW_017543042.1	92.857	70	5	0	817	886	20076	20145	2.05e-19	102
TRINITY_DN9979_c8_g1_i8	NW_017543042.1	92.857	70	5	0	817	886	23013	23082	2.05e-19	102
TRINITY_DN9979_c8_g1_i8	NW_017543042.1	92.857	70	5	0	817	886	23832	23901	2.05e-19	102
TRINITY_DN9979_c8_g1_i8	NW_017543042.1	92.857	70	5	0	817	886	24658	24727	2.05e-19	102
TRINITY_DN9979_c8_g1_i8	NW_017543042.1	92.857	70	5	0	817	886	29168	29237	2.05e-19	102
TRINITY_DN9979_c8_g1_i8	NW_017543042.1	92.857	70	5	0	817	886	29774	29843	2.05e-19	102
TRINITY_DN9979_c8_g1_i8	NW_017543042.1	92.857	70	5	0	817	886	31179	31248	2.05e-19	102
TRINITY_DN9979_c8_g1_i8	NW_017543042.1	92.857	70	5	0	817	886	32193	32262	2.05e-19	102
TRINITY_DN9979_c8_g1_i8	NW_017543042.1	92.857	70	5	0	817	886	32816	32885	2.05e-19	102
TRINITY_DN9979_c8_g1_i8	NW_017543042.1	92.857	70	5	0	817	886	33979	34048	2.05e-19	102
TRINITY_DN9979_c8_g1_i8	NW_017543042.1	92.857	70	5	0	817	886	35185	35254	2.05e-19	102
TRINITY_DN9979_c8_g1_i8	NW_017543042.1	92.857	70	5	0	817	886	37568	37637	2.05e-19	102
TRINITY_DN9979_c8_g1_i8	NW_017543042.1	92.857	70	5	0	817	886	38911	38980	2.05e-19	102
TRINITY_DN9979_c8_g1_i8	NW_017543042.1	92.857	70	5	0	817	886	39911	39980	2.05e-19	102
TRINITY_DN9979_c8_g1_i8	NW_017543042.1	92.857	70	5	0	817	886	40840	40909	2.05e-19	102
TRINITY_DN9979_c8_g1_i8	NW_017543042.1	92.857	70	5	0	817	886	41659	41728	2.05e-19	102
TRINITY_DN9979_c8_g1_i8	NW_017543042.1	92.857	70	5	0	817	886	42661	42730	2.05e-19	102
TRINITY_DN9979_c8_g1_i8	NW_017543042.1	92.857	70	5	0	817	886	43613	43682	2.05e-19	102
TRINITY_DN9979_c8_g1_i8	NW_017543042.1	92.857	70	5	0	817	886	46520	46589	2.05e-19	102
TRINITY_DN9979_c8_g1_i8	NW_017543042.1	92.857	70	5	0	817	886	46740	46809	2.05e-19	102
TRINITY_DN9979_c8_g1_i8	NW_017543042.1	92.857	70	5	0	817	886	47559	47628	2.05e-19	102
TRINITY_DN9979_c8_g1_i8	NW_017543042.1	92.754	69	5	0	817	885	25816	25884	7.36e-19	100
TRINITY_DN9979_c8_g1_i8	NW_017543042.1	92.754	69	5	0	818	886	37960	38028	7.36e-19	100
TRINITY_DN9979_c8_g1_i8	NW_017543042.1	93.75	64	4	0	823	886	30035	30098	9.52e-18	97.1
TRINITY_DN9979_c8_g1_i8	NW_017543042.1	91.429	70	6	0	817	886	44522	44591	9.52e-18	97.1
TRINITY_DN9979_c8_g1_i8	NW_017543042.1	91.045	67	6	0	819	885	5527	5593	4.43e-16	91.6
TRINITY_DN9979_c8_g1_i8	NW_017543042.1	91.045	67	6	0	819	885	22016	22082	4.43e-16	91.6
TRINITY_DN9979_c8_g1_i8	NW_017543042.1	94.643	56	3	0	831	886	15769	15824	5.73e-15	87.9
TRINITY_DN9979_c8_g1_i8	NW_017543042.1	94.545	55	3	0	832	886	20995	21049	2.06e-14	86.1
TRINITY_DN9979_c8_g1_i8	NW_017543042.1	97.872	47	1	0	840	886	34211	34257	2.66e-13	82.4
TRINITY_DN9979_c8_g1_i8	NW_017540661.1	88.235	68	8	0	818	885	153740	153673	2.66e-13	82.4
TRINITY_DN10043_c0_g1_i2	NW_017537923.1	100	32	0	0	284	315	1197439	1197408	4.55e-07	60.2
TRINITY_DN10043_c0_g1_i2	NC_031744.1	100	32	0	0	284	315	16343056	16343025	4.55e-07	60.2
TRINITY_DN10043_c0_g1_i2	NC_031744.1	100	32	0	0	284	315	16343307	16343276	4.55e-07	60.2
TRINITY_DN10043_c0_g1_i2	NC_031744.1	100	32	0	0	284	315	16343558	16343527	4.55e-07	60.2
TRINITY_DN10043_c0_g1_i2	NC_031744.1	100	32	0	0	284	315	16346375	16346344	4.55e-07	60.2
TRINITY_DN10043_c0_g1_i2	NC_031744.1	100	32	0	0	284	315	16346654	16346623	4.55e-07	60.2
TRINITY_DN10043_c0_g1_i2	NC_031744.1	100	32	0	0	284	315	16347131	16347100	4.55e-07	60.2
TRINITY_DN10043_c0_g1_i2	NC_031744.1	100	32	0	0	284	315	16347621	16347590	4.55e-07	60.2
TRINITY_DN10043_c0_g1_i2	NC_031744.1	100	32	0	0	284	315	16348097	16348066	4.55e-07	60.2
TRINITY_DN10043_c0_g1_i2	NC_031744.1	100	32	0	0	284	315	16349148	16349117	4.55e-07	60.2
TRINITY_DN10043_c0_g1_i2	NC_031744.1	100	32	0	0	284	315	16349335	16349304	4.55e-07	60.2
TRINITY_DN10043_c0_g1_i2	NC_031744.1	100	32	0	0	284	315	16350037	16350006	4.55e-07	60.2
TRINITY_DN10043_c0_g1_i2	NC_031744.1	100	32	0	0	284	315	16350764	16350733	4.55e-07	60.2
TRINITY_DN10043_c0_g1_i2	NC_031744.1	100	32	0	0	284	315	16351617	16351586	4.55e-07	60.2
TRINITY_DN10043_c0_g1_i2	NC_031744.1	100	32	0	0	284	315	16352768	16352737	4.55e-07	60.2
TRINITY_DN10043_c0_g1_i2	NC_031744.1	100	32	0	0	284	315	16353773	16353742	4.55e-07	60.2
TRINITY_DN10043_c0_g1_i2	NC_031744.1	100	32	0	0	284	315	16354237	16354206	4.55e-07	60.2
TRINITY_DN10043_c0_g1_i2	NC_031744.1	100	32	0	0	284	315	16355256	16355225	4.55e-07	60.2
TRINITY_DN10043_c0_g1_i2	NC_031744.1	100	32	0	0	284	315	16356192	16356161	4.55e-07	60.2
TRINITY_DN10043_c0_g1_i2	NC_031744.1	100	32	0	0	284	315	16357058	16357027	4.55e-07	60.2
TRINITY_DN10043_c0_g1_i2	NC_031744.1	100	32	0	0	284	315	16357785	16357754	4.55e-07	60.2
TRINITY_DN10043_c0_g1_i2	NC_031744.1	100	32	0	0	284	315	16358036	16358005	4.55e-07	60.2
TRINITY_DN10043_c0_g1_i2	NC_031744.1	100	32	0	0	284	315	16358512	16358481	4.55e-07	60.2
TRINITY_DN10043_c0_g1_i2	NC_031744.1	100	32	0	0	284	315	16359985	16359954	4.55e-07	60.2
TRINITY_DN10043_c0_g1_i2	NC_031744.1	100	32	0	0	284	315	16360508	16360477	4.55e-07	60.2
TRINITY_DN10043_c0_g1_i2	NC_031744.1	100	32	0	0	284	315	16360787	16360756	4.55e-07	60.2
TRINITY_DN10043_c0_g1_i2	NC_031744.1	100	32	0	0	284	315	16361514	16361483	4.55e-07	60.2
TRINITY_DN10043_c0_g1_i2	NC_031744.1	100	32	0	0	284	315	16364038	16364007	4.55e-07	60.2
TRINITY_DN10043_c0_g1_i2	NC_031744.1	100	32	0	0	284	315	16364317	16364286	4.55e-07	60.2
TRINITY_DN10043_c0_g1_i2	NC_031744.1	100	32	0	0	284	315	16364568	16364537	4.55e-07	60.2
TRINITY_DN10043_c0_g1_i2	NW_017545217.1	100	31	0	0	285	315	211418	211448	1.64e-06	58.4
TRINITY_DN10043_c0_g1_i2	NW_017545217.1	100	31	0	0	285	315	313330	313360	1.64e-06	58.4
TRINITY_DN10043_c0_g1_i2	NW_017538205.1	100	31	0	0	285	315	700900	700870	1.64e-06	58.4
TRINITY_DN10043_c0_g1_i2	NC_031713.1	100	31	0	0	285	315	6482245	6482215	1.64e-06	58.4
TRINITY_DN10043_c0_g1_i3	NW_017537923.1	100	32	0	0	280	311	1197439	1197408	4.49e-07	60.2
TRINITY_DN10043_c0_g1_i3	NC_031744.1	100	32	0	0	280	311	16343056	16343025	4.49e-07	60.2
TRINITY_DN10043_c0_g1_i3	NC_031744.1	100	32	0	0	280	311	16343307	16343276	4.49e-07	60.2
TRINITY_DN10043_c0_g1_i3	NC_031744.1	100	32	0	0	280	311	16343558	16343527	4.49e-07	60.2
TRINITY_DN10043_c0_g1_i3	NC_031744.1	100	32	0	0	280	311	16346375	16346344	4.49e-07	60.2
TRINITY_DN10043_c0_g1_i3	NC_031744.1	100	32	0	0	280	311	16346654	16346623	4.49e-07	60.2
TRINITY_DN10043_c0_g1_i3	NC_031744.1	100	32	0	0	280	311	16347131	16347100	4.49e-07	60.2
TRINITY_DN10043_c0_g1_i3	NC_031744.1	100	32	0	0	280	311	16347621	16347590	4.49e-07	60.2
TRINITY_DN10043_c0_g1_i3	NC_031744.1	100	32	0	0	280	311	16348097	16348066	4.49e-07	60.2
TRINITY_DN10043_c0_g1_i3	NC_031744.1	100	32	0	0	280	311	16349148	16349117	4.49e-07	60.2
TRINITY_DN10043_c0_g1_i3	NC_031744.1	100	32	0	0	280	311	16349335	16349304	4.49e-07	60.2
TRINITY_DN10043_c0_g1_i3	NC_031744.1	100	32	0	0	280	311	16350037	16350006	4.49e-07	60.2
TRINITY_DN10043_c0_g1_i3	NC_031744.1	100	32	0	0	280	311	16350764	16350733	4.49e-07	60.2
TRINITY_DN10043_c0_g1_i3	NC_031744.1	100	32	0	0	280	311	16351617	16351586	4.49e-07	60.2
TRINITY_DN10043_c0_g1_i3	NC_031744.1	100	32	0	0	280	311	16352768	16352737	4.49e-07	60.2
TRINITY_DN10043_c0_g1_i3	NC_031744.1	100	32	0	0	280	311	16353773	16353742	4.49e-07	60.2
TRINITY_DN10043_c0_g1_i3	NC_031744.1	100	32	0	0	280	311	16354237	16354206	4.49e-07	60.2
TRINITY_DN10043_c0_g1_i3	NC_031744.1	100	32	0	0	280	311	16355256	16355225	4.49e-07	60.2
TRINITY_DN10043_c0_g1_i3	NC_031744.1	100	32	0	0	280	311	16356192	16356161	4.49e-07	60.2
TRINITY_DN10043_c0_g1_i3	NC_031744.1	100	32	0	0	280	311	16357058	16357027	4.49e-07	60.2
TRINITY_DN10043_c0_g1_i3	NC_031744.1	100	32	0	0	280	311	16357785	16357754	4.49e-07	60.2
TRINITY_DN10043_c0_g1_i3	NC_031744.1	100	32	0	0	280	311	16358036	16358005	4.49e-07	60.2
TRINITY_DN10043_c0_g1_i3	NC_031744.1	100	32	0	0	280	311	16358512	16358481	4.49e-07	60.2
TRINITY_DN10043_c0_g1_i3	NC_031744.1	100	32	0	0	280	311	16359985	16359954	4.49e-07	60.2
TRINITY_DN10043_c0_g1_i3	NC_031744.1	100	32	0	0	280	311	16360508	16360477	4.49e-07	60.2
TRINITY_DN10043_c0_g1_i3	NC_031744.1	100	32	0	0	280	311	16360787	16360756	4.49e-07	60.2
TRINITY_DN10043_c0_g1_i3	NC_031744.1	100	32	0	0	280	311	16361514	16361483	4.49e-07	60.2
TRINITY_DN10043_c0_g1_i3	NC_031744.1	100	32	0	0	280	311	16364038	16364007	4.49e-07	60.2
TRINITY_DN10043_c0_g1_i3	NC_031744.1	100	32	0	0	280	311	16364317	16364286	4.49e-07	60.2
TRINITY_DN10043_c0_g1_i3	NC_031744.1	100	32	0	0	280	311	16364568	16364537	4.49e-07	60.2
TRINITY_DN10043_c0_g1_i3	NW_017545217.1	100	31	0	0	281	311	211418	211448	1.62e-06	58.4
TRINITY_DN10043_c0_g1_i3	NW_017545217.1	100	31	0	0	281	311	313330	313360	1.62e-06	58.4
TRINITY_DN10043_c0_g1_i3	NW_017538205.1	100	31	0	0	281	311	700900	700870	1.62e-06	58.4
TRINITY_DN10043_c0_g1_i3	NC_031713.1	100	31	0	0	281	311	6482245	6482215	1.62e-06	58.4
TRINITY_DN10117_c0_g2_i1	NW_017543753.1	94.872	39	2	0	3068	3106	166123	166085	1.36e-06	62.1
TRINITY_DN10117_c0_g2_i1	NC_031737.1	94.872	39	2	0	3068	3106	14553845	14553807	1.36e-06	62.1
TRINITY_DN10117_c0_g2_i2	NW_017543753.1	94.872	39	2	0	3118	3156	166123	166085	1.38e-06	62.1
TRINITY_DN10117_c0_g2_i2	NC_031737.1	94.872	39	2	0	3118	3156	14553845	14553807	1.38e-06	62.1
TRINITY_DN10156_c0_g1_i2	NW_017543042.1	92.157	51	1	2	2	51	389	341	6.02e-09	69.4
TRINITY_DN10156_c0_g1_i2	NW_017543042.1	92.157	51	1	2	2	51	1210	1162	6.02e-09	69.4
TRINITY_DN10156_c0_g1_i2	NW_017543042.1	92.157	51	1	2	2	51	6562	6514	6.02e-09	69.4
TRINITY_DN10156_c0_g1_i2	NW_017543042.1	92.157	51	1	2	2	51	15604	15556	6.02e-09	69.4
TRINITY_DN10156_c0_g1_i2	NW_017543042.1	92.157	51	1	2	2	51	15825	15777	6.02e-09	69.4
TRINITY_DN10156_c0_g1_i2	NW_017543042.1	92.157	51	1	2	2	51	16948	16900	6.02e-09	69.4
TRINITY_DN10156_c0_g1_i2	NW_017543042.1	92.157	51	1	2	2	51	17948	17900	6.02e-09	69.4
TRINITY_DN10156_c0_g1_i2	NW_017543042.1	92.157	51	1	2	2	51	20146	20098	6.02e-09	69.4
TRINITY_DN10156_c0_g1_i2	NW_017543042.1	92.157	51	1	2	2	51	21050	21002	6.02e-09	69.4
TRINITY_DN10156_c0_g1_i2	NW_017543042.1	92.157	51	1	2	2	51	23083	23035	6.02e-09	69.4
TRINITY_DN10156_c0_g1_i2	NW_017543042.1	92.157	51	1	2	2	51	23902	23854	6.02e-09	69.4
TRINITY_DN10156_c0_g1_i2	NW_017543042.1	92.157	51	1	2	2	51	24728	24680	6.02e-09	69.4
TRINITY_DN10156_c0_g1_i2	NW_017543042.1	92.157	51	1	2	2	51	29238	29190	6.02e-09	69.4
TRINITY_DN10156_c0_g1_i2	NW_017543042.1	92.157	51	1	2	2	51	29844	29796	6.02e-09	69.4
TRINITY_DN10156_c0_g1_i2	NW_017543042.1	92.157	51	1	2	2	51	30099	30051	6.02e-09	69.4
TRINITY_DN10156_c0_g1_i2	NW_017543042.1	92.157	51	1	2	2	51	31249	31201	6.02e-09	69.4
TRINITY_DN10156_c0_g1_i2	NW_017543042.1	92.157	51	1	2	2	51	32263	32215	6.02e-09	69.4
TRINITY_DN10156_c0_g1_i2	NW_017543042.1	92.157	51	1	2	2	51	32886	32838	6.02e-09	69.4
TRINITY_DN10156_c0_g1_i2	NW_017543042.1	92.157	51	1	2	2	51	34049	34001	6.02e-09	69.4
TRINITY_DN10156_c0_g1_i2	NW_017543042.1	92.157	51	1	2	2	51	34258	34210	6.02e-09	69.4
TRINITY_DN10156_c0_g1_i2	NW_017543042.1	92.157	51	1	2	2	51	35255	35207	6.02e-09	69.4
TRINITY_DN10156_c0_g1_i2	NW_017543042.1	92.157	51	1	2	2	51	37638	37590	6.02e-09	69.4
TRINITY_DN10156_c0_g1_i2	NW_017543042.1	92.157	51	1	2	2	51	38029	37981	6.02e-09	69.4
TRINITY_DN10156_c0_g1_i2	NW_017543042.1	92.157	51	1	2	2	51	38981	38933	6.02e-09	69.4
TRINITY_DN10156_c0_g1_i2	NW_017543042.1	92.157	51	1	2	2	51	39981	39933	6.02e-09	69.4
TRINITY_DN10156_c0_g1_i2	NW_017543042.1	92.157	51	1	2	2	51	40910	40862	6.02e-09	69.4
TRINITY_DN10156_c0_g1_i2	NW_017543042.1	92.157	51	1	2	2	51	41729	41681	6.02e-09	69.4
TRINITY_DN10156_c0_g1_i2	NW_017543042.1	92.157	51	1	2	2	51	42731	42683	6.02e-09	69.4
TRINITY_DN10156_c0_g1_i2	NW_017543042.1	92.157	51	1	2	2	51	43683	43635	6.02e-09	69.4
TRINITY_DN10156_c0_g1_i2	NW_017543042.1	92.157	51	1	2	2	51	46590	46542	6.02e-09	69.4
TRINITY_DN10156_c0_g1_i2	NW_017543042.1	92.157	51	1	2	2	51	46810	46762	6.02e-09	69.4
TRINITY_DN10156_c0_g1_i2	NW_017543042.1	92.157	51	1	2	2	51	47629	47581	6.02e-09	69.4
TRINITY_DN10156_c0_g1_i2	NW_017543042.1	91.837	49	1	2	4	51	25884	25838	7.79e-08	65.8
TRINITY_DN10156_c0_g1_i2	NW_017543042.1	90.196	51	2	2	2	51	44592	44544	2.8e-07	63.9
TRINITY_DN10156_c0_g1_i2	NW_017543042.1	89.796	49	2	2	4	51	5593	5547	3.62e-06	60.2
TRINITY_DN10156_c0_g1_i2	NW_017543042.1	89.796	49	2	2	4	51	22082	22036	3.62e-06	60.2
TRINITY_DN10156_c0_g1_i2	NW_017540661.1	95.238	42	1	1	4	44	153673	153714	7.79e-08	65.8
TRINITY_DN10156_c0_g1_i4	NW_017543042.1	92.157	51	1	2	2	51	389	341	3.96e-09	69.4
TRINITY_DN10156_c0_g1_i4	NW_017543042.1	92.157	51	1	2	2	51	1210	1162	3.96e-09	69.4
TRINITY_DN10156_c0_g1_i4	NW_017543042.1	92.157	51	1	2	2	51	6562	6514	3.96e-09	69.4
TRINITY_DN10156_c0_g1_i4	NW_017543042.1	92.157	51	1	2	2	51	15604	15556	3.96e-09	69.4
TRINITY_DN10156_c0_g1_i4	NW_017543042.1	92.157	51	1	2	2	51	15825	15777	3.96e-09	69.4
TRINITY_DN10156_c0_g1_i4	NW_017543042.1	92.157	51	1	2	2	51	16948	16900	3.96e-09	69.4
TRINITY_DN10156_c0_g1_i4	NW_017543042.1	92.157	51	1	2	2	51	17948	17900	3.96e-09	69.4
TRINITY_DN10156_c0_g1_i4	NW_017543042.1	92.157	51	1	2	2	51	20146	20098	3.96e-09	69.4
TRINITY_DN10156_c0_g1_i4	NW_017543042.1	92.157	51	1	2	2	51	21050	21002	3.96e-09	69.4
TRINITY_DN10156_c0_g1_i4	NW_017543042.1	92.157	51	1	2	2	51	23083	23035	3.96e-09	69.4
TRINITY_DN10156_c0_g1_i4	NW_017543042.1	92.157	51	1	2	2	51	23902	23854	3.96e-09	69.4
TRINITY_DN10156_c0_g1_i4	NW_017543042.1	92.157	51	1	2	2	51	24728	24680	3.96e-09	69.4
TRINITY_DN10156_c0_g1_i4	NW_017543042.1	92.157	51	1	2	2	51	29238	29190	3.96e-09	69.4
TRINITY_DN10156_c0_g1_i4	NW_017543042.1	92.157	51	1	2	2	51	29844	29796	3.96e-09	69.4
TRINITY_DN10156_c0_g1_i4	NW_017543042.1	92.157	51	1	2	2	51	30099	30051	3.96e-09	69.4
TRINITY_DN10156_c0_g1_i4	NW_017543042.1	92.157	51	1	2	2	51	31249	31201	3.96e-09	69.4
TRINITY_DN10156_c0_g1_i4	NW_017543042.1	92.157	51	1	2	2	51	32263	32215	3.96e-09	69.4
TRINITY_DN10156_c0_g1_i4	NW_017543042.1	92.157	51	1	2	2	51	32886	32838	3.96e-09	69.4
TRINITY_DN10156_c0_g1_i4	NW_017543042.1	92.157	51	1	2	2	51	34049	34001	3.96e-09	69.4
TRINITY_DN10156_c0_g1_i4	NW_017543042.1	92.157	51	1	2	2	51	34258	34210	3.96e-09	69.4
TRINITY_DN10156_c0_g1_i4	NW_017543042.1	92.157	51	1	2	2	51	35255	35207	3.96e-09	69.4
TRINITY_DN10156_c0_g1_i4	NW_017543042.1	92.157	51	1	2	2	51	37638	37590	3.96e-09	69.4
TRINITY_DN10156_c0_g1_i4	NW_017543042.1	92.157	51	1	2	2	51	38029	37981	3.96e-09	69.4
TRINITY_DN10156_c0_g1_i4	NW_017543042.1	92.157	51	1	2	2	51	38981	38933	3.96e-09	69.4
TRINITY_DN10156_c0_g1_i4	NW_017543042.1	92.157	51	1	2	2	51	39981	39933	3.96e-09	69.4
TRINITY_DN10156_c0_g1_i4	NW_017543042.1	92.157	51	1	2	2	51	40910	40862	3.96e-09	69.4
TRINITY_DN10156_c0_g1_i4	NW_017543042.1	92.157	51	1	2	2	51	41729	41681	3.96e-09	69.4
TRINITY_DN10156_c0_g1_i4	NW_017543042.1	92.157	51	1	2	2	51	42731	42683	3.96e-09	69.4
TRINITY_DN10156_c0_g1_i4	NW_017543042.1	92.157	51	1	2	2	51	43683	43635	3.96e-09	69.4
TRINITY_DN10156_c0_g1_i4	NW_017543042.1	92.157	51	1	2	2	51	46590	46542	3.96e-09	69.4
TRINITY_DN10156_c0_g1_i4	NW_017543042.1	92.157	51	1	2	2	51	46810	46762	3.96e-09	69.4
TRINITY_DN10156_c0_g1_i4	NW_017543042.1	92.157	51	1	2	2	51	47629	47581	3.96e-09	69.4
TRINITY_DN10156_c0_g1_i4	NW_017543042.1	91.837	49	1	2	4	51	25884	25838	5.12e-08	65.8
TRINITY_DN10156_c0_g1_i4	NW_017543042.1	90.196	51	2	2	2	51	44592	44544	1.84e-07	63.9
TRINITY_DN10156_c0_g1_i4	NW_017543042.1	89.796	49	2	2	4	51	5593	5547	2.38e-06	60.2
TRINITY_DN10156_c0_g1_i4	NW_017543042.1	89.796	49	2	2	4	51	22082	22036	2.38e-06	60.2
TRINITY_DN10156_c0_g1_i4	NW_017543042.1	100	31	0	0	2	32	36168	36138	8.57e-06	58.4
TRINITY_DN10156_c0_g1_i4	NW_017540661.1	95.238	42	1	1	4	44	153673	153714	5.12e-08	65.8
TRINITY_DN10209_c0_g1_i1	NC_031732.1	95.802	262	11	0	1	262	2122004	2122265	1.63e-116	424
TRINITY_DN10209_c0_g1_i1	NW_017538237.1	87.452	263	31	2	1	261	1253357	1253619	7.99e-80	302
TRINITY_DN10209_c0_g1_i1	NW_017538237.1	87.452	263	31	2	1	261	1266798	1267060	7.99e-80	302
TRINITY_DN10209_c0_g1_i1	NW_017538237.1	87.452	263	31	2	1	261	1279195	1279457	7.99e-80	302
TRINITY_DN10209_c0_g1_i1	NW_017538237.1	87.452	263	31	2	1	261	1590323	1590585	7.99e-80	302
TRINITY_DN10209_c0_g1_i1	NW_017538237.1	87.452	263	31	2	1	261	1605969	1606231	7.99e-80	302
TRINITY_DN10209_c0_g1_i1	NC_031719.1	100	35	0	0	1	35	13562150	13562184	1.14e-08	65.8
TRINITY_DN10236_c2_g1_i6	NW_017543042.1	92.5	80	6	0	263	342	318	397	9.64e-24	115
TRINITY_DN10236_c2_g1_i6	NW_017543042.1	92.5	80	6	0	263	342	1139	1218	9.64e-24	115
TRINITY_DN10236_c2_g1_i6	NW_017543042.1	92.5	80	6	0	263	342	6491	6570	9.64e-24	115
TRINITY_DN10236_c2_g1_i6	NW_017543042.1	92.5	80	6	0	263	342	15533	15612	9.64e-24	115
TRINITY_DN10236_c2_g1_i6	NW_017543042.1	92.5	80	6	0	263	342	16877	16956	9.64e-24	115
TRINITY_DN10236_c2_g1_i6	NW_017543042.1	92.5	80	6	0	263	342	17877	17956	9.64e-24	115
TRINITY_DN10236_c2_g1_i6	NW_017543042.1	92.5	80	6	0	263	342	20075	20154	9.64e-24	115
TRINITY_DN10236_c2_g1_i6	NW_017543042.1	92.5	80	6	0	263	342	23012	23091	9.64e-24	115
TRINITY_DN10236_c2_g1_i6	NW_017543042.1	92.5	80	6	0	263	342	23831	23910	9.64e-24	115
TRINITY_DN10236_c2_g1_i6	NW_017543042.1	92.5	80	6	0	263	342	24657	24736	9.64e-24	115
TRINITY_DN10236_c2_g1_i6	NW_017543042.1	92.5	80	6	0	263	342	29167	29246	9.64e-24	115
TRINITY_DN10236_c2_g1_i6	NW_017543042.1	92.5	80	6	0	263	342	29773	29852	9.64e-24	115
TRINITY_DN10236_c2_g1_i6	NW_017543042.1	92.5	80	6	0	263	342	31178	31257	9.64e-24	115
TRINITY_DN10236_c2_g1_i6	NW_017543042.1	92.5	80	6	0	263	342	32192	32271	9.64e-24	115
TRINITY_DN10236_c2_g1_i6	NW_017543042.1	92.5	80	6	0	263	342	32815	32894	9.64e-24	115
TRINITY_DN10236_c2_g1_i6	NW_017543042.1	92.5	80	6	0	263	342	33978	34057	9.64e-24	115
TRINITY_DN10236_c2_g1_i6	NW_017543042.1	92.5	80	6	0	263	342	35184	35263	9.64e-24	115
TRINITY_DN10236_c2_g1_i6	NW_017543042.1	92.5	80	6	0	263	342	37567	37646	9.64e-24	115
TRINITY_DN10236_c2_g1_i6	NW_017543042.1	92.5	80	6	0	263	342	38910	38989	9.64e-24	115
TRINITY_DN10236_c2_g1_i6	NW_017543042.1	92.5	80	6	0	263	342	39910	39989	9.64e-24	115
TRINITY_DN10236_c2_g1_i6	NW_017543042.1	92.5	80	6	0	263	342	40839	40918	9.64e-24	115
TRINITY_DN10236_c2_g1_i6	NW_017543042.1	92.5	80	6	0	263	342	41658	41737	9.64e-24	115
TRINITY_DN10236_c2_g1_i6	NW_017543042.1	92.5	80	6	0	263	342	42660	42739	9.64e-24	115
TRINITY_DN10236_c2_g1_i6	NW_017543042.1	92.5	80	6	0	263	342	43612	43691	9.64e-24	115
TRINITY_DN10236_c2_g1_i6	NW_017543042.1	92.5	80	6	0	263	342	46519	46598	9.64e-24	115
TRINITY_DN10236_c2_g1_i6	NW_017543042.1	92.5	80	6	0	263	342	46739	46818	9.64e-24	115
TRINITY_DN10236_c2_g1_i6	NW_017543042.1	92.5	80	6	0	263	342	47558	47637	9.64e-24	115
TRINITY_DN10236_c2_g1_i6	NW_017543042.1	92.308	78	6	0	265	342	37960	38037	1.25e-22	111
TRINITY_DN10236_c2_g1_i6	NW_017543042.1	91.25	80	7	0	263	342	25815	25894	4.48e-22	110
TRINITY_DN10236_c2_g1_i6	NW_017543042.1	91.25	80	7	0	263	342	44521	44600	4.48e-22	110
TRINITY_DN10236_c2_g1_i6	NW_017543042.1	93.151	73	5	0	270	342	30035	30107	1.61e-21	108
TRINITY_DN10236_c2_g1_i6	NW_017543042.1	87.356	87	9	2	256	342	5519	5603	9.71e-19	99
TRINITY_DN10236_c2_g1_i6	NW_017543042.1	93.846	65	4	0	278	342	15769	15833	9.71e-19	99
TRINITY_DN10236_c2_g1_i6	NW_017543042.1	87.356	87	9	2	256	342	22008	22092	9.71e-19	99
TRINITY_DN10236_c2_g1_i6	NW_017543042.1	93.75	64	4	0	279	342	20995	21058	3.49e-18	97.1
TRINITY_DN10236_c2_g1_i6	NW_017543042.1	96.429	56	2	0	287	342	34211	34266	4.52e-17	93.5
TRINITY_DN10236_c2_g1_i6	NW_017543042.1	97.436	39	1	0	304	342	36138	36176	2.74e-09	67.6
TRINITY_DN10236_c2_g1_i6	NW_017543042.1	97.297	37	1	0	306	342	28093	28129	3.54e-08	63.9
TRINITY_DN10236_c2_g1_i6	NW_017540661.1	87.179	78	10	0	265	342	153740	153663	5.84e-16	89.8
TRINITY_DN10387_c0_g1_i1	NW_017538237.1	88.953	172	19	0	133	304	1254955	1255126	3.84e-53	213
TRINITY_DN10387_c0_g1_i1	NW_017538237.1	88.953	172	19	0	133	304	1607534	1607705	3.84e-53	213
TRINITY_DN10446_c1_g1_i1	NC_031732.1	88.989	554	52	9	19	565	2123105	2122554	0	676
TRINITY_DN10446_c1_g1_i1	NW_017538237.1	87.528	449	45	11	124	565	1591273	1590829	6.46e-142	508
TRINITY_DN10446_c1_g1_i2	NC_031730.1	88.652	564	54	10	1	556	9246303	9246864	0	678
TRINITY_DN10446_c1_g1_i2	NC_031732.1	85.612	556	65	15	19	563	2123105	2122554	2.91e-160	569
TRINITY_DN10446_c1_g1_i2	NW_017538237.1	86.183	427	50	9	144	563	1591253	1590829	3.06e-125	453
TRINITY_DN10446_c1_g1_i3	NC_031732.1	97.27	586	16	0	19	604	2123105	2122520	0	994
TRINITY_DN10446_c1_g1_i3	NW_017538237.1	96.421	475	15	2	124	598	1591273	1590801	0	782
TRINITY_DN10446_c1_g1_i3	NC_031730.1	88.06	603	61	11	1	598	9246303	9246899	0	704
TRINITY_DN10446_c1_g1_i4	NC_031732.1	94.048	588	29	6	19	602	2123105	2122520	0	887
TRINITY_DN10446_c1_g1_i4	NC_031730.1	92.333	600	39	7	1	596	9246303	9246899	0	846
TRINITY_DN10446_c1_g1_i4	NW_017538237.1	95.585	453	20	0	144	596	1591253	1590801	0	726
TRINITY_DN10554_c0_g1_i1	NW_017538237.1	85.259	502	61	10	3	492	1607563	1608063	8.15e-141	505
TRINITY_DN10554_c0_g1_i1	NW_017538237.1	85.39	308	39	6	190	492	1282833	1283139	1.47e-83	315
TRINITY_DN10554_c0_g1_i1	NW_017538237.1	96.552	87	3	0	406	492	1592306	1592392	2.05e-32	145
TRINITY_DN10554_c0_g1_i1	NC_031730.1	97.49	239	5	1	1	238	9245438	9245200	2.36e-111	407
TRINITY_DN10535_c3_g1_i1	NW_017538237.1	86.207	145	18	2	157	300	1591355	1591498	6.58e-36	156
TRINITY_DN10535_c3_g1_i1	NC_031732.1	86.364	132	16	2	157	287	2123163	2123293	5.12e-32	143
TRINITY_DN10535_c3_g1_i2	NC_031732.1	97.611	293	7	0	1	293	2123001	2123293	2.07e-140	503
TRINITY_DN10535_c3_g1_i2	NC_031730.1	86.943	314	35	6	1	311	9246426	9246116	1.03e-93	348
TRINITY_DN10535_c3_g1_i2	NW_017538237.1	91.743	109	9	0	198	306	1591390	1591498	8.66e-35	152
TRINITY_DN10535_c3_g1_i3	NW_017538237.1	89.961	259	26	0	5	263	1267862	1268120	7.1e-90	335
TRINITY_DN10535_c3_g1_i3	NW_017538237.1	89.961	259	26	0	5	263	1280259	1280517	7.1e-90	335
TRINITY_DN10535_c3_g1_i3	NW_017538237.1	89.744	195	20	0	69	263	1591304	1591498	2.65e-64	250
TRINITY_DN10535_c3_g1_i3	NW_017538016.1	89.796	98	10	0	5	102	1192168	1192071	4.65e-27	126
TRINITY_DN10535_c3_g1_i4	NC_031730.1	93.485	307	19	1	6	312	9246421	9246116	5.91e-126	455
TRINITY_DN10535_c3_g1_i4	NC_031732.1	90.102	293	20	9	6	294	2123006	2123293	6.12e-101	372
TRINITY_DN10535_c3_g1_i4	NW_017538237.1	85.417	144	21	0	164	307	1591355	1591498	3.12e-34	150
TRINITY_DN10535_c3_g1_i4	NW_017538016.1	91.071	56	5	0	49	104	1192168	1192113	5.37e-12	76.8
TRINITY_DN10543_c0_g1_i2	NW_017538237.1	87.5	136	10	4	4754	4886	1256745	1256876	4.09e-33	150
TRINITY_DN10543_c0_g1_i2	NW_017540533.1	87.156	109	14	0	4754	4862	63532	63424	2.48e-25	124
TRINITY_DN10543_c0_g1_i12	NW_017538237.1	87.5	136	10	4	4743	4875	1256745	1256876	4.08e-33	150
TRINITY_DN10543_c0_g1_i12	NW_017540533.1	87.156	109	14	0	4743	4851	63532	63424	2.47e-25	124
TRINITY_DN10569_c0_g1_i1	NW_017538237.1	86.857	175	22	1	3351	3525	1256745	1256918	1.35e-46	195
TRINITY_DN10569_c0_g2_i1	NW_017538237.1	86.857	175	22	1	661	835	1256745	1256918	3.21e-47	195
TRINITY_DN10538_c13_g1_i1	NW_017538237.1	86.087	345	46	2	5467	5810	1256575	1256918	4.02e-99	370
TRINITY_DN10538_c13_g1_i1	NW_017538237.1	95.062	81	4	0	4525	4605	1592306	1592386	2.67e-26	128
TRINITY_DN10538_c13_g1_i1	NW_017538237.1	96.364	55	2	0	2448	2502	1253788	1253842	3.51e-15	91.6
TRINITY_DN10538_c13_g1_i1	NC_031730.1	85.496	262	37	1	4084	4344	9245471	9245210	1.17e-69	272
TRINITY_DN10647_c1_g1_i1	NW_017543042.1	92.958	71	5	0	2	72	389	319	4.27e-20	104
TRINITY_DN10647_c1_g1_i1	NW_017543042.1	92.958	71	5	0	2	72	1210	1140	4.27e-20	104
TRINITY_DN10647_c1_g1_i1	NW_017543042.1	92.958	71	5	0	2	72	6562	6492	4.27e-20	104
TRINITY_DN10647_c1_g1_i1	NW_017543042.1	92.958	71	5	0	2	72	15604	15534	4.27e-20	104
TRINITY_DN10647_c1_g1_i1	NW_017543042.1	92.958	71	5	0	2	72	16948	16878	4.27e-20	104
TRINITY_DN10647_c1_g1_i1	NW_017543042.1	92.958	71	5	0	2	72	17948	17878	4.27e-20	104
TRINITY_DN10647_c1_g1_i1	NW_017543042.1	92.958	71	5	0	2	72	20146	20076	4.27e-20	104
TRINITY_DN10647_c1_g1_i1	NW_017543042.1	92.958	71	5	0	2	72	23083	23013	4.27e-20	104
TRINITY_DN10647_c1_g1_i1	NW_017543042.1	92.958	71	5	0	2	72	23902	23832	4.27e-20	104
TRINITY_DN10647_c1_g1_i1	NW_017543042.1	92.958	71	5	0	2	72	24728	24658	4.27e-20	104
TRINITY_DN10647_c1_g1_i1	NW_017543042.1	92.958	71	5	0	2	72	29238	29168	4.27e-20	104
TRINITY_DN10647_c1_g1_i1	NW_017543042.1	92.958	71	5	0	2	72	29844	29774	4.27e-20	104
TRINITY_DN10647_c1_g1_i1	NW_017543042.1	92.958	71	5	0	2	72	31249	31179	4.27e-20	104
TRINITY_DN10647_c1_g1_i1	NW_017543042.1	92.958	71	5	0	2	72	32263	32193	4.27e-20	104
TRINITY_DN10647_c1_g1_i1	NW_017543042.1	92.958	71	5	0	2	72	32886	32816	4.27e-20	104
TRINITY_DN10647_c1_g1_i1	NW_017543042.1	92.958	71	5	0	2	72	34049	33979	4.27e-20	104
TRINITY_DN10647_c1_g1_i1	NW_017543042.1	92.958	71	5	0	2	72	35255	35185	4.27e-20	104
TRINITY_DN10647_c1_g1_i1	NW_017543042.1	92.958	71	5	0	2	72	37638	37568	4.27e-20	104
TRINITY_DN10647_c1_g1_i1	NW_017543042.1	92.958	71	5	0	2	72	38981	38911	4.27e-20	104
TRINITY_DN10647_c1_g1_i1	NW_017543042.1	92.958	71	5	0	2	72	39981	39911	4.27e-20	104
TRINITY_DN10647_c1_g1_i1	NW_017543042.1	92.958	71	5	0	2	72	40910	40840	4.27e-20	104
TRINITY_DN10647_c1_g1_i1	NW_017543042.1	92.958	71	5	0	2	72	41729	41659	4.27e-20	104
TRINITY_DN10647_c1_g1_i1	NW_017543042.1	92.958	71	5	0	2	72	42731	42661	4.27e-20	104
TRINITY_DN10647_c1_g1_i1	NW_017543042.1	92.958	71	5	0	2	72	43683	43613	4.27e-20	104
TRINITY_DN10647_c1_g1_i1	NW_017543042.1	92.958	71	5	0	2	72	46590	46520	4.27e-20	104
TRINITY_DN10647_c1_g1_i1	NW_017543042.1	92.958	71	5	0	2	72	46810	46740	4.27e-20	104
TRINITY_DN10647_c1_g1_i1	NW_017543042.1	92.958	71	5	0	2	72	47629	47559	4.27e-20	104
TRINITY_DN10647_c1_g1_i1	NW_017543042.1	91.892	74	5	1	2	74	38029	37956	1.53e-19	102
TRINITY_DN10647_c1_g1_i1	NW_017543042.1	92.754	69	5	0	4	72	25884	25816	5.52e-19	100
TRINITY_DN10647_c1_g1_i1	NW_017543042.1	93.846	65	4	0	2	66	30099	30035	1.98e-18	99
TRINITY_DN10647_c1_g1_i1	NW_017543042.1	91.549	71	6	0	2	72	44592	44522	1.98e-18	99
TRINITY_DN10647_c1_g1_i1	NW_017543042.1	91.045	67	6	0	4	70	5593	5527	3.32e-16	91.6
TRINITY_DN10647_c1_g1_i1	NW_017543042.1	91.045	67	6	0	4	70	22082	22016	3.32e-16	91.6
TRINITY_DN10647_c1_g1_i1	NW_017543042.1	94.737	57	3	0	2	58	15825	15769	1.19e-15	89.8
TRINITY_DN10647_c1_g1_i1	NW_017543042.1	94.643	56	3	0	2	57	21050	20995	4.3e-15	87.9
TRINITY_DN10647_c1_g1_i1	NW_017543042.1	97.917	48	1	0	2	49	34258	34211	5.56e-14	84.2
TRINITY_DN10647_c1_g1_i1	NW_017543042.1	100	31	0	0	2	32	36168	36138	3.37e-06	58.4
TRINITY_DN10647_c1_g1_i1	NW_017540661.1	88.235	68	8	0	4	71	153673	153740	2e-13	82.4
TRINITY_DN10647_c1_g1_i2	NW_017543042.1	92.958	71	5	0	2	72	389	319	5.97e-20	104
TRINITY_DN10647_c1_g1_i2	NW_017543042.1	92.958	71	5	0	2	72	1210	1140	5.97e-20	104
TRINITY_DN10647_c1_g1_i2	NW_017543042.1	92.958	71	5	0	2	72	6562	6492	5.97e-20	104
TRINITY_DN10647_c1_g1_i2	NW_017543042.1	92.958	71	5	0	2	72	15604	15534	5.97e-20	104
TRINITY_DN10647_c1_g1_i2	NW_017543042.1	92.958	71	5	0	2	72	16948	16878	5.97e-20	104
TRINITY_DN10647_c1_g1_i2	NW_017543042.1	92.958	71	5	0	2	72	17948	17878	5.97e-20	104
TRINITY_DN10647_c1_g1_i2	NW_017543042.1	92.958	71	5	0	2	72	20146	20076	5.97e-20	104
TRINITY_DN10647_c1_g1_i2	NW_017543042.1	92.958	71	5	0	2	72	23083	23013	5.97e-20	104
TRINITY_DN10647_c1_g1_i2	NW_017543042.1	92.958	71	5	0	2	72	23902	23832	5.97e-20	104
TRINITY_DN10647_c1_g1_i2	NW_017543042.1	92.958	71	5	0	2	72	24728	24658	5.97e-20	104
TRINITY_DN10647_c1_g1_i2	NW_017543042.1	92.958	71	5	0	2	72	29238	29168	5.97e-20	104
TRINITY_DN10647_c1_g1_i2	NW_017543042.1	92.958	71	5	0	2	72	29844	29774	5.97e-20	104
TRINITY_DN10647_c1_g1_i2	NW_017543042.1	92.958	71	5	0	2	72	31249	31179	5.97e-20	104
TRINITY_DN10647_c1_g1_i2	NW_017543042.1	92.958	71	5	0	2	72	32263	32193	5.97e-20	104
TRINITY_DN10647_c1_g1_i2	NW_017543042.1	92.958	71	5	0	2	72	32886	32816	5.97e-20	104
TRINITY_DN10647_c1_g1_i2	NW_017543042.1	92.958	71	5	0	2	72	34049	33979	5.97e-20	104
TRINITY_DN10647_c1_g1_i2	NW_017543042.1	92.958	71	5	0	2	72	35255	35185	5.97e-20	104
TRINITY_DN10647_c1_g1_i2	NW_017543042.1	92.958	71	5	0	2	72	37638	37568	5.97e-20	104
TRINITY_DN10647_c1_g1_i2	NW_017543042.1	92.958	71	5	0	2	72	38981	38911	5.97e-20	104
TRINITY_DN10647_c1_g1_i2	NW_017543042.1	92.958	71	5	0	2	72	39981	39911	5.97e-20	104
TRINITY_DN10647_c1_g1_i2	NW_017543042.1	92.958	71	5	0	2	72	40910	40840	5.97e-20	104
TRINITY_DN10647_c1_g1_i2	NW_017543042.1	92.958	71	5	0	2	72	41729	41659	5.97e-20	104
TRINITY_DN10647_c1_g1_i2	NW_017543042.1	92.958	71	5	0	2	72	42731	42661	5.97e-20	104
TRINITY_DN10647_c1_g1_i2	NW_017543042.1	92.958	71	5	0	2	72	43683	43613	5.97e-20	104
TRINITY_DN10647_c1_g1_i2	NW_017543042.1	92.958	71	5	0	2	72	46590	46520	5.97e-20	104
TRINITY_DN10647_c1_g1_i2	NW_017543042.1	92.958	71	5	0	2	72	46810	46740	5.97e-20	104
TRINITY_DN10647_c1_g1_i2	NW_017543042.1	92.958	71	5	0	2	72	47629	47559	5.97e-20	104
TRINITY_DN10647_c1_g1_i2	NW_017543042.1	91.892	74	5	1	2	74	38029	37956	2.15e-19	102
TRINITY_DN10647_c1_g1_i2	NW_017543042.1	92.754	69	5	0	4	72	25884	25816	7.73e-19	100
TRINITY_DN10647_c1_g1_i2	NW_017543042.1	93.846	65	4	0	2	66	30099	30035	2.78e-18	99
TRINITY_DN10647_c1_g1_i2	NW_017543042.1	91.549	71	6	0	2	72	44592	44522	2.78e-18	99
TRINITY_DN10647_c1_g1_i2	NW_017543042.1	91.045	67	6	0	4	70	5593	5527	4.65e-16	91.6
TRINITY_DN10647_c1_g1_i2	NW_017543042.1	91.045	67	6	0	4	70	22082	22016	4.65e-16	91.6
TRINITY_DN10647_c1_g1_i2	NW_017543042.1	94.737	57	3	0	2	58	15825	15769	1.67e-15	89.8
TRINITY_DN10647_c1_g1_i2	NW_017543042.1	94.643	56	3	0	2	57	21050	20995	6.01e-15	87.9
TRINITY_DN10647_c1_g1_i2	NW_017543042.1	97.917	48	1	0	2	49	34258	34211	7.78e-14	84.2
TRINITY_DN10647_c1_g1_i2	NW_017543042.1	100	31	0	0	2	32	36168	36138	4.72e-06	58.4
TRINITY_DN10647_c1_g1_i2	NW_017540661.1	88.235	68	8	0	4	71	153673	153740	2.8e-13	82.4
TRINITY_DN10647_c1_g1_i3	NW_017543042.1	92.958	71	5	0	2	72	389	319	5.49e-20	104
TRINITY_DN10647_c1_g1_i3	NW_017543042.1	92.958	71	5	0	2	72	1210	1140	5.49e-20	104
TRINITY_DN10647_c1_g1_i3	NW_017543042.1	92.958	71	5	0	2	72	6562	6492	5.49e-20	104
TRINITY_DN10647_c1_g1_i3	NW_017543042.1	92.958	71	5	0	2	72	15604	15534	5.49e-20	104
TRINITY_DN10647_c1_g1_i3	NW_017543042.1	92.958	71	5	0	2	72	16948	16878	5.49e-20	104
TRINITY_DN10647_c1_g1_i3	NW_017543042.1	92.958	71	5	0	2	72	17948	17878	5.49e-20	104
TRINITY_DN10647_c1_g1_i3	NW_017543042.1	92.958	71	5	0	2	72	20146	20076	5.49e-20	104
TRINITY_DN10647_c1_g1_i3	NW_017543042.1	92.958	71	5	0	2	72	23083	23013	5.49e-20	104
TRINITY_DN10647_c1_g1_i3	NW_017543042.1	92.958	71	5	0	2	72	23902	23832	5.49e-20	104
TRINITY_DN10647_c1_g1_i3	NW_017543042.1	92.958	71	5	0	2	72	24728	24658	5.49e-20	104
TRINITY_DN10647_c1_g1_i3	NW_017543042.1	92.958	71	5	0	2	72	29238	29168	5.49e-20	104
TRINITY_DN10647_c1_g1_i3	NW_017543042.1	92.958	71	5	0	2	72	29844	29774	5.49e-20	104
TRINITY_DN10647_c1_g1_i3	NW_017543042.1	92.958	71	5	0	2	72	31249	31179	5.49e-20	104
TRINITY_DN10647_c1_g1_i3	NW_017543042.1	92.958	71	5	0	2	72	32263	32193	5.49e-20	104
TRINITY_DN10647_c1_g1_i3	NW_017543042.1	92.958	71	5	0	2	72	32886	32816	5.49e-20	104
TRINITY_DN10647_c1_g1_i3	NW_017543042.1	92.958	71	5	0	2	72	34049	33979	5.49e-20	104
TRINITY_DN10647_c1_g1_i3	NW_017543042.1	92.958	71	5	0	2	72	35255	35185	5.49e-20	104
TRINITY_DN10647_c1_g1_i3	NW_017543042.1	92.958	71	5	0	2	72	37638	37568	5.49e-20	104
TRINITY_DN10647_c1_g1_i3	NW_017543042.1	92.958	71	5	0	2	72	38981	38911	5.49e-20	104
TRINITY_DN10647_c1_g1_i3	NW_017543042.1	92.958	71	5	0	2	72	39981	39911	5.49e-20	104
TRINITY_DN10647_c1_g1_i3	NW_017543042.1	92.958	71	5	0	2	72	40910	40840	5.49e-20	104
TRINITY_DN10647_c1_g1_i3	NW_017543042.1	92.958	71	5	0	2	72	41729	41659	5.49e-20	104
TRINITY_DN10647_c1_g1_i3	NW_017543042.1	92.958	71	5	0	2	72	42731	42661	5.49e-20	104
TRINITY_DN10647_c1_g1_i3	NW_017543042.1	92.958	71	5	0	2	72	43683	43613	5.49e-20	104
TRINITY_DN10647_c1_g1_i3	NW_017543042.1	92.958	71	5	0	2	72	46590	46520	5.49e-20	104
TRINITY_DN10647_c1_g1_i3	NW_017543042.1	92.958	71	5	0	2	72	46810	46740	5.49e-20	104
TRINITY_DN10647_c1_g1_i3	NW_017543042.1	92.958	71	5	0	2	72	47629	47559	5.49e-20	104
TRINITY_DN10647_c1_g1_i3	NW_017543042.1	91.892	74	5	1	2	74	38029	37956	1.98e-19	102
TRINITY_DN10647_c1_g1_i3	NW_017543042.1	92.754	69	5	0	4	72	25884	25816	7.11e-19	100
TRINITY_DN10647_c1_g1_i3	NW_017543042.1	93.846	65	4	0	2	66	30099	30035	2.56e-18	99
TRINITY_DN10647_c1_g1_i3	NW_017543042.1	91.549	71	6	0	2	72	44592	44522	2.56e-18	99
TRINITY_DN10647_c1_g1_i3	NW_017543042.1	91.045	67	6	0	4	70	5593	5527	4.28e-16	91.6
TRINITY_DN10647_c1_g1_i3	NW_017543042.1	91.045	67	6	0	4	70	22082	22016	4.28e-16	91.6
TRINITY_DN10647_c1_g1_i3	NW_017543042.1	94.737	57	3	0	2	58	15825	15769	1.54e-15	89.8
TRINITY_DN10647_c1_g1_i3	NW_017543042.1	94.643	56	3	0	2	57	21050	20995	5.53e-15	87.9
TRINITY_DN10647_c1_g1_i3	NW_017543042.1	97.917	48	1	0	2	49	34258	34211	7.16e-14	84.2
TRINITY_DN10647_c1_g1_i3	NW_017543042.1	100	31	0	0	2	32	36168	36138	4.34e-06	58.4
TRINITY_DN10647_c1_g1_i3	NW_017540661.1	88.235	68	8	0	4	71	153673	153740	2.57e-13	82.4
TRINITY_DN10790_c0_g1_i1	NW_017538237.1	93.827	81	5	0	62	142	1592386	1592306	5.91e-26	122
TRINITY_DN10790_c0_g1_i2	NC_031732.1	97.285	221	6	0	62	282	2125375	2125155	4.12e-102	375
TRINITY_DN10790_c0_g1_i2	NW_017538237.1	96.296	81	3	0	62	142	1592386	1592306	2.74e-29	134
TRINITY_DN10813_c3_g1_i1	NW_017538237.1	100	32	0	0	10	41	1268054	1268085	5.32e-07	60.2
TRINITY_DN10813_c3_g1_i1	NW_017538237.1	100	32	0	0	10	41	1280451	1280482	5.32e-07	60.2
TRINITY_DN10813_c3_g1_i1	NW_017538237.1	100	32	0	0	10	41	1591432	1591463	5.32e-07	60.2
TRINITY_DN10964_c1_g1_i1	NW_017538237.1	87.293	181	16	5	67	244	1256918	1256742	1.8e-49	200
TRINITY_DN10990_c1_g2_i1	NW_017538237.1	92.435	423	26	5	1200	1618	1269287	1268867	1.11e-168	599
TRINITY_DN10990_c1_g2_i1	NW_017538237.1	87.376	404	37	7	1	402	1255115	1254724	3.27e-124	451
TRINITY_DN10990_c1_g2_i1	NW_017538237.1	87.376	404	37	7	1	402	1607694	1607303	3.27e-124	451
TRINITY_DN10990_c1_g2_i1	NW_017538237.1	92.638	163	12	0	1	163	1282730	1282568	3.59e-59	235
TRINITY_DN10990_c1_g2_i1	NC_031732.1	93.252	163	11	0	1	163	2125018	2124856	7.72e-61	241
TRINITY_DN10990_c1_g2_i1	NC_031730.1	89.881	168	17	0	1	168	9245305	9245472	1.3e-53	217
TRINITY_DN10990_c1_g2_i2	NW_017538237.1	96.364	165	6	0	1	165	1255115	1254951	1.03e-70	272
TRINITY_DN10990_c1_g2_i2	NW_017538237.1	96.364	165	6	0	1	165	1607694	1607530	1.03e-70	272
TRINITY_DN10990_c1_g2_i2	NW_017538237.1	100	35	0	0	291	325	1254791	1254757	1.87e-08	65.8
TRINITY_DN10990_c1_g2_i2	NW_017538237.1	100	35	0	0	291	325	1607370	1607336	1.87e-08	65.8
TRINITY_DN11152_c1_g1_i1	NW_017541416.1	93.75	48	3	0	137	184	324170	324123	3.33e-11	73.1
TRINITY_DN11152_c1_g1_i1	NW_017541416.1	93.617	47	3	0	137	183	319252	319206	1.2e-10	71.3
TRINITY_DN11152_c1_g1_i1	NW_017541416.1	93.617	47	3	0	137	183	320651	320605	1.2e-10	71.3
TRINITY_DN11152_c1_g1_i1	NW_017541416.1	93.617	47	3	0	137	183	322898	322852	1.2e-10	71.3
TRINITY_DN11152_c1_g1_i1	NW_017541416.1	93.617	47	3	0	137	183	329262	329216	1.2e-10	71.3
TRINITY_DN11152_c1_g1_i1	NW_017544424.1	93.617	47	3	0	137	183	5200	5246	1.2e-10	71.3
TRINITY_DN11152_c1_g1_i1	NW_017542417.1	93.617	47	3	0	137	183	485489	485535	1.2e-10	71.3
TRINITY_DN11152_c1_g1_i1	NW_017541602.1	93.617	47	3	0	137	183	57070	57116	1.2e-10	71.3
TRINITY_DN11152_c1_g1_i1	NW_017541602.1	93.617	47	3	0	137	183	208143	208189	1.2e-10	71.3
TRINITY_DN11152_c1_g1_i1	NW_017541602.1	93.617	47	3	0	137	183	210023	210069	1.2e-10	71.3
TRINITY_DN11152_c1_g1_i1	NW_017541602.1	93.617	47	3	0	137	183	210237	210283	1.2e-10	71.3
TRINITY_DN11152_c1_g1_i1	NW_017541602.1	93.617	47	3	0	137	183	211283	211329	1.2e-10	71.3
TRINITY_DN11152_c1_g1_i1	NW_017541602.1	93.617	47	3	0	137	183	212529	212575	1.2e-10	71.3
TRINITY_DN11152_c1_g1_i1	NW_017541602.1	93.617	47	3	0	137	183	214730	214776	1.2e-10	71.3
TRINITY_DN11152_c1_g1_i1	NW_017541602.1	93.617	47	3	0	137	183	217388	217434	1.2e-10	71.3
TRINITY_DN11152_c1_g1_i1	NW_017541602.1	93.617	47	3	0	137	183	220170	220216	1.2e-10	71.3
TRINITY_DN11152_c1_g1_i1	NW_017541602.1	93.617	47	3	0	137	183	221151	221197	1.2e-10	71.3
TRINITY_DN11152_c1_g1_i1	NW_017541602.1	93.617	47	3	0	137	183	224252	224298	1.2e-10	71.3
TRINITY_DN11152_c1_g1_i1	NW_017541602.1	93.617	47	3	0	137	183	225440	225486	1.2e-10	71.3
TRINITY_DN11152_c1_g1_i1	NW_017541602.1	93.617	47	3	0	137	183	228322	228368	1.2e-10	71.3
TRINITY_DN11152_c1_g1_i1	NW_017541602.1	93.617	47	3	0	137	183	230823	230869	1.2e-10	71.3
TRINITY_DN11152_c1_g1_i1	NW_017541602.1	93.617	47	3	0	137	183	231774	231820	1.2e-10	71.3
TRINITY_DN11152_c1_g1_i1	NW_017541602.1	93.617	47	3	0	137	183	243855	243901	1.2e-10	71.3
TRINITY_DN11152_c1_g1_i1	NW_017541602.1	93.617	47	3	0	137	183	244411	244457	1.2e-10	71.3
TRINITY_DN11152_c1_g1_i1	NW_017541602.1	93.617	47	3	0	137	183	245654	245700	1.2e-10	71.3
TRINITY_DN11152_c1_g1_i1	NW_017541602.1	93.617	47	3	0	137	183	246449	246495	1.2e-10	71.3
TRINITY_DN11152_c1_g1_i1	NW_017541602.1	93.617	47	3	0	137	183	249575	249621	1.2e-10	71.3
TRINITY_DN11152_c1_g1_i1	NW_017541602.1	93.617	47	3	0	137	183	251908	251954	1.2e-10	71.3
TRINITY_DN11152_c1_g1_i1	NW_017541602.1	93.617	47	3	0	137	183	253879	253925	1.2e-10	71.3
TRINITY_DN11152_c1_g1_i1	NW_017541602.1	93.617	47	3	0	137	183	254919	254965	1.2e-10	71.3
TRINITY_DN11152_c1_g1_i1	NW_017541602.1	93.617	47	3	0	137	183	256013	256059	1.2e-10	71.3
TRINITY_DN11152_c1_g1_i1	NW_017541602.1	93.617	47	3	0	137	183	257593	257639	1.2e-10	71.3
TRINITY_DN11152_c1_g1_i1	NW_017541602.1	97.5	40	1	0	137	176	250553	250592	4.31e-10	69.4
TRINITY_DN11152_c1_g1_i1	NW_017541602.1	97.5	40	1	0	137	176	256556	256595	4.31e-10	69.4
TRINITY_DN11152_c1_g1_i1	NW_017541602.1	91.489	47	4	0	137	183	213575	213621	5.58e-09	65.8
TRINITY_DN11152_c1_g1_i1	NW_017541602.1	91.667	48	3	1	137	183	216353	216400	5.58e-09	65.8
TRINITY_DN11152_c1_g1_i1	NW_017540315.1	93.617	47	3	0	137	183	126745	126699	1.2e-10	71.3
TRINITY_DN11152_c1_g1_i1	NC_031739.1	93.617	47	3	0	137	183	4268608	4268562	1.2e-10	71.3
TRINITY_DN11152_c1_g1_i1	NC_031726.1	93.617	47	3	0	137	183	3926998	3926952	1.2e-10	71.3
TRINITY_DN11152_c1_g1_i1	NC_031726.1	93.617	47	3	0	137	183	3928038	3927992	1.2e-10	71.3
TRINITY_DN11152_c1_g1_i1	NC_031726.1	93.617	47	3	0	137	183	3929077	3929031	1.2e-10	71.3
TRINITY_DN11152_c1_g1_i1	NC_031726.1	93.617	47	3	0	137	183	3934995	3934949	1.2e-10	71.3
TRINITY_DN11152_c1_g1_i1	NC_031710.1	93.617	47	3	0	137	183	17966171	17966217	1.2e-10	71.3
TRINITY_DN11152_c1_g1_i1	NW_017538825.1	93.617	47	2	1	137	183	1159665	1159710	4.31e-10	69.4
TRINITY_DN11152_c1_g1_i1	NW_017538825.1	97.436	39	1	0	138	176	1163623	1163661	1.55e-09	67.6
TRINITY_DN11152_c1_g1_i1	NW_017538825.1	91.489	47	3	1	137	183	1162843	1162888	2.01e-08	63.9
TRINITY_DN11152_c1_g1_i1	NC_031736.1	97.5	40	1	0	137	176	3217393	3217354	4.31e-10	69.4
TRINITY_DN11152_c1_g1_i1	NC_031736.1	97.436	39	1	0	138	176	3216849	3216811	1.55e-09	67.6
TRINITY_DN11152_c1_g1_i1	NW_017537861.1	97.436	39	1	0	138	176	120682	120720	1.55e-09	67.6
TRINITY_DN11152_c1_g1_i1	NC_031735.1	97.436	39	1	0	138	176	7718617	7718655	1.55e-09	67.6
TRINITY_DN11152_c1_g1_i1	NC_031719.1	97.436	39	1	0	138	176	5857200	5857238	1.55e-09	67.6
TRINITY_DN11152_c1_g1_i1	NW_017540086.1	91.489	47	4	0	137	183	15746	15792	5.58e-09	65.8
TRINITY_DN11207_c2_g1_i2	NW_017543042.1	91.25	80	7	0	1	80	397	318	4.76e-22	110
TRINITY_DN11207_c2_g1_i2	NW_017543042.1	91.25	80	7	0	1	80	1218	1139	4.76e-22	110
TRINITY_DN11207_c2_g1_i2	NW_017543042.1	91.25	80	7	0	1	80	6570	6491	4.76e-22	110
TRINITY_DN11207_c2_g1_i2	NW_017543042.1	91.25	80	7	0	1	80	15612	15533	4.76e-22	110
TRINITY_DN11207_c2_g1_i2	NW_017543042.1	91.25	80	7	0	1	80	16956	16877	4.76e-22	110
TRINITY_DN11207_c2_g1_i2	NW_017543042.1	91.25	80	7	0	1	80	17956	17877	4.76e-22	110
TRINITY_DN11207_c2_g1_i2	NW_017543042.1	91.25	80	7	0	1	80	20154	20075	4.76e-22	110
TRINITY_DN11207_c2_g1_i2	NW_017543042.1	91.25	80	7	0	1	80	23091	23012	4.76e-22	110
TRINITY_DN11207_c2_g1_i2	NW_017543042.1	91.25	80	7	0	1	80	23910	23831	4.76e-22	110
TRINITY_DN11207_c2_g1_i2	NW_017543042.1	91.25	80	7	0	1	80	24736	24657	4.76e-22	110
TRINITY_DN11207_c2_g1_i2	NW_017543042.1	91.25	80	7	0	1	80	29246	29167	4.76e-22	110
TRINITY_DN11207_c2_g1_i2	NW_017543042.1	91.25	80	7	0	1	80	29852	29773	4.76e-22	110
TRINITY_DN11207_c2_g1_i2	NW_017543042.1	91.25	80	7	0	1	80	31257	31178	4.76e-22	110
TRINITY_DN11207_c2_g1_i2	NW_017543042.1	91.25	80	7	0	1	80	32271	32192	4.76e-22	110
TRINITY_DN11207_c2_g1_i2	NW_017543042.1	91.25	80	7	0	1	80	32894	32815	4.76e-22	110
TRINITY_DN11207_c2_g1_i2	NW_017543042.1	91.25	80	7	0	1	80	34057	33978	4.76e-22	110
TRINITY_DN11207_c2_g1_i2	NW_017543042.1	91.25	80	7	0	1	80	35263	35184	4.76e-22	110
TRINITY_DN11207_c2_g1_i2	NW_017543042.1	91.25	80	7	0	1	80	37646	37567	4.76e-22	110
TRINITY_DN11207_c2_g1_i2	NW_017543042.1	90.361	83	8	0	1	83	38037	37955	4.76e-22	110
TRINITY_DN11207_c2_g1_i2	NW_017543042.1	91.25	80	7	0	1	80	38989	38910	4.76e-22	110
TRINITY_DN11207_c2_g1_i2	NW_017543042.1	91.25	80	7	0	1	80	39989	39910	4.76e-22	110
TRINITY_DN11207_c2_g1_i2	NW_017543042.1	91.25	80	7	0	1	80	40918	40839	4.76e-22	110
TRINITY_DN11207_c2_g1_i2	NW_017543042.1	91.25	80	7	0	1	80	41737	41658	4.76e-22	110
TRINITY_DN11207_c2_g1_i2	NW_017543042.1	91.25	80	7	0	1	80	42739	42660	4.76e-22	110
TRINITY_DN11207_c2_g1_i2	NW_017543042.1	91.25	80	7	0	1	80	43691	43612	4.76e-22	110
TRINITY_DN11207_c2_g1_i2	NW_017543042.1	91.25	80	7	0	1	80	46598	46519	4.76e-22	110
TRINITY_DN11207_c2_g1_i2	NW_017543042.1	91.25	80	7	0	1	80	46818	46739	4.76e-22	110
TRINITY_DN11207_c2_g1_i2	NW_017543042.1	91.25	80	7	0	1	80	47637	47558	4.76e-22	110
TRINITY_DN11207_c2_g1_i2	NW_017543042.1	90	80	8	0	1	80	25894	25815	2.21e-20	104
TRINITY_DN11207_c2_g1_i2	NW_017543042.1	90	80	8	0	1	80	44600	44521	2.21e-20	104
TRINITY_DN11207_c2_g1_i2	NW_017543042.1	91.781	73	6	0	1	73	30107	30035	7.96e-20	102
TRINITY_DN11207_c2_g1_i2	NW_017543042.1	87.5	80	10	0	1	80	5603	5524	4.79e-17	93.5
TRINITY_DN11207_c2_g1_i2	NW_017543042.1	92.308	65	5	0	1	65	15833	15769	4.79e-17	93.5
TRINITY_DN11207_c2_g1_i2	NW_017543042.1	87.5	80	10	0	1	80	22092	22013	4.79e-17	93.5
TRINITY_DN11207_c2_g1_i2	NW_017543042.1	92.188	64	5	0	1	64	21058	20995	1.72e-16	91.6
TRINITY_DN11207_c2_g1_i2	NW_017543042.1	94.643	56	3	0	1	56	34266	34211	2.23e-15	87.9
TRINITY_DN11207_c2_g1_i2	NW_017543042.1	94.872	39	2	0	1	39	36176	36138	1.35e-07	62.1
TRINITY_DN11207_c2_g1_i2	NW_017543042.1	94.595	37	2	0	1	37	28129	28093	1.75e-06	58.4
TRINITY_DN11207_c2_g1_i2	NW_017540661.1	85.897	78	11	0	1	78	153663	153740	2.88e-14	84.2
TRINITY_DN11552_c0_g1_i1	NW_017538237.1	91.935	62	5	0	1	62	1268855	1268916	1.93e-15	87.9
TRINITY_DN11552_c0_g1_i1	NW_017540533.1	92.308	39	3	0	1	39	69189	69151	5.45e-06	56.5
TRINITY_DN11562_c0_g1_i1	GFWU01026083.1	88.475	295	15	11	2	295	3445	3169	4.6e-91	339
TRINITY_DN11562_c0_g1_i1	NC_031707.1	88.475	295	15	11	2	295	2654035	2654311	4.6e-91	339
TRINITY_DN11562_c0_g1_i1	NC_031707.1	96.528	144	5	0	2	145	2535382	2535525	4.8e-61	239
TRINITY_DN11562_c0_g1_i1	NC_031707.1	92.523	107	4	3	190	295	2535541	2535644	2.31e-34	150
TRINITY_DN13071_c0_g1_i1	NW_017540533.1	94.915	59	2	1	223	280	1720	1662	1.3e-16	91.6
TRINITY_DN13542_c0_g1_i1	GFWU01043363.1	87.685	203	25	0	2	204	483	685	1.1e-60	237
TRINITY_DN13542_c0_g1_i1	XM_019064291.1	87.685	203	25	0	2	204	488	690	1.1e-60	237
TRINITY_DN13542_c0_g1_i1	XM_019064289.1	87.685	203	25	0	2	204	504	706	1.1e-60	237
TRINITY_DN13542_c0_g1_i1	XM_019064288.1	87.562	201	25	0	4	204	507	707	1.43e-59	233
TRINITY_DN13542_c0_g1_i1	XM_019064287.1	87.562	201	25	0	4	204	507	707	1.43e-59	233
TRINITY_DN13542_c0_g1_i1	NC_031739.1	87.562	201	25	0	4	204	4878767	4878567	1.43e-59	233
TRINITY_DN13542_c0_g1_i1	NC_031739.1	87.562	201	25	0	4	204	4885169	4884969	1.43e-59	233
TRINITY_DN13542_c0_g1_i1	NC_031739.1	87.562	201	25	0	4	204	4898150	4898350	1.43e-59	233
TRINITY_DN13542_c0_g1_i1	GFWU01022596.1	87.059	170	22	0	2	171	373	542	2.43e-47	193
TRINITY_DN13542_c0_g1_i1	NW_017538239.1	86.905	168	22	0	4	171	284366	284199	3.14e-46	189
TRINITY_DN14814_c0_g1_i1	NW_017543042.1	92.941	85	6	0	288	372	316	400	1.75e-26	124
TRINITY_DN14814_c0_g1_i1	NW_017543042.1	92.941	85	6	0	288	372	15531	15615	1.75e-26	124
TRINITY_DN14814_c0_g1_i1	NW_017543042.1	92.941	85	6	0	288	372	16875	16959	1.75e-26	124
TRINITY_DN14814_c0_g1_i1	NW_017543042.1	92.941	85	6	0	288	372	17875	17959	1.75e-26	124
TRINITY_DN14814_c0_g1_i1	NW_017543042.1	92.941	85	6	0	288	372	20073	20157	1.75e-26	124
TRINITY_DN14814_c0_g1_i1	NW_017543042.1	92.941	85	6	0	288	372	23010	23094	1.75e-26	124
TRINITY_DN14814_c0_g1_i1	NW_017543042.1	92.941	85	6	0	288	372	23829	23913	1.75e-26	124
TRINITY_DN14814_c0_g1_i1	NW_017543042.1	92.941	85	6	0	288	372	24655	24739	1.75e-26	124
TRINITY_DN14814_c0_g1_i1	NW_017543042.1	92.941	85	6	0	288	372	29165	29249	1.75e-26	124
TRINITY_DN14814_c0_g1_i1	NW_017543042.1	92.941	85	6	0	288	372	29771	29855	1.75e-26	124
TRINITY_DN14814_c0_g1_i1	NW_017543042.1	92.941	85	6	0	288	372	31176	31260	1.75e-26	124
TRINITY_DN14814_c0_g1_i1	NW_017543042.1	92.941	85	6	0	288	372	32190	32274	1.75e-26	124
TRINITY_DN14814_c0_g1_i1	NW_017543042.1	92.941	85	6	0	288	372	32813	32897	1.75e-26	124
TRINITY_DN14814_c0_g1_i1	NW_017543042.1	92.941	85	6	0	288	372	33976	34060	1.75e-26	124
TRINITY_DN14814_c0_g1_i1	NW_017543042.1	92.941	85	6	0	288	372	35182	35266	1.75e-26	124
TRINITY_DN14814_c0_g1_i1	NW_017543042.1	92.941	85	6	0	288	372	37565	37649	1.75e-26	124
TRINITY_DN14814_c0_g1_i1	NW_017543042.1	92.941	85	6	0	288	372	38908	38992	1.75e-26	124
TRINITY_DN14814_c0_g1_i1	NW_017543042.1	92.941	85	6	0	288	372	39908	39992	1.75e-26	124
TRINITY_DN14814_c0_g1_i1	NW_017543042.1	92.941	85	6	0	288	372	40837	40921	1.75e-26	124
TRINITY_DN14814_c0_g1_i1	NW_017543042.1	92.941	85	6	0	288	372	41656	41740	1.75e-26	124
TRINITY_DN14814_c0_g1_i1	NW_017543042.1	92.941	85	6	0	288	372	42658	42742	1.75e-26	124
TRINITY_DN14814_c0_g1_i1	NW_017543042.1	92.941	85	6	0	288	372	43610	43694	1.75e-26	124
TRINITY_DN14814_c0_g1_i1	NW_017543042.1	92.941	85	6	0	288	372	46517	46601	1.75e-26	124
TRINITY_DN14814_c0_g1_i1	NW_017543042.1	92.941	85	6	0	288	372	46737	46821	1.75e-26	124
TRINITY_DN14814_c0_g1_i1	NW_017543042.1	92.941	85	6	0	288	372	47556	47640	1.75e-26	124
TRINITY_DN14814_c0_g1_i1	NW_017543042.1	92.683	82	6	0	288	369	1137	1218	8.16e-25	119
TRINITY_DN14814_c0_g1_i1	NW_017543042.1	92.683	82	6	0	288	369	6489	6570	8.16e-25	119
TRINITY_DN14814_c0_g1_i1	NW_017543042.1	91.765	85	7	0	288	372	25813	25897	8.16e-25	119
TRINITY_DN14814_c0_g1_i1	NW_017543042.1	91.765	85	7	0	288	372	44519	44603	8.16e-25	119
TRINITY_DN14814_c0_g1_i1	NW_017543042.1	92.593	81	6	0	292	372	37960	38040	2.94e-24	117
TRINITY_DN14814_c0_g1_i1	NW_017543042.1	93.421	76	5	0	297	372	30035	30110	3.8e-23	113
TRINITY_DN14814_c0_g1_i1	NW_017543042.1	89.286	84	9	0	289	372	5523	5606	6.35e-21	106
TRINITY_DN14814_c0_g1_i1	NW_017543042.1	89.286	84	9	0	289	372	22012	22095	6.35e-21	106
TRINITY_DN14814_c0_g1_i1	NW_017543042.1	94.118	68	4	0	305	372	15769	15836	2.29e-20	104
TRINITY_DN14814_c0_g1_i1	NW_017543042.1	94.03	67	4	0	306	372	20995	21061	8.22e-20	102
TRINITY_DN14814_c0_g1_i1	NW_017543042.1	96.61	59	2	0	314	372	34211	34269	1.06e-18	99
TRINITY_DN14814_c0_g1_i1	NW_017543042.1	97.619	42	1	0	331	372	36138	36179	6.44e-11	73.1
TRINITY_DN14814_c0_g1_i1	NW_017543042.1	97.5	40	1	0	333	372	28093	28132	8.34e-10	69.4
TRINITY_DN14814_c0_g1_i1	NW_017540661.1	87.654	81	10	0	292	372	153740	153660	1.38e-17	95.3
TRINITY_DN14814_c0_g1_i1	NC_031699.1	100	30	0	0	343	372	13583769	13583740	6.49e-06	56.5
TRINITY_DN15594_c0_g1_i1	AP009047.1	86.235	247	34	0	1	247	6586	6832	4.88e-70	268
TRINITY_DN16305_c0_g1_i1	NC_031732.1	95.876	388	16	0	1	388	2124453	2124066	3.18e-178	628
TRINITY_DN16794_c0_g1_i1	NW_017538237.1	93.836	146	8	1	114	259	1255531	1255675	5.44e-55	219
TRINITY_DN16794_c0_g1_i1	NW_017538237.1	93.836	146	8	1	114	259	1283189	1283333	5.44e-55	219
TRINITY_DN16794_c0_g1_i1	NW_017538237.1	93.836	146	8	1	114	259	1592442	1592586	5.44e-55	219
TRINITY_DN16794_c0_g1_i1	NW_017538237.1	93.836	146	8	1	114	259	1608113	1608257	5.44e-55	219
TRINITY_DN16794_c0_g1_i1	NW_017538237.1	97.196	107	3	0	153	259	1269561	1269667	7.13e-44	182
TRINITY_DN16794_c0_g1_i1	NW_017542452.1	90.411	73	6	1	121	193	330855	330784	9.56e-18	95.3
TRINITY_DN16938_c0_g1_i1	NC_001606.1	88.5	200	23	0	4	203	10298	10099	2.39e-62	243
TRINITY_DN17120_c0_g1_i1	XM_019112565.1	91.954	87	7	0	61	147	1151	1237	4.82e-26	122
TRINITY_DN17120_c0_g1_i1	NC_031718.1	91.954	87	7	0	61	147	5718972	5718886	4.82e-26	122
TRINITY_DN17120_c0_g1_i1	NW_017540112.1	86.239	109	12	3	42	147	229352	229244	8.07e-24	115
TRINITY_DN17120_c0_g1_i1	NW_017537926.1	85.321	109	13	2	42	147	76427	76319	3.76e-22	110
TRINITY_DN17120_c0_g1_i1	GFWU01033393.1	88.889	81	9	0	66	146	1102	1182	2.26e-19	100
TRINITY_DN17120_c0_g1_i1	NC_031723.1	87.356	87	11	0	66	152	5127925	5127839	2.26e-19	100
TRINITY_DN17120_c0_g1_i1	NC_031723.1	87.356	87	11	0	66	152	5129250	5129164	2.26e-19	100
TRINITY_DN17480_c0_g1_i1	NW_017538237.1	100	36	0	0	14	49	1256780	1256745	3.42e-09	67.6
TRINITY_DN17480_c0_g1_i1	NW_017540533.1	94.872	39	2	0	11	49	63494	63532	1.59e-07	62.1
TRINITY_DN21509_c0_g1_i1	NW_017538097.1	89.593	221	17	4	1	221	115249	115035	2.57e-72	276
TRINITY_DN21509_c0_g1_i1	NW_017538097.1	85.909	220	25	4	3	221	112695	112481	2.03e-58	230
TRINITY_DN21509_c0_g1_i1	NW_017538097.1	86.631	187	22	3	37	221	118703	118518	1.23e-50	204
TRINITY_DN21509_c0_g1_i1	NC_031705.1	89.238	223	20	4	1	221	19870195	19869975	2.57e-72	276
TRINITY_DN21509_c0_g1_i1	NC_031705.1	88.679	212	20	4	1	209	22602085	22602295	3.35e-66	255
TRINITY_DN21509_c0_g1_i1	NC_031705.1	87.838	222	19	6	3	221	19876237	19876021	1.2e-65	254
TRINITY_DN21509_c0_g1_i1	NC_031705.1	87.895	190	18	5	37	221	19871026	19870837	4.39e-55	219
TRINITY_DN21509_c0_g1_i1	NC_031705.1	87.5	184	19	4	42	221	19879490	19879307	2.64e-52	209
TRINITY_DN21509_c0_g1_i1	NC_031705.1	92.742	124	9	0	86	209	15183860	15183983	2.07e-43	180
TRINITY_DN21509_c0_g1_i1	NC_031705.1	86.164	159	18	4	32	187	2495742	2495899	4.48e-40	169
TRINITY_DN21509_c0_g1_i1	NC_031697.1	90	210	18	2	1	209	1049973	1050180	4.3e-70	268
TRINITY_DN21509_c0_g1_i1	NC_031697.1	86.758	219	22	4	3	221	6113794	6113583	1.21e-60	237
TRINITY_DN21509_c0_g1_i1	NC_031697.1	86.957	207	16	5	3	209	1069695	1069890	3.39e-56	222
TRINITY_DN21509_c0_g1_i1	NC_031697.1	86.885	183	20	4	42	221	5505563	5505382	4.42e-50	202
TRINITY_DN21509_c0_g1_i1	NC_031697.1	87.222	180	16	7	37	209	1070945	1071124	5.72e-49	198
TRINITY_DN21509_c0_g1_i1	NC_031697.1	86.188	181	21	4	42	221	6126626	6126449	2.66e-47	193
TRINITY_DN21509_c0_g1_i1	NC_031697.1	87.2	125	16	0	97	221	6121117	6120993	2.72e-32	143
TRINITY_DN21509_c0_g1_i1	NC_031716.1	90.244	205	16	4	8	209	7597796	7597999	5.56e-69	265
TRINITY_DN21509_c0_g1_i1	NC_031716.1	85	220	24	6	3	221	15818410	15818199	5.68e-54	215
TRINITY_DN21509_c0_g1_i1	NC_031716.1	85.119	168	22	3	42	207	2116220	2116054	4.48e-40	169
TRINITY_DN21509_c0_g1_i1	NC_031716.1	89.6	125	13	0	85	209	115185	115309	2.7e-37	159
TRINITY_DN21509_c0_g1_i1	NC_031716.1	87.591	137	17	0	85	221	2112088	2111952	2.7e-37	159
TRINITY_DN21509_c0_g1_i1	NC_031716.1	87.591	137	17	0	85	221	2115769	2115633	2.7e-37	159
TRINITY_DN21509_c0_g1_i1	NC_031716.1	88.71	124	14	0	85	208	114888	115011	4.51e-35	152
TRINITY_DN21509_c0_g1_i1	NW_017537818.1	88.288	222	22	3	1	221	1492596	1492814	2e-68	263
TRINITY_DN21509_c0_g1_i1	NW_017537818.1	87.619	210	19	6	1	209	1491838	1492041	1.21e-60	237
TRINITY_DN21509_c0_g1_i1	NW_017537818.1	91.026	156	13	1	54	209	1489628	1489782	2.64e-52	209
TRINITY_DN21509_c0_g1_i1	NC_031725.1	88.288	222	22	4	4	221	5588707	5588486	2e-68	263
TRINITY_DN21509_c0_g1_i1	NC_031725.1	85.068	221	26	5	1	221	8581037	8580824	4.39e-55	219
TRINITY_DN21509_c0_g1_i1	NC_031725.1	86.19	210	15	7	1	209	17479410	17479606	5.68e-54	215
TRINITY_DN21509_c0_g1_i1	NC_031725.1	85.308	211	17	7	1	209	17478991	17479189	3.42e-51	206
TRINITY_DN21509_c0_g1_i1	NC_031725.1	88.321	137	16	0	85	221	5583604	5583468	5.8e-39	165
TRINITY_DN21509_c0_g1_i1	NC_031725.1	96.053	76	3	0	134	209	4505907	4505982	9.84e-27	124
TRINITY_DN21509_c0_g1_i1	NC_031725.1	86.087	115	14	2	97	209	17474848	17474962	3.54e-26	122
TRINITY_DN21509_c0_g1_i1	NC_031701.1	90.196	204	16	3	8	209	1453388	1453589	2e-68	263
TRINITY_DN21509_c0_g1_i1	NC_031701.1	88.835	206	18	5	8	209	7668313	7668517	5.6e-64	248
TRINITY_DN21509_c0_g1_i1	NC_031701.1	88.889	207	15	4	3	209	8012027	8012225	5.6e-64	248
TRINITY_DN21509_c0_g1_i1	NC_031701.1	88.889	207	13	5	3	209	18089338	18089534	2.01e-63	246
TRINITY_DN21509_c0_g1_i1	NC_031701.1	88.177	203	16	6	8	209	4966828	4967023	4.36e-60	235
TRINITY_DN21509_c0_g1_i1	NC_031701.1	85.308	211	24	6	3	209	5578304	5578511	7.34e-53	211
TRINITY_DN21509_c0_g1_i1	NC_031701.1	86.957	184	20	4	42	221	5026689	5026506	1.23e-50	204
TRINITY_DN21509_c0_g1_i1	NC_031701.1	87.591	137	17	0	85	221	11673451	11673315	2.7e-37	159
TRINITY_DN21509_c0_g1_i1	NC_031701.1	88.8	125	14	0	85	209	5600442	5600566	1.26e-35	154
TRINITY_DN21509_c0_g1_i1	NC_031702.1	89.524	210	16	6	3	209	3060626	3060832	7.19e-68	261
TRINITY_DN21509_c0_g1_i1	NC_031702.1	89.714	175	15	3	37	209	3060261	3060434	1.22e-55	220
TRINITY_DN21509_c0_g1_i1	NC_031702.1	86.264	182	21	4	42	221	10393363	10393184	7.4e-48	195
TRINITY_DN21509_c0_g1_i1	NC_031702.1	85.393	178	20	6	37	209	17977410	17977586	2.07e-43	180
TRINITY_DN21509_c0_g1_i1	NC_031702.1	86.131	137	19	0	85	221	5573231	5573095	5.84e-34	148
TRINITY_DN21509_c0_g1_i1	NC_031702.1	87.302	126	16	0	85	210	1689985	1690110	7.56e-33	145
TRINITY_DN21509_c0_g1_i1	NC_031702.1	85.6	125	18	0	91	215	5573523	5573399	5.88e-29	132
TRINITY_DN21509_c0_g1_i1	NW_017543261.1	89.372	207	16	4	3	209	412466	412666	3.35e-66	255
TRINITY_DN21509_c0_g1_i1	NW_017543261.1	85.799	169	19	3	42	209	406094	406258	9.64e-42	174
TRINITY_DN21509_c0_g1_i1	NW_017543261.1	88	125	15	0	85	209	408180	408304	5.84e-34	148
TRINITY_DN21509_c0_g1_i1	NW_017537919.1	87.783	221	23	3	3	221	74154	73936	3.35e-66	255
TRINITY_DN21509_c0_g1_i1	NW_017537919.1	87.981	208	20	5	8	212	67389	67184	9.37e-62	241
TRINITY_DN21509_c0_g1_i1	NW_017537919.1	87.709	179	14	6	37	212	76521	76348	4.42e-50	202
TRINITY_DN21509_c0_g1_i1	NW_017537919.1	86.316	190	19	7	37	221	71107	70920	1.59e-49	200
TRINITY_DN21509_c0_g1_i1	NW_017537919.1	86.096	187	18	7	37	221	63680	63500	7.4e-48	195
TRINITY_DN21509_c0_g1_i1	NC_031731.1	88.995	209	20	3	3	209	2191088	2191295	3.35e-66	255
TRINITY_DN21509_c0_g1_i1	NC_031731.1	90.303	165	14	2	47	209	4009764	4009928	5.68e-54	215
TRINITY_DN21509_c0_g1_i1	NC_031731.1	89.474	171	15	3	42	209	28304652	28304822	2.04e-53	213
TRINITY_DN21509_c0_g1_i1	NC_031731.1	89.286	168	17	1	43	209	5423910	5424077	2.64e-52	209
TRINITY_DN21509_c0_g1_i1	NC_031731.1	87.273	165	18	3	47	209	2187395	2187558	4.45e-45	185
TRINITY_DN21509_c0_g1_i1	NC_031731.1	87.037	162	20	1	48	209	2202930	2203090	5.76e-44	182
TRINITY_DN21509_c0_g1_i1	NC_031731.1	88.8	125	14	0	85	209	2182651	2182775	1.26e-35	154
TRINITY_DN21509_c0_g1_i1	NC_031731.1	88	125	15	0	85	209	2191387	2191511	5.84e-34	148
TRINITY_DN21509_c0_g1_i1	NC_031731.1	86.4	125	17	0	85	209	2182061	2182185	1.26e-30	137
TRINITY_DN21509_c0_g1_i1	NC_031731.1	86.4	125	17	0	85	209	2182354	2182478	1.26e-30	137
TRINITY_DN21509_c0_g1_i1	NC_031731.1	85.039	127	17	2	42	166	28420863	28420989	7.61e-28	128
TRINITY_DN21509_c0_g1_i1	NW_017538211.1	89.372	207	15	4	3	209	174841	175040	1.2e-65	254
TRINITY_DN21509_c0_g1_i1	NW_017540367.1	88.571	210	20	4	3	209	261535	261743	4.33e-65	252
TRINITY_DN21509_c0_g1_i1	NW_017537772.1	88.889	207	19	2	3	209	849184	849386	4.33e-65	252
TRINITY_DN21509_c0_g1_i1	NW_017537772.1	86.058	208	21	4	3	209	847588	847788	1.58e-54	217
TRINITY_DN21509_c0_g1_i1	NW_017540213.1	89.216	204	17	4	8	209	358820	359020	1.56e-64	250
TRINITY_DN21509_c0_g1_i1	NW_017538572.1	89.216	204	16	5	8	209	43790	43989	1.56e-64	250
TRINITY_DN21509_c0_g1_i1	NW_017538572.1	88.571	175	18	2	37	209	44291	44465	7.34e-53	211
TRINITY_DN21509_c0_g1_i1	NC_031726.1	87.387	222	23	5	4	221	3756416	3756196	1.56e-64	250
TRINITY_DN21509_c0_g1_i1	NC_031726.1	86.829	205	22	5	8	209	13416698	13416900	9.43e-57	224
TRINITY_DN21509_c0_g1_i1	NW_017540658.1	88.889	207	16	5	3	209	108438	108637	5.6e-64	248
TRINITY_DN21509_c0_g1_i1	NW_017540658.1	89.6	125	13	0	85	209	73790	73914	2.7e-37	159
TRINITY_DN21509_c0_g1_i1	NW_017540658.1	87.2	125	16	0	85	209	102650	102774	2.72e-32	143
TRINITY_DN21509_c0_g1_i1	NW_017540658.1	97.403	77	2	0	133	209	61459	61535	5.88e-29	132
TRINITY_DN21509_c0_g1_i1	NW_017540658.1	85.437	103	11	4	109	207	103595	103697	1.28e-20	104
TRINITY_DN21509_c0_g1_i1	NW_017540658.1	97.826	46	1	0	164	209	73562	73607	2.16e-13	80.5
TRINITY_DN21509_c0_g1_i1	NW_017538272.1	88.462	208	17	5	3	209	755353	755554	7.24e-63	244
TRINITY_DN21509_c0_g1_i1	NW_017539388.1	87.678	211	23	3	1	209	76391	76600	2.6e-62	243
TRINITY_DN21509_c0_g1_i1	NW_017538281.1	88.462	208	15	6	3	209	67459	67658	2.6e-62	243
TRINITY_DN21509_c0_g1_i1	NW_017538281.1	85.782	211	23	6	3	209	63316	63523	1.58e-54	217
TRINITY_DN21509_c0_g1_i1	NW_017538281.1	89.308	159	14	3	55	213	1634098	1633943	2.06e-48	196
TRINITY_DN21509_c0_g1_i1	NW_017538281.1	87.591	137	17	0	85	221	1624883	1624747	2.7e-37	159
TRINITY_DN21509_c0_g1_i1	NW_017538281.1	86.861	137	18	0	85	221	1642543	1642407	1.26e-35	154
TRINITY_DN21509_c0_g1_i1	NW_017538281.1	88.525	122	14	0	85	206	59067	59188	5.84e-34	148
TRINITY_DN21509_c0_g1_i1	NW_017538281.1	92.537	67	4	1	85	151	63706	63771	7.72e-18	95.3
TRINITY_DN21509_c0_g1_i1	NC_031742.1	88.462	208	14	6	3	209	5036974	5037172	2.6e-62	243
TRINITY_DN21509_c0_g1_i1	NC_031742.1	86.758	219	19	5	3	221	2169723	2169931	4.36e-60	235
TRINITY_DN21509_c0_g1_i1	NC_031742.1	88.83	188	18	3	37	221	2170317	2170504	7.29e-58	228
TRINITY_DN21509_c0_g1_i1	NC_031742.1	86.957	207	17	4	3	209	2176466	2176662	9.43e-57	224
TRINITY_DN21509_c0_g1_i1	NC_031742.1	87.5	176	18	4	37	209	2314736	2314910	1.59e-49	200
TRINITY_DN21509_c0_g1_i1	NC_031742.1	89.6	125	13	0	85	209	2184857	2184981	2.7e-37	159
TRINITY_DN21509_c0_g1_i1	NC_031742.1	87.97	133	16	0	85	217	2179631	2179763	9.7e-37	158
TRINITY_DN21509_c0_g1_i1	NC_031742.1	86.861	137	18	0	85	221	712710	712574	1.26e-35	154
TRINITY_DN21509_c0_g1_i1	NC_031742.1	88.8	125	14	0	85	209	2179928	2180052	1.26e-35	154
TRINITY_DN21509_c0_g1_i1	NC_031742.1	88	125	15	0	85	209	2173457	2173581	5.84e-34	148
TRINITY_DN21509_c0_g1_i1	NW_017545502.1	87.097	217	23	5	8	221	2208277	2208063	9.37e-62	241
TRINITY_DN21509_c0_g1_i1	NW_017544225.1	88.406	207	15	4	3	209	96355	96552	9.37e-62	241
TRINITY_DN21509_c0_g1_i1	NW_017544225.1	85.149	101	10	5	37	135	7728	7825	5.97e-19	99
TRINITY_DN21509_c0_g1_i1	NW_017538208.1	88.293	205	19	5	8	209	40197	40399	9.37e-62	241
TRINITY_DN21509_c0_g1_i1	NC_031743.1	86.266	233	18	7	3	221	15996958	15996726	9.37e-62	241
TRINITY_DN21509_c0_g1_i1	NC_031743.1	87.234	188	19	5	37	221	9275222	9275037	2.64e-52	209
TRINITY_DN21509_c0_g1_i1	NC_031743.1	95.968	124	5	0	86	209	2221457	2221580	4.42e-50	202
TRINITY_DN21509_c0_g1_i1	NC_031743.1	87.5	176	17	5	37	209	11990973	11991146	5.72e-49	198
TRINITY_DN21509_c0_g1_i1	NC_031743.1	88.8	125	14	0	85	209	11993793	11993917	1.26e-35	154
TRINITY_DN21509_c0_g1_i1	NC_031739.1	87.442	215	19	6	8	221	2641160	2640953	9.37e-62	241
TRINITY_DN21509_c0_g1_i1	NC_031739.1	85.388	219	25	6	1	215	5608471	5608256	1.22e-55	220
TRINITY_DN21509_c0_g1_i1	NC_031739.1	86.096	187	22	4	37	221	3023405	3023221	5.72e-49	198
TRINITY_DN21509_c0_g1_i1	NC_031739.1	91.2	125	11	0	85	209	12574836	12574960	1.25e-40	171
TRINITY_DN21509_c0_g1_i1	NC_031739.1	87.591	137	17	0	85	221	5608115	5607979	2.7e-37	159
TRINITY_DN21509_c0_g1_i1	NC_031739.1	87.591	137	17	0	85	221	8300305	8300169	2.7e-37	159
TRINITY_DN21509_c0_g1_i1	NC_031739.1	87.591	137	17	0	85	221	8339295	8339159	2.7e-37	159
TRINITY_DN21509_c0_g1_i1	NC_031739.1	87.2	125	16	0	97	221	8339881	8339757	2.72e-32	143
TRINITY_DN21509_c0_g1_i1	NC_031733.1	87.5	216	17	10	1	209	11185516	11185728	9.37e-62	241
TRINITY_DN21509_c0_g1_i1	NC_031733.1	89.017	173	14	5	42	209	9655484	9655656	2.64e-52	209
TRINITY_DN21509_c0_g1_i1	NC_031733.1	88.889	171	16	3	42	209	9654935	9655105	9.5e-52	207
TRINITY_DN21509_c0_g1_i1	NC_031733.1	95.041	121	6	0	89	209	3527606	3527726	9.57e-47	191
TRINITY_DN21509_c0_g1_i1	NC_031733.1	90.099	101	10	0	121	221	3550879	3550779	5.88e-29	132
TRINITY_DN21509_c0_g1_i1	NC_031733.1	89.655	58	5	1	160	216	11175560	11175503	3.62e-11	73.1
TRINITY_DN21509_c0_g1_i1	NC_031733.1	89.655	58	5	1	160	216	11176692	11176635	3.62e-11	73.1
TRINITY_DN21509_c0_g1_i1	NC_031727.1	88.095	210	15	8	3	209	12412595	12412797	9.37e-62	241
TRINITY_DN21509_c0_g1_i1	NC_031727.1	88.235	187	19	3	37	221	16405959	16405774	1.22e-55	220
TRINITY_DN21509_c0_g1_i1	NC_031727.1	88.108	185	17	5	42	221	16924961	16924777	5.68e-54	215
TRINITY_DN21509_c0_g1_i1	NC_031727.1	85.99	207	17	5	3	209	8897611	8897805	7.34e-53	211
TRINITY_DN21509_c0_g1_i1	NC_031727.1	86.458	192	19	7	37	221	8230723	8230532	1.23e-50	204
TRINITY_DN21509_c0_g1_i1	NC_031727.1	87.571	177	18	4	37	209	12410814	12410990	4.42e-50	202
TRINITY_DN21509_c0_g1_i1	NC_031727.1	92.701	137	10	0	85	221	5996804	5996668	5.72e-49	198
TRINITY_DN21509_c0_g1_i1	NC_031727.1	86.74	181	18	6	42	221	9280414	9280239	2.06e-48	196
TRINITY_DN21509_c0_g1_i1	NC_031727.1	85.714	189	23	4	37	221	16924178	16923990	2.06e-48	196
TRINITY_DN21509_c0_g1_i1	NC_031727.1	92	125	10	0	85	209	8918550	8918674	2.68e-42	176
TRINITY_DN21509_c0_g1_i1	NC_031727.1	94.69	113	6	0	109	221	16924655	16924543	2.68e-42	176
TRINITY_DN21509_c0_g1_i1	NC_031727.1	89.6	125	13	0	85	209	4017744	4017868	2.7e-37	159
TRINITY_DN21509_c0_g1_i1	NC_031727.1	88.8	125	14	0	85	209	4013726	4013850	1.26e-35	154
TRINITY_DN21509_c0_g1_i1	NC_031727.1	88.8	125	14	0	85	209	4014023	4014147	1.26e-35	154
TRINITY_DN21509_c0_g1_i1	NC_031727.1	85.401	137	20	0	85	221	6004810	6004674	2.72e-32	143
TRINITY_DN21509_c0_g1_i1	NC_031727.1	92.045	88	7	0	85	172	4014320	4014407	9.84e-27	124
TRINITY_DN21509_c0_g1_i1	NW_017545911.1	86.878	221	19	3	1	221	36045	36255	3.37e-61	239
TRINITY_DN21509_c0_g1_i1	NW_017541404.1	88.235	204	19	4	8	209	94014	94214	3.37e-61	239
TRINITY_DN21509_c0_g1_i1	NW_017538038.1	86.818	220	20	6	3	221	150253	150042	1.21e-60	237
TRINITY_DN21509_c0_g1_i1	NW_017543356.1	88.177	203	16	6	8	209	546840	547035	4.36e-60	235
TRINITY_DN21509_c0_g1_i1	NW_017543356.1	86.957	207	20	4	3	209	540522	540721	2.62e-57	226
TRINITY_DN21509_c0_g1_i1	NW_017543356.1	85.581	215	23	5	8	221	552572	552365	4.39e-55	219
TRINITY_DN21509_c0_g1_i1	NW_017543356.1	86.391	169	19	4	42	209	520619	520784	5.76e-44	182
TRINITY_DN21509_c0_g1_i1	NW_017543356.1	92.8	125	9	0	85	209	535808	535932	5.76e-44	182
TRINITY_DN21509_c0_g1_i1	NW_017543356.1	92	125	10	0	85	209	545224	545348	2.68e-42	176
TRINITY_DN21509_c0_g1_i1	NW_017543356.1	89.6	125	13	0	85	209	528301	528425	2.7e-37	159
TRINITY_DN21509_c0_g1_i1	NW_017543356.1	89.6	125	13	0	85	209	528608	528732	2.7e-37	159
TRINITY_DN21509_c0_g1_i1	NW_017543356.1	93.407	91	6	0	119	209	1591942	1592032	4.55e-30	135
TRINITY_DN21509_c0_g1_i1	NW_017543356.1	85.593	118	15	2	53	169	540375	540491	3.54e-26	122
TRINITY_DN21509_c0_g1_i1	NW_017539906.1	87.56	209	18	4	1	209	964262	964462	4.36e-60	235
TRINITY_DN21509_c0_g1_i1	NW_017539906.1	88.75	80	8	1	131	209	968460	968539	2.15e-18	97.1
TRINITY_DN21509_c0_g1_i1	NW_017538140.1	90.96	177	12	4	37	209	69614	69790	4.36e-60	235
TRINITY_DN21509_c0_g1_i1	NW_017538140.1	96.667	60	2	0	150	209	69900	69959	1.66e-19	100
TRINITY_DN21509_c0_g1_i1	NW_017537958.1	88.119	202	19	3	8	208	103874	104071	4.36e-60	235
TRINITY_DN21509_c0_g1_i1	NW_017537958.1	86.719	128	17	0	85	212	49339	49212	2.72e-32	143
TRINITY_DN21509_c0_g1_i1	NC_031715.1	86.977	215	20	6	8	221	6971433	6971226	4.36e-60	235
TRINITY_DN21509_c0_g1_i1	NC_031700.1	86.758	219	19	4	3	221	10589389	10589181	4.36e-60	235
TRINITY_DN21509_c0_g1_i1	NC_031700.1	88.889	171	16	3	42	209	11088497	11088667	9.5e-52	207
TRINITY_DN21509_c0_g1_i1	NC_031700.1	86.592	179	20	4	37	212	10591477	10591300	7.4e-48	195
TRINITY_DN21509_c0_g1_i1	NC_031700.1	85.057	174	22	4	45	215	159539	159367	9.64e-42	174
TRINITY_DN21509_c0_g1_i1	NC_031700.1	87.591	137	17	0	85	221	155752	155616	2.7e-37	159
TRINITY_DN21509_c0_g1_i1	NC_031700.1	87.591	137	17	0	85	221	156059	155923	2.7e-37	159
TRINITY_DN21509_c0_g1_i1	NC_031700.1	89.6	125	13	0	85	209	11077151	11077275	2.7e-37	159
TRINITY_DN21509_c0_g1_i1	NC_031700.1	88.8	125	14	0	85	209	11076854	11076978	1.26e-35	154
TRINITY_DN21509_c0_g1_i1	NC_031700.1	87.218	133	17	0	85	217	11082074	11082206	4.51e-35	152
TRINITY_DN21509_c0_g1_i1	NC_031700.1	87.218	133	17	0	85	217	11082371	11082503	4.51e-35	152
TRINITY_DN21509_c0_g1_i1	NC_031700.1	87.218	133	17	0	85	217	11082668	11082800	4.51e-35	152
TRINITY_DN21509_c0_g1_i1	NC_031700.1	87.218	133	17	0	85	217	11082965	11083097	4.51e-35	152
TRINITY_DN21509_c0_g1_i1	NC_031700.1	87.218	133	17	0	85	217	11083262	11083394	4.51e-35	152
TRINITY_DN21509_c0_g1_i1	NC_031700.1	87.218	133	17	0	85	217	11083559	11083691	4.51e-35	152
TRINITY_DN21509_c0_g1_i1	NC_031700.1	87.2	125	16	0	97	221	156354	156230	2.72e-32	143
TRINITY_DN21509_c0_g1_i1	NC_031700.1	95.082	61	3	0	149	209	11085331	11085391	2.15e-18	97.1
TRINITY_DN21509_c0_g1_i1	NW_017545454.1	86.425	221	20	7	3	221	28983	29195	1.57e-59	233
TRINITY_DN21509_c0_g1_i1	NW_017545454.1	89.6	125	13	0	85	209	32673	32797	2.7e-37	159
TRINITY_DN21509_c0_g1_i1	NW_017542965.1	86.301	219	24	6	8	221	53044	52827	1.57e-59	233
TRINITY_DN21509_c0_g1_i1	NW_017541927.1	89.362	188	17	3	37	221	22890	23077	1.57e-59	233
TRINITY_DN21509_c0_g1_i1	NW_017541927.1	90.85	153	13	1	58	209	6670	6822	1.23e-50	204
TRINITY_DN21509_c0_g1_i1	NW_017541927.1	86.592	179	17	7	37	209	42811	42988	9.57e-47	191
TRINITY_DN21509_c0_g1_i1	NW_017541927.1	89.6	125	13	0	85	209	19473	19597	2.7e-37	159
TRINITY_DN21509_c0_g1_i1	NW_017541927.1	88.8	125	14	0	85	209	64122	64246	1.26e-35	154
TRINITY_DN21509_c0_g1_i1	NW_017541927.1	88	125	15	0	85	209	18879	19003	5.84e-34	148
TRINITY_DN21509_c0_g1_i1	NW_017541927.1	88	125	15	0	85	209	19176	19300	5.84e-34	148
TRINITY_DN21509_c0_g1_i1	NW_017540524.1	87.5	208	19	7	8	209	142157	142363	1.57e-59	233
TRINITY_DN21509_c0_g1_i1	NW_017540524.1	86.603	209	17	5	1	209	128976	129173	1.22e-55	220
TRINITY_DN21509_c0_g1_i1	NW_017540524.1	93.548	124	8	0	86	209	142734	142857	4.45e-45	185
TRINITY_DN21509_c0_g1_i1	NW_017540524.1	91.667	72	4	2	138	209	440052	440121	5.97e-19	99
TRINITY_DN21509_c0_g1_i1	NW_017540524.1	100	36	0	0	174	209	433121	433156	1.68e-09	67.6
TRINITY_DN21509_c0_g1_i1	NW_017542227.1	87.745	204	18	6	8	209	72317	72515	5.64e-59	231
TRINITY_DN21509_c0_g1_i1	NW_017542227.1	90.083	121	12	0	89	209	82592	82712	9.7e-37	158
TRINITY_DN21509_c0_g1_i1	NW_017541322.1	87.44	207	19	5	3	209	30554	30753	5.64e-59	231
TRINITY_DN21509_c0_g1_i1	NW_017541322.1	86.286	175	20	4	37	209	29924	30096	1.24e-45	187
TRINITY_DN21509_c0_g1_i1	NW_017540725.1	90.11	182	13	5	33	209	5142	5323	5.64e-59	231
TRINITY_DN21509_c0_g1_i1	NW_017538410.1	86.574	216	22	6	8	221	41191	40981	5.64e-59	231
TRINITY_DN21509_c0_g1_i1	NW_017543692.1	89.617	183	15	4	42	221	9458	9639	2.03e-58	230
TRINITY_DN21509_c0_g1_i1	NW_017543692.1	85.443	158	19	3	53	209	17470	17624	7.5e-38	161
TRINITY_DN21509_c0_g1_i1	NW_017543692.1	88	125	15	0	85	209	1208	1332	5.84e-34	148
TRINITY_DN21509_c0_g1_i1	NW_017543692.1	91.304	92	8	0	118	209	16054	16145	2.74e-27	126
TRINITY_DN21509_c0_g1_i1	NW_017543692.1	89.157	83	9	0	127	209	13268	13350	1.28e-20	104
TRINITY_DN21509_c0_g1_i1	NC_031719.1	87.685	203	17	5	8	209	11857949	11858144	2.03e-58	230
TRINITY_DN21509_c0_g1_i1	NC_031719.1	89.6	125	13	0	85	209	11860187	11860311	2.7e-37	159
TRINITY_DN21509_c0_g1_i1	NW_017538016.1	86.385	213	23	6	1	209	595600	595810	7.29e-58	228
TRINITY_DN21509_c0_g1_i1	NW_017538016.1	85.567	194	18	9	37	221	251094	250902	7.4e-48	195
TRINITY_DN21509_c0_g1_i1	NW_017538016.1	87.591	137	17	0	85	221	248730	248594	2.7e-37	159
TRINITY_DN21509_c0_g1_i1	NW_017538016.1	89.6	125	13	0	85	209	582257	582381	2.7e-37	159
TRINITY_DN21509_c0_g1_i1	NW_017538016.1	88.281	128	15	0	85	212	249031	248904	1.26e-35	154
TRINITY_DN21509_c0_g1_i1	NW_017544800.1	86.321	212	23	6	3	209	136	346	2.62e-57	226
TRINITY_DN21509_c0_g1_i1	NW_017544800.1	87.591	137	17	0	85	221	10669	10533	2.7e-37	159
TRINITY_DN21509_c0_g1_i1	NW_017544800.1	86.861	137	18	0	85	221	10976	10840	1.26e-35	154
TRINITY_DN21509_c0_g1_i1	NW_017544800.1	90.909	55	5	0	167	221	11201	11147	1.01e-11	75
TRINITY_DN21509_c0_g1_i1	NW_017538318.1	86.512	215	18	6	8	221	139920	139716	2.62e-57	226
TRINITY_DN21509_c0_g1_i1	NW_017538318.1	85.922	206	21	6	8	212	7407	7209	2.04e-53	213
TRINITY_DN21509_c0_g1_i1	NW_017538318.1	87.568	185	18	5	42	221	193466	193282	2.64e-52	209
TRINITY_DN21509_c0_g1_i1	NW_017538318.1	89.404	151	15	1	62	212	30864	30715	3.44e-46	189
TRINITY_DN21509_c0_g1_i1	NW_017538318.1	85.484	186	20	6	37	217	56198	56015	1.24e-45	187
TRINITY_DN21509_c0_g1_i1	NW_017538318.1	94.643	112	6	0	110	221	138020	137909	9.64e-42	174
TRINITY_DN21509_c0_g1_i1	NW_017538318.1	87.591	137	17	0	85	221	159597	159461	2.7e-37	159
TRINITY_DN21509_c0_g1_i1	NW_017538318.1	87.97	133	16	0	85	217	206327	206195	9.7e-37	158
TRINITY_DN21509_c0_g1_i1	NW_017538318.1	86.861	137	18	0	85	221	221941	221805	1.26e-35	154
TRINITY_DN21509_c0_g1_i1	NW_017538318.1	85.401	137	20	0	85	221	155197	155061	2.72e-32	143
TRINITY_DN21509_c0_g1_i1	NW_017538318.1	88.496	113	13	0	109	221	59937	59825	1.26e-30	137
TRINITY_DN21509_c0_g1_i1	NW_017538318.1	91.765	85	6	1	138	221	42236	42152	1.65e-24	117
TRINITY_DN21509_c0_g1_i1	NW_017538318.1	87.5	96	12	0	126	221	192412	192317	7.66e-23	111
TRINITY_DN21509_c0_g1_i1	NC_031723.1	86.512	215	18	6	8	221	10753036	10752832	2.62e-57	226
TRINITY_DN21509_c0_g1_i1	NC_031723.1	96.809	94	3	0	114	207	7603864	7603771	9.7e-37	158
TRINITY_DN21509_c0_g1_i1	NC_031723.1	87.05	139	15	3	85	221	10754717	10754580	1.26e-35	154
TRINITY_DN21509_c0_g1_i1	NC_031722.1	85.586	222	25	6	1	217	8781247	8781466	2.62e-57	226
TRINITY_DN21509_c0_g1_i1	NC_031722.1	89.831	177	14	4	37	209	8816643	8816819	9.43e-57	224
TRINITY_DN21509_c0_g1_i1	NC_031722.1	87.895	190	18	5	37	221	8441834	8441645	4.39e-55	219
TRINITY_DN21509_c0_g1_i1	NC_031722.1	86.473	207	18	4	3	209	8772089	8772285	4.39e-55	219
TRINITY_DN21509_c0_g1_i1	NC_031722.1	86.264	182	22	3	42	221	12078842	12078662	7.4e-48	195
TRINITY_DN21509_c0_g1_i1	NC_031722.1	87.591	137	17	0	85	221	7676721	7676585	2.7e-37	159
TRINITY_DN21509_c0_g1_i1	NC_031722.1	88	125	15	0	85	209	10833084	10833208	5.84e-34	148
TRINITY_DN21509_c0_g1_i1	NC_031722.1	88	125	15	0	85	209	10833391	10833515	5.84e-34	148
TRINITY_DN21509_c0_g1_i1	NC_031722.1	86.131	137	19	0	85	221	12077057	12076921	5.84e-34	148
TRINITY_DN21509_c0_g1_i1	NC_031722.1	87.2	125	16	0	85	209	10832490	10832614	2.72e-32	143
TRINITY_DN21509_c0_g1_i1	NC_031722.1	87.2	125	16	0	85	209	10832787	10832911	2.72e-32	143
TRINITY_DN21509_c0_g1_i1	NC_031722.1	97.5	40	0	1	3	41	678803	678764	1.68e-09	67.6
TRINITY_DN21509_c0_g1_i1	NW_017546088.1	89.888	178	13	5	37	209	102778	102955	9.43e-57	224
TRINITY_DN21509_c0_g1_i1	NW_017544762.1	86.957	207	17	4	3	209	65980	66176	9.43e-57	224
TRINITY_DN21509_c0_g1_i1	NW_017544762.1	91.429	70	5	1	140	209	58590	58658	7.72e-18	95.3
TRINITY_DN21509_c0_g1_i1	NW_017544274.1	86.957	207	17	4	3	209	20660	20856	9.43e-57	224
TRINITY_DN21509_c0_g1_i1	NW_017544274.1	85.581	215	23	6	8	221	74375	74168	4.39e-55	219
TRINITY_DN21509_c0_g1_i1	NW_017544274.1	87.574	169	20	1	42	209	4333	4501	7.4e-48	195
TRINITY_DN21509_c0_g1_i1	NW_017544274.1	91.87	123	10	0	85	207	13102	13224	3.47e-41	172
TRINITY_DN21509_c0_g1_i1	NW_017544274.1	87.075	147	15	4	42	187	28212	28355	2.09e-38	163
TRINITY_DN21509_c0_g1_i1	NW_017544274.1	87.591	137	17	0	85	221	79136	79000	2.7e-37	159
TRINITY_DN21509_c0_g1_i1	NW_017543759.1	89.888	178	13	5	37	209	178557	178734	9.43e-57	224
TRINITY_DN21509_c0_g1_i1	NW_017542567.1	86.603	209	20	6	1	209	30355	30555	9.43e-57	224
TRINITY_DN21509_c0_g1_i1	NW_017542567.1	86.124	209	22	5	1	209	21205	21406	4.39e-55	219
TRINITY_DN21509_c0_g1_i1	NW_017542567.1	88.202	178	16	5	37	209	26240	26417	9.5e-52	207
TRINITY_DN21509_c0_g1_i1	NW_017542567.1	91.129	124	11	0	86	209	22473	22596	4.48e-40	169
TRINITY_DN21509_c0_g1_i1	NW_017538041.1	88.421	190	17	5	37	221	607880	607691	9.43e-57	224
TRINITY_DN21509_c0_g1_i1	NW_017538041.1	85.514	214	23	7	3	209	302710	302922	1.58e-54	217
TRINITY_DN21509_c0_g1_i1	NW_017538041.1	86.473	207	17	5	3	209	304203	304398	1.58e-54	217
TRINITY_DN21509_c0_g1_i1	NW_017537934.1	89.831	177	14	4	37	209	399281	399457	9.43e-57	224
TRINITY_DN21509_c0_g1_i1	NW_017537934.1	86.857	175	20	3	37	209	409647	409820	2.66e-47	193
TRINITY_DN21509_c0_g1_i1	NW_017537934.1	85.207	169	14	11	37	196	408754	408920	2.09e-38	163
TRINITY_DN21509_c0_g1_i1	NC_031734.1	90.588	170	14	2	42	209	7209541	7209710	9.43e-57	224
TRINITY_DN21509_c0_g1_i1	NC_031734.1	88.235	187	18	4	37	221	2217144	2216960	1.22e-55	220
TRINITY_DN21509_c0_g1_i1	NC_031734.1	88.372	172	16	4	42	209	20898636	20898807	1.23e-50	204
TRINITY_DN21509_c0_g1_i1	NC_031734.1	89.441	161	16	1	61	221	2216861	2216702	4.42e-50	202
TRINITY_DN21509_c0_g1_i1	NC_031734.1	87.574	169	18	3	42	209	7212522	7212688	2.66e-47	193
TRINITY_DN21509_c0_g1_i1	NC_031734.1	89.6	125	13	0	85	209	21425534	21425658	2.7e-37	159
TRINITY_DN21509_c0_g1_i1	NC_031734.1	89.431	123	13	0	85	207	7222383	7222505	3.49e-36	156
TRINITY_DN21509_c0_g1_i1	NC_031734.1	85.95	121	13	4	37	155	19723335	19723217	2.74e-27	126
TRINITY_DN21509_c0_g1_i1	NC_031709.1	85.586	222	22	5	1	221	23414938	23414726	9.43e-57	224
TRINITY_DN21509_c0_g1_i1	NC_031709.1	85.443	158	20	3	54	209	23881875	23882031	7.5e-38	161
TRINITY_DN21509_c0_g1_i1	NC_031709.1	88.889	126	13	1	85	209	14040560	14040685	1.26e-35	154
TRINITY_DN21509_c0_g1_i1	NW_017546807.1	86.19	210	23	5	3	209	7713	7919	3.39e-56	222
TRINITY_DN21509_c0_g1_i1	NW_017546807.1	91.2	125	11	0	85	209	4974	5098	1.25e-40	171
TRINITY_DN21509_c0_g1_i1	NW_017541535.1	89.714	175	16	2	37	209	27053	27227	3.39e-56	222
TRINITY_DN21509_c0_g1_i1	NW_017541484.1	88.298	188	18	4	37	221	8016	7830	3.39e-56	222
TRINITY_DN21509_c0_g1_i1	NW_017541484.1	88.82	161	15	3	54	212	23461	23302	7.4e-48	195
TRINITY_DN21509_c0_g1_i1	NW_017541484.1	87.5	168	16	4	42	207	3338	3174	3.44e-46	189
TRINITY_DN21509_c0_g1_i1	NW_017541484.1	87.591	137	17	0	85	221	23120	22984	2.7e-37	159
TRINITY_DN21509_c0_g1_i1	NW_017541484.1	87.591	137	17	0	85	221	37709	37573	2.7e-37	159
TRINITY_DN21509_c0_g1_i1	NW_017541484.1	86.861	137	18	0	85	221	33651	33515	1.26e-35	154
TRINITY_DN21509_c0_g1_i1	NW_017540054.1	86.829	205	20	5	3	207	136589	136392	3.39e-56	222
TRINITY_DN21509_c0_g1_i1	NW_017540054.1	91.912	136	11	0	86	221	139107	138972	9.57e-47	191
TRINITY_DN21509_c0_g1_i1	NW_017538238.1	85.714	217	23	6	1	215	396207	395997	3.39e-56	222
TRINITY_DN21509_c0_g1_i1	NW_017538238.1	86.17	188	20	5	37	221	399269	399085	5.72e-49	198
TRINITY_DN21509_c0_g1_i1	NW_017538182.1	87.192	203	17	5	8	209	1186245	1186439	3.39e-56	222
TRINITY_DN21509_c0_g1_i1	NW_017538182.1	85.714	175	20	5	37	209	1174103	1174274	2.07e-43	180
TRINITY_DN21509_c0_g1_i1	NW_017538182.1	92.035	113	9	0	97	209	966929	967041	2.7e-37	159
TRINITY_DN21509_c0_g1_i1	NW_017538107.1	85.648	216	25	6	3	215	514878	514666	3.39e-56	222
TRINITY_DN21509_c0_g1_i1	NW_017538107.1	91.489	47	4	0	175	221	514457	514411	6.05e-09	65.8
TRINITY_DN21509_c0_g1_i1	NC_031712.1	85.455	220	25	7	3	215	5385674	5385455	3.39e-56	222
TRINITY_DN21509_c0_g1_i1	NC_031712.1	87.978	183	19	3	42	221	3451613	3451431	2.04e-53	213
TRINITY_DN21509_c0_g1_i1	NC_031712.1	89.286	168	17	1	55	221	5371011	5370844	2.64e-52	209
TRINITY_DN21509_c0_g1_i1	NC_031712.1	86.74	181	23	1	42	221	3447221	3447041	1.59e-49	200
TRINITY_DN21509_c0_g1_i1	NC_031712.1	86.861	137	18	0	85	221	5384991	5384855	1.26e-35	154
TRINITY_DN21509_c0_g1_i1	NC_031712.1	87.023	131	17	0	85	215	5385288	5385158	5.84e-34	148
TRINITY_DN21509_c0_g1_i1	NW_017545217.1	89.385	179	13	6	37	209	1784009	1784187	1.22e-55	220
TRINITY_DN21509_c0_g1_i1	NW_017545217.1	92	125	10	0	85	209	1788644	1788768	2.68e-42	176
TRINITY_DN21509_c0_g1_i1	NW_017544971.1	85.52	221	21	8	3	221	18826	18615	1.22e-55	220
TRINITY_DN21509_c0_g1_i1	NW_017543441.1	88.235	187	19	3	37	221	362281	362096	1.22e-55	220
TRINITY_DN21509_c0_g1_i1	NW_017543441.1	87.831	189	19	4	37	221	348755	348567	4.39e-55	219
TRINITY_DN21509_c0_g1_i1	NW_017543441.1	85.648	216	19	6	8	221	355174	354969	1.58e-54	217
TRINITY_DN21509_c0_g1_i1	NW_017543441.1	87.571	177	20	2	47	221	73541	73365	1.23e-50	204
TRINITY_DN21509_c0_g1_i1	NW_017543441.1	86.982	169	18	4	42	207	343415	343248	1.24e-45	187
TRINITY_DN21509_c0_g1_i1	NW_017543441.1	89.855	69	7	0	153	221	81182	81114	3.59e-16	89.8
TRINITY_DN21509_c0_g1_i1	NW_017539417.1	89.714	175	15	3	37	209	220201	220374	1.22e-55	220
TRINITY_DN21509_c0_g1_i1	NW_017537877.1	89.385	179	13	6	37	209	61431	61609	1.22e-55	220
TRINITY_DN21509_c0_g1_i1	NC_031736.1	89.385	179	13	6	37	209	20221359	20221537	1.22e-55	220
TRINITY_DN21509_c0_g1_i1	NC_031736.1	86.441	177	14	9	42	209	3909427	3909602	4.45e-45	185
TRINITY_DN21509_c0_g1_i1	NC_031729.1	86.765	204	19	5	8	209	16583548	16583745	1.22e-55	220
TRINITY_DN21509_c0_g1_i1	NC_031729.1	85.577	208	26	4	8	212	4689115	4688909	5.68e-54	215
TRINITY_DN21509_c0_g1_i1	NC_031729.1	89.595	173	13	5	42	209	22701241	22701413	5.68e-54	215
TRINITY_DN21509_c0_g1_i1	NC_031729.1	88.889	171	16	3	42	209	13166180	13166350	9.5e-52	207
TRINITY_DN21509_c0_g1_i1	NC_031729.1	98.02	101	2	0	109	209	10257476	10257576	2.68e-42	176
TRINITY_DN21509_c0_g1_i1	NC_031729.1	92.857	112	8	0	110	221	7975373	7975262	2.09e-38	163
TRINITY_DN21509_c0_g1_i1	NC_031729.1	87.786	131	16	0	85	215	21559428	21559298	1.26e-35	154
TRINITY_DN21509_c0_g1_i1	NC_031729.1	85.401	137	20	0	85	221	21559131	21558995	2.72e-32	143
TRINITY_DN21509_c0_g1_i1	NC_031729.1	100	45	0	0	165	209	10256952	10256996	1.67e-14	84.2
TRINITY_DN21509_c0_g1_i1	NW_017546254.1	86.047	215	17	5	8	221	34255	34053	4.39e-55	219
TRINITY_DN21509_c0_g1_i1	NW_017543168.1	85.321	218	24	8	8	221	26897	26684	4.39e-55	219
TRINITY_DN21509_c0_g1_i1	NW_017543000.1	86.765	204	18	6	8	209	481231	481427	4.39e-55	219
TRINITY_DN21509_c0_g1_i1	NW_017543000.1	85.795	176	19	5	37	209	478388	478560	5.76e-44	182
TRINITY_DN21509_c0_g1_i1	NW_017543000.1	88.028	142	17	0	68	209	483054	483195	4.48e-40	169
TRINITY_DN21509_c0_g1_i1	NW_017542525.1	90	170	15	2	42	209	17104	17273	4.39e-55	219
TRINITY_DN21509_c0_g1_i1	NW_017542525.1	88.75	80	8	1	131	209	2935	3014	2.15e-18	97.1
TRINITY_DN21509_c0_g1_i1	NW_017540847.1	87.831	189	19	4	37	221	85830	85642	4.39e-55	219
TRINITY_DN21509_c0_g1_i1	NW_017540847.1	90.909	99	9	0	111	209	64053	64151	1.64e-29	134
TRINITY_DN21509_c0_g1_i1	NW_017540847.1	85.156	128	11	8	36	155	79629	79756	9.84e-27	124
TRINITY_DN21509_c0_g1_i1	NW_017539691.1	85.253	217	26	6	3	215	713429	713215	4.39e-55	219
TRINITY_DN21509_c0_g1_i1	NW_017539691.1	85.635	181	22	4	42	221	716919	716742	1.24e-45	187
TRINITY_DN21509_c0_g1_i1	NC_031704.1	86.341	205	22	6	8	209	583851	584052	4.39e-55	219
TRINITY_DN21509_c0_g1_i1	NC_031704.1	89.024	164	13	4	48	209	13691833	13691673	5.72e-49	198
TRINITY_DN21509_c0_g1_i1	NC_031704.1	86.391	169	21	2	42	209	3812385	3812552	1.6e-44	183
TRINITY_DN21509_c0_g1_i1	NC_031704.1	85.165	182	24	3	42	221	16270424	16270244	1.6e-44	183
TRINITY_DN21509_c0_g1_i1	NC_031704.1	90.4	125	12	0	85	209	13218872	13218996	5.8e-39	165
TRINITY_DN21509_c0_g1_i1	NC_031704.1	90.4	125	12	0	85	209	13233164	13233288	5.8e-39	165
TRINITY_DN21509_c0_g1_i1	NC_031704.1	88.321	137	16	0	85	221	19161651	19161515	5.8e-39	165
TRINITY_DN21509_c0_g1_i1	NC_031704.1	89.6	125	13	0	85	209	13221477	13221601	2.7e-37	159
TRINITY_DN21509_c0_g1_i1	NC_031704.1	89.6	125	13	0	85	209	13229344	13229468	2.7e-37	159
TRINITY_DN21509_c0_g1_i1	NC_031704.1	86.861	137	18	0	85	221	13691541	13691405	1.26e-35	154
TRINITY_DN21509_c0_g1_i1	NC_031704.1	87.611	113	14	0	109	221	7807449	7807337	5.88e-29	132
TRINITY_DN21509_c0_g1_i1	NC_031704.1	86.667	120	11	5	40	155	4984781	4984663	7.61e-28	128
TRINITY_DN21509_c0_g1_i1	NC_031704.1	86.408	103	14	0	119	221	4984661	4984559	2.13e-23	113
TRINITY_DN21509_c0_g1_i1	NW_017542593.1	89.266	177	13	6	37	209	6797	6623	1.58e-54	217
TRINITY_DN21509_c0_g1_i1	NW_017542593.1	89.6	125	13	0	85	209	14175	14299	2.7e-37	159
TRINITY_DN21509_c0_g1_i1	NW_017542593.1	87.2	125	16	0	85	209	13581	13705	2.72e-32	143
TRINITY_DN21509_c0_g1_i1	NW_017542593.1	87.2	125	16	0	85	209	13878	14002	2.72e-32	143
TRINITY_DN21509_c0_g1_i1	NW_017539248.1	85.581	215	22	5	8	221	69661	69455	1.58e-54	217
TRINITY_DN21509_c0_g1_i1	NW_017539248.1	87.978	183	19	3	42	221	62327	62145	2.04e-53	213
TRINITY_DN21509_c0_g1_i1	NW_017539248.1	85.581	215	16	10	9	221	69339	69138	7.34e-53	211
TRINITY_DN21509_c0_g1_i1	NW_017538218.1	85.514	214	24	7	3	209	231760	231973	1.58e-54	217
TRINITY_DN21509_c0_g1_i1	NW_017538218.1	89.205	176	15	4	37	209	237157	237331	1.58e-54	217
TRINITY_DN21509_c0_g1_i1	NW_017538218.1	88.75	160	13	5	62	221	228275	228121	9.57e-47	191
TRINITY_DN21509_c0_g1_i1	NW_017537976.1	87.766	188	19	4	37	221	19227	19041	1.58e-54	217
TRINITY_DN21509_c0_g1_i1	NW_017537953.1	87.5	192	19	4	34	221	1007077	1007267	1.58e-54	217
TRINITY_DN21509_c0_g1_i1	NW_017537953.1	91.72	157	12	1	54	209	1008665	1008821	1.58e-54	217
TRINITY_DN21509_c0_g1_i1	NC_031741.1	89.941	169	15	2	42	209	218915	219082	1.58e-54	217
TRINITY_DN21509_c0_g1_i1	NC_031741.1	86.875	160	16	4	53	209	214006	214163	9.64e-42	174
TRINITY_DN21509_c0_g1_i1	NC_031741.1	91.87	123	10	0	85	207	16808044	16807922	3.47e-41	172
TRINITY_DN21509_c0_g1_i1	NC_031730.1	87.766	188	20	3	37	221	13835228	13835041	1.58e-54	217
TRINITY_DN21509_c0_g1_i1	NC_031730.1	87.791	172	16	5	42	209	5915461	5915631	2.06e-48	196
TRINITY_DN21509_c0_g1_i1	NC_031730.1	88.82	161	13	5	42	197	11742328	11742488	2.66e-47	193
TRINITY_DN21509_c0_g1_i1	NC_031730.1	85	180	16	9	37	209	16432608	16432783	3.47e-41	172
TRINITY_DN21509_c0_g1_i1	NC_031730.1	93.86	114	6	1	109	221	13834941	13834828	1.25e-40	171
TRINITY_DN21509_c0_g1_i1	NC_031730.1	88	125	15	0	85	209	16436224	16436348	5.84e-34	148
TRINITY_DN21509_c0_g1_i1	NC_031730.1	91	100	9	0	110	209	5919980	5920079	4.55e-30	135
TRINITY_DN21509_c0_g1_i1	NC_031730.1	87.324	71	9	0	151	221	6093466	6093396	6.01e-14	82.4
TRINITY_DN21509_c0_g1_i1	NW_017543392.1	85.99	207	22	4	3	209	302893	303092	5.68e-54	215
TRINITY_DN21509_c0_g1_i1	NW_017543246.1	87.435	191	18	6	37	221	115222	115032	5.68e-54	215
TRINITY_DN21509_c0_g1_i1	NW_017543246.1	88.506	174	20	0	48	221	111337	111164	7.34e-53	211
TRINITY_DN21509_c0_g1_i1	NW_017541390.1	87.701	187	19	4	37	221	120721	120537	5.68e-54	215
TRINITY_DN21509_c0_g1_i1	NW_017541390.1	87.845	181	20	2	42	221	120434	120255	7.34e-53	211
TRINITY_DN21509_c0_g1_i1	NW_017539938.1	89.143	175	16	3	37	209	144312	144485	5.68e-54	215
TRINITY_DN21509_c0_g1_i1	NW_017539938.1	90.4	125	12	0	85	209	150132	150256	5.8e-39	165
TRINITY_DN21509_c0_g1_i1	NW_017538181.1	87.701	187	20	3	37	221	138548	138363	5.68e-54	215
TRINITY_DN21509_c0_g1_i1	NW_017537853.1	88.827	179	14	6	37	209	35512	35690	5.68e-54	215
TRINITY_DN21509_c0_g1_i1	NW_017537853.1	91.129	124	11	0	86	209	53620	53743	4.48e-40	169
TRINITY_DN21509_c0_g1_i1	NW_017537853.1	91.057	123	10	1	86	207	33673	33795	5.8e-39	165
TRINITY_DN21509_c0_g1_i1	NC_031728.1	89.941	169	14	3	55	221	6185054	6185221	5.68e-54	215
TRINITY_DN21509_c0_g1_i1	NC_031728.1	89.474	171	15	3	42	209	3115168	3115338	2.04e-53	213
TRINITY_DN21509_c0_g1_i1	NC_031728.1	87.234	188	20	4	37	221	1910616	1910430	7.34e-53	211
TRINITY_DN21509_c0_g1_i1	NC_031728.1	85.572	201	21	6	8	207	7818450	7818257	1.23e-50	204
TRINITY_DN21509_c0_g1_i1	NC_031728.1	86.17	188	22	4	37	221	7813286	7813100	1.59e-49	200
TRINITY_DN21509_c0_g1_i1	NC_031728.1	89.024	164	14	3	48	209	14442480	14442641	1.59e-49	200
TRINITY_DN21509_c0_g1_i1	NC_031728.1	87.647	170	18	3	42	209	20986921	20987089	7.4e-48	195
TRINITY_DN21509_c0_g1_i1	NC_031728.1	90.071	141	13	1	81	221	9587552	9587413	5.76e-44	182
TRINITY_DN21509_c0_g1_i1	NC_031728.1	85.393	178	21	5	37	209	9793658	9793835	2.07e-43	180
TRINITY_DN21509_c0_g1_i1	NC_031728.1	85.057	174	21	5	40	209	3109438	3109610	3.47e-41	172
TRINITY_DN21509_c0_g1_i1	NC_031728.1	87.591	137	17	0	85	221	7828420	7828284	2.7e-37	159
TRINITY_DN21509_c0_g1_i1	NC_031728.1	86.861	137	18	0	85	221	14989393	14989257	1.26e-35	154
TRINITY_DN21509_c0_g1_i1	NC_031728.1	88.889	126	13	1	85	209	21919631	21919756	1.26e-35	154
TRINITY_DN21509_c0_g1_i1	NC_031728.1	87.2	125	16	0	85	209	3109784	3109908	2.72e-32	143
TRINITY_DN21509_c0_g1_i1	NC_031728.1	88.172	93	11	0	117	209	13272204	13272296	7.66e-23	111
TRINITY_DN21509_c0_g1_i1	NC_031728.1	86.813	91	10	1	121	209	13273016	13273106	1.66e-19	100
TRINITY_DN21509_c0_g1_i1	NC_031728.1	97.561	41	1	0	169	209	13272525	13272565	1.3e-10	71.3
TRINITY_DN21509_c0_g1_i1	NC_031714.1	87.831	189	16	6	37	221	11736154	11735969	5.68e-54	215
TRINITY_DN21509_c0_g1_i1	NC_031714.1	87.701	187	19	4	37	221	17414797	17414613	5.68e-54	215
TRINITY_DN21509_c0_g1_i1	NC_031714.1	89.412	170	15	3	42	209	9584724	9584892	7.34e-53	211
TRINITY_DN21509_c0_g1_i1	NC_031714.1	89.172	157	15	1	56	212	9449627	9449473	7.4e-48	195
TRINITY_DN21509_c0_g1_i1	NC_031714.1	85.635	181	21	3	42	221	9009668	9009492	4.45e-45	185
TRINITY_DN21509_c0_g1_i1	NC_031714.1	86.957	138	17	1	85	221	18889788	18889651	1.26e-35	154
TRINITY_DN21509_c0_g1_i1	NW_017545590.1	87.978	183	19	3	42	221	356491	356309	2.04e-53	213
TRINITY_DN21509_c0_g1_i1	NW_017545590.1	86.74	181	23	1	42	221	352099	351919	1.59e-49	200
TRINITY_DN21832_c0_g1_i1	NW_017539792.1	97.059	34	1	0	121	154	310703	310736	1.08e-06	58.4
TRINITY_DN22666_c0_g1_i1	GFWU01006455.1	91.176	272	24	0	3	274	260	531	1.48e-100	370
TRINITY_DN22666_c0_g1_i1	GFWU01006455.1	90.517	116	9	2	160	274	525	639	5.83e-35	152
TRINITY_DN22666_c0_g1_i1	XM_019073918.1	91.176	272	24	0	3	274	139	410	1.48e-100	370
TRINITY_DN22666_c0_g1_i1	GFWU01006456.1	90.809	272	25	0	3	274	205	476	6.87e-99	364
TRINITY_DN22666_c0_g1_i1	XR_002012167.1	90.809	272	25	0	3	274	382	653	6.87e-99	364
TRINITY_DN22666_c0_g1_i1	GFWU01000684.1	88.561	271	31	0	1	271	868	1138	2.51e-88	329
TRINITY_DN22666_c0_g1_i1	XM_019069375.1	88.561	271	31	0	1	271	389	659	2.51e-88	329
TRINITY_DN22666_c0_g1_i1	GFWU01007089.1	87.732	269	33	0	3	271	361	629	7.02e-84	315
TRINITY_DN22666_c0_g1_i1	XM_019089433.1	87.732	269	33	0	3	271	299	567	7.02e-84	315
TRINITY_DN22666_c0_g1_i1	XM_019089432.1	87.732	269	33	0	3	271	408	676	7.02e-84	315
TRINITY_DN22666_c0_g1_i1	GFWU01033309.1	85.556	270	37	2	3	271	1597	1865	7.12e-74	281
TRINITY_DN22666_c0_g1_i1	XM_019114275.1	85.556	270	37	2	3	271	868	1136	7.12e-74	281
TRINITY_DN22666_c0_g1_i1	NW_017537977.1	92.593	189	14	0	86	274	488134	488322	4.29e-71	272
TRINITY_DN22666_c0_g1_i1	NW_017537977.1	92.063	189	15	0	86	274	551558	551746	1.99e-69	267
TRINITY_DN22666_c0_g1_i1	NW_017537977.1	90.517	116	9	2	160	274	488316	488430	5.83e-35	152
TRINITY_DN22666_c0_g1_i1	NW_017537783.1	89.529	191	20	0	87	277	482468	482278	3.36e-62	243
TRINITY_DN22666_c0_g1_i1	NW_017540287.1	89.189	185	20	0	87	271	490532	490716	7.27e-59	231
TRINITY_DN22666_c0_g1_i1	GFWU01011407.1	87.647	170	21	0	3	172	558	727	7.38e-49	198
TRINITY_DN22666_c0_g1_i1	XM_019103102.1	87.647	170	21	0	3	172	298	467	7.38e-49	198
TRINITY_DN22666_c0_g1_i1	NW_017545566.1	87.283	173	22	0	3	175	6718	6546	7.38e-49	198
TRINITY_DN22666_c0_g1_i1	NC_031722.1	87.356	174	20	2	3	175	3803147	3802975	7.38e-49	198
TRINITY_DN22666_c0_g1_i1	NC_031722.1	87.356	174	20	2	3	175	3864026	3863854	7.38e-49	198
TRINITY_DN22666_c0_g1_i1	GFWU01026656.1	91.304	92	8	0	183	274	431	522	3.53e-27	126
TRINITY_DN22666_c0_g1_i1	XM_019106214.1	91.304	92	8	0	183	274	1	92	3.53e-27	126
TRINITY_DN22666_c0_g1_i1	NC_031708.1	91.304	92	8	0	183	274	11226735	11226826	3.53e-27	126
TRINITY_DN23798_c0_g1_i1	XR_002012167.1	93.59	78	5	0	1	78	1163	1240	2.03e-24	117
TRINITY_DN23798_c0_g1_i1	XM_019073918.1	93.59	78	5	0	1	78	920	997	2.03e-24	117
TRINITY_DN23798_c0_g1_i1	NW_017537977.1	93.59	78	5	0	1	78	489137	489214	2.03e-24	117
TRINITY_DN23798_c0_g1_i1	NW_017537977.1	93.59	78	5	0	1	78	489562	489639	2.03e-24	117
TRINITY_DN23798_c0_g1_i1	NW_017537977.1	93.59	78	5	0	1	78	552449	552526	2.03e-24	117
TRINITY_DN23798_c0_g1_i1	XM_019106214.1	92.308	78	6	0	1	78	602	679	9.45e-23	111
TRINITY_DN23798_c0_g1_i1	NC_031708.1	92.308	78	6	0	1	78	11227531	11227608	9.45e-23	111
TRINITY_DN23798_c0_g1_i1	GFWU01026656.1	92.958	71	5	0	1	71	1032	1102	1.58e-20	104
TRINITY_DN23798_c0_g1_i1	GFWU01006456.1	92.958	71	5	0	1	71	920	990	1.58e-20	104
TRINITY_DN23798_c0_g1_i1	GFWU01006455.1	91.379	58	5	0	1	58	1149	1206	2.66e-13	80.5
