# Supplementary material for: The genome, transcriptome, and proteome of the fish parasite Pomphorhynchus laevis (Acanthocephala)
Source: PLoS One. 2020 Jun 23;15(6):e0232973. doi: 10.1371/journal.pone.0232973 (PMC7310846; doi:10.1371/journal.pone.0232973)
Supplement: S3 Table — Classification into clusters with direct involvement in energy metabolism, clusters without such an involvement, and clusters with uncertain classification or lacking an annotation. (XLSX) [file pone.0232973.s003.xlsx]

## Sheet: Tabelle1
Single-copy cluster	Annotation (OrthoVenn)	GO terms (OrthoVenn)	Classification
cluster6301	6-phosphogluconate dehydrogenase, decarboxylating	GO:0050661; F:NADP binding; IEA:InterPro; GO:0004616; F:phosphogluconate dehydrogenase (decarboxylating) activity; IEA:UniProtKB-EC; GO:0019521; P:D-gluconate metabolic process; IEA:UniProtKB-KW; GO:0006098; P:pentose-phosphate shunt; IEA:UniProtKB-UniPathway	energy metabolism
cluster6234	Acetyl-CoA carboxylase	GO:0005829; C:cytosol; ISS:dictyBase; GO:0005789; C:endoplasmic reticulum membrane; ISS:dictyBase; GO:0005739; C:mitochondrion; ISS:dictyBase; GO:0003989; F:acetyl-CoA carboxylase activity; ISS:dictyBase; GO:0005524; F:ATP binding; IEA:UniProtKB-KW; GO:0004075; F:biotin carboxylase activity; ISS:dictyBase; GO:0046872; F:metal ion binding; IEA:UniProtKB-KW; GO:0006633; P:fatty acid biosynthetic pr…	energy metabolism
cluster6085	Acyl carrier protein, mitochondrial	GO:0005739; C:mitochondrion; ISS:dictyBase; GO:0070469; C:respiratory chain; IEA:UniProtKB-KW; GO:0006633; P:fatty acid biosynthetic process; IEA:UniProtKB-UniPathway; GO:0055114; P:oxidation-reduction process; IEA:UniProtKB-KW	energy metabolism
cluster5927	Acyl-CoA-binding domain-containing protein 6 homolog	GO:0005737; C:cytoplasm; IEA:UniProtKB-KW; GO:0000062; F:fatty-acyl-CoA binding; IEA:InterPro; GO:0008289; F:lipid binding; IEA:UniProtKB-KW	energy metabolism
cluster5285	Adenylosuccinate lyase	GO:0070626; F:(S)-2-(5-amino-1-(5-phospho-D-ribosyl)imidazole-4-carboxamido)succinate AMP-lyase (fumarate-forming) activity; IEA:UniProtKB-EC; GO:0004018; F:N6-(1,2-dicarboxyethyl)AMP AMP-lyase (fumarate-forming) activity; IEA:UniProtKB-EC; GO:0044208; P:'de novo' AMP biosynthetic process; IEA:UniProtKB-UniPathway; GO:0006189; P:'de novo' IMP biosynthetic process; IEA:UniProtKB-UniPathway	energy metabolism
cluster5183	ATP synthase subunit alpha, mitochondrial	GO:0005743; C:mitochondrial inner membrane; IEA:UniProtKB-KW; GO:0045261; C:proton-transporting ATP synthase complex, catalytic core F(1); IEA:UniProtKB-KW; GO:0005524; F:ATP binding; IEA:UniProtKB-KW; GO:0046933; F:proton-transporting ATP synthase activity, rotational mechanism; IEA:InterPro; GO:0046961; F:proton-transporting ATPase activity, rotational mechanism; IEA:InterPro; GO:0015991; P:ATP…	energy metabolism
cluster5962	ATP synthase subunit delta, mitochondrial	GO:0005743; C:mitochondrial inner membrane; IEA:UniProtKB-KW; GO:0005739; C:mitochondrion; IDA:WormBase; GO:0045261; C:proton-transporting ATP synthase complex, catalytic core F(1); IEA:UniProtKB-KW; GO:0046933; F:proton-transporting ATP synthase activity, rotational mechanism; IEA:InterPro; GO:0046961; F:proton-transporting ATPase activity, rotational mechanism; IEA:InterPro; GO:0015986; P:ATP s…	energy metabolism
cluster5063	ATP synthase subunit gamma, mitochondrial	GO:0005756; C:mitochondrial proton-transporting ATP synthase, central stalk; ISS:dictyBase; GO:0045335; C:phagocytic vesicle; IDA:dictyBase; GO:0046933; F:proton-transporting ATP synthase activity, rotational mechanism; IEA:InterPro; GO:0046961; F:proton-transporting ATPase activity, rotational mechanism; IEA:InterPro; GO:0015986; P:ATP synthesis coupled proton transport; IEA:InterPro	energy metabolism
cluster6205	Coenzyme Q-binding protein COQ10, mitochondrial	GO:0005743; C:mitochondrial inner membrane; IEA:UniProtKB-KW; GO:0005739; C:mitochondrion; ISS:dictyBase; GO:0048039; F:ubiquinone binding; ISS:dictyBase	energy metabolism
cluster5835	Cytochrome c oxidase assembly protein ctaG	GO:0016021; C:integral component of membrane; IEA:UniProtKB-KW; GO:0005743; C:mitochondrial inner membrane; IEA:UniProtKB-KW; GO:0005507; F:copper ion binding; IEA:InterPro	energy metabolism
cluster5116	Cytochrome c1, heme protein, mitochondrial	GO:0016021; C:integral component of membrane; IEA:UniProtKB-KW; GO:0005743; C:mitochondrial inner membrane; ISS:dictyBase; GO:0070469; C:respiratory chain; IEA:UniProtKB-KW; GO:0009055; F:electron carrier activity; IEA:InterPro; GO:0020037; F:heme binding; IEA:InterPro; GO:0005506; F:iron ion binding; IEA:InterPro; GO:0055114; P:oxidation-reduction process; IEA:UniProtKB-KW	energy metabolism
cluster5910	Electron transfer flavoprotein subunit alpha, mitochondrial	GO:0005739; C:mitochondrion; IEA:UniProtKB-KW; GO:0009055; F:electron carrier activity; IEA:InterPro; GO:0050660; F:flavin adenine dinucleotide binding; IEA:InterPro; GO:0055114; P:oxidation-reduction process; IEA:UniProtKB-KW	energy metabolism
cluster6124	Fructose-bisphosphate aldolase	GO:0004332; F:fructose-bisphosphate aldolase activity; IEA:UniProtKB-EC; GO:0006096; P:glycolytic process; IEA:UniProtKB-UniPathway	energy metabolism
cluster6438	Fumarate hydratase, mitochondrial	GO:0005737; C:cytoplasm; ISS:dictyBase; GO:0005739; C:mitochondrion; ISS:dictyBase; GO:0045335; C:phagocytic vesicle; IDA:dictyBase; GO:0045239; C:tricarboxylic acid cycle enzyme complex; IEA:InterPro; GO:0004333; F:fumarate hydratase activity; ISS:dictyBase; GO:0006106; P:fumarate metabolic process; ISS:dictyBase; GO:0009617; P:response to bacterium; IEP:dictyBase; GO:0006099; P:tricarboxylic ac…	energy metabolism
cluster5179	Glycogen phosphorylase 2	GO:0005622; C:intracellular; IDA:dictyBase; GO:0008184; F:glycogen phosphorylase activity; IDA:dictyBase; GO:0030170; F:pyridoxal phosphate binding; IEA:InterPro; GO:0005980; P:glycogen catabolic process; IDA:dictyBase	energy metabolism
cluster6366	Malate dehydrogenase, mitochondrial	GO:0005739; C:mitochondrion; IEA:UniProtKB-KW; GO:0030060; F:L-malate dehydrogenase activity; IEA:UniProtKB-EC; GO:0044262; P:cellular carbohydrate metabolic process; IEA:InterPro; GO:0006099; P:tricarboxylic acid cycle; IEA:UniProtKB-KW	energy metabolism
cluster6299	NADH dehydrogenase [ubiquinone] 1 alpha subcomplex subunit 9, mitochondrial	GO:0005747; C:mitochondrial respiratory chain complex I; ISS:dictyBase; GO:0003954; F:NADH dehydrogenase activity; ISS:dictyBase; GO:0006120; P:mitochondrial electron transport, NADH to ubiquinone; ISS:dictyBase	energy metabolism
cluster6266	NADH dehydrogenase [ubiquinone] flavoprotein 1, mitochondrial	GO:0031966; C:mitochondrial membrane; ISS:UniProtKB; GO:0005747; C:mitochondrial respiratory chain complex I; ISS:UniProtKB; GO:0005739; C:mitochondrion; ISS:dictyBase; GO:0051539; F:4 iron, 4 sulfur cluster binding; IEA:UniProtKB-KW; GO:0010181; F:FMN binding; IEA:InterPro; GO:0046872; F:metal ion binding; IEA:UniProtKB-KW; GO:0051287; F:NAD binding; IEA:InterPro; GO:0008137; F:NADH dehydrogenas…	energy metabolism
cluster5168	NADH dehydrogenase [ubiquinone] flavoprotein 2, mitochondrial	GO:0005747; C:mitochondrial respiratory chain complex I; IBA:RefGenome; GO:0051537; F:2 iron, 2 sulfur cluster binding; IEA:UniProtKB-KW; GO:0009055; F:electron carrier activity; ISS:dictyBase; GO:0046872; F:metal ion binding; IEA:UniProtKB-KW; GO:0008137; F:NADH dehydrogenase (ubiquinone) activity; IBA:RefGenome; GO:0006120; P:mitochondrial electron transport, NADH to ubiquinone; IBA:RefGenome	energy metabolism
cluster6224	NADH-ubiquinone oxidoreductase 49 kDa subunit homolog	GO:0005739; C:mitochondrion; IEA:UniProtKB-KW; GO:0070469; C:respiratory chain; IEA:UniProtKB-KW; GO:0051287; F:NAD binding; IEA:InterPro; GO:0008137; F:NADH dehydrogenase (ubiquinone) activity; IEA:UniProtKB-EC; GO:0048038; F:quinone binding; IEA:InterPro	energy metabolism
cluster6105	NADH-ubiquinone oxidoreductase 75 kDa subunit	GO:0005743; C:mitochondrial inner membrane; IEA:UniProtKB-KW; GO:0070469; C:respiratory chain; IEA:UniProtKB-KW; GO:0051537; F:2 iron, 2 sulfur cluster binding; IEA:UniProtKB-KW; GO:0051539; F:4 iron, 4 sulfur cluster binding; IEA:UniProtKB-KW; GO:0009055; F:electron carrier activity; IEA:InterPro; GO:0046872; F:metal ion binding; IEA:UniProtKB-KW; GO:0008137; F:NADH dehydrogenase (ubiquinone) ac…	energy metabolism
cluster6244	NADH-ubiquinone oxidoreductase subunit 9	GO:0005743; C:mitochondrial inner membrane; IEA:UniProtKB-KW; GO:0070469; C:respiratory chain; IEA:UniProtKB-KW; GO:0008137; F:NADH dehydrogenase (ubiquinone) activity; IEA:UniProtKB-EC	energy metabolism
cluster6324	Phosphatidylglycerophosphatase and protein-tyrosine phosphatase 1	GO:0005743; C:mitochondrial inner membrane; IEA:UniProtKB-KW; GO:0008962; F:phosphatidylglycerophosphatase activity; IEA:UniProtKB-EC; GO:0004439; F:phosphatidylinositol-4,5-bisphosphate 5-phosphatase activity; IBA:RefGenome; GO:0004725; F:protein tyrosine phosphatase activity; IEA:UniProtKB-EC; GO:0008138; F:protein tyrosine/serine/threonine phosphatase activity; NAS:FlyBase; GO:0006200; P:ATP c…	energy metabolism
cluster5145	Phosphoglycerate kinase, glycosomal	GO:0020015; C:glycosome; IEA:UniProtKB-KW; GO:0005524; F:ATP binding; IEA:UniProtKB-KW; GO:0004618; F:phosphoglycerate kinase activity; IEA:UniProtKB-EC; GO:0006096; P:glycolytic process; IEA:UniProtKB-UniPathway	energy metabolism
cluster5120	Probable 2-hydroxyacyl-CoA lyase 1	GO:0005737; C:cytoplasm; IEA:UniProtKB-KW; GO:0016831; F:carboxy-lyase activity; IEA:UniProtKB-KW; GO:0000287; F:magnesium ion binding; IEA:InterPro; GO:0030976; F:thiamine pyrophosphate binding; IEA:InterPro	energy metabolism
cluster5855	Probable acetyl-CoA acetyltransferase	GO:0005829; C:cytosol; ISS:dictyBase; GO:0003985; F:acetyl-CoA C-acetyltransferase activity; IDA:dictyBase; GO:0046872; F:metal ion binding; IEA:UniProtKB-KW; GO:0006696; P:ergosterol biosynthetic process; ISS:dictyBase	energy metabolism
cluster6110	Probable aspartate aminotransferase, cytoplasmic	GO:0005737; C:cytoplasm; IEA:UniProtKB-KW; GO:0004069; F:L-aspartate:2-oxoglutarate aminotransferase activity; ISS:UniProtKB; GO:0080130; F:L-phenylalanine:2-oxoglutarate aminotransferase activity; IEA:UniProtKB-EC; GO:0030170; F:pyridoxal phosphate binding; IEA:InterPro; GO:0006103; P:2-oxoglutarate metabolic process; ISS:UniProtKB; GO:0006531; P:aspartate metabolic process; ISS:UniProtKB; GO:00…	energy metabolism
cluster6322	Probable cytochrome c-type heme lyase	GO:0005743; C:mitochondrial inner membrane; IEA:UniProtKB-KW; GO:0005739; C:mitochondrion; ISS:dictyBase; GO:0004408; F:holocytochrome-c synthase activity; ISS:dictyBase; GO:0046872; F:metal ion binding; IEA:UniProtKB-KW; GO:0018063; P:cytochrome c-heme linkage; ISS:dictyBase	energy metabolism
cluster5275	Probable enoyl-CoA hydratase, mitochondrial	GO:0005739; C:mitochondrion; IDA:WormBase; GO:0004300; F:enoyl-CoA hydratase activity; IEA:UniProtKB-EC; GO:0006635; P:fatty acid beta-oxidation; IEA:UniProtKB-UniPathway	energy metabolism
cluster5227	Probable isocitrate dehydrogenase [NAD] subunit beta, mitochondrial	GO:0005739; C:mitochondrion; IEA:UniProtKB-KW; GO:0004449; F:isocitrate dehydrogenase (NAD+) activity; IEA:UniProtKB-EC; GO:0000287; F:magnesium ion binding; IEA:InterPro; GO:0051287; F:NAD binding; IEA:InterPro; GO:0006099; P:tricarboxylic acid cycle; IEA:UniProtKB-KW	energy metabolism
cluster6343	Probable malate dehydrogenase 2, mitochondrial	GO:0005739; C:mitochondrion; IEA:UniProtKB-KW; GO:0045335; C:phagocytic vesicle; IDA:dictyBase; GO:0030060; F:L-malate dehydrogenase activity; IEA:UniProtKB-EC; GO:0044262; P:cellular carbohydrate metabolic process; IEA:InterPro; GO:0006108; P:malate metabolic process; IEA:InterPro; GO:0006099; P:tricarboxylic acid cycle; IEA:UniProtKB-KW	energy metabolism
cluster5230	Probable methylmalonyl-CoA mutase, mitochondrial	GO:0005739; C:mitochondrion; IDA:WormBase; GO:0031419; F:cobalamin binding; IEA:UniProtKB-KW; GO:0046872; F:metal ion binding; IEA:UniProtKB-KW; GO:0004494; F:methylmalonyl-CoA mutase activity; IEA:UniProtKB-EC	energy metabolism
cluster5245	Probable NADH dehydrogenase [ubiquinone] 1 alpha subcomplex subunit 5	GO:0005747; C:mitochondrial respiratory chain complex I; ISS:dictyBase; GO:0008137; F:NADH dehydrogenase (ubiquinone) activity; ISS:dictyBase; GO:0006120; P:mitochondrial electron transport, NADH to ubiquinone; ISS:dictyBase	energy metabolism
cluster6274	Probable phosphoglucomutase-2	GO:0005829; C:cytosol; IBA:RefGenome; GO:0000287; F:magnesium ion binding; IEA:InterPro; GO:0004614; F:phosphoglucomutase activity; IBA:RefGenome; GO:0019388; P:galactose catabolic process; IBA:RefGenome; GO:0006006; P:glucose metabolic process; IBA:RefGenome; GO:0005978; P:glycogen biosynthetic process; IBA:RefGenome	energy metabolism
cluster5298	Probable phosphoglycerate mutase	GO:0005829; C:cytosol; ISS:dictyBase; GO:0045335; C:phagocytic vesicle; IDA:dictyBase; GO:0004083; F:bisphosphoglycerate 2-phosphatase activity; IEA:UniProtKB-EC; GO:0004082; F:bisphosphoglycerate mutase activity; IEA:UniProtKB-EC; GO:0004619; F:phosphoglycerate mutase activity; ISS:dictyBase; GO:0006094; P:gluconeogenesis; ISS:dictyBase; GO:0006096; P:glycolytic process; ISS:dictyBase	energy metabolism
cluster6315	Probable ribokinase	GO:0005524; F:ATP binding; IEA:UniProtKB-KW; GO:0004747; F:ribokinase activity; IEA:UniProtKB-EC; GO:0019303; P:D-ribose catabolic process; IEA:UniProtKB-UniPathway	energy metabolism
cluster5992	Probable succinyl-CoA:3-ketoacid coenzyme A transferase, mitochondrial	GO:0005739; C:mitochondrion; ISS:dictyBase; GO:0045335; C:phagocytic vesicle; IDA:dictyBase; GO:0008260; F:3-oxoacid CoA-transferase activity; ISS:dictyBase; GO:0046950; P:cellular ketone body metabolic process; ISS:dictyBase; GO:0046952; P:ketone body catabolic process; IEA:InterPro	energy metabolism
cluster5083	Probable trans-2-enoyl-CoA reductase 2, mitochondrial	GO:0005739; C:mitochondrion; IEA:UniProtKB-KW; GO:0019166; F:trans-2-enoyl-CoA reductase (NADPH) activity; IEA:UniProtKB-EC; GO:0008270; F:zinc ion binding; IEA:InterPro; GO:0006633; P:fatty acid biosynthetic process; IEA:UniProtKB-KW	energy metabolism
cluster5080	Probable transaldolase	GO:0005737; C:cytoplasm; IEA:UniProtKB-KW; GO:0004801; F:sedoheptulose-7-phosphate:D-glyceraldehyde-3-phosphate glyceronetransferase activity; IEA:UniProtKB-EC; GO:0006098; P:pentose-phosphate shunt; IEA:UniProtKB-UniPathway	energy metabolism
cluster6367	Putative 6-phosphogluconolactonase	GO:0005783; C:endoplasmic reticulum; IDA:WormBase; GO:0030017; C:sarcomere; IDA:WormBase; GO:0055120; C:striated muscle dense body; IDA:WormBase; GO:0017057; F:6-phosphogluconolactonase activity; IEA:UniProtKB-EC; GO:0006098; P:pentose-phosphate shunt; IEA:UniProtKB-UniPathway	energy metabolism
cluster5873	Succinate dehydrogenase assembly factor 2-B, mitochondrial {ECO:0000255|HAMAP-Rule:MF_03057}	GO:0005739; C:mitochondrion; ISS:UniProtKB; GO:0006121; P:mitochondrial electron transport, succinate to ubiquinone; ISS:UniProtKB; GO:0018293; P:protein-FAD linkage; ISS:UniProtKB	energy metabolism
cluster6122	Succinate dehydrogenase assembly factor 4, mitochondrial {ECO:0000250|UniProtKB:P38345}	N/A	energy metabolism
cluster6131	Succinyl-CoA ligase [GDP-forming] subunit alpha-1, mitochondrial	GO:0042566; C:hydrogenosome; IEA:UniProtKB-KW; GO:0003878; F:ATP citrate synthase activity; IEA:InterPro; GO:0048037; F:cofactor binding; IEA:InterPro; GO:0005525; F:GTP binding; IEA:UniProtKB-KW; GO:0004775; F:succinate-CoA ligase (ADP-forming) activity; IEA:InterPro; GO:0004776; F:succinate-CoA ligase (GDP-forming) activity; IEA:UniProtKB-EC; GO:0006099; P:tricarboxylic acid cycle; IEA:UniProtK…	energy metabolism
cluster6336	10 kDa heat shock protein, mitochondrial {ECO:0000250|UniProtKB:P61604}	GO:0005739; C:mitochondrion; IEA:UniProtKB-KW; GO:0005524; F:ATP binding; IEA:InterPro; GO:0006457; P:protein folding; IEA:InterPro	no energy metabolism
cluster6027	26S proteasome non-ATPase regulatory subunit 1	GO:0005938; C:cell cortex; IDA:WormBase; GO:0005737; C:cytoplasm; IDA:WormBase; GO:0072686; C:mitotic spindle; IDA:WormBase; GO:0031965; C:nuclear membrane; IDA:WormBase; GO:0005634; C:nucleus; IDA:WormBase; GO:0005886; C:plasma membrane; IDA:WormBase; GO:0000502; C:proteasome complex; IEA:UniProtKB-KW; GO:0030234; F:enzyme regulator activity; IEA:InterPro; GO:0005080; F:protein kinase C binding;…	no energy metabolism
cluster6031	26S proteasome non-ATPase regulatory subunit 14	GO:0005875; C:microtubule associated complex; IDA:FlyBase; GO:0005838; C:proteasome regulatory particle; IDA:FlyBase; GO:0008541; C:proteasome regulatory particle, lid subcomplex; ISS:FlyBase; GO:0046872; F:metal ion binding; IEA:UniProtKB-KW; GO:0008237; F:metallopeptidase activity; IEA:UniProtKB-KW; GO:0009987; P:cellular process; IMP:FlyBase; GO:0032436; P:positive regulation of proteasomal ub…	no energy metabolism
cluster5837	26S proteasome non-ATPase regulatory subunit 9 {ECO:0000250|UniProtKB:O00233}	GO:0006974; P:cellular response to DNA damage stimulus; IMP:FlyBase	no energy metabolism
cluster6280	39S ribosomal protein L22, mitochondrial	GO:0005762; C:mitochondrial large ribosomal subunit; ISS:FlyBase; GO:0005739; C:mitochondrion; ISS:UniProtKB; GO:0003735; F:structural constituent of ribosome; ISS:FlyBase; GO:0006412; P:translation; ISS:FlyBase	no energy metabolism
cluster5101	39S ribosomal protein L39, mitochondrial	GO:0005762; C:mitochondrial large ribosomal subunit; ISS:FlyBase; GO:0000166; F:nucleotide binding; IEA:InterPro; GO:0003735; F:structural constituent of ribosome; ISS:FlyBase; GO:0031047; P:gene silencing by RNA; IEA:UniProtKB-KW; GO:0006417; P:regulation of translation; IEA:UniProtKB-KW; GO:0006412; P:translation; ISS:FlyBase	no energy metabolism
cluster5107	39S ribosomal protein L51, mitochondrial	GO:0005762; C:mitochondrial large ribosomal subunit; ISS:UniProtKB; GO:0003735; F:structural constituent of ribosome; ISS:UniProtKB; GO:0006412; P:translation; ISS:UniProtKB	no energy metabolism
cluster5891	39S ribosomal protein L9, mitochondrial	GO:0005762; C:mitochondrial large ribosomal subunit; TAS:UniProtKB; GO:0003735; F:structural constituent of ribosome; TAS:UniProtKB; GO:0006412; P:translation; TAS:UniProtKB	no energy metabolism
cluster5934	40S ribosomal protein S11	GO:0005840; C:ribosome; IEA:UniProtKB-KW; GO:0003735; F:structural constituent of ribosome; ISS:dictyBase; GO:0006412; P:translation; ISS:dictyBase	no energy metabolism
cluster5024	40S ribosomal protein S12	GO:0005840; C:ribosome; IEA:UniProtKB-KW; GO:0003735; F:structural constituent of ribosome; IEA:InterPro; GO:0006412; P:translation; IEA:InterPro	no energy metabolism
cluster6378	40S ribosomal protein S17	GO:0022627; C:cytosolic small ribosomal subunit; IBA:RefGenome; GO:0003735; F:structural constituent of ribosome; ISS:dictyBase; GO:0000028; P:ribosomal small subunit assembly; IBA:RefGenome; GO:0006412; P:translation; ISS:dictyBase; GO:0006414; P:translational elongation; IBA:RefGenome	no energy metabolism
cluster5142	40S ribosomal protein S19	GO:0005840; C:ribosome; IEA:UniProtKB-KW; GO:0003723; F:RNA binding; ISS:dictyBase; GO:0003735; F:structural constituent of ribosome; ISS:dictyBase; GO:0006412; P:translation; ISS:dictyBase	no energy metabolism
cluster5062	40S ribosomal protein S2	GO:0015935; C:small ribosomal subunit; IEA:InterPro; GO:0003723; F:RNA binding; IEA:InterPro; GO:0003735; F:structural constituent of ribosome; IEA:InterPro; GO:0006412; P:translation; IEA:InterPro	no energy metabolism
cluster6209	40S ribosomal protein S20	GO:0015935; C:small ribosomal subunit; IEA:InterPro; GO:0003723; F:RNA binding; ISS:dictyBase; GO:0003735; F:structural constituent of ribosome; ISS:dictyBase; GO:0006412; P:translation; ISS:dictyBase	no energy metabolism
cluster5241	40S ribosomal protein S6	GO:0005840; C:ribosome; IEA:UniProtKB-KW; GO:0003735; F:structural constituent of ribosome; IEA:InterPro; GO:0006412; P:translation; IEA:InterPro	no energy metabolism
cluster5020	40S ribosomal protein S9	GO:0005737; C:cytoplasm; IDA:FlyBase; GO:0000228; C:nuclear chromosome; IDA:FlyBase; GO:0005730; C:nucleolus; IDA:FlyBase; GO:0005840; C:ribosome; IDA:FlyBase; GO:0015935; C:small ribosomal subunit; IEA:InterPro; GO:0019843; F:rRNA binding; IEA:UniProtKB-KW; GO:0003735; F:structural constituent of ribosome; IDA:FlyBase; GO:0000022; P:mitotic spindle elongation; IMP:FlyBase; GO:0007052; P:mitotic …	no energy metabolism
cluster5830	5'-3' exoribonuclease 2 homolog	GO:0005730; C:nucleolus; ISS:UniProtKB; GO:0005634; C:nucleus; IDA:WormBase; GO:0008409; F:5'-3' exonuclease activity; ISS:UniProtKB; GO:0004534; F:5'-3' exoribonuclease activity; IDA:WormBase; GO:0003676; F:nucleic acid binding; IEA:InterPro; GO:0008270; F:zinc ion binding; IEA:InterPro; GO:0000738; P:DNA catabolic process, exonucleolytic; ISS:UniProtKB; GO:0006353; P:DNA-templated transcription…	no energy metabolism
cluster5206	60S ribosomal protein L11	GO:0005840; C:ribosome; IEA:UniProtKB-KW; GO:0019843; F:rRNA binding; IEA:UniProtKB-KW; GO:0003735; F:structural constituent of ribosome; IEA:InterPro; GO:0006412; P:translation; IEA:InterPro	no energy metabolism
cluster5898	60S ribosomal protein L11, mitochondrial	GO:0005739; C:mitochondrion; IEA:UniProtKB-KW; GO:0005840; C:ribosome; IEA:UniProtKB-KW; GO:0003735; F:structural constituent of ribosome; IEA:InterPro; GO:0006412; P:translation; IEA:InterPro	no energy metabolism
cluster5853	60S ribosomal protein L13a	GO:0015934; C:large ribosomal subunit; IEA:InterPro; GO:0003735; F:structural constituent of ribosome; IEA:InterPro; GO:0006412; P:translation; IEA:InterPro	no energy metabolism
cluster6133	60S ribosomal protein L18	GO:0005840; C:ribosome; IEA:UniProtKB-KW; GO:0003735; F:structural constituent of ribosome; IEA:InterPro; GO:0006412; P:translation; IEA:InterPro	no energy metabolism
cluster5842	60S ribosomal protein L21	GO:0005840; C:ribosome; IEA:UniProtKB-KW; GO:0003735; F:structural constituent of ribosome; IEA:InterPro; GO:0006412; P:translation; IEA:InterPro	no energy metabolism
cluster5864	60S ribosomal protein L28	GO:0005840; C:ribosome; IEA:UniProtKB-KW; GO:0003735; F:structural constituent of ribosome; IEA:InterPro; GO:0006412; P:translation; IEA:InterPro	no energy metabolism
cluster5140	60S ribosomal protein L30	GO:0005840; C:ribosome; IEA:UniProtKB-KW; GO:0003735; F:structural constituent of ribosome; IEA:InterPro; GO:0006412; P:translation; IEA:InterPro	no energy metabolism
cluster6182	60S ribosome subunit biogenesis protein NIP7 homolog	GO:0005730; C:nucleolus; ISS:dictyBase; GO:0003723; F:RNA binding; IEA:UniProtKB-KW; GO:0042273; P:ribosomal large subunit biogenesis; ISS:dictyBase; GO:0042255; P:ribosome assembly; IEA:InterPro	no energy metabolism
cluster6350	ABC transporter C family member 5	GO:0016021; C:integral component of membrane; IEA:UniProtKB-KW; GO:0005524; F:ATP binding; IEA:UniProtKB-KW; GO:0042626; F:ATPase activity, coupled to transmembrane movement of substances; ISS:dictyBase; GO:0005215; F:transporter activity; ISS:dictyBase; GO:0006810; P:transport; ISS:dictyBase	no energy metabolism
cluster5131	ABC transporter G family member 6	GO:0016021; C:integral component of membrane; IEA:UniProtKB-KW; GO:0005524; F:ATP binding; IEA:UniProtKB-KW; GO:0042626; F:ATPase activity, coupled to transmembrane movement of substances; ISS:dictyBase; GO:0031288; P:sorocarp morphogenesis; IMP:dictyBase; GO:0055085; P:transmembrane transport; ISS:GOC; GO:0006810; P:transport; ISS:dictyBase	no energy metabolism
cluster6332	Actin, acrosomal process isoform	GO:0005737; C:cytoplasm; IEA:UniProtKB-KW; GO:0005856; C:cytoskeleton; IEA:UniProtKB-KW; GO:0005524; F:ATP binding; IEA:UniProtKB-KW	no energy metabolism
cluster6128	Actin, larval muscle-type	GO:0005737; C:cytoplasm; IEA:UniProtKB-KW; GO:0005856; C:cytoskeleton; IEA:UniProtKB-KW; GO:0005524; F:ATP binding; IEA:UniProtKB-KW	no energy metabolism
cluster6445	Actin-interacting protein 1	GO:0042643; C:actomyosin, actin portion; IDA:WormBase; GO:0030016; C:myofibril; IDA:WormBase; GO:0016528; C:sarcoplasm; IDA:WormBase; GO:0003779; F:actin binding; ISS:WormBase; GO:0051015; F:actin filament binding; IDA:WormBase; GO:0040011; P:locomotion; IMP:WormBase; GO:0071689; P:muscle thin filament assembly; IMP:WormBase; GO:0030837; P:negative regulation of actin filament polymerization; IDA…	no energy metabolism
cluster5085	Actin-related protein 2/3 complex subunit 3	GO:0005885; C:Arp2/3 protein complex; IDA:dictyBase; GO:0031252; C:cell leading edge; IC:dictyBase; GO:0030864; C:cortical actin cytoskeleton; IC:dictyBase; GO:0030175; C:filopodium; IC:dictyBase; GO:0045335; C:phagocytic vesicle; TAS:dictyBase; GO:0030670; C:phagocytic vesicle membrane; IDA:dictyBase; GO:0031143; C:pseudopodium; IC:dictyBase; GO:0030041; P:actin filament polymerization; TAS:dict…	no energy metabolism
cluster5313	Activating signal cointegrator 1 complex subunit 3-like	GO:0005681; C:spliceosomal complex; ISS:dictyBase; GO:0005524; F:ATP binding; IEA:UniProtKB-KW; GO:0004386; F:helicase activity; IEA:UniProtKB-KW; GO:0003676; F:nucleic acid binding; IEA:InterPro; GO:0008380; P:RNA splicing; ISS:dictyBase	no energy metabolism
cluster5053	Adenosylhomocysteinase	GO:0004013; F:adenosylhomocysteinase activity; IEA:UniProtKB-EC; GO:0006730; P:one-carbon metabolic process; IEA:UniProtKB-KW	no energy metabolism
cluster5258	Adenylate cyclase, aggregation specific	GO:0042995; C:cell projection; IEA:UniProtKB-KW; GO:0031254; C:cell trailing edge; IDA:dictyBase; GO:0005887; C:integral component of plasma membrane; TAS:dictyBase; GO:0004016; F:adenylate cyclase activity; IDA:dictyBase; GO:0005524; F:ATP binding; IEA:UniProtKB-KW; GO:0046872; F:metal ion binding; IEA:UniProtKB-KW; GO:0007015; P:actin filament organization; IMP:dictyBase; GO:0031152; P:aggregat…	no energy metabolism
cluster5046	Adenylyltransferase and sulfurtransferase MOCS3 {ECO:0000255|HAMAP-Rule:MF_03049}	GO:0005829; C:cytosol; ISS:UniProtKB; GO:0005524; F:ATP binding; IEA:UniProtKB-KW; GO:0046872; F:metal ion binding; IEA:UniProtKB-KW; GO:0061605; F:molybdopterin-synthase adenylyltransferase activity; IEA:UniProtKB-EC; GO:0061604; F:molybdopterin-synthase sulfurtransferase activity; IEA:UniProtKB-EC; GO:0004792; F:thiosulfate sulfurtransferase activity; ISS:UniProtKB; GO:0018192; P:enzyme active …	no energy metabolism
cluster5271	Adenylyltransferase and sulfurtransferase MOCS3 {ECO:0000255|HAMAP-Rule:MF_03049}	GO:0005829; C:cytosol; ISS:UniProtKB; GO:0005524; F:ATP binding; IEA:UniProtKB-KW; GO:0046872; F:metal ion binding; IEA:UniProtKB-KW; GO:0061605; F:molybdopterin-synthase adenylyltransferase activity; IEA:UniProtKB-EC; GO:0061604; F:molybdopterin-synthase sulfurtransferase activity; IEA:UniProtKB-EC; GO:0004792; F:thiosulfate sulfurtransferase activity; ISS:UniProtKB; GO:0018192; P:enzyme active …	no energy metabolism
cluster5975	Adenylyltransferase and sulfurtransferase MOCS3 {ECO:0000255|HAMAP-Rule:MF_03049}	GO:0005829; C:cytosol; ISS:UniProtKB; GO:0005524; F:ATP binding; IEA:UniProtKB-KW; GO:0046872; F:metal ion binding; IEA:UniProtKB-KW; GO:0061605; F:molybdopterin-synthase adenylyltransferase activity; IEA:UniProtKB-EC; GO:0061604; F:molybdopterin-synthase sulfurtransferase activity; IEA:UniProtKB-EC; GO:0016491; F:oxidoreductase activity; IEA:InterPro; GO:0070733; F:protein adenylyltransferase ac…	no energy metabolism
cluster5302	ADP-ribosylation factor-like protein 1	GO:0005794; C:Golgi apparatus; IEA:UniProtKB-KW; GO:0005525; F:GTP binding; IEA:UniProtKB-KW; GO:0015031; P:protein transport; IEA:UniProtKB-KW; GO:0007264; P:small GTPase mediated signal transduction; IEA:InterPro; GO:0016192; P:vesicle-mediated transport; IEA:UniProtKB-KW	no energy metabolism
cluster6230	ADP-ribosylation factor-like protein 6	GO:0005737; C:cytoplasm; IEA:UniProtKB-KW; GO:0005525; F:GTP binding; IEA:UniProtKB-KW; GO:0046872; F:metal ion binding; IEA:UniProtKB-KW; GO:0007264; P:small GTPase mediated signal transduction; IEA:InterPro	no energy metabolism
cluster5068	Alanine--tRNA ligase, mitochondrial {ECO:0000255|HAMAP-Rule:MF_03133}	GO:0005739; C:mitochondrion; ISS:dictyBase; GO:0004813; F:alanine-tRNA ligase activity; ISS:dictyBase; GO:0005524; F:ATP binding; IEA:UniProtKB-HAMAP; GO:0000049; F:tRNA binding; IEA:UniProtKB-KW; GO:0008270; F:zinc ion binding; IEA:UniProtKB-HAMAP; GO:0006419; P:alanyl-tRNA aminoacylation; ISS:dictyBase	no energy metabolism
cluster6296	Alpha-1,3/1,6-mannosyltransferase ALG2	GO:0005783; C:endoplasmic reticulum; ISS:dictyBase; GO:0016021; C:integral component of membrane; IEA:UniProtKB-KW; GO:0004378; F:GDP-Man:Man1GlcNAc2-PP-Dol alpha-1,3-mannosyltransferase activity; IEA:UniProtKB-EC; GO:0033164; F:glycolipid 6-alpha-mannosyltransferase activity; IEA:InterPro; GO:0004376; F:glycolipid mannosyltransferase activity; ISS:dictyBase; GO:0097502; P:mannosylation; ISS:GOC;…	no energy metabolism
cluster5148	Alpha-mannosidase C	GO:0005576; C:extracellular region; IEA:UniProtKB-KW; GO:0004559; F:alpha-mannosidase activity; IEA:UniProtKB-EC; GO:0030246; F:carbohydrate binding; IEA:InterPro; GO:0008270; F:zinc ion binding; IEA:InterPro; GO:0005975; P:carbohydrate metabolic process; IEA:InterPro	no energy metabolism
cluster6413	Amine oxidase family member 1	GO:0003677; F:DNA binding; IEA:InterPro; GO:0034648; F:histone demethylase activity (H3-dimethyl-K4 specific); IGI:WormBase; GO:0016491; F:oxidoreductase activity; IEA:UniProtKB-KW; GO:0034720; P:histone H3-K4 demethylation; IGI:WormBase	no energy metabolism
cluster6212	Aminoacylase-1	GO:0005737; C:cytoplasm; IEA:UniProtKB-KW; GO:0004046; F:aminoacylase activity; IEA:UniProtKB-EC; GO:0046872; F:metal ion binding; IEA:UniProtKB-KW; GO:0008237; F:metallopeptidase activity; IEA:InterPro; GO:0006520; P:cellular amino acid metabolic process; IEA:InterPro	no energy metabolism
cluster6126	Anaphase-promoting complex subunit 10	GO:0005680; C:anaphase-promoting complex; IEA:InterPro; GO:0031145; P:anaphase-promoting complex-dependent proteasomal ubiquitin-dependent protein catabolic process; IEA:InterPro; GO:0007067; P:mitotic nuclear division; IEA:UniProtKB-KW; GO:0016567; P:protein ubiquitination; IEA:UniProtKB-UniPathway; GO:0030071; P:regulation of mitotic metaphase/anaphase transition; IEA:InterPro	no energy metabolism
cluster6252	Anaphase-promoting complex subunit 3	GO:0005634; C:nucleus; IEA:UniProtKB-KW; GO:0007067; P:mitotic nuclear division; IEA:UniProtKB-KW; GO:0016567; P:protein ubiquitination; IEA:UniProtKB-UniPathway	no energy metabolism
cluster5196	Ankyrin repeat and KH domain-containing protein CBG24701	GO:0005737; C:cytoplasm; IEA:UniProtKB-KW; GO:0003723; F:RNA binding; IEA:UniProtKB-KW	no energy metabolism
cluster6374	AP-1 complex subunit sigma-2	GO:0031410; C:cytoplasmic vesicle; IEA:UniProtKB-KW; GO:0005794; C:Golgi apparatus; IEA:UniProtKB-KW; GO:0016020; C:membrane; IEA:UniProtKB-KW; GO:0008565; F:protein transporter activity; IEA:InterPro	no energy metabolism
cluster6369	AP-3 complex subunit beta	GO:0030123; C:AP-3 adaptor complex; IDA:dictyBase; GO:0005768; C:endosome; IEA:UniProtKB-KW; GO:0006886; P:intracellular protein transport; IEA:InterPro; GO:0016192; P:vesicle-mediated transport; IEA:InterPro	no energy metabolism
cluster5127	AP-3 complex subunit delta	GO:0030123; C:AP-3 adaptor complex; NAS:UniProtKB; GO:0005783; C:endoplasmic reticulum; IDA:FlyBase; GO:0005795; C:Golgi stack; IDA:FlyBase; GO:0005798; C:Golgi-associated vesicle; NAS:UniProtKB; GO:0005770; C:late endosome; IDA:FlyBase; GO:0008565; F:protein transporter activity; IEA:InterPro; GO:0048072; P:compound eye pigmentation; IGI:FlyBase; GO:0008340; P:determination of adult lifespan; IM…	no energy metabolism
cluster6096	AP-3 complex subunit delta	GO:0030123; C:AP-3 adaptor complex; NAS:UniProtKB; GO:0005783; C:endoplasmic reticulum; IDA:FlyBase; GO:0005795; C:Golgi stack; IDA:FlyBase; GO:0005798; C:Golgi-associated vesicle; NAS:UniProtKB; GO:0005770; C:late endosome; IDA:FlyBase; GO:0008565; F:protein transporter activity; IEA:InterPro; GO:0048072; P:compound eye pigmentation; IGI:FlyBase; GO:0008340; P:determination of adult lifespan; IM…	no energy metabolism
cluster6175	Arginine kinase {ECO:0000303|PubMed:21059421}	GO:0004054; F:arginine kinase activity; IEA:UniProtKB-EC; GO:0005524; F:ATP binding; IEA:UniProtKB-KW	no energy metabolism
cluster6062	Aspartate--tRNA ligase, cytoplasmic 1	GO:0005737; C:cytoplasm; ISS:dictyBase; GO:0045335; C:phagocytic vesicle; IDA:dictyBase; GO:0004815; F:aspartate-tRNA ligase activity; ISS:dictyBase; GO:0005524; F:ATP binding; IEA:UniProtKB-KW; GO:0003676; F:nucleic acid binding; IEA:InterPro; GO:0006422; P:aspartyl-tRNA aminoacylation; ISS:dictyBase; GO:0009617; P:response to bacterium; IEP:dictyBase	no energy metabolism
cluster5846	Aspartate--tRNA ligase, cytoplasmic 2	GO:0005737; C:cytoplasm; ISS:dictyBase; GO:0004815; F:aspartate-tRNA ligase activity; ISS:dictyBase; GO:0005524; F:ATP binding; IEA:UniProtKB-KW; GO:0003676; F:nucleic acid binding; IEA:InterPro; GO:0006422; P:aspartyl-tRNA aminoacylation; ISS:dictyBase	no energy metabolism
cluster5920	Aspartate--tRNA ligase, cytoplasmic 2	GO:0005737; C:cytoplasm; ISS:dictyBase; GO:0004815; F:aspartate-tRNA ligase activity; ISS:dictyBase; GO:0005524; F:ATP binding; IEA:UniProtKB-KW; GO:0003676; F:nucleic acid binding; IEA:InterPro; GO:0006422; P:aspartyl-tRNA aminoacylation; ISS:dictyBase	no energy metabolism
cluster5184	Aspartate--tRNA ligase, mitochondrial	GO:0005739; C:mitochondrion; ISS:dictyBase; GO:0004815; F:aspartate-tRNA ligase activity; ISS:dictyBase; GO:0005524; F:ATP binding; IEA:UniProtKB-KW; GO:0003676; F:nucleic acid binding; IEA:InterPro; GO:0006422; P:aspartyl-tRNA aminoacylation; ISS:dictyBase	no energy metabolism
cluster5932	ATPase ASNA1 homolog {ECO:0000255|HAMAP-Rule:MF_03112}	GO:0005783; C:endoplasmic reticulum; IEA:UniProtKB-HAMAP; GO:0016020; C:membrane; ISS:GeneDB_Pfalciparum; GO:0015446; F:arsenite-transmembrane transporting ATPase activity; ISS:GeneDB_Pfalciparum; GO:0005524; F:ATP binding; IEA:UniProtKB-HAMAP; GO:0006820; P:anion transport; ISS:GOC; GO:0098655; P:cation transmembrane transport; ISS:GOC; GO:0006812; P:cation transport; ISS:GOC; GO:0006811; P:ion …	no energy metabolism
cluster6420	ATP-dependent Clp protease proteolytic subunit 1, mitochondrial	GO:0005759; C:mitochondrial matrix; IDA:WormBase; GO:0004252; F:serine-type endopeptidase activity; IEA:InterPro; GO:0034514; P:mitochondrial unfolded protein response; IMP:WormBase	no energy metabolism
cluster5108	ATP-dependent helicase brm	GO:0035060; C:brahma complex; IDA:FlyBase; GO:0005634; C:nucleus; IDA:FlyBase; GO:0005524; F:ATP binding; IEA:UniProtKB-KW; GO:0016887; F:ATPase activity; ISS:FlyBase; GO:0003677; F:DNA binding; IEA:InterPro; GO:0004386; F:helicase activity; IEA:UniProtKB-KW; GO:0006200; P:ATP catabolic process; ISS:GOC; GO:0043044; P:ATP-dependent chromatin remodeling; IDA:FlyBase; GO:0007409; P:axonogenesis; IM…	no energy metabolism
cluster6246	ATP-dependent helicase brm	GO:0035060; C:brahma complex; IDA:FlyBase; GO:0005634; C:nucleus; IDA:FlyBase; GO:0005524; F:ATP binding; IEA:UniProtKB-KW; GO:0016887; F:ATPase activity; ISS:FlyBase; GO:0003677; F:DNA binding; IEA:InterPro; GO:0004386; F:helicase activity; IEA:UniProtKB-KW; GO:0006200; P:ATP catabolic process; ISS:GOC; GO:0043044; P:ATP-dependent chromatin remodeling; IDA:FlyBase; GO:0007409; P:axonogenesis; IM…	no energy metabolism
cluster6117	ATP-dependent RNA helicase bel	GO:0005737; C:cytoplasm; IDA:FlyBase; GO:0005811; C:lipid particle; IDA:FlyBase; GO:0005875; C:microtubule associated complex; IDA:FlyBase; GO:0043025; C:neuronal cell body; IDA:FlyBase; GO:0043186; C:P granule; IDA:UniProtKB; GO:0016442; C:RISC complex; IDA:UniProtKB; GO:0005524; F:ATP binding; IEA:UniProtKB-KW; GO:0004004; F:ATP-dependent RNA helicase activity; IMP:UniProtKB; GO:0003723; F:RNA …	no energy metabolism
cluster6250	ATP-dependent RNA helicase Ddx1	GO:0005634; C:nucleus; ISS:UniProtKB; GO:0005524; F:ATP binding; IEA:UniProtKB-KW; GO:0008026; F:ATP-dependent helicase activity; ISS:UniProtKB; GO:0003682; F:chromatin binding; ISS:UniProtKB; GO:0033677; F:DNA/RNA helicase activity; ISS:UniProtKB; GO:0004527; F:exonuclease activity; IEA:UniProtKB-KW; GO:0004518; F:nuclease activity; ISS:UniProtKB; GO:0008143; F:poly(A) binding; ISS:UniProtKB; GO…	no energy metabolism
cluster6210	ATP-dependent RNA helicase ddx19	GO:0005524; F:ATP binding; IEA:UniProtKB-KW; GO:0004386; F:helicase activity; IEA:UniProtKB-KW; GO:0003723; F:RNA binding; IEA:UniProtKB-KW; GO:0007275; P:multicellular organismal development; IEA:UniProtKB-KW	no energy metabolism
cluster6325	ATP-dependent RNA helicase ddx23	GO:0005737; C:cytoplasm; IEA:UniProtKB-KW; GO:0005681; C:spliceosomal complex; ISS:dictyBase; GO:0005524; F:ATP binding; IEA:UniProtKB-KW; GO:0004004; F:ATP-dependent RNA helicase activity; ISS:dictyBase; GO:0003676; F:nucleic acid binding; IEA:InterPro; GO:0006200; P:ATP catabolic process; ISS:GOC; GO:0006397; P:mRNA processing; IEA:UniProtKB-KW; GO:0000375; P:RNA splicing, via transesterificati…	no energy metabolism
cluster5045	ATP-dependent RNA helicase ddx46	GO:0005681; C:spliceosomal complex; ISS:dictyBase; GO:0005524; F:ATP binding; IEA:UniProtKB-KW; GO:0004004; F:ATP-dependent RNA helicase activity; ISS:dictyBase; GO:0003676; F:nucleic acid binding; IEA:InterPro; GO:0006200; P:ATP catabolic process; ISS:GOC; GO:0006397; P:mRNA processing; ISS:dictyBase; GO:0000375; P:RNA splicing, via transesterification reactions; ISS:dictyBase	no energy metabolism
cluster5931	ATP-dependent RNA helicase SUV3 homolog, mitochondrial	GO:0005759; C:mitochondrial matrix; ISS:UniProtKB; GO:0005634; C:nucleus; IEA:UniProtKB-KW; GO:0005524; F:ATP binding; IEA:UniProtKB-KW; GO:0003677; F:DNA binding; ISS:UniProtKB; GO:0003678; F:DNA helicase activity; ISS:UniProtKB; GO:0032508; P:DNA duplex unwinding; ISS:UniProtKB	no energy metabolism
cluster6432	ATP-dependent RNA helicase WM6	GO:0005875; C:microtubule associated complex; IDA:FlyBase; GO:0005634; C:nucleus; IDA:FlyBase; GO:0005681; C:spliceosomal complex; ISS:FlyBase; GO:0005524; F:ATP binding; IEA:UniProtKB-KW; GO:0004004; F:ATP-dependent RNA helicase activity; ISS:FlyBase; GO:0003723; F:RNA binding; IEA:UniProtKB-KW; GO:0003724; F:RNA helicase activity; ISS:FlyBase; GO:0006200; P:ATP catabolic process; ISS:GOC; GO:00…	no energy metabolism
cluster5039	ATP-dependent zinc metalloprotease YME1 homolog	GO:0016020; C:membrane; IEA:InterPro; GO:0005524; F:ATP binding; IEA:UniProtKB-KW; GO:0046872; F:metal ion binding; IEA:UniProtKB-KW; GO:0004222; F:metalloendopeptidase activity; IEA:InterPro	no energy metabolism
cluster5959	ATP-dependent zinc metalloprotease YME1 homolog	GO:0016021; C:integral component of membrane; IEA:UniProtKB-KW; GO:0005524; F:ATP binding; IEA:UniProtKB-KW; GO:0046872; F:metal ion binding; IEA:UniProtKB-KW; GO:0004222; F:metalloendopeptidase activity; IEA:InterPro	no energy metabolism
cluster6118	ATP-dependent zinc metalloprotease YME1 homolog	GO:0016020; C:membrane; IEA:InterPro; GO:0005524; F:ATP binding; IEA:UniProtKB-KW; GO:0046872; F:metal ion binding; IEA:UniProtKB-KW; GO:0004222; F:metalloendopeptidase activity; IEA:InterPro	no energy metabolism
cluster5981	Axoneme-associated protein mst101(2)	GO:0005737; C:cytoplasm; IDA:UniProtKB; GO:0007288; P:sperm axoneme assembly; IEP:UniProtKB	no energy metabolism
cluster5135	Basic helix-loop-helix transcription factor amos	GO:0005634; C:nucleus; IEA:UniProtKB-KW; GO:0046982; F:protein heterodimerization activity; IPI:FlyBase; GO:0048813; P:dendrite morphogenesis; IMP:FlyBase; GO:0006355; P:regulation of transcription, DNA-templated; IEA:UniProtKB-KW; GO:0008052; P:sensory organ boundary specification; IMP:FlyBase; GO:0007423; P:sensory organ development; IMP:FlyBase; GO:0016360; P:sensory organ precursor cell fate …	no energy metabolism
cluster6291	B-box type zinc finger protein ncl-1	GO:0005737; C:cytoplasm; IDA:WormBase; GO:0008270; F:zinc ion binding; IEA:InterPro; GO:0090071; P:negative regulation of ribosome biogenesis; IMP:WormBase	no energy metabolism
cluster6144	Beta-N-acetyl-D-glucosaminide beta-1,4-N-acetylglucosaminyl-transferase	GO:0005794; C:Golgi apparatus; IEA:UniProtKB-KW; GO:0016021; C:integral component of membrane; IEA:UniProtKB-KW; GO:0016757; F:transferase activity, transferring glycosyl groups; IEA:UniProtKB-KW; GO:0006486; P:protein glycosylation; IEA:UniProtKB-UniPathway	no energy metabolism
cluster6399	Bifunctional 3'-phosphoadenosine 5'-phosphosulfate synthase	GO:0004020; F:adenylylsulfate kinase activity; IGI:UniProtKB; GO:0005524; F:ATP binding; NAS:UniProtKB; GO:0016779; F:nucleotidyltransferase activity; ISS:UniProtKB; GO:0004781; F:sulfate adenylyltransferase (ATP) activity; IGI:UniProtKB; GO:0000103; P:sulfate assimilation; IGI:UniProtKB	no energy metabolism
cluster6103	Brix domain-containing protein F44G4.1	N/A	no energy metabolism
cluster6380	BTB and MATH domain-containing protein 41	GO:0016567; P:protein ubiquitination; IEA:UniProtKB-UniPathway	no energy metabolism
cluster6116	Calcium uptake protein 1 homolog, mitochondrial	GO:0005739; C:mitochondrion; IEA:UniProtKB-KW; GO:0005509; F:calcium ion binding; IEA:InterPro; GO:0006816; P:calcium ion transport; IEA:UniProtKB-KW; GO:0051561; P:positive regulation of mitochondrial calcium ion concentration; ISS:UniProtKB	no energy metabolism
cluster5195	Calcium-dependent protein kinase 4	GO:0005524; F:ATP binding; IEA:UniProtKB-KW; GO:0005509; F:calcium ion binding; IDA:GeneDB_Pfalciparum; GO:0004723; F:calcium-dependent protein serine/threonine phosphatase activity; IDA:GeneDB_Pfalciparum; GO:0003824; F:catalytic activity; IDA:GeneDB_Pfalciparum; GO:0004674; F:protein serine/threonine kinase activity; IEA:UniProtKB-KW; GO:0030154; P:cell differentiation; IEA:UniProtKB-KW; GO:001…	no energy metabolism
cluster5924	Calponin homology domain-containing protein DDB_G0272472	N/A	no energy metabolism
cluster6258	Calponin homology domain-containing protein DDB_G0272472	N/A	no energy metabolism
cluster6387	Cap-specific mRNA (nucleoside-2'-O-)-methyltransferase 1	GO:0005634; C:nucleus; IDA:UniProtKB; GO:0004483; F:mRNA (nucleoside-2'-O-)-methyltransferase activity; IDA:UniProtKB; GO:0006370; P:7-methylguanosine mRNA capping; IMP:UniProtKB; GO:0097309; P:cap1 mRNA methylation; ISS:UniProtKB; GO:0080009; P:mRNA methylation; IDA:UniProtKB	no energy metabolism
cluster5033	CDGSH iron-sulfur domain-containing protein 2 homolog	GO:0005783; C:endoplasmic reticulum; IEA:UniProtKB-KW; GO:0016021; C:integral component of membrane; IEA:UniProtKB-KW; GO:0051537; F:2 iron, 2 sulfur cluster binding; IEA:UniProtKB-KW; GO:0046872; F:metal ion binding; IEA:UniProtKB-KW	no energy metabolism
cluster5065	CDK5RAP1-like protein	GO:0051539; F:4 iron, 4 sulfur cluster binding; IEA:UniProtKB-KW; GO:0046872; F:metal ion binding; IEA:UniProtKB-KW; GO:0016740; F:transferase activity; IEA:InterPro; GO:0009451; P:RNA modification; IEA:InterPro	no energy metabolism
cluster5170	Cell division control protein 2 homolog 1	GO:0005524; F:ATP binding; IEA:UniProtKB-KW; GO:0004693; F:cyclin-dependent protein serine/threonine kinase activity; IEA:UniProtKB-EC	no energy metabolism
cluster6309	Charged multivesicular body protein 4	GO:0031410; C:cytoplasmic vesicle; IEA:UniProtKB-KW; GO:0005768; C:endosome; IDA:dictyBase; GO:0000815; C:ESCRT III complex; ISS:dictyBase; GO:0005634; C:nucleus; IDA:UniProtKB; GO:0008565; F:protein transporter activity; IMP:UniProtKB; GO:0008333; P:endosome to lysosome transport; IMP:UniProtKB; GO:0045324; P:late endosome to vacuole transport; ISS:dictyBase; GO:0007040; P:lysosome organization;…	no energy metabolism
cluster5960	Cleavage and polyadenylation specificity factor subunit 2	GO:0005847; C:mRNA cleavage and polyadenylation specificity factor complex; ISS:dictyBase; GO:0003723; F:RNA binding; ISS:dictyBase; GO:0006379; P:mRNA cleavage; ISS:dictyBase; GO:0006378; P:mRNA polyadenylation; ISS:dictyBase	no energy metabolism
cluster6061	Cleavage and polyadenylation specificity factor subunit 3	GO:0005847; C:mRNA cleavage and polyadenylation specificity factor complex; ISS:UniProtKB; GO:0004519; F:endonuclease activity; IEA:UniProtKB-KW; GO:0046872; F:metal ion binding; IEA:UniProtKB-KW; GO:0003730; F:mRNA 3'-UTR binding; ISS:UniProtKB; GO:0006379; P:mRNA cleavage; ISS:UniProtKB; GO:0006378; P:mRNA polyadenylation; ISS:UniProtKB	no energy metabolism
cluster6275	Cleavage and polyadenylation specificity factor subunit 4 {ECO:0000250|UniProtKB:O95639}	GO:0005847; C:mRNA cleavage and polyadenylation specificity factor complex; ISS:FlyBase; GO:0004521; F:endoribonuclease activity; IDA:FlyBase; GO:0003723; F:RNA binding; IEA:UniProtKB-KW; GO:0008270; F:zinc ion binding; IEA:InterPro; GO:0006379; P:mRNA cleavage; ISS:FlyBase; GO:0006378; P:mRNA polyadenylation; ISS:FlyBase; GO:0022008; P:neurogenesis; IMP:FlyBase; GO:0090502; P:RNA phosphodiester …	no energy metabolism
cluster5938	Cleavage and polyadenylation specificity factor subunit 5	GO:0005849; C:mRNA cleavage factor complex; ISS:UniProtKB; GO:0005634; C:nucleus; ISS:dictyBase; GO:0017091; F:AU-rich element binding; ISS:UniProtKB; GO:0016787; F:hydrolase activity; IEA:InterPro; GO:0003729; F:mRNA binding; ISS:UniProtKB; GO:0006378; P:mRNA polyadenylation; ISS:UniProtKB; GO:0006397; P:mRNA processing; ISS:dictyBase	no energy metabolism
cluster5958	CLPTM1-like membrane protein cnrB	GO:0016021; C:integral component of membrane; IEA:UniProtKB-KW	no energy metabolism
cluster5311	Clustered mitochondria protein homolog {ECO:0000255|HAMAP-Rule:MF_03013}	GO:0005737; C:cytoplasm; IC:dictyBase; GO:0048312; P:intracellular distribution of mitochondria; IMP:dictyBase; GO:0000266; P:mitochondrial fission; IMP:dictyBase; GO:0008053; P:mitochondrial fusion; IMP:dictyBase; GO:0000281; P:mitotic cytokinesis; IMP:dictyBase	no energy metabolism
cluster6223	Coatomer subunit beta {ECO:0000250|UniProtKB:P23514}	GO:0030126; C:COPI vesicle coat; IEA:InterPro; GO:0005198; F:structural molecule activity; IEA:InterPro; GO:0006886; P:intracellular protein transport; IEA:InterPro; GO:0016192; P:vesicle-mediated transport; IEA:UniProtKB-KW	no energy metabolism
cluster6393	Coatomer subunit delta	GO:0030131; C:clathrin adaptor complex; IEA:InterPro; GO:0030126; C:COPI vesicle coat; IEA:InterPro; GO:0045335; C:phagocytic vesicle; IDA:dictyBase; GO:0006886; P:intracellular protein transport; IEA:InterPro; GO:0006890; P:retrograde vesicle-mediated transport, Golgi to ER; IEA:InterPro	no energy metabolism
cluster5970	Coatomer subunit gamma	GO:0030126; C:COPI vesicle coat; ISS:dictyBase; GO:0005198; F:structural molecule activity; IEA:InterPro; GO:0006891; P:intra-Golgi vesicle-mediated transport; ISS:dictyBase; GO:0006886; P:intracellular protein transport; IEA:InterPro	no energy metabolism
cluster6248	Coiled-coil domain-containing protein 25 homolog	N/A	no energy metabolism
cluster6189	Conjugation stage-specific protein	GO:0005634; C:nucleus; IEA:UniProtKB-KW; GO:0003677; F:DNA binding; IEA:InterPro; GO:0003899; F:DNA-directed RNA polymerase activity; IEA:UniProtKB-KW; GO:0006351; P:transcription, DNA-templated; IEA:InterPro	no energy metabolism
cluster5070	COP9 signalosome complex subunit 5	GO:0031672; C:A band; IDA:WormBase; GO:0008180; C:COP9 signalosome; ISS:WormBase; GO:0005737; C:cytoplasm; IDA:WormBase; GO:0005634; C:nucleus; IDA:WormBase; GO:0017151; F:DEAD/H-box RNA helicase binding; IPI:WormBase; GO:0046872; F:metal ion binding; IEA:UniProtKB-KW; GO:0008237; F:metallopeptidase activity; IEA:UniProtKB-KW; GO:0008022; F:protein C-terminus binding; IPI:WormBase; GO:0008406; P:…	no energy metabolism
cluster5857	Coronin-B	GO:0031252; C:cell leading edge; IDA:dictyBase; GO:0042995; C:cell projection; IEA:UniProtKB-KW; GO:0030864; C:cortical actin cytoskeleton; IDA:dictyBase; GO:0005829; C:cytosol; IDA:dictyBase; GO:0001891; C:phagocytic cup; IDA:dictyBase; GO:0045335; C:phagocytic vesicle; IBA:RefGenome; GO:0051015; F:actin filament binding; IDA:dictyBase; GO:0001667; P:ameboidal cell migration; IMP:dictyBase; GO:0…	no energy metabolism
cluster6065	Crooked neck-like protein 1	GO:0005737; C:cytoplasm; IEA:UniProtKB-KW; GO:0005681; C:spliceosomal complex; ISS:UniProtKB; GO:0003723; F:RNA binding; ISS:UniProtKB; GO:0000398; P:mRNA splicing, via spliceosome; IC:dictyBase; GO:0000245; P:spliceosomal complex assembly; ISS:UniProtKB	no energy metabolism
cluster5317	Cullin-5	GO:0031461; C:cullin-RING ubiquitin ligase complex; IEA:InterPro; GO:0016567; P:protein ubiquitination; IEA:UniProtKB-UniPathway; GO:0006511; P:ubiquitin-dependent protein catabolic process; IEA:InterPro	no energy metabolism
cluster5983	Cyclin-C	GO:0016591; C:DNA-directed RNA polymerase II, holoenzyme; IEA:InterPro; GO:0007275; P:multicellular organismal development; IEA:UniProtKB-KW; GO:0000079; P:regulation of cyclin-dependent protein serine/threonine kinase activity; IEA:InterPro; GO:0006355; P:regulation of transcription, DNA-templated; IEA:UniProtKB-KW; GO:0006351; P:transcription, DNA-templated; IEA:UniProtKB-KW	no energy metabolism
cluster5308	Cyclin-dependent kinase 1	GO:0005875; C:microtubule associated complex; IDA:FlyBase; GO:0005634; C:nucleus; IEA:UniProtKB-KW; GO:0005524; F:ATP binding; IEA:UniProtKB-KW; GO:0004693; F:cyclin-dependent protein serine/threonine kinase activity; IGI:FlyBase; GO:0004672; F:protein kinase activity; IDA:FlyBase; GO:0004674; F:protein serine/threonine kinase activity; NAS:FlyBase; GO:0008353; F:RNA polymerase II carboxy-termina…	no energy metabolism
cluster5026	Cystathionine gamma-lyase	GO:0005737; C:cytoplasm; ISS:dictyBase; GO:0004123; F:cystathionine gamma-lyase activity; ISS:dictyBase; GO:0080146; F:L-cysteine desulfhydrase activity; IEA:UniProtKB-EC; GO:0044540; F:L-cystine L-cysteine-lyase (deaminating); IEA:UniProtKB-EC; GO:0030170; F:pyridoxal phosphate binding; IEA:InterPro; GO:0019344; P:cysteine biosynthetic process; IEA:UniProtKB-UniPathway; GO:0006534; P:cysteine me…	no energy metabolism
cluster6088	Cysteine and histidine-rich domain-containing protein	GO:0046872; F:metal ion binding; IEA:UniProtKB-KW; GO:0051298; P:centrosome duplication; IMP:FlyBase	no energy metabolism
cluster5825	Cysteine--tRNA ligase, cytoplasmic	GO:0005737; C:cytoplasm; ISS:UniProtKB; GO:0005829; C:cytosol; IBA:RefGenome; GO:0045335; C:phagocytic vesicle; IDA:dictyBase; GO:0005524; F:ATP binding; IEA:UniProtKB-KW; GO:0004817; F:cysteine-tRNA ligase activity; ISS:UniProtKB; GO:0046872; F:metal ion binding; IEA:UniProtKB-KW; GO:0000049; F:tRNA binding; ISS:UniProtKB; GO:0006423; P:cysteinyl-tRNA aminoacylation; ISS:UniProtKB	no energy metabolism
cluster5839	Cytoplasmic dynein 1 intermediate chain	GO:0005813; C:centrosome; TAS:dictyBase; GO:0005868; C:cytoplasmic dynein complex; IEA:InterPro; GO:0005874; C:microtubule; IEA:UniProtKB-KW; GO:0003774; F:motor activity; IEA:UniProtKB-KW; GO:0007018; P:microtubule-based movement; IEA:InterPro	no energy metabolism
cluster6385	Cytoplasmic dynein 1 light intermediate chain 1	GO:0005868; C:cytoplasmic dynein complex; IEA:InterPro; GO:0005874; C:microtubule; IEA:UniProtKB-KW; GO:0005524; F:ATP binding; IEA:UniProtKB-KW; GO:0003777; F:microtubule motor activity; IEA:InterPro; GO:0007018; P:microtubule-based movement; IEA:InterPro; GO:0006810; P:transport; IEA:UniProtKB-KW	no energy metabolism
cluster5850	Cytosolic Fe-S cluster assembly factor NUBP2 homolog {ECO:0000255|HAMAP-Rule:MF_03039}	GO:0005737; C:cytoplasm; IEA:UniProtKB-KW; GO:0051539; F:4 iron, 4 sulfur cluster binding; IEA:UniProtKB-HAMAP; GO:0005524; F:ATP binding; IEA:UniProtKB-KW; GO:0046872; F:metal ion binding; IEA:UniProtKB-KW; GO:0016226; P:iron-sulfur cluster assembly; IEA:UniProtKB-HAMAP	no energy metabolism
cluster5143	Cytosolic Fe-S cluster assembly factor NUBP2 homolog 1 {ECO:0000255|HAMAP-Rule:MF_03039}	GO:0005737; C:cytoplasm; IEA:UniProtKB-KW; GO:0051539; F:4 iron, 4 sulfur cluster binding; IEA:UniProtKB-HAMAP; GO:0005524; F:ATP binding; IEA:UniProtKB-KW; GO:0046872; F:metal ion binding; IEA:UniProtKB-KW; GO:0016226; P:iron-sulfur cluster assembly; IEA:UniProtKB-HAMAP	no energy metabolism
cluster5919	DDRGK domain-containing protein 1	N/A	no energy metabolism
cluster6351	DEAD-box helicase Dbp80	GO:0005737; C:cytoplasm; IEA:UniProtKB-KW; GO:0005643; C:nuclear pore; IEA:UniProtKB-KW; GO:0005524; F:ATP binding; IEA:UniProtKB-KW; GO:0004386; F:helicase activity; IEA:UniProtKB-KW; GO:0003723; F:RNA binding; IEA:UniProtKB-KW; GO:0051028; P:mRNA transport; IEA:UniProtKB-KW; GO:0015031; P:protein transport; IEA:UniProtKB-KW	no energy metabolism
cluster5214	Density-regulated protein homolog	GO:0003743; F:translation initiation factor activity; IEA:InterPro	no energy metabolism
cluster5111	Deoxyhypusine hydroxylase {ECO:0000303|PubMed:23505486}	GO:0019135; F:deoxyhypusine monooxygenase activity; IEA:UniProtKB-HAMAP; GO:0046872; F:metal ion binding; IEA:UniProtKB-KW; GO:0008612; P:peptidyl-lysine modification to peptidyl-hypusine; IEA:UniProtKB-HAMAP	no energy metabolism
cluster6376	Deoxyuridine 5'-triphosphate nucleotidohydrolase	GO:0004170; F:dUTP diphosphatase activity; ISS:dictyBase; GO:0046872; F:metal ion binding; IEA:UniProtKB-KW; GO:0006226; P:dUMP biosynthetic process; IEA:UniProtKB-UniPathway; GO:0046080; P:dUTP metabolic process; IEA:InterPro; GO:0009213; P:pyrimidine deoxyribonucleoside triphosphate catabolic process; ISS:dictyBase	no energy metabolism
cluster5138	Dihydrolipoyl dehydrogenase	GO:0005739; C:mitochondrion; IEA:UniProtKB-KW; GO:0004148; F:dihydrolipoyl dehydrogenase activity; IEA:UniProtKB-EC	no energy metabolism
cluster6262	Diphthine synthase	GO:0005737; C:cytoplasm; ISS:dictyBase; GO:0004164; F:diphthine synthase activity; ISS:dictyBase; GO:0017183; P:peptidyl-diphthamide biosynthetic process from peptidyl-histidine; ISS:dictyBase	no energy metabolism
cluster5058	DIS3-like exonuclease 2 {ECO:0000255|HAMAP-Rule:MF_03045}	GO:0000932; C:cytoplasmic mRNA processing body; IEA:UniProtKB-HAMAP; GO:0000175; F:3'-5'-exoribonuclease activity; IEA:UniProtKB-HAMAP; GO:0003723; F:RNA binding; IEA:UniProtKB-KW; GO:0010587; P:miRNA catabolic process; IEA:UniProtKB-HAMAP; GO:0034427; P:nuclear-transcribed mRNA catabolic process, exonucleolytic, 3'-5'; IEA:InterPro; GO:1990074; P:polyuridylation-dependent mRNA catabolic process;…	no energy metabolism
cluster6284	DNA (cytosine-5)-methyltransferase	GO:0005634; C:nucleus; IDA:dictyBase; GO:0003886; F:DNA (cytosine-5-)-methyltransferase activity; IMP:dictyBase; GO:0003677; F:DNA binding; ISS:dictyBase; GO:0016428; F:tRNA (cytosine-5-)-methyltransferase activity; IDA:dictyBase; GO:0090116; P:C-5 methylation of cytosine; IMP:GOC; GO:0016568; P:chromatin modification; IEA:UniProtKB-KW; GO:0031154; P:culmination involved in sorocarp development; …	no energy metabolism
cluster5174	DNA ligase 4	GO:0005694; C:chromosome; IBA:RefGenome; GO:0032807; C:DNA ligase IV complex; IBA:RefGenome; GO:0005958; C:DNA-dependent protein kinase-DNA ligase 4 complex; ISS:dictyBase; GO:0005634; C:nucleus; ISS:dictyBase; GO:0005524; F:ATP binding; IEA:UniProtKB-KW; GO:0003677; F:DNA binding; ISS:dictyBase; GO:0003910; F:DNA ligase (ATP) activity; ISS:dictyBase; GO:0046872; F:metal ion binding; IEA:UniProtK…	no energy metabolism
cluster5233	DNA mismatch repair protein Mlh1	GO:0005712; C:chiasma; IBA:RefGenome; GO:0005694; C:chromosome; ISS:dictyBase; GO:0032389; C:MutLalpha complex; IBA:RefGenome; GO:0000795; C:synaptonemal complex; IBA:RefGenome; GO:0005524; F:ATP binding; ISS:dictyBase; GO:0016887; F:ATPase activity; ISS:dictyBase; GO:0003677; F:DNA binding; ISS:dictyBase; GO:0030983; F:mismatched DNA binding; IEA:InterPro; GO:0003697; F:single-stranded DNA bindi…	no energy metabolism
cluster6142	DNA mismatch repair protein Msh6	GO:0032301; C:MutSalpha complex; ISS:dictyBase; GO:0000228; C:nuclear chromosome; IBA:RefGenome; GO:0005634; C:nucleus; ISS:dictyBase; GO:0005524; F:ATP binding; ISS:dictyBase; GO:0016887; F:ATPase activity; ISS:dictyBase; GO:0003684; F:damaged DNA binding; IBA:RefGenome; GO:0008094; F:DNA-dependent ATPase activity; IBA:RefGenome; GO:0000400; F:four-way junction DNA binding; IBA:RefGenome; GO:003…	no energy metabolism
cluster5118	DNA polymerase delta catalytic subunit	GO:0043625; C:delta DNA polymerase complex; ISS:dictyBase; GO:0005634; C:nucleus; IBA:RefGenome; GO:0008408; F:3'-5' exonuclease activity; IBA:RefGenome; GO:0051539; F:4 iron, 4 sulfur cluster binding; IEA:UniProtKB-KW; GO:0003677; F:DNA binding; IEA:UniProtKB-KW; GO:0003887; F:DNA-directed DNA polymerase activity; ISS:dictyBase; GO:0046872; F:metal ion binding; IEA:UniProtKB-KW; GO:0000166; F:nu…	no energy metabolism
cluster5316	DNA polymerase epsilon subunit 2	GO:0005634; C:nucleus; IEA:UniProtKB-KW; GO:0003677; F:DNA binding; IEA:UniProtKB-KW; GO:0003887; F:DNA-directed DNA polymerase activity; IEA:UniProtKB-KW	no energy metabolism
cluster5246	DNA primase large subunit	GO:0005658; C:alpha DNA polymerase:primase complex; ISS:dictyBase; GO:1990077; C:primosome complex; IEA:UniProtKB-KW; GO:0051539; F:4 iron, 4 sulfur cluster binding; IEA:UniProtKB-KW; GO:0003677; F:DNA binding; IEA:UniProtKB-KW; GO:0003896; F:DNA primase activity; IEA:InterPro; GO:0003887; F:DNA-directed DNA polymerase activity; ISS:dictyBase; GO:0046872; F:metal ion binding; IEA:UniProtKB-KW; GO…	no energy metabolism
cluster6443	DNA repair and recombination protein RAD54-like {ECO:0000250|UniProtKB:O76460}	GO:0005634; C:nucleus; ISS:UniProtKB; GO:0005524; F:ATP binding; IEA:UniProtKB-KW; GO:0003677; F:DNA binding; IEA:UniProtKB-KW; GO:0004386; F:helicase activity; IEA:UniProtKB-KW; GO:0006338; P:chromatin remodeling; ISS:UniProtKB; GO:0043150; P:DNA synthesis involved in double-strand break repair via homologous recombination; ISS:UniProtKB; GO:0000724; P:double-strand break repair via homologous r…	no energy metabolism
cluster5879	DNA repair protein Rad51 homolog	GO:0005634; C:nucleus; IEA:UniProtKB-KW; GO:0005524; F:ATP binding; IEA:UniProtKB-KW; GO:0003684; F:damaged DNA binding; IEA:InterPro; GO:0008094; F:DNA-dependent ATPase activity; IEA:InterPro; GO:0006281; P:DNA repair; IGI:FlyBase; GO:0045003; P:double-strand break repair via synthesis-dependent strand annealing; IMP:FlyBase; GO:0007143; P:female meiotic division; IMP:FlyBase; GO:0007294; P:germ…	no energy metabolism
cluster5194	DNA replication licensing factor MCM3	GO:0042555; C:MCM complex; IEA:InterPro; GO:0005634; C:nucleus; IEA:UniProtKB-KW; GO:0005524; F:ATP binding; IEA:UniProtKB-KW; GO:0003677; F:DNA binding; IEA:UniProtKB-KW; GO:0003678; F:DNA helicase activity; IEA:InterPro; GO:0007049; P:cell cycle; IEA:UniProtKB-KW; GO:0006270; P:DNA replication initiation; IEA:InterPro	no energy metabolism
cluster6119	DNA replication licensing factor mcm-5	GO:0042555; C:MCM complex; IEA:InterPro; GO:0005634; C:nucleus; IEA:UniProtKB-KW; GO:0005524; F:ATP binding; IEA:UniProtKB-KW; GO:0003677; F:DNA binding; IEA:UniProtKB-KW; GO:0003678; F:DNA helicase activity; IEA:InterPro; GO:0007049; P:cell cycle; IEA:UniProtKB-KW; GO:0006270; P:DNA replication initiation; IEA:InterPro	no energy metabolism
cluster6371	DNA replication licensing factor Mcm6	GO:0042555; C:MCM complex; IEA:InterPro; GO:0005634; C:nucleus; ISS:UniProtKB; GO:0005524; F:ATP binding; IEA:UniProtKB-KW; GO:0003677; F:DNA binding; IEA:UniProtKB-KW; GO:0003678; F:DNA helicase activity; IEA:InterPro; GO:0046872; F:metal ion binding; IEA:UniProtKB-KW; GO:0006260; P:DNA replication; ISS:UniProtKB; GO:0006270; P:DNA replication initiation; IEA:InterPro; GO:0007067; P:mitotic nucl…	no energy metabolism
cluster5163	DNA topoisomerase 2, mitochondrial	GO:0009330; C:DNA topoisomerase complex (ATP-hydrolyzing); IBA:RefGenome; GO:0005739; C:mitochondrion; IEA:UniProtKB-KW; GO:0005634; C:nucleus; IBA:RefGenome; GO:0005524; F:ATP binding; ISS:dictyBase; GO:0003677; F:DNA binding; ISS:dictyBase; GO:0003918; F:DNA topoisomerase type II (ATP-hydrolyzing) activity; ISS:dictyBase; GO:0046872; F:metal ion binding; IEA:UniProtKB-KW; GO:0006200; P:ATP cata…	no energy metabolism
cluster6237	DNA-binding protein modulo	GO:0005737; C:cytoplasm; IDA:FlyBase; GO:0005730; C:nucleolus; IDA:FlyBase; GO:0005634; C:nucleus; IDA:FlyBase; GO:0043234; C:protein complex; IPI:FlyBase; GO:0003677; F:DNA binding; IDA:FlyBase; GO:0003729; F:mRNA binding; ISS:FlyBase; GO:0000166; F:nucleotide binding; IEA:InterPro; GO:0043565; F:sequence-specific DNA binding; IDA:FlyBase; GO:0008283; P:cell proliferation; IMP:FlyBase; GO:000728…	no energy metabolism
cluster5928	DNA-directed RNA polymerase I subunit RPA2	GO:0005634; C:nucleus; IEA:UniProtKB-KW; GO:0003677; F:DNA binding; IEA:InterPro; GO:0003899; F:DNA-directed RNA polymerase activity; IEA:UniProtKB-KW; GO:0046872; F:metal ion binding; IEA:UniProtKB-KW; GO:0032549; F:ribonucleoside binding; IEA:InterPro; GO:0022008; P:neurogenesis; IMP:FlyBase; GO:0006351; P:transcription, DNA-templated; IEA:InterPro	no energy metabolism
cluster6120	DNA-directed RNA polymerase I subunit RPA2	GO:0005634; C:nucleus; IEA:UniProtKB-KW; GO:0003677; F:DNA binding; IEA:InterPro; GO:0003899; F:DNA-directed RNA polymerase activity; IEA:UniProtKB-KW; GO:0046872; F:metal ion binding; IEA:UniProtKB-KW; GO:0032549; F:ribonucleoside binding; IEA:InterPro; GO:0022008; P:neurogenesis; IMP:FlyBase; GO:0006351; P:transcription, DNA-templated; IEA:InterPro	no energy metabolism
cluster5290	DNA-directed RNA polymerase III subunit RPC1	GO:0005634; C:nucleus; IEA:UniProtKB-KW; GO:0003677; F:DNA binding; IEA:InterPro; GO:0003899; F:DNA-directed RNA polymerase activity; IEA:UniProtKB-KW; GO:0032549; F:ribonucleoside binding; IEA:InterPro; GO:0008270; F:zinc ion binding; IEA:InterPro; GO:0006351; P:transcription, DNA-templated; IEA:InterPro	no energy metabolism
cluster5064	DNA-directed RNA polymerases I, II, and III subunit rpabc1	GO:0005736; C:DNA-directed RNA polymerase I complex; ISS:dictyBase; GO:0005665; C:DNA-directed RNA polymerase II, core complex; ISS:dictyBase; GO:0005666; C:DNA-directed RNA polymerase III complex; ISS:dictyBase; GO:0003677; F:DNA binding; IEA:InterPro; GO:0003899; F:DNA-directed RNA polymerase activity; ISS:dictyBase; GO:0006360; P:transcription from RNA polymerase I promoter; ISS:dictyBase; GO:…	no energy metabolism
cluster6113	DNA-directed RNA polymerases I, II, and III subunit rpabc3	GO:0005736; C:DNA-directed RNA polymerase I complex; ISS:dictyBase; GO:0005665; C:DNA-directed RNA polymerase II, core complex; ISS:dictyBase; GO:0005666; C:DNA-directed RNA polymerase III complex; ISS:dictyBase; GO:0003677; F:DNA binding; IEA:UniProtKB-KW; GO:0003899; F:DNA-directed RNA polymerase activity; ISS:dictyBase; GO:0006360; P:transcription from RNA polymerase I promoter; ISS:dictyBase;…	no energy metabolism
cluster6221	Dolichol-phosphate mannosyltransferase subunit 1	GO:0005783; C:endoplasmic reticulum; ISS:dictyBase; GO:0005789; C:endoplasmic reticulum membrane; ISS:UniProtKB; GO:0004582; F:dolichyl-phosphate beta-D-mannosyltransferase activity; ISS:UniProtKB; GO:0004169; F:dolichyl-phosphate-mannose-protein mannosyltransferase activity; ISS:UniProtKB; GO:0006506; P:GPI anchor biosynthetic process; ISS:UniProtKB; GO:0035268; P:protein mannosylation; ISS:UniP…	no energy metabolism
cluster6164	Dolichyl-diphosphooligosaccharide--protein glycosyltransferase 48 kDa subunit	GO:0016021; C:integral component of membrane; IEA:UniProtKB-KW; GO:0008250; C:oligosaccharyltransferase complex; ISS:dictyBase; GO:0004579; F:dolichyl-diphosphooligosaccharide-protein glycotransferase activity; ISS:dictyBase; GO:0018279; P:protein N-linked glycosylation via asparagine; IEA:InterPro	no energy metabolism
cluster5028	Dolichyl-phosphate beta-glucosyltransferase	GO:0005783; C:endoplasmic reticulum; IEA:UniProtKB-KW; GO:0016021; C:integral component of membrane; IEA:UniProtKB-KW; GO:0004581; F:dolichyl-phosphate beta-glucosyltransferase activity; ISS:dictyBase; GO:0006486; P:protein glycosylation; ISS:dictyBase	no energy metabolism
cluster5941	Double-strand break repair protein mre-11	GO:0000785; C:chromatin; IBA:RefGenome; GO:0030870; C:Mre11 complex; IBA:RefGenome; GO:0005634; C:nucleus; IDA:WormBase; GO:0035861; C:site of double-strand break; IBA:RefGenome; GO:0008408; F:3'-5' exonuclease activity; IBA:RefGenome; GO:0004519; F:endonuclease activity; IBA:RefGenome; GO:0030145; F:manganese ion binding; IEA:InterPro; GO:0006284; P:base-excision repair; IBA:RefGenome; GO:000630…	no energy metabolism
cluster6001	Dr1-associated corepressor homolog	GO:0005634; C:nucleus; IEA:UniProtKB-KW; GO:0043565; F:sequence-specific DNA binding; IEA:InterPro; GO:0006355; P:regulation of transcription, DNA-templated; IEA:UniProtKB-KW; GO:0006351; P:transcription, DNA-templated; IEA:UniProtKB-KW	no energy metabolism
cluster6444	Dynactin subunit 5	GO:0005737; C:cytoplasm; IEA:UniProtKB-KW; GO:0005856; C:cytoskeleton; IEA:UniProtKB-KW	no energy metabolism
cluster6232	Dynamin	GO:0045177; C:apical part of cell; IDA:WormBase; GO:0030424; C:axon; IDA:WormBase; GO:0032154; C:cleavage furrow; IDA:WormBase; GO:0031410; C:cytoplasmic vesicle; IDA:WormBase; GO:0030496; C:midbody; IDA:WormBase; GO:0001891; C:phagocytic cup; IDA:WormBase; GO:0045335; C:phagocytic vesicle; IDA:WormBase; GO:0031143; C:pseudopodium; IDA:WormBase; GO:0005876; C:spindle microtubule; IDA:WormBase; GO…	no energy metabolism
cluster5907	Dynein beta chain, ciliary	GO:0005737; C:cytoplasm; IEA:UniProtKB-KW; GO:0030286; C:dynein complex; IEA:UniProtKB-KW; GO:0005874; C:microtubule; IEA:UniProtKB-KW; GO:0031514; C:motile cilium; IEA:UniProtKB-KW; GO:0005524; F:ATP binding; IEA:UniProtKB-KW; GO:0016887; F:ATPase activity; IEA:InterPro; GO:0003777; F:microtubule motor activity; IEA:InterPro; GO:0030030; P:cell projection organization; IEA:UniProtKB-KW; GO:00070…	no energy metabolism
cluster6098	Dynein light chain, cytoplasmic	GO:0005737; C:cytoplasm; ISS:UniProtKB; GO:0030286; C:dynein complex; IEA:UniProtKB-KW; GO:0005874; C:microtubule; IEA:UniProtKB-KW; GO:0003774; F:motor activity; IEA:UniProtKB-KW; GO:0007017; P:microtubule-based process; IEA:InterPro	no energy metabolism
cluster5210	Dystrophin-1	GO:0005856; C:cytoskeleton; IEA:UniProtKB-KW; GO:0016014; C:dystrobrevin complex; IPI:WormBase; GO:0016010; C:dystrophin-associated glycoprotein complex; IDA:UniProtKB; GO:0055120; C:striated muscle dense body; IDA:WormBase; GO:0005277; F:acetylcholine transmembrane transporter activity; IMP:UniProtKB; GO:0005509; F:calcium ion binding; IEA:InterPro; GO:0008270; F:zinc ion binding; IEA:InterPro; …	no energy metabolism
cluster5084	E3 ubiquitin-protein ligase highwire	GO:0016023; C:cytoplasmic membrane-bounded vesicle; IDA:FlyBase; GO:0005634; C:nucleus; IEA:UniProtKB-KW; GO:0005886; C:plasma membrane; IDA:FlyBase; GO:0016874; F:ligase activity; IEA:UniProtKB-KW; GO:0004842; F:ubiquitin-protein transferase activity; ISS:UniProtKB; GO:0008270; F:zinc ion binding; ISM:FlyBase; GO:0007628; P:adult walking behavior; NAS:FlyBase; GO:0006914; P:autophagy; IDA:FlyBas…	no energy metabolism
cluster5904	E3 ubiquitin-protein ligase RING1	GO:0008278; C:cohesin complex; IDA:UniProtKB; GO:0005730; C:nucleolus; IDA:FlyBase; GO:0005634; C:nucleus; IDA:FlyBase; GO:0035102; C:PRC1 complex; TAS:FlyBase; GO:0016874; F:ligase activity; IEA:UniProtKB-KW; GO:0008270; F:zinc ion binding; ISM:FlyBase; GO:0006342; P:chromatin silencing; IDA:UniProtKB; GO:0030708; P:germarium-derived female germ-line cyst encapsulation; IMP:FlyBase; GO:0035518; …	no energy metabolism
cluster5900	Eggshell protein 2A	N/A	no energy metabolism
cluster5253	Elongation factor 1-alpha	GO:0005737; C:cytoplasm; IEA:UniProtKB-KW; GO:0005525; F:GTP binding; IEA:UniProtKB-KW; GO:0003924; F:GTPase activity; IEA:InterPro; GO:0003746; F:translation elongation factor activity; IEA:UniProtKB-KW	no energy metabolism
cluster5868	Elongation factor 1-alpha	GO:0005737; C:cytoplasm; IEA:UniProtKB-KW; GO:0005525; F:GTP binding; IEA:UniProtKB-KW; GO:0003924; F:GTPase activity; IEA:InterPro; GO:0003746; F:translation elongation factor activity; IEA:UniProtKB-KW	no energy metabolism
cluster6151	Endonuclease III homolog {ECO:0000255|HAMAP-Rule:MF_03183}	GO:0005739; C:mitochondrion; IEA:UniProtKB-KW; GO:0005634; C:nucleus; ISS:WormBase; GO:0051539; F:4 iron, 4 sulfur cluster binding; IEA:UniProtKB-KW; GO:0034042; F:5-formyluracil DNA N-glycosylase activity; IDA:WormBase; GO:0034043; F:5-hydroxymethyluracil DNA N-glycosylase activity; IDA:WormBase; GO:0003677; F:DNA binding; IEA:InterPro; GO:0046872; F:metal ion binding; IEA:UniProtKB-KW; GO:00007…	no energy metabolism
cluster6421	Endoprotease bli-4	GO:0016021; C:integral component of membrane; NAS:UniProtKB; GO:0005634; C:nucleus; IDA:WormBase; GO:0004252; F:serine-type endopeptidase activity; NAS:UniProtKB; GO:0040002; P:collagen and cuticulin-based cuticle development; IMP:WormBase	no energy metabolism
cluster6429	Ethanolamine-phosphate cytidylyltransferase	GO:0045335; C:phagocytic vesicle; IDA:dictyBase; GO:0004306; F:ethanolamine-phosphate cytidylyltransferase activity; ISS:dictyBase; GO:0006646; P:phosphatidylethanolamine biosynthetic process; ISS:dictyBase	no energy metabolism
cluster5074	Eukaryotic initiation factor 4A	GO:0005737; C:cytoplasm; IEA:UniProtKB-KW; GO:0005524; F:ATP binding; IEA:UniProtKB-KW; GO:0008026; F:ATP-dependent helicase activity; IEA:InterPro; GO:0003743; F:translation initiation factor activity; IEA:UniProtKB-KW; GO:0000302; P:response to reactive oxygen species; IEP:dictyBase	no energy metabolism
cluster6249	Eukaryotic initiation factor 4A	GO:0005524; F:ATP binding; IEA:UniProtKB-KW; GO:0008026; F:ATP-dependent helicase activity; IEA:InterPro; GO:0003743; F:translation initiation factor activity; IEA:UniProtKB-KW	no energy metabolism
cluster5848	Eukaryotic initiation factor 4A-III {ECO:0000303|PubMed:22961380}	GO:0071013; C:catalytic step 2 spliceosome; IDA:FlyBase; GO:0016281; C:eukaryotic translation initiation factor 4F complex; ISS:FlyBase; GO:0005634; C:nucleus; IDA:FlyBase; GO:0045495; C:pole plasm; IDA:FlyBase; GO:0071011; C:precatalytic spliceosome; IDA:FlyBase; GO:0005524; F:ATP binding; IEA:UniProtKB-KW; GO:0004004; F:ATP-dependent RNA helicase activity; ISS:FlyBase; GO:0005515; F:protein bin…	no energy metabolism
cluster5925	Eukaryotic peptide chain release factor subunit 1	GO:0005737; C:cytoplasm; IEA:UniProtKB-KW; GO:0016149; F:translation release factor activity, codon specific; IEA:InterPro	no energy metabolism
cluster6152	Eukaryotic translation initiation factor 3 subunit D-2 {ECO:0000255|HAMAP-Rule:MF_03003}	GO:0016282; C:eukaryotic 43S preinitiation complex; IEA:UniProtKB-HAMAP; GO:0033290; C:eukaryotic 48S preinitiation complex; IEA:UniProtKB-HAMAP; GO:0005852; C:eukaryotic translation initiation factor 3 complex; ISS:UniProtKB; GO:0003743; F:translation initiation factor activity; ISS:UniProtKB; GO:0001731; P:formation of translation preinitiation complex; IEA:UniProtKB-HAMAP; GO:0006446; P:regula…	no energy metabolism
cluster6024	Eukaryotic translation initiation factor 3 subunit G-1 {ECO:0000255|HAMAP-Rule:MF_03006}	GO:0016282; C:eukaryotic 43S preinitiation complex; IEA:UniProtKB-HAMAP; GO:0033290; C:eukaryotic 48S preinitiation complex; IEA:UniProtKB-HAMAP; GO:0005852; C:eukaryotic translation initiation factor 3 complex; IEA:UniProtKB-HAMAP; GO:0000166; F:nucleotide binding; IEA:InterPro; GO:0003743; F:translation initiation factor activity; IEA:UniProtKB-HAMAP; GO:0008270; F:zinc ion binding; IEA:InterPr…	no energy metabolism
cluster5234	Eukaryotic translation initiation factor 3 subunit I {ECO:0000255|HAMAP-Rule:MF_03008}	GO:0016282; C:eukaryotic 43S preinitiation complex; IEA:UniProtKB-HAMAP; GO:0033290; C:eukaryotic 48S preinitiation complex; IEA:UniProtKB-HAMAP; GO:0005852; C:eukaryotic translation initiation factor 3 complex; ISS:dictyBase; GO:0045335; C:phagocytic vesicle; IDA:dictyBase; GO:0003743; F:translation initiation factor activity; IEA:UniProtKB-HAMAP; GO:0001731; P:formation of translation preinitia…	no energy metabolism
cluster6381	Eukaryotic translation initiation factor 3 subunit L {ECO:0000255|HAMAP-Rule:MF_03011}	GO:0016282; C:eukaryotic 43S preinitiation complex; IEA:UniProtKB-HAMAP; GO:0033290; C:eukaryotic 48S preinitiation complex; IEA:UniProtKB-HAMAP; GO:0005852; C:eukaryotic translation initiation factor 3 complex; IEA:UniProtKB-HAMAP; GO:0003743; F:translation initiation factor activity; IEA:UniProtKB-HAMAP; GO:0001731; P:formation of translation preinitiation complex; IEA:UniProtKB-HAMAP; GO:00064…	no energy metabolism
cluster6386	Eukaryotic translation initiation factor 3 subunit M {ECO:0000255|HAMAP-Rule:MF_03012}	GO:0016282; C:eukaryotic 43S preinitiation complex; IEA:UniProtKB-HAMAP; GO:0033290; C:eukaryotic 48S preinitiation complex; IEA:UniProtKB-HAMAP; GO:0005852; C:eukaryotic translation initiation factor 3 complex; IEA:UniProtKB-HAMAP; GO:0003743; F:translation initiation factor activity; IEA:UniProtKB-HAMAP; GO:0001731; P:formation of translation preinitiation complex; IEA:UniProtKB-HAMAP; GO:00064…	no energy metabolism
cluster6406	Eukaryotic translation initiation factor 6	GO:0005737; C:cytoplasm; IEA:UniProtKB-KW; GO:0005634; C:nucleus; IEA:UniProtKB-KW; GO:0043022; F:ribosome binding; IEA:InterPro; GO:0003743; F:translation initiation factor activity; IEA:UniProtKB-KW; GO:0042256; P:mature ribosome assembly; IEA:InterPro	no energy metabolism
cluster6240	Exocyst complex component 3	GO:0000145; C:exocyst; IEA:InterPro; GO:0006887; P:exocytosis; IEA:UniProtKB-KW; GO:0015031; P:protein transport; IEA:UniProtKB-KW	no energy metabolism
cluster6143	Exportin-2	GO:0005737; C:cytoplasm; IEA:UniProtKB-KW; GO:0005634; C:nucleus; IEA:UniProtKB-KW; GO:0006886; P:intracellular protein transport; IEA:InterPro	no energy metabolism
cluster5247	FACT complex subunit SPT16	GO:0005694; C:chromosome; IEA:UniProtKB-KW; GO:0035101; C:FACT complex; ISS:dictyBase; GO:0006281; P:DNA repair; IEA:UniProtKB-KW; GO:0006260; P:DNA replication; IEA:UniProtKB-KW; GO:0001672; P:regulation of chromatin assembly or disassembly; ISS:dictyBase; GO:0006355; P:regulation of transcription, DNA-templated; IEA:UniProtKB-KW; GO:0006368; P:transcription elongation from RNA polymerase II pro…	no energy metabolism
cluster5077	F-box/WD repeat-containing protein lin-23	GO:0005737; C:cytoplasm; IDA:WormBase; GO:0005634; C:nucleus; IDA:WormBase; GO:0007049; P:cell cycle; IEA:UniProtKB-KW; GO:0051301; P:cell division; IEA:UniProtKB-KW; GO:0008285; P:negative regulation of cell proliferation; IMP:UniProtKB; GO:0048812; P:neuron projection morphogenesis; IMP:WormBase; GO:0031146; P:SCF-dependent proteasomal ubiquitin-dependent protein catabolic process; IBA:RefGenome	no energy metabolism
cluster6231	Female-specific protein transformer	GO:0005634; C:nucleus; IEA:UniProtKB-KW; GO:0030154; P:cell differentiation; IEA:UniProtKB-KW; GO:0046660; P:female sex differentiation; IEA:InterPro; GO:0006397; P:mRNA processing; IEA:InterPro	no energy metabolism
cluster6259	Fidgetin-like protein 1	GO:0005634; C:nucleus; IEA:UniProtKB-KW; GO:0005524; F:ATP binding; IEA:UniProtKB-KW; GO:0016787; F:hydrolase activity; ISS:UniProtKB; GO:0000287; F:magnesium ion binding; ISS:UniProtKB; GO:0046034; P:ATP metabolic process; ISS:UniProtKB; GO:0007067; P:mitotic nuclear division; IEA:UniProtKB-KW	no energy metabolism
cluster6037	FK506-binding protein 6	GO:0005789; C:endoplasmic reticulum membrane; IBA:RefGenome; GO:0005528; F:FK506 binding; IBA:RefGenome; GO:0003755; F:peptidyl-prolyl cis-trans isomerase activity; IBA:RefGenome; GO:0061077; P:chaperone-mediated protein folding; IBA:RefGenome; GO:0000413; P:protein peptidyl-prolyl isomerization; IBA:RefGenome	no energy metabolism
cluster5257	Formin-H	GO:0015629; C:actin cytoskeleton; IDA:dictyBase; GO:0005737; C:cytoplasm; IEA:UniProtKB-KW; GO:0030175; C:filopodium; IDA:dictyBase; GO:0051015; F:actin filament binding; IDA:dictyBase; GO:0017049; F:GTP-Rho binding; IPI:dictyBase; GO:0005522; F:profilin binding; IPI:dictyBase; GO:0045010; P:actin nucleation; IDA:dictyBase; GO:0051638; P:barbed-end actin filament uncapping; IDA:dictyBase; GO:0000…	no energy metabolism
cluster6063	Frizzled-2	GO:0042995; C:cell projection; IBA:RefGenome; GO:0030139; C:endocytic vesicle; IDA:FlyBase; GO:0016021; C:integral component of membrane; NAS:UniProtKB; GO:0005886; C:plasma membrane; IDA:FlyBase; GO:0004930; F:G-protein coupled receptor activity; IEA:UniProtKB-KW; GO:0030165; F:PDZ domain binding; IPI:FlyBase; GO:0004888; F:transmembrane signaling receptor activity; ISS:FlyBase; GO:0042813; F:Wn…	no energy metabolism
cluster5966	G protein-coupled receptor kinase 1	GO:0005524; F:ATP binding; IEA:UniProtKB-KW; GO:0004703; F:G-protein coupled receptor kinase activity; IEA:UniProtKB-EC; GO:0007165; P:signal transduction; IEA:InterPro; GO:0038032; P:termination of G-protein coupled receptor signaling pathway; IEA:InterPro	no energy metabolism
cluster5321	General transcription factor IIH subunit 2	GO:0000439; C:core TFIIH complex; IEA:InterPro; GO:0005675; C:holo TFIIH complex; ISS:dictyBase; GO:0008270; F:zinc ion binding; IEA:InterPro; GO:0006289; P:nucleotide-excision repair; ISS:dictyBase; GO:0006355; P:regulation of transcription, DNA-templated; IEA:UniProtKB-KW; GO:0006366; P:transcription from RNA polymerase II promoter; ISS:dictyBase	no energy metabolism
cluster6435	General transcription factor IIH subunit 3	GO:0000439; C:core TFIIH complex; IEA:InterPro; GO:0005675; C:holo TFIIH complex; ISS:dictyBase; GO:0046872; F:metal ion binding; IEA:UniProtKB-KW; GO:0007070; P:negative regulation of transcription from RNA polymerase II promoter during mitosis; ISS:dictyBase; GO:0006289; P:nucleotide-excision repair; IEA:InterPro; GO:0006367; P:transcription initiation from RNA polymerase II promoter; ISS:dicty…	no energy metabolism
cluster6038	Glucose-induced degradation protein 8 homolog	GO:0005634; C:nucleus; IEA:UniProtKB-KW	no energy metabolism
cluster6107	Glutamate--cysteine ligase	GO:0005737; C:cytoplasm; IBA:RefGenome; GO:0005524; F:ATP binding; IEA:UniProtKB-KW; GO:0004357; F:glutamate-cysteine ligase activity; IMP:UniProtKB; GO:0006750; P:glutathione biosynthetic process; IMP:UniProtKB; GO:0010628; P:positive regulation of gene expression; IMP:dictyBase; GO:0007346; P:regulation of mitotic cell cycle; IMP:dictyBase; GO:0030587; P:sorocarp development; IMP:dictyBase; GO:…	no energy metabolism
cluster6270	Glutaminyl-peptide cyclotransferase	GO:0005576; C:extracellular region; IEA:UniProtKB-KW; GO:0016603; F:glutaminyl-peptide cyclotransferase activity; ISS:UniProtKB; GO:0008270; F:zinc ion binding; ISS:UniProtKB; GO:0017186; P:peptidyl-pyroglutamic acid biosynthetic process, using glutaminyl-peptide cyclotransferase; ISS:UniProtKB	no energy metabolism
cluster5238	Glutathione synthetase	GO:0005524; F:ATP binding; ISS:UniProtKB; GO:0043295; F:glutathione binding; ISS:UniProtKB; GO:0004363; F:glutathione synthase activity; ISS:dictyBase; GO:0000287; F:magnesium ion binding; ISS:UniProtKB; GO:0042803; F:protein homodimerization activity; ISS:UniProtKB; GO:0006750; P:glutathione biosynthetic process; ISS:dictyBase	no energy metabolism
cluster5240	Glycine--tRNA ligase	GO:0005737; C:cytoplasm; IEA:InterPro; GO:0005524; F:ATP binding; IEA:UniProtKB-KW; GO:0004820; F:glycine-tRNA ligase activity; ISS:UniProtKB; GO:0046983; F:protein dimerization activity; ISS:UniProtKB; GO:0015966; P:diadenosine tetraphosphate biosynthetic process; ISS:UniProtKB; GO:0006426; P:glycyl-tRNA aminoacylation; IEA:InterPro	no energy metabolism
cluster5949	Glycylpeptide N-tetradecanoyltransferase	GO:0005737; C:cytoplasm; IEA:UniProtKB-KW; GO:0004379; F:glycylpeptide N-tetradecanoyltransferase activity; IEA:UniProtKB-EC; GO:0006499; P:N-terminal protein myristoylation; IEA:InterPro; GO:0042493; P:response to drug; IDA:GeneDB_Pfalciparum	no energy metabolism
cluster6166	GPN-loop GTPase 2 homolog {ECO:0000250|UniProtKB:Q9H9Y4}	GO:0005525; F:GTP binding; IEA:UniProtKB-KW	no energy metabolism
cluster5274	GrpE protein homolog, mitochondrial	GO:0005739; C:mitochondrion; IEA:UniProtKB-KW; GO:0000774; F:adenyl-nucleotide exchange factor activity; IEA:InterPro; GO:0022008; P:neurogenesis; IMP:FlyBase; GO:0006457; P:protein folding; IEA:InterPro	no energy metabolism
cluster5292	GTP-binding protein AGP-1	GO:0005525; F:GTP binding; IEA:UniProtKB-KW; GO:0003924; F:GTPase activity; IEA:InterPro	no energy metabolism
cluster6323	Guanine deaminase	GO:0008892; F:guanine deaminase activity; ISS:dictyBase; GO:0008270; F:zinc ion binding; ISS:dictyBase; GO:0006147; P:guanine catabolic process; IEA:UniProtKB-UniPathway; GO:0006139; P:nucleobase-containing compound metabolic process; ISS:dictyBase	no energy metabolism
cluster5841	Guanine nucleotide-binding protein alpha-4 subunit	GO:0005525; F:GTP binding; IEA:UniProtKB-KW; GO:0003924; F:GTPase activity; IEA:InterPro; GO:0046872; F:metal ion binding; IEA:UniProtKB-KW; GO:0004871; F:signal transducer activity; IEA:UniProtKB-KW; GO:0007188; P:adenylate cyclase-modulating G-protein coupled receptor signaling pathway; IEA:InterPro	no energy metabolism
cluster6260	Guanine nucleotide-binding protein subunit beta-2-like 1	N/A	no energy metabolism
cluster6412	Guanine nucleotide-binding protein subunit beta-like protein	N/A	no energy metabolism
cluster6302	Heat shock 70 kDa protein cognate 4	GO:0005634; C:nucleus; IEA:UniProtKB-KW; GO:0005524; F:ATP binding; IEA:UniProtKB-KW; GO:0006950; P:response to stress; IEA:UniProtKB-KW	no energy metabolism
cluster5312	Heat shock protein 100	GO:0005524; F:ATP binding; IEA:UniProtKB-KW; GO:0019538; P:protein metabolic process; IEA:InterPro	no energy metabolism
cluster5186	Heat shock protein 90	GO:0005737; C:cytoplasm; IEA:UniProtKB-KW; GO:0005524; F:ATP binding; IEA:UniProtKB-KW; GO:0006457; P:protein folding; IEA:InterPro; GO:0006950; P:response to stress; IEA:UniProtKB-KW	no energy metabolism
cluster6194	Hemiasterlin resistant protein 1	GO:0005737; C:cytoplasm; IDA:WormBase; GO:0005739; C:mitochondrion; IDA:WormBase; GO:0055120; C:striated muscle dense body; IDA:WormBase	no energy metabolism
cluster5990	Histidine protein methyltransferase 1 homolog	GO:0008168; F:methyltransferase activity; IEA:UniProtKB-KW	no energy metabolism
cluster6064	Histone-lysine N-methyltransferase set1	GO:0005694; C:chromosome; IEA:UniProtKB-KW; GO:0005634; C:nucleus; IC:dictyBase; GO:0042800; F:histone methyltransferase activity (H3-K4 specific); IMP:dictyBase; GO:0031152; P:aggregation involved in sorocarp development; IMP:dictyBase; GO:0051568; P:histone H3-K4 methylation; IMP:GOC; GO:0016571; P:histone methylation; IMP:dictyBase; GO:0040029; P:regulation of gene expression, epigenetic; IMP:…	no energy metabolism
cluster5147	Histone-lysine N-methyltransferase Suv4-20 {ECO:0000250|UniProtKB:Q09265}	GO:0005694; C:chromosome; IEA:UniProtKB-KW; GO:0005634; C:nucleus; IEA:UniProtKB-KW; GO:0042799; F:histone methyltransferase activity (H4-K20 specific); IEA:InterPro; GO:0034773; P:histone H4-K20 trimethylation; IEA:InterPro; GO:0006355; P:regulation of transcription, DNA-templated; IEA:UniProtKB-KW; GO:0006351; P:transcription, DNA-templated; IEA:UniProtKB-KW	no energy metabolism
cluster5025	Homeobox protein ceh-37	GO:0000781; C:chromosome, telomeric region; IDA:WormBase; GO:0000784; C:nuclear chromosome, telomeric region; IDA:UniProtKB; GO:0008301; F:DNA binding, bending; IDA:UniProtKB; GO:0042162; F:telomeric DNA binding; IDA:UniProtKB; GO:0009299; P:mRNA transcription; ISS:WormBase; GO:0048665; P:neuron fate specification; IMP:WormBase; GO:0042048; P:olfactory behavior; IMP:UniProtKB; GO:0006357; P:regul…	no energy metabolism
cluster6442	Homeobox protein DTH-1	GO:0005634; C:nucleus; IEA:UniProtKB-KW; GO:0043565; F:sequence-specific DNA binding; IEA:InterPro; GO:0007275; P:multicellular organismal development; IEA:UniProtKB-KW; GO:0006355; P:regulation of transcription, DNA-templated; IEA:InterPro	no energy metabolism
cluster5869	Homeobox protein orthopedia	GO:0005634; C:nucleus; IEA:UniProtKB-KW; GO:0043565; F:sequence-specific DNA binding; IEA:InterPro; GO:0006355; P:regulation of transcription, DNA-templated; IEA:UniProtKB-KW; GO:0006351; P:transcription, DNA-templated; IEA:UniProtKB-KW	no energy metabolism
cluster6377	Homeobox protein orthopedia	GO:0005634; C:nucleus; IEA:UniProtKB-KW; GO:0043565; F:sequence-specific DNA binding; IEA:InterPro; GO:0007275; P:multicellular organismal development; IEA:UniProtKB-KW; GO:0006355; P:regulation of transcription, DNA-templated; IEA:UniProtKB-KW; GO:0006351; P:transcription, DNA-templated; IEA:UniProtKB-KW	no energy metabolism
cluster5987	Homeobox protein OTX	GO:0005634; C:nucleus; IEA:UniProtKB-KW; GO:0043565; F:sequence-specific DNA binding; IEA:InterPro; GO:0007275; P:multicellular organismal development; IEA:UniProtKB-KW; GO:0006355; P:regulation of transcription, DNA-templated; IEA:InterPro	no energy metabolism
cluster6354	Homeobox protein unc-62	GO:0005634; C:nucleus; IDA:WormBase; GO:0003677; F:DNA binding; IEA:UniProtKB-KW; GO:0007501; P:mesodermal cell fate specification; IMP:WormBase; GO:0042692; P:muscle cell differentiation; IMP:WormBase; GO:0045727; P:positive regulation of translation; IMP:WormBase; GO:0006355; P:regulation of transcription, DNA-templated; IEA:InterPro	no energy metabolism
cluster5865	Hrp65 protein	GO:0005737; C:cytoplasm; IDA:UniProtKB; GO:0005856; C:cytoskeleton; IEA:UniProtKB-KW; GO:0005634; C:nucleus; IDA:UniProtKB; GO:0000166; F:nucleotide binding; IEA:InterPro; GO:0003723; F:RNA binding; NAS:UniProtKB; GO:0006406; P:mRNA export from nucleus; NAS:UniProtKB	no energy metabolism
cluster6184	Hydatid disease diagnostic antigen P-29	GO:0005737; C:cytoplasm; IEA:InterPro	no energy metabolism
cluster5097	Hydrogenosomal chaperonin HSP60	GO:0042566; C:hydrogenosome; IEA:UniProtKB-KW; GO:0005524; F:ATP binding; IEA:UniProtKB-KW; GO:0042026; P:protein refolding; IEA:InterPro	no energy metabolism
cluster5057	Importin subunit beta	GO:0005737; C:cytoplasm; IDA:FlyBase; GO:0005811; C:lipid particle; IDA:FlyBase; GO:0005875; C:microtubule associated complex; IDA:FlyBase; GO:0005635; C:nuclear envelope; IDA:FlyBase; GO:0005643; C:nuclear pore; ISS:FlyBase; GO:0043186; C:P granule; IPI:FlyBase; GO:0008320; F:protein transmembrane transporter activity; ISS:FlyBase; GO:0007015; P:actin filament organization; IMP:FlyBase; GO:00073…	no energy metabolism
cluster5218	Inner centromere protein A	GO:0005813; C:centrosome; IDA:dictyBase; GO:0032133; C:chromosome passenger complex; IDA:dictyBase; GO:0000775; C:chromosome, centromeric region; IEA:UniProtKB-KW; GO:0032154; C:cleavage furrow; IDA:dictyBase; GO:0005737; C:cytoplasm; IEA:UniProtKB-KW; GO:0005634; C:nucleus; IEA:UniProtKB-KW; GO:0007059; P:chromosome segregation; IMP:dictyBase; GO:0000281; P:mitotic cytokinesis; IMP:dictyBase; GO…	no energy metabolism
cluster5882	Innexin inx5	GO:0005921; C:gap junction; IDA:UniProtKB; GO:0016021; C:integral component of membrane; NAS:UniProtKB; GO:0005886; C:plasma membrane; IEA:UniProtKB-KW; GO:0006811; P:ion transport; IEA:UniProtKB-KW	no energy metabolism
cluster6401	Inorganic pyrophosphatase	GO:0005829; C:cytosol; ISS:dictyBase; GO:0045335; C:phagocytic vesicle; IDA:dictyBase; GO:0004427; F:inorganic diphosphatase activity; ISS:dictyBase; GO:0000287; F:magnesium ion binding; IEA:InterPro; GO:0006796; P:phosphate-containing compound metabolic process; IEA:InterPro	no energy metabolism
cluster5892	Integrator complex subunit 2 homolog	GO:0032039; C:integrator complex; IEA:InterPro; GO:0016180; P:snRNA processing; IEA:InterPro	no energy metabolism
cluster6170	Interleukin enhancer-binding factor 2 homolog	GO:0071013; C:catalytic step 2 spliceosome; IDA:FlyBase; GO:0005730; C:nucleolus; ISS:UniProtKB; GO:0005634; C:nucleus; ISS:UniProtKB; GO:0071011; C:precatalytic spliceosome; IDA:FlyBase; GO:0005524; F:ATP binding; IEA:InterPro; GO:0003677; F:DNA binding; ISS:UniProtKB; GO:0003725; F:double-stranded RNA binding; ISS:UniProtKB; GO:0016740; F:transferase activity; IEA:InterPro; GO:0006955; P:immune…	no energy metabolism
cluster5832	Inward rectifier potassium channel irk-1	GO:0016021; C:integral component of membrane; IEA:UniProtKB-KW; GO:0043005; C:neuron projection; IDA:UniProtKB; GO:0043025; C:neuronal cell body; IMP:UniProtKB; GO:0005242; F:inward rectifier potassium channel activity; IDA:UniProtKB; GO:0071805; P:potassium ion transmembrane transport; IDA:GOC; GO:0008277; P:regulation of G-protein coupled receptor protein signaling pathway; IMP:UniProtKB; GO:00…	no energy metabolism
cluster6030	J domain-containing protein CG6693	N/A	no energy metabolism
cluster5133	JmjC domain-containing protein D	N/A	no energy metabolism
cluster5249	Katanin p60 ATPase-containing subunit A1 {ECO:0000255|HAMAP-Rule:MF_03023}	GO:0005813; C:centrosome; IEA:UniProtKB-HAMAP; GO:0005737; C:cytoplasm; ISS:UniProtKB; GO:0005874; C:microtubule; IEA:UniProtKB-KW; GO:0030496; C:midbody; ISS:UniProtKB; GO:0005819; C:spindle; ISS:UniProtKB; GO:0000922; C:spindle pole; ISS:UniProtKB; GO:0005524; F:ATP binding; IEA:UniProtKB-KW; GO:0008568; F:microtubule-severing ATPase activity; IEA:UniProtKB-EC; GO:0051013; P:microtubule severin…	no energy metabolism
cluster5203	KIN17-like protein	GO:0005634; C:nucleus; ISS:dictyBase; GO:0003677; F:DNA binding; ISS:dictyBase; GO:0046872; F:metal ion binding; IEA:UniProtKB-KW	no energy metabolism
cluster6010	Kinesin-II 95 kDa subunit	GO:0005737; C:cytoplasm; IEA:UniProtKB-KW; GO:0005871; C:kinesin complex; IBA:RefGenome; GO:0005874; C:microtubule; IEA:UniProtKB-KW; GO:0005524; F:ATP binding; IEA:UniProtKB-KW; GO:0016887; F:ATPase activity; IBA:RefGenome; GO:0003777; F:microtubule motor activity; IBA:RefGenome; GO:0006200; P:ATP catabolic process; IBA:GOC; GO:0030705; P:cytoskeleton-dependent intracellular transport; IBA:RefGe…	no energy metabolism
cluster5078	Kinesin-like protein Klp59C	GO:0005737; C:cytoplasm; IEA:UniProtKB-KW; GO:0005871; C:kinesin complex; IBA:RefGenome; GO:0000776; C:kinetochore; IEA:UniProtKB-KW; GO:0005828; C:kinetochore microtubule; IDA:UniProtKB; GO:0005524; F:ATP binding; IEA:UniProtKB-KW; GO:0016887; F:ATPase activity; IBA:RefGenome; GO:0003777; F:microtubule motor activity; IBA:RefGenome; GO:0003774; F:motor activity; IDA:UniProtKB; GO:0006200; P:ATP …	no energy metabolism
cluster5871	Kinesin-related protein 8	GO:0005737; C:cytoplasm; IEA:UniProtKB-KW; GO:0005871; C:kinesin complex; IBA:RefGenome; GO:0005874; C:microtubule; IEA:UniProtKB-KW; GO:0005524; F:ATP binding; IEA:UniProtKB-KW; GO:0016887; F:ATPase activity; IBA:RefGenome; GO:0008574; F:plus-end-directed microtubule motor activity; IBA:RefGenome; GO:0006200; P:ATP catabolic process; IBA:GOC; GO:0031122; P:cytoplasmic microtubule organization; I…	no energy metabolism
cluster6373	Lariat debranching enzyme	GO:0005634; C:nucleus; ISS:UniProtKB; GO:0008419; F:RNA lariat debranching enzyme activity; ISS:UniProtKB; GO:0006397; P:mRNA processing; IEA:UniProtKB-KW; GO:0090502; P:RNA phosphodiester bond hydrolysis, endonucleolytic; ISS:GOC; GO:0000375; P:RNA splicing, via transesterification reactions; ISS:UniProtKB	no energy metabolism
cluster5906	L-asparaginase-like protein GL17509	GO:0016787; F:hydrolase activity; IEA:InterPro	no energy metabolism
cluster5834	Lethal(2)neighbour of Tid protein	GO:0005783; C:endoplasmic reticulum; IEA:UniProtKB-KW; GO:0016021; C:integral component of membrane; IEA:UniProtKB-KW; GO:0016758; F:transferase activity, transferring hexosyl groups; IEA:InterPro; GO:0007275; P:multicellular organismal development; IEA:UniProtKB-KW	no energy metabolism
cluster6183	Leucine-rich repeat-containing protein let-4	GO:0045177; C:apical part of cell; IDA:WormBase; GO:0016021; C:integral component of membrane; IEA:UniProtKB-KW; GO:0005886; C:plasma membrane; IEA:UniProtKB-KW; GO:0009792; P:embryo development ending in birth or egg hatching; IMP:WormBase; GO:0002064; P:epithelial cell development; IMP:WormBase; GO:0002119; P:nematode larval development; IMP:WormBase; GO:0035150; P:regulation of tube size; IMP:…	no energy metabolism
cluster6099	Leucine--tRNA ligase, mitochondrial	GO:0005739; C:mitochondrion; ISS:dictyBase; GO:0002161; F:aminoacyl-tRNA editing activity; IEA:InterPro; GO:0005524; F:ATP binding; IEA:UniProtKB-KW; GO:0004823; F:leucine-tRNA ligase activity; ISS:dictyBase; GO:0003729; F:mRNA binding; ISS:dictyBase; GO:0000372; P:Group I intron splicing; ISS:dictyBase; GO:0006429; P:leucyl-tRNA aminoacylation; ISS:dictyBase	no energy metabolism
cluster6051	Lipoyl synthase, mitochondrial {ECO:0000255|HAMAP-Rule:MF_03123}	GO:0005739; C:mitochondrion; IEA:UniProtKB-HAMAP; GO:0051539; F:4 iron, 4 sulfur cluster binding; IEA:UniProtKB-HAMAP; GO:0016992; F:lipoate synthase activity; IEA:UniProtKB-HAMAP; GO:0046872; F:metal ion binding; IEA:UniProtKB-KW; GO:0009249; P:protein lipoylation; IEA:UniProtKB-HAMAP	no energy metabolism
cluster5158	Lissencephaly-1 homolog {ECO:0000255|HAMAP-Rule:MF_03141}	GO:0005737; C:cytoplasm; IEA:UniProtKB-HAMAP; GO:0005874; C:microtubule; IEA:UniProtKB-KW; GO:0005875; C:microtubule associated complex; IEA:UniProtKB-HAMAP; GO:0006928; P:cellular component movement; IEA:UniProtKB-HAMAP; GO:0000132; P:establishment of mitotic spindle orientation; IEA:UniProtKB-HAMAP; GO:0007067; P:mitotic nuclear division; IEA:UniProtKB-KW; GO:0006810; P:transport; IEA:UniProtKB…	no energy metabolism
cluster6276	Lissencephaly-1 homolog {ECO:0000255|HAMAP-Rule:MF_03141}	GO:0005737; C:cytoplasm; IEA:UniProtKB-HAMAP; GO:0005874; C:microtubule; IEA:UniProtKB-KW; GO:0005875; C:microtubule associated complex; IEA:UniProtKB-HAMAP; GO:0006928; P:cellular component movement; IEA:UniProtKB-HAMAP; GO:0000132; P:establishment of mitotic spindle orientation; IEA:UniProtKB-HAMAP; GO:0007067; P:mitotic nuclear division; IEA:UniProtKB-KW; GO:0006810; P:transport; IEA:UniProtKB…	no energy metabolism
cluster6292	Lissencephaly-1 homolog {ECO:0000255|HAMAP-Rule:MF_03141}	GO:0005818; C:aster; IDA:WormBase; GO:0005938; C:cell cortex; IDA:WormBase; GO:0005737; C:cytoplasm; IDA:WormBase; GO:0000776; C:kinetochore; IDA:WormBase; GO:0005874; C:microtubule; IDA:WormBase; GO:0005875; C:microtubule associated complex; IEA:UniProtKB-HAMAP; GO:0048471; C:perinuclear region of cytoplasm; IDA:WormBase; GO:0051026; P:chiasma assembly; IMP:WormBase; GO:0009792; P:embryo develop…	no energy metabolism
cluster6431	Lissencephaly-1 homolog {ECO:0000255|HAMAP-Rule:MF_03141}	GO:0005737; C:cytoplasm; IEA:UniProtKB-HAMAP; GO:0005874; C:microtubule; IEA:UniProtKB-KW; GO:0005875; C:microtubule associated complex; IEA:UniProtKB-HAMAP; GO:0006928; P:cellular component movement; IEA:UniProtKB-HAMAP; GO:0000132; P:establishment of mitotic spindle orientation; IEA:UniProtKB-HAMAP; GO:0007067; P:mitotic nuclear division; IEA:UniProtKB-KW; GO:0006810; P:transport; IEA:UniProtKB…	no energy metabolism
cluster5191	Longitudinals lacking protein, isoforms N/O/W/X/Y	GO:0005634; C:nucleus; IDA:UniProtKB; GO:0003677; F:DNA binding; IEA:UniProtKB-KW; GO:0046872; F:metal ion binding; IEA:UniProtKB-KW; GO:0003700; F:sequence-specific DNA binding transcription factor activity; ISS:FlyBase; GO:0019730; P:antimicrobial humoral response; IMP:FlyBase; GO:0007411; P:axon guidance; IMP:UniProtKB; GO:0016199; P:axon midline choice point recognition; IMP:UniProtKB; GO:000…	no energy metabolism
cluster6147	m7GpppX diphosphatase	GO:0005737; C:cytoplasm; IDA:WormBase; GO:0005634; C:nucleus; IDA:UniProtKB; GO:0047627; F:adenylylsulfatase activity; IDA:WormBase; GO:0050072; F:m7G(5')pppN diphosphatase activity; IDA:UniProtKB; GO:0000340; F:RNA 7-methylguanosine cap binding; IDA:UniProtKB; GO:0004780; F:sulfate adenylyltransferase (ADP) activity; IDA:WormBase; GO:0000290; P:deadenylation-dependent decapping of nuclear-transc…	no energy metabolism
cluster6395	Major heat shock 70 kDa protein Ba	GO:0005524; F:ATP binding; IEA:UniProtKB-KW; GO:0006950; P:response to stress; IEA:UniProtKB-KW	no energy metabolism
cluster6382	Males-absent on the first protein	GO:0072487; C:MSL complex; IDA:FlyBase; GO:0044545; C:NSL complex; IDA:FlyBase; GO:0005634; C:nucleus; IDA:FlyBase; GO:0005705; C:polytene chromosome interband; IDA:FlyBase; GO:0005667; C:transcription factor complex; IDA:FlyBase; GO:0000805; C:X chromosome; TAS:FlyBase; GO:0016456; C:X chromosome located dosage compensation complex, transcription activating; IDA:FlyBase; GO:0003682; F:chromatin …	no energy metabolism
cluster6180	MANF/CDNF-like protein	GO:0005576; C:extracellular region; IEA:UniProtKB-KW; GO:0003676; F:nucleic acid binding; IEA:InterPro	no energy metabolism
cluster6091	MATH and LRR domain-containing protein PFE0570w	GO:0016021; C:integral component of membrane; IEA:UniProtKB-KW; GO:0009982; F:pseudouridine synthase activity; IEA:InterPro; GO:0003723; F:RNA binding; IEA:InterPro; GO:0001522; P:pseudouridine synthesis; IEA:InterPro	no energy metabolism
cluster6285	Mediator of RNA polymerase II transcription subunit 6	GO:0016592; C:mediator complex; IEA:InterPro; GO:0001104; F:RNA polymerase II transcription cofactor activity; IEA:InterPro	no energy metabolism
cluster6298	Membrane alanyl aminopeptidase	GO:0031225; C:anchored component of membrane; IEA:UniProtKB-KW; GO:0005886; C:plasma membrane; IEA:UniProtKB-KW; GO:0004177; F:aminopeptidase activity; IEA:UniProtKB-KW; GO:0008237; F:metallopeptidase activity; IEA:UniProtKB-KW; GO:0008270; F:zinc ion binding; IEA:InterPro	no energy metabolism
cluster5979	MEMO1 family protein tag-253	N/A	no energy metabolism
cluster5901	Methionine aminopeptidase 1D, mitochondrial {ECO:0000255|HAMAP-Rule:MF_03174}	GO:0005739; C:mitochondrion; IEA:UniProtKB-KW; GO:0046872; F:metal ion binding; IEA:UniProtKB-HAMAP; GO:0070006; F:metalloaminopeptidase activity; IEA:UniProtKB-HAMAP; GO:0070084; P:protein initiator methionine removal; IEA:UniProtKB-HAMAP	no energy metabolism
cluster6009	Methyltransferase-like protein 14 homolog	GO:0005634; C:nucleus; ISS:UniProtKB; GO:0016422; F:mRNA (2'-O-methyladenosine-N6-)-methyltransferase activity; ISS:UniProtKB; GO:0080009; P:mRNA methylation; ISS:GOC; GO:0001510; P:RNA methylation; ISS:UniProtKB	no energy metabolism
cluster5043	MICOS complex subunit Mic60	GO:0016021; C:integral component of membrane; IEA:UniProtKB-KW; GO:0005743; C:mitochondrial inner membrane; ISS:UniProtKB; GO:0005739; C:mitochondrion; IDA:FlyBase; GO:0022008; P:neurogenesis; IMP:FlyBase	no energy metabolism
cluster6400	Midasin	GO:0005634; C:nucleus; IEA:UniProtKB-KW; GO:0005524; F:ATP binding; IEA:UniProtKB-KW; GO:0016887; F:ATPase activity; IEA:InterPro; GO:0006461; P:protein complex assembly; IEA:InterPro	no energy metabolism
cluster5182	Mitochondrial import inner membrane translocase subunit Tim10	GO:0005743; C:mitochondrial inner membrane; IEA:UniProtKB-KW; GO:0042719; C:mitochondrial intermembrane space protein transporter complex; ISS:dictyBase; GO:0046872; F:metal ion binding; IEA:UniProtKB-KW; GO:0008565; F:protein transporter activity; ISS:dictyBase; GO:0045039; P:protein import into mitochondrial inner membrane; ISS:dictyBase	no energy metabolism
cluster6347	Mitochondrial import receptor subunit TOM40 homolog	GO:0005741; C:mitochondrial outer membrane; IEA:UniProtKB-KW; GO:0046930; C:pore complex; IEA:UniProtKB-KW; GO:0015288; F:porin activity; IEA:UniProtKB-KW; GO:0006811; P:ion transport; IEA:UniProtKB-KW; GO:0006626; P:protein targeting to mitochondrion; ISS:UniProtKB	no energy metabolism
cluster6288	Mitochondrial outer membrane protein porin	GO:0005741; C:mitochondrial outer membrane; IDA:dictyBase; GO:0046930; C:pore complex; IEA:UniProtKB-KW; GO:0015288; F:porin activity; IDA:dictyBase; GO:0008308; F:voltage-gated anion channel activity; IEA:InterPro; GO:0005244; F:voltage-gated ion channel activity; IDA:dictyBase; GO:0034765; P:regulation of ion transmembrane transport; IDA:dictyBase	no energy metabolism
cluster6405	Mitochondrial substrate carrier family protein H	GO:0016021; C:integral component of membrane; IEA:UniProtKB-KW; GO:0005743; C:mitochondrial inner membrane; IEA:UniProtKB-KW; GO:0055085; P:transmembrane transport; IEA:InterPro	no energy metabolism
cluster5952	Mitochondrial substrate carrier family protein P	GO:0016021; C:integral component of membrane; IEA:UniProtKB-KW; GO:0005743; C:mitochondrial inner membrane; IEA:UniProtKB-KW; GO:0015228; F:coenzyme A transmembrane transporter activity; ISS:dictyBase; GO:0035349; P:coenzyme A transmembrane transport; ISS:GOC; GO:0015880; P:coenzyme A transport; ISS:dictyBase	no energy metabolism
cluster5122	Mitochondrial substrate carrier family protein R	GO:0016021; C:integral component of membrane; IEA:UniProtKB-KW; GO:0005743; C:mitochondrial inner membrane; IEA:UniProtKB-KW; GO:0015228; F:coenzyme A transmembrane transporter activity; ISS:dictyBase; GO:0035349; P:coenzyme A transmembrane transport; ISS:GOC; GO:0015880; P:coenzyme A transport; ISS:dictyBase	no energy metabolism
cluster5129	Mitochondrial tRNA-specific 2-thiouridylase 1	GO:0005739; C:mitochondrion; ISS:dictyBase; GO:0005524; F:ATP binding; IEA:UniProtKB-KW; GO:0016783; F:sulfurtransferase activity; IEA:InterPro; GO:0000049; F:tRNA binding; IEA:UniProtKB-KW; GO:0008033; P:tRNA processing; IEA:UniProtKB-KW	no energy metabolism
cluster5119	Mitochondrial-processing peptidase subunit beta	GO:0005743; C:mitochondrial inner membrane; IEA:UniProtKB-KW; GO:0005759; C:mitochondrial matrix; IDA:dictyBase; GO:0031966; C:mitochondrial membrane; IDA:dictyBase; GO:0017087; C:mitochondrial processing peptidase complex; ISS:dictyBase; GO:0031982; C:vesicle; IDA:dictyBase; GO:0046872; F:metal ion binding; IEA:UniProtKB-KW; GO:0004222; F:metalloendopeptidase activity; ISS:dictyBase; GO:0016491;…	no energy metabolism
cluster5104	Mitogen-activated protein kinase 14A	GO:0005634; C:nucleus; IDA:FlyBase; GO:0005524; F:ATP binding; IEA:UniProtKB-KW; GO:0004707; F:MAP kinase activity; IDA:FlyBase; GO:0004674; F:protein serine/threonine kinase activity; NAS:FlyBase; GO:0016909; F:SAP kinase activity; TAS:FlyBase; GO:0071243; P:cellular response to arsenic-containing substance; IDA:FlyBase; GO:0071276; P:cellular response to cadmium ion; IDA:FlyBase; GO:0034614; P:…	no energy metabolism
cluster5284	Mitotic checkpoint protein bub3	GO:0000776; C:kinetochore; ISS:dictyBase; GO:0005634; C:nucleus; IEA:UniProtKB-KW; GO:0007067; P:mitotic nuclear division; IEA:UniProtKB-KW	no energy metabolism
cluster6121	MO25-like protein 2	GO:0005737; C:cytoplasm; IEA:UniProtKB-KW; GO:0005856; C:cytoskeleton; IEA:UniProtKB-KW; GO:0055059; P:asymmetric neuroblast division; IMP:WormBase	no energy metabolism
cluster5198	Molybdenum cofactor biosynthesis protein 1	GO:0019008; C:molybdopterin synthase complex; IEA:InterPro; GO:0051539; F:4 iron, 4 sulfur cluster binding; IEA:UniProtKB-KW; GO:0061597; F:cyclic pyranopterin monophosphate synthase activity; IEA:UniProtKB-EC; GO:0005525; F:GTP binding; IEA:UniProtKB-KW; GO:0046872; F:metal ion binding; IEA:UniProtKB-KW; GO:0006777; P:Mo-molybdopterin cofactor biosynthetic process; ISS:UniProtKB	no energy metabolism
cluster6392	mRNA cap guanine-N7 methyltransferase	GO:0005634; C:nucleus; ISS:UniProtKB; GO:0004482; F:mRNA (guanine-N7-)-methyltransferase activity; ISS:UniProtKB; GO:0003723; F:RNA binding; ISS:UniProtKB; GO:0006370; P:7-methylguanosine mRNA capping; ISS:UniProtKB; GO:0036265; P:RNA (guanine-N7)-methylation; ISS:GOC	no energy metabolism
cluster5957	MutS protein homolog him-14	GO:0005634; C:nucleus; IMP:UniProtKB; GO:0000795; C:synaptonemal complex; IBA:RefGenome; GO:0005524; F:ATP binding; IEA:UniProtKB-KW; GO:0008094; F:DNA-dependent ATPase activity; IBA:RefGenome; GO:0030983; F:mismatched DNA binding; IBA:RefGenome; GO:0006200; P:ATP catabolic process; IBA:GOC; GO:0051026; P:chiasma assembly; IMP:WormBase; GO:0009792; P:embryo development ending in birth or egg hatc…	no energy metabolism
cluster5322	Myb-like protein AA	GO:0005634; C:nucleus; IEA:UniProtKB-KW; GO:0003682; F:chromatin binding; IEA:InterPro; GO:0003677; F:DNA binding; IEA:UniProtKB-KW; GO:0006355; P:regulation of transcription, DNA-templated; IEA:UniProtKB-KW; GO:0006351; P:transcription, DNA-templated; IEA:UniProtKB-KW	no energy metabolism
cluster6356	Myb-like protein L	GO:0005634; C:nucleus; IEA:UniProtKB-KW; GO:0003682; F:chromatin binding; IEA:InterPro; GO:0003677; F:DNA binding; IEA:UniProtKB-KW; GO:0006355; P:regulation of transcription, DNA-templated; IEA:UniProtKB-KW; GO:0006351; P:transcription, DNA-templated; IEA:UniProtKB-KW	no energy metabolism
cluster5231	Myoblast determination protein 1 homolog	GO:0005634; C:nucleus; IEA:UniProtKB-KW; GO:0003677; F:DNA binding; IEA:UniProtKB-KW; GO:0030154; P:cell differentiation; IEA:UniProtKB-KW; GO:0007517; P:muscle organ development; IEA:UniProtKB-KW; GO:0006355; P:regulation of transcription, DNA-templated; IEA:UniProtKB-KW; GO:0006351; P:transcription, DNA-templated; IEA:UniProtKB-KW	no energy metabolism
cluster6071	Myosin heavy chain IB	GO:0016459; C:myosin complex; IEA:UniProtKB-KW; GO:0005524; F:ATP binding; IEA:UniProtKB-KW; GO:0003774; F:motor activity; IEA:InterPro	no energy metabolism
cluster5306	Myosin heavy chain, clone 203	GO:0032982; C:myosin filament; IEA:UniProtKB-KW; GO:0005524; F:ATP binding; IEA:UniProtKB-KW; GO:0003774; F:motor activity; IEA:InterPro	no energy metabolism
cluster5263	Myosin IC heavy chain	GO:0031252; C:cell leading edge; IDA:dictyBase; GO:0042995; C:cell projection; IEA:UniProtKB-KW; GO:0016459; C:myosin complex; IEA:UniProtKB-KW; GO:0097203; C:phagocytic cup lip; IDA:dictyBase; GO:0005524; F:ATP binding; IEA:UniProtKB-KW; GO:0003774; F:motor activity; IEA:InterPro; GO:0006935; P:chemotaxis; IEA:UniProtKB-KW; GO:0006909; P:phagocytosis; IMP:dictyBase	no energy metabolism
cluster6140	Myosin-4	GO:0005859; C:muscle myosin complex; IDA:WormBase; GO:0005863; C:striated muscle myosin thick filament; IDA:WormBase; GO:0051015; F:actin filament binding; IDA:WormBase; GO:0005524; F:ATP binding; IEA:UniProtKB-KW; GO:0000146; F:microfilament motor activity; IDA:WormBase; GO:0008307; F:structural constituent of muscle; IDA:WormBase; GO:0048017; P:inositol lipid-mediated signaling; IPI:WormBase; G…	no energy metabolism
cluster6349	Myosin-G heavy chain	GO:0016459; C:myosin complex; IEA:UniProtKB-KW; GO:0005524; F:ATP binding; IEA:UniProtKB-KW; GO:0003774; F:motor activity; IEA:InterPro; GO:0030041; P:actin filament polymerization; IMP:dictyBase; GO:0043327; P:chemotaxis to cAMP; IMP:dictyBase; GO:0030010; P:establishment of cell polarity; IMP:dictyBase; GO:0072657; P:protein localization to membrane; IMP:dictyBase; GO:0030587; P:sorocarp develo…	no energy metabolism
cluster5229	Myosin-M heavy chain	GO:0042995; C:cell projection; IDA:dictyBase; GO:0005737; C:cytoplasm; IEA:UniProtKB-KW; GO:0016461; C:unconventional myosin complex; ISS:dictyBase; GO:0051015; F:actin filament binding; IDA:dictyBase; GO:0005524; F:ATP binding; ISS:dictyBase; GO:0016887; F:ATPase activity; ISS:dictyBase; GO:0000146; F:microfilament motor activity; ISS:dictyBase; GO:0030676; F:Rac guanyl-nucleotide exchange facto…	no energy metabolism
cluster6295	Myotrophin homolog	GO:0005737; C:cytoplasm; IEA:UniProtKB-KW; GO:0005634; C:nucleus; IEA:UniProtKB-KW	no energy metabolism
cluster5273	Myotubularin-related protein DDB_G0290005	GO:0005737; C:cytoplasm; IEA:UniProtKB-KW; GO:0016791; F:phosphatase activity; IEA:InterPro	no energy metabolism
cluster6239	N-acetyltransferase 9-like protein	GO:0008080; F:N-acetyltransferase activity; IEA:InterPro	no energy metabolism
cluster6233	NHP2-like protein 1 homolog	GO:0005730; C:nucleolus; ISS:dictyBase; GO:0005681; C:spliceosomal complex; IEA:UniProtKB-KW; GO:0003723; F:RNA binding; ISS:dictyBase; GO:0006397; P:mRNA processing; IEA:UniProtKB-KW; GO:0042254; P:ribosome biogenesis; IEA:InterPro; GO:0008380; P:RNA splicing; IEA:UniProtKB-KW	no energy metabolism
cluster6141	Nitric oxide synthase	GO:0050660; F:flavin adenine dinucleotide binding; IEA:InterPro; GO:0010181; F:FMN binding; IEA:InterPro; GO:0020037; F:heme binding; IEA:InterPro; GO:0005506; F:iron ion binding; IEA:InterPro; GO:0050661; F:NADP binding; IEA:InterPro; GO:0004517; F:nitric-oxide synthase activity; IEA:UniProtKB-EC; GO:0006809; P:nitric oxide biosynthetic process; IEA:InterPro	no energy metabolism
cluster5953	Nuclear protein localization protein 4 homolog	GO:0008270; F:zinc ion binding; IEA:InterPro; GO:0098586; P:cellular response to virus; IMP:FlyBase; GO:0022008; P:neurogenesis; IMP:FlyBase; GO:0043161; P:proteasome-mediated ubiquitin-dependent protein catabolic process; IEA:UniProtKB-UniPathway; GO:0006511; P:ubiquitin-dependent protein catabolic process; IMP:FlyBase	no energy metabolism
cluster6101	Nucleolar GTP-binding protein 1	GO:0005730; C:nucleolus; IEA:InterPro; GO:0005525; F:GTP binding; IEA:UniProtKB-KW; GO:0042254; P:ribosome biogenesis; IEA:UniProtKB-KW	no energy metabolism
cluster5897	Nucleolar protein 58	GO:0005634; C:nucleus; IEA:UniProtKB-KW; GO:0042254; P:ribosome biogenesis; IEA:UniProtKB-KW	no energy metabolism
cluster5968	Nucleolar protein 58	GO:0005634; C:nucleus; IEA:UniProtKB-KW; GO:0042254; P:ribosome biogenesis; IEA:UniProtKB-KW	no energy metabolism
cluster6419	Nucleolar protein 58	GO:0005634; C:nucleus; IEA:UniProtKB-KW; GO:0042254; P:ribosome biogenesis; IEA:UniProtKB-KW	no energy metabolism
cluster5149	Nucleoporin-17	GO:0005643; C:nuclear pore; IEA:UniProtKB-KW; GO:0051028; P:mRNA transport; IEA:UniProtKB-KW; GO:0015031; P:protein transport; IEA:UniProtKB-KW	no energy metabolism
cluster5944	Obg-like ATPase 1 {ECO:0000255|HAMAP-Rule:MF_03167}	GO:0005737; C:cytoplasm; IEA:UniProtKB-HAMAP; GO:0005524; F:ATP binding; IEA:UniProtKB-HAMAP; GO:0016887; F:ATPase activity; IEA:UniProtKB-HAMAP; GO:0005525; F:GTP binding; IEA:InterPro; GO:0046872; F:metal ion binding; IEA:UniProtKB-KW; GO:0043023; F:ribosomal large subunit binding; IEA:UniProtKB-HAMAP; GO:0043022; F:ribosome binding; IEA:UniProtKB-HAMAP	no energy metabolism
cluster6327	O-methyltransferase 3	GO:0008168; F:methyltransferase activity; IEA:UniProtKB-KW	no energy metabolism
cluster6404	Open rectifier potassium channel protein 1	GO:0016021; C:integral component of membrane; IDA:FlyBase; GO:0005886; C:plasma membrane; ISS:FlyBase; GO:0022841; F:potassium ion leak channel activity; IDA:FlyBase; GO:0042803; F:protein homodimerization activity; IPI:FlyBase; GO:0045475; P:locomotor rhythm; IMP:FlyBase; GO:0071805; P:potassium ion transmembrane transport; IDA:FlyBase; GO:0002027; P:regulation of heart rate; IMP:FlyBase	no energy metabolism
cluster6282	Peptide methionine sulfoxide reductase	GO:0008113; F:peptide-methionine (S)-S-oxide reductase activity; IEA:UniProtKB-EC; GO:0030091; P:protein repair; IEA:InterPro; GO:0006979; P:response to oxidative stress; IEA:InterPro	no energy metabolism
cluster6271	Peptidyl-prolyl cis-trans isomerase 1	GO:0003755; F:peptidyl-prolyl cis-trans isomerase activity; IEA:UniProtKB-KW; GO:0006457; P:protein folding; IEA:UniProtKB-KW	no energy metabolism
cluster5099	Peptidyl-prolyl cis-trans isomerase E	GO:0005737; C:cytoplasm; IEA:UniProtKB-KW; GO:0000166; F:nucleotide binding; IEA:InterPro; GO:0042277; F:peptide binding; IEA:UniProtKB-KW; GO:0003755; F:peptidyl-prolyl cis-trans isomerase activity; IEA:UniProtKB-KW; GO:0003723; F:RNA binding; IEA:UniProtKB-KW; GO:0006457; P:protein folding; IEA:UniProtKB-KW	no energy metabolism
cluster5287	Peptidyl-prolyl cis-trans isomerase E {ECO:0000250|UniProtKB:Q9QZH3, ECO:0000303|PubMed:15830208}	GO:0005634; C:nucleus; IDA:UniProtKB; GO:0003677; F:DNA binding; IDA:UniProtKB; GO:0000166; F:nucleotide binding; IDA:UniProtKB; GO:0042277; F:peptide binding; IDA:UniProtKB; GO:0003755; F:peptidyl-prolyl cis-trans isomerase activity; IDA:UniProtKB; GO:0003723; F:RNA binding; IDA:UniProtKB; GO:0018208; P:peptidyl-proline modification; IDA:UniProtKB; GO:0006457; P:protein folding; IC:UniProtKB; GO…	no energy metabolism
cluster5863	Peptidyl-prolyl cis-trans isomerase, rhodopsin-specific isozyme	GO:0016023; C:cytoplasmic membrane-bounded vesicle; IDA:FlyBase; GO:0005788; C:endoplasmic reticulum lumen; IDA:FlyBase; GO:0016021; C:integral component of membrane; IDA:FlyBase; GO:0016018; F:cyclosporin A binding; IMP:FlyBase; GO:0003755; F:peptidyl-prolyl cis-trans isomerase activity; ISS:FlyBase; GO:0006458; P:'de novo' protein folding; TAS:FlyBase; GO:0070059; P:intrinsic apoptotic signalin…	no energy metabolism
cluster6391	Peptidyl-prolyl cis-trans isomerase, rhodopsin-specific isozyme	GO:0016021; C:integral component of membrane; IEA:UniProtKB-KW; GO:0003755; F:peptidyl-prolyl cis-trans isomerase activity; IEA:UniProtKB-KW; GO:0006457; P:protein folding; IEA:UniProtKB-KW; GO:0050896; P:response to stimulus; IEA:UniProtKB-KW; GO:0007601; P:visual perception; IEA:UniProtKB-KW	no energy metabolism
cluster6300	Periodic tryptophan protein 2 homolog	N/A	no energy metabolism
cluster6034	Peroxidasin homolog	GO:0005576; C:extracellular region; IEA:UniProtKB-KW; GO:0020037; F:heme binding; IEA:InterPro; GO:0046872; F:metal ion binding; IEA:UniProtKB-KW; GO:0004601; F:peroxidase activity; IEA:UniProtKB-KW; GO:0042744; P:hydrogen peroxide catabolic process; IEA:UniProtKB-KW	no energy metabolism
cluster5030	Peroxisomal multifunctional enzyme type 2 {ECO:0000303|PubMed:21320074}	GO:0005777; C:peroxisome; ISM:FlyBase; GO:0080023; F:3R-hydroxyacyl-CoA dehydratase activity; IDA:FlyBase; GO:0004300; F:enoyl-CoA hydratase activity; IDA:FlyBase; GO:0016616; F:oxidoreductase activity, acting on the CH-OH group of donors, NAD or NADP as acceptor; IEA:UniProtKB-EC; GO:0042803; F:protein homodimerization activity; IDA:FlyBase; GO:0033540; P:fatty acid beta-oxidation using acyl-CoA…	no energy metabolism
cluster5088	Peroxisomal targeting signal 2 receptor	GO:0005777; C:peroxisome; ISS:dictyBase; GO:0005053; F:peroxisome matrix targeting signal-2 binding; ISS:dictyBase; GO:0007031; P:peroxisome organization; ISS:dictyBase; GO:0015031; P:protein transport; IEA:UniProtKB-KW	no energy metabolism
cluster5883	Pescadillo homolog {ECO:0000255|HAMAP-Rule:MF_03028}	GO:0005730; C:nucleolus; IEA:UniProtKB-HAMAP; GO:0005654; C:nucleoplasm; IDA:GeneDB_Pfalciparum; GO:0030687; C:preribosome, large subunit precursor; IEA:UniProtKB-HAMAP; GO:0043021; F:ribonucleoprotein complex binding; IEA:UniProtKB-HAMAP; GO:0000466; P:maturation of 5.8S rRNA from tricistronic rRNA transcript (SSU-rRNA, 5.8S rRNA, LSU-rRNA); IEA:UniProtKB-HAMAP; GO:0000463; P:maturation of LSU-r…	no energy metabolism
cluster6397	Pescadillo homolog {ECO:0000255|HAMAP-Rule:MF_03028}	GO:0005730; C:nucleolus; ISS:UniProtKB; GO:0005654; C:nucleoplasm; ISS:UniProtKB; GO:0030687; C:preribosome, large subunit precursor; IEA:UniProtKB-HAMAP; GO:0043021; F:ribonucleoprotein complex binding; IEA:UniProtKB-HAMAP; GO:0000466; P:maturation of 5.8S rRNA from tricistronic rRNA transcript (SSU-rRNA, 5.8S rRNA, LSU-rRNA); IEA:UniProtKB-HAMAP; GO:0000463; P:maturation of LSU-rRNA from tricis…	no energy metabolism
cluster6411	PH domain-containing protein DDB_G0287875	GO:0031252; C:cell leading edge; IDA:dictyBase; GO:0043327; P:chemotaxis to cAMP; IMP:dictyBase; GO:0030837; P:negative regulation of actin filament polymerization; IMP:dictyBase; GO:0043520; P:regulation of myosin II filament assembly; IMP:dictyBase; GO:0007165; P:signal transduction; IEA:InterPro	no energy metabolism
cluster5318	PHD finger protein rhinoceros	GO:0005634; C:nucleus; ISS:UniProtKB; GO:0008270; F:zinc ion binding; IEA:InterPro; GO:0042051; P:compound eye photoreceptor development; ISS:UniProtKB; GO:0042059; P:negative regulation of epidermal growth factor receptor signaling pathway; ISS:UniProtKB	no energy metabolism
cluster5019	Phenylalanine--tRNA ligase beta subunit	GO:0005737; C:cytoplasm; ISS:dictyBase; GO:0009328; C:phenylalanine-tRNA ligase complex; ISS:dictyBase; GO:0005524; F:ATP binding; IEA:UniProtKB-KW; GO:0000287; F:magnesium ion binding; IEA:InterPro; GO:0004826; F:phenylalanine-tRNA ligase activity; ISS:dictyBase; GO:0003723; F:RNA binding; IEA:InterPro; GO:0006432; P:phenylalanyl-tRNA aminoacylation; ISS:dictyBase	no energy metabolism
cluster6020	Phenylalanine--tRNA ligase, mitochondrial	GO:0005739; C:mitochondrion; IEA:UniProtKB-KW; GO:0005524; F:ATP binding; IEA:UniProtKB-KW; GO:0000287; F:magnesium ion binding; IEA:InterPro; GO:0004826; F:phenylalanine-tRNA ligase activity; ISS:UniProtKB; GO:0000049; F:tRNA binding; ISS:UniProtKB; GO:0006432; P:phenylalanyl-tRNA aminoacylation; ISS:UniProtKB; GO:0008033; P:tRNA processing; ISS:UniProtKB	no energy metabolism
cluster5908	Phosducin-like protein 1	GO:0005829; C:cytosol; IDA:dictyBase; GO:0031683; F:G-protein beta/gamma-subunit complex binding; ISS:dictyBase; GO:0043327; P:chemotaxis to cAMP; IMP:dictyBase; GO:0043326; P:chemotaxis to folate; IMP:dictyBase; GO:0008277; P:regulation of G-protein coupled receptor protein signaling pathway; IMP:dictyBase; GO:0043497; P:regulation of protein heterodimerization activity; IMP:dictyBase; GO:003139…	no energy metabolism
cluster5185	Phosducin-like protein 2	GO:0008283; P:cell proliferation; IMP:dictyBase	no energy metabolism
cluster6132	Phosphatidylinositol 3-kinase age-1	GO:0016303; F:1-phosphatidylinositol-3-kinase activity; IEA:UniProtKB-EC; GO:0005524; F:ATP binding; IEA:UniProtKB-KW; GO:0007568; P:aging; ISS:UniProtKB; GO:0040024; P:dauer larval development; ISS:UniProtKB; GO:0048015; P:phosphatidylinositol-mediated signaling; IEA:InterPro	no energy metabolism
cluster5103	Phosphatidylserine decarboxylase proenzyme	GO:0004609; F:phosphatidylserine decarboxylase activity; IEA:UniProtKB-EC; GO:0006646; P:phosphatidylethanolamine biosynthetic process; IEA:UniProtKB-UniPathway	no energy metabolism
cluster6273	Phospholipase D A	GO:0005886; C:plasma membrane; ISS:dictyBase; GO:0070290; F:N-acylphosphatidylethanolamine-specific phospholipase D activity; IEA:UniProtKB-EC; GO:0004630; F:phospholipase D activity; ISS:dictyBase; GO:0016042; P:lipid catabolic process; IEA:UniProtKB-KW; GO:0006644; P:phospholipid metabolic process; ISS:dictyBase	no energy metabolism
cluster5239	Phospholipid-transporting ATPase tat-1	GO:0016324; C:apical plasma membrane; IDA:WormBase; GO:0016323; C:basolateral plasma membrane; IDA:WormBase; GO:0005737; C:cytoplasm; IDA:WormBase; GO:0005794; C:Golgi apparatus; IDA:WormBase; GO:0005887; C:integral component of plasma membrane; IDA:WormBase; GO:0005524; F:ATP binding; IEA:UniProtKB-KW; GO:0019829; F:cation-transporting ATPase activity; IEA:InterPro; GO:0000287; F:magnesium ion b…	no energy metabolism
cluster5826	PITH domain-containing protein 1	N/A	no energy metabolism
cluster5893	POC1 centriolar protein homolog	GO:0036064; C:ciliary basal body; IDA:UniProtKB; GO:0005737; C:cytoplasm; IEA:UniProtKB-KW; GO:0030030; P:cell projection organization; IEA:UniProtKB-KW; GO:0051297; P:centrosome organization; IMP:UniProtKB	no energy metabolism
cluster6305	Polyadenylate-binding protein 1-A	GO:0005737; C:cytoplasm; ISS:dictyBase; GO:0005634; C:nucleus; IEA:UniProtKB-KW; GO:0045335; C:phagocytic vesicle; IDA:dictyBase; GO:0000166; F:nucleotide binding; IEA:InterPro; GO:0008143; F:poly(A) binding; ISS:dictyBase; GO:0006378; P:mRNA polyadenylation; ISS:dictyBase	no energy metabolism
cluster6102	Polycomb protein l(1)G0020	GO:0005634; C:nucleus; IEA:UniProtKB-KW; GO:0005524; F:ATP binding; IEA:UniProtKB-KW; GO:0008080; F:N-acetyltransferase activity; IEA:InterPro; GO:0022008; P:neurogenesis; IMP:FlyBase; GO:0006355; P:regulation of transcription, DNA-templated; IEA:UniProtKB-KW; GO:0006351; P:transcription, DNA-templated; IEA:UniProtKB-KW	no energy metabolism
cluster6396	Polyhomeotic-proximal chromatin protein	GO:0005730; C:nucleolus; IDA:FlyBase; GO:0005634; C:nucleus; IDA:FlyBase; GO:0035102; C:PRC1 complex; IDA:FlyBase; GO:0051087; F:chaperone binding; IDA:FlyBase; GO:0003682; F:chromatin binding; IDA:FlyBase; GO:0001047; F:core promoter binding; IDA:FlyBase; GO:0008270; F:zinc ion binding; IEA:InterPro; GO:0021954; P:central nervous system neuron development; IMP:FlyBase; GO:0016458; P:gene silenci…	no energy metabolism
cluster6161	Potential vesicular glutamate transporter vglu-3	GO:0016021; C:integral component of membrane; IEA:UniProtKB-KW; GO:0015293; F:symporter activity; IEA:UniProtKB-KW; GO:0006814; P:sodium ion transport; IEA:UniProtKB-KW	no energy metabolism
cluster5956	Pre-mRNA-splicing factor CWC22 homolog	GO:0043073; C:germ cell nucleus; IDA:WormBase; GO:0000790; C:nuclear chromatin; IDA:WormBase; GO:0005654; C:nucleoplasm; IDA:WormBase; GO:0005634; C:nucleus; IDA:WormBase; GO:0005681; C:spliceosomal complex; ISS:UniProtKB; GO:0003723; F:RNA binding; ISS:UniProtKB; GO:0030154; P:cell differentiation; IMP:WormBase; GO:0007369; P:gastrulation; IMP:WormBase; GO:0042078; P:germ-line stem cell division…	no energy metabolism
cluster5113	Pre-mRNA-splicing factor ISY1 homolog	GO:0005681; C:spliceosomal complex; ISS:dictyBase; GO:0000398; P:mRNA splicing, via spliceosome; ISS:dictyBase	no energy metabolism
cluster5940	Presenilin spe-4	GO:0016324; C:apical plasma membrane; IBA:RefGenome; GO:0030424; C:axon; IBA:RefGenome; GO:0005938; C:cell cortex; IBA:RefGenome; GO:0009986; C:cell surface; IBA:RefGenome; GO:0035253; C:ciliary rootlet; IBA:RefGenome; GO:0043198; C:dendritic shaft; IBA:RefGenome; GO:0005783; C:endoplasmic reticulum; IEA:UniProtKB-KW; GO:0005794; C:Golgi apparatus; IEA:UniProtKB-KW; GO:0030426; C:growth cone; IBA…	no energy metabolism
cluster5226	Presenilin-B	GO:0005783; C:endoplasmic reticulum; IDA:dictyBase; GO:0005794; C:Golgi apparatus; IEA:UniProtKB-KW; GO:0005887; C:integral component of plasma membrane; IBA:RefGenome; GO:0005635; C:nuclear envelope; IDA:dictyBase; GO:0004190; F:aspartic-type endopeptidase activity; IEA:InterPro; GO:0004175; F:endopeptidase activity; IBA:RefGenome; GO:0055074; P:calcium ion homeostasis; IMP:dictyBase; GO:0007219…	no energy metabolism
cluster5040	Probable 18S rRNA (guanine-N(7))-methyltransferase	GO:0005634; C:nucleus; IEA:UniProtKB-KW; GO:0008168; F:methyltransferase activity; IEA:UniProtKB-KW; GO:0006364; P:rRNA processing; IEA:UniProtKB-KW	no energy metabolism
cluster5911	Probable 28S ribosomal protein S16, mitochondrial	GO:0005739; C:mitochondrion; IEA:UniProtKB-KW; GO:0005840; C:ribosome; IEA:UniProtKB-KW; GO:0003735; F:structural constituent of ribosome; IEA:InterPro; GO:0006412; P:translation; IEA:InterPro	no energy metabolism
cluster5236	Probable 39S ribosomal protein L19, mitochondrial	GO:0005739; C:mitochondrion; IEA:UniProtKB-KW; GO:0005840; C:ribosome; IEA:UniProtKB-KW; GO:0003735; F:structural constituent of ribosome; IEA:InterPro; GO:0006412; P:translation; IEA:InterPro	no energy metabolism
cluster5281	Probable 40S ribosomal protein S9, mitochondrial	GO:0005739; C:mitochondrion; IEA:UniProtKB-KW; GO:0005840; C:ribosome; IEA:UniProtKB-KW; GO:0003735; F:structural constituent of ribosome; IEA:InterPro; GO:0006412; P:translation; IEA:InterPro	no energy metabolism
cluster6308	Probable arginine--tRNA ligase, cytoplasmic	GO:0045335; C:phagocytic vesicle; IDA:dictyBase; GO:0004814; F:arginine-tRNA ligase activity; IEA:UniProtKB-EC; GO:0005524; F:ATP binding; IEA:UniProtKB-KW; GO:0006420; P:arginyl-tRNA aminoacylation; IEA:InterPro	no energy metabolism
cluster5235	Probable ATP-dependent RNA helicase ddx31	GO:0005524; F:ATP binding; IEA:UniProtKB-KW; GO:0008026; F:ATP-dependent helicase activity; IEA:InterPro; GO:0003723; F:RNA binding; IEA:UniProtKB-KW	no energy metabolism
cluster5289	Probable ATP-dependent RNA helicase ddx6	GO:0005737; C:cytoplasm; IEA:UniProtKB-KW; GO:0005524; F:ATP binding; IEA:UniProtKB-KW; GO:0008026; F:ATP-dependent helicase activity; IEA:InterPro; GO:0003723; F:RNA binding; IEA:UniProtKB-KW; GO:0006397; P:mRNA processing; IEA:UniProtKB-KW	no energy metabolism
cluster5217	Probable ATP-dependent RNA helicase spindle-E	GO:0005737; C:cytoplasm; IEA:UniProtKB-KW; GO:0005524; F:ATP binding; IEA:UniProtKB-KW; GO:0004386; F:helicase activity; IEA:UniProtKB-KW; GO:0046872; F:metal ion binding; IEA:InterPro; GO:0003676; F:nucleic acid binding; IEA:InterPro; GO:0031047; P:gene silencing by RNA; IEA:UniProtKB-KW; GO:0007126; P:meiotic nuclear division; IEA:UniProtKB-KW; GO:0007275; P:multicellular organismal development…	no energy metabolism
cluster6075	Probable ATP-dependent RNA helicase spindle-E	GO:0005737; C:cytoplasm; IEA:UniProtKB-KW; GO:0005524; F:ATP binding; IEA:UniProtKB-KW; GO:0004386; F:helicase activity; IEA:UniProtKB-KW; GO:0046872; F:metal ion binding; IEA:InterPro; GO:0003676; F:nucleic acid binding; IEA:InterPro; GO:0031047; P:gene silencing by RNA; IEA:UniProtKB-KW; GO:0007126; P:meiotic nuclear division; IEA:UniProtKB-KW; GO:0007275; P:multicellular organismal development…	no energy metabolism
cluster5840	Probable cation-transporting ATPase 1	GO:0016021; C:integral component of membrane; IEA:UniProtKB-KW; GO:0005524; F:ATP binding; IEA:UniProtKB-KW; GO:0019829; F:cation-transporting ATPase activity; IEA:InterPro; GO:0046872; F:metal ion binding; IEA:UniProtKB-KW	no energy metabolism
cluster5095	Probable cleavage and polyadenylation specificity factor subunit 2	GO:0005847; C:mRNA cleavage and polyadenylation specificity factor complex; ISS:FlyBase; GO:0003723; F:RNA binding; IEA:UniProtKB-KW; GO:0006398; P:histone mRNA 3'-end processing; IMP:FlyBase; GO:0006379; P:mRNA cleavage; ISS:FlyBase; GO:0006378; P:mRNA polyadenylation; IMP:FlyBase; GO:0022008; P:neurogenesis; IMP:FlyBase	no energy metabolism
cluster5884	Probable cysteine desulfurase, mitochondrial	GO:0005829; C:cytosol; ISS:dictyBase; GO:0005739; C:mitochondrion; ISS:dictyBase; GO:0005634; C:nucleus; IEA:UniProtKB-KW; GO:0031071; F:cysteine desulfurase activity; IEA:UniProtKB-EC; GO:0030170; F:pyridoxal phosphate binding; IEA:InterPro; GO:0006534; P:cysteine metabolic process; IEA:InterPro; GO:0000096; P:sulfur amino acid metabolic process; ISS:dictyBase	no energy metabolism
cluster6003	Probable cytosolic Fe-S cluster assembly factor oxy-4	GO:0051539; F:4 iron, 4 sulfur cluster binding; IEA:UniProtKB-KW; GO:0046872; F:metal ion binding; IEA:UniProtKB-KW; GO:0016226; P:iron-sulfur cluster assembly; ISS:UniProtKB	no energy metabolism
cluster5082	Probable cytosolic iron-sulfur protein assembly protein CIAO1 homolog {ECO:0000255|HAMAP-Rule:MF_03037}	GO:0097361; C:CIA complex; IEA:InterPro; GO:0016226; P:iron-sulfur cluster assembly; ISS:UniProtKB	no energy metabolism
cluster6097	Probable deoxycytidylate deaminase	GO:0004132; F:dCMP deaminase activity; IEA:UniProtKB-EC; GO:0008270; F:zinc ion binding; IEA:InterPro; GO:0009165; P:nucleotide biosynthetic process; IEA:UniProtKB-KW; GO:0006220; P:pyrimidine nucleotide metabolic process; IEA:InterPro	no energy metabolism
cluster6201	Probable DNA-directed RNA polymerases I and III subunit RPAC2	GO:0005736; C:DNA-directed RNA polymerase I complex; IBA:RefGenome; GO:0005666; C:DNA-directed RNA polymerase III complex; IBA:RefGenome; GO:0003677; F:DNA binding; IEA:InterPro; GO:0003899; F:DNA-directed RNA polymerase activity; IEA:UniProtKB-KW; GO:0006360; P:transcription from RNA polymerase I promoter; IBA:GOC; GO:0006383; P:transcription from RNA polymerase III promoter; IBA:GOC	no energy metabolism
cluster6220	Probable DNA-directed RNA polymerases I and III subunit RPAC2	GO:0005634; C:nucleus; IEA:UniProtKB-KW; GO:0003677; F:DNA binding; IEA:InterPro; GO:0003899; F:DNA-directed RNA polymerase activity; IEA:UniProtKB-KW; GO:0006351; P:transcription, DNA-templated; IEA:InterPro	no energy metabolism
cluster6019	Probable elongator complex protein 2	GO:0005737; C:cytoplasm; IEA:UniProtKB-KW; GO:0008023; C:transcription elongation factor complex; ISS:dictyBase; GO:0006357; P:regulation of transcription from RNA polymerase II promoter; ISS:dictyBase; GO:0006351; P:transcription, DNA-templated; IEA:UniProtKB-KW	no energy metabolism
cluster5268	Probable glutamine--tRNA ligase	GO:0005737; C:cytoplasm; IEA:InterPro; GO:0005875; C:microtubule associated complex; IDA:FlyBase; GO:0005524; F:ATP binding; IEA:UniProtKB-KW; GO:0004819; F:glutamine-tRNA ligase activity; ISS:FlyBase; GO:0048813; P:dendrite morphogenesis; IMP:FlyBase; GO:0006425; P:glutaminyl-tRNA aminoacylation; IEA:InterPro	no energy metabolism
cluster5881	Probable inactive protein kinase DDB_G0270444	GO:0005524; F:ATP binding; IEA:InterPro; GO:0004672; F:protein kinase activity; IEA:InterPro	no energy metabolism
cluster5974	Probable inactive serine/threonine-protein kinase lvsG	GO:0005524; F:ATP binding; IEA:InterPro; GO:0004672; F:protein kinase activity; IEA:InterPro	no energy metabolism
cluster5260	Probable methionine--tRNA ligase, cytoplasmic	GO:0005737; C:cytoplasm; ISS:dictyBase; GO:0017102; C:methionyl glutamyl tRNA synthetase complex; ISS:dictyBase; GO:0005524; F:ATP binding; IEA:UniProtKB-KW; GO:0004825; F:methionine-tRNA ligase activity; ISS:dictyBase; GO:0000049; F:tRNA binding; IEA:UniProtKB-KW; GO:0006431; P:methionyl-tRNA aminoacylation; ISS:dictyBase	no energy metabolism
cluster5209	Probable methionine--tRNA ligase, mitochondrial	GO:0005739; C:mitochondrion; ISS:dictyBase; GO:0005524; F:ATP binding; IEA:UniProtKB-KW; GO:0004825; F:methionine-tRNA ligase activity; ISS:dictyBase; GO:0006431; P:methionyl-tRNA aminoacylation; ISS:dictyBase	no energy metabolism
cluster6331	Probable methylcrotonoyl-CoA carboxylase beta chain, mitochondrial	GO:0005739; C:mitochondrion; IEA:UniProtKB-KW; GO:0005524; F:ATP binding; IEA:UniProtKB-KW; GO:0004485; F:methylcrotonoyl-CoA carboxylase activity; IEA:UniProtKB-EC; GO:0006552; P:leucine catabolic process; IEA:UniProtKB-UniPathway; GO:0007563; P:regulation of eclosion; IMP:UniProtKB	no energy metabolism
cluster6283	Probable N6-adenosine-methyltransferase MT-A70-like protein	GO:0005634; C:nucleus; ISS:UniProtKB; GO:0016422; F:mRNA (2'-O-methyladenosine-N6-)-methyltransferase activity; ISS:UniProtKB; GO:0003723; F:RNA binding; IEA:UniProtKB-KW; GO:0030708; P:germarium-derived female germ-line cyst encapsulation; IMP:FlyBase; GO:0080009; P:mRNA methylation; ISS:GOC; GO:0030707; P:ovarian follicle cell development; IMP:FlyBase; GO:0060968; P:regulation of gene silencing…	no energy metabolism
cluster6035	Probable proteasomal ATPase-associated factor 1	GO:0000502; C:proteasome complex; IEA:UniProtKB-KW	no energy metabolism
cluster6033	Probable replication factor C subunit 3	GO:0005663; C:DNA replication factor C complex; ISS:dictyBase; GO:0031391; C:Elg1 RFC-like complex; ISS:dictyBase; GO:0005634; C:nucleus; IEA:UniProtKB-KW; GO:0031389; C:Rad17 RFC-like complex; ISS:dictyBase; GO:0003677; F:DNA binding; IEA:UniProtKB-KW; GO:0006200; P:ATP catabolic process; ISS:GOC; GO:0006272; P:leading strand elongation; ISS:dictyBase; GO:0006298; P:mismatch repair; ISS:dictyBase	no energy metabolism
cluster5939	Probable RNA 3'-terminal phosphate cyclase-like protein	GO:0005730; C:nucleolus; IEA:InterPro; GO:0045335; C:phagocytic vesicle; IDA:dictyBase; GO:0003824; F:catalytic activity; IEA:InterPro; GO:0042254; P:ribosome biogenesis; IEA:UniProtKB-KW; GO:0006396; P:RNA processing; IEA:InterPro	no energy metabolism
cluster6226	Probable serine/threonine-protein kinase DDB_G0270146	GO:0005524; F:ATP binding; IEA:UniProtKB-KW; GO:0046872; F:metal ion binding; IEA:UniProtKB-KW; GO:0004674; F:protein serine/threonine kinase activity; IEA:UniProtKB-KW	no energy metabolism
cluster5885	Probable serine/threonine-protein kinase DDB_G0277449	GO:0005524; F:ATP binding; IEA:UniProtKB-KW; GO:0004674; F:protein serine/threonine kinase activity; IEA:UniProtKB-KW	no energy metabolism
cluster5261	Probable serine/threonine-protein kinase pats1	GO:0042641; C:actomyosin; IDA:dictyBase; GO:0005524; F:ATP binding; IEA:UniProtKB-KW; GO:0005525; F:GTP binding; IEA:UniProtKB-KW; GO:0004721; F:phosphoprotein phosphatase activity; ISS:dictyBase; GO:0004674; F:protein serine/threonine kinase activity; IEA:UniProtKB-KW; GO:0000281; P:mitotic cytokinesis; IMP:dictyBase; GO:0006470; P:protein dephosphorylation; ISS:dictyBase; GO:0007264; P:small GT…	no energy metabolism
cluster5936	Probable serine/threonine-protein kinase pXi	GO:0005524; F:ATP binding; IEA:UniProtKB-KW; GO:0004674; F:protein serine/threonine kinase activity; IEA:UniProtKB-KW	no energy metabolism
cluster6055	Probable serine/threonine-protein phosphatase 2A activator 2	GO:0005737; C:cytoplasm; IBA:RefGenome; GO:0005634; C:nucleus; IBA:RefGenome; GO:0000159; C:protein phosphatase type 2A complex; IBA:RefGenome; GO:0003755; F:peptidyl-prolyl cis-trans isomerase activity; IBA:RefGenome; GO:0008601; F:protein phosphatase type 2A regulator activity; IBA:RefGenome; GO:0008160; F:protein tyrosine phosphatase activator activity; IBA:RefGenome; GO:0030472; P:mitotic spi…	no energy metabolism
cluster5172	Probable small nuclear ribonucleoprotein G	GO:0043186; C:P granule; IDA:WormBase; GO:0005681; C:spliceosomal complex; IEA:UniProtKB-KW; GO:0003723; F:RNA binding; IEA:UniProtKB-KW; GO:0006397; P:mRNA processing; IEA:UniProtKB-KW; GO:0008380; P:RNA splicing; IEA:UniProtKB-KW	no energy metabolism
cluster5309	Probable small nuclear ribonucleoprotein G	GO:0005737; C:cytoplasm; IEA:UniProtKB-KW; GO:0005681; C:spliceosomal complex; IEA:UniProtKB-KW; GO:0005685; C:U1 snRNP; ISS:UniProtKB; GO:0005687; C:U4 snRNP; ISS:UniProtKB; GO:0003723; F:RNA binding; IEA:UniProtKB-KW; GO:0006397; P:mRNA processing; IEA:UniProtKB-KW; GO:0008380; P:RNA splicing; IEA:UniProtKB-KW	no energy metabolism
cluster5252	Probable small nuclear ribonucleoprotein Sm D2	GO:0005737; C:cytoplasm; IEA:UniProtKB-KW; GO:0030532; C:small nuclear ribonucleoprotein complex; ISS:UniProtKB; GO:0005685; C:U1 snRNP; ISS:UniProtKB; GO:0005687; C:U4 snRNP; ISS:UniProtKB; GO:0000398; P:mRNA splicing, via spliceosome; ISS:UniProtKB	no energy metabolism
cluster6081	Probable splicing factor 3B subunit 3	GO:0030532; C:small nuclear ribonucleoprotein complex; ISS:dictyBase; GO:0005681; C:spliceosomal complex; ISS:dictyBase; GO:0003676; F:nucleic acid binding; IEA:InterPro; GO:0006397; P:mRNA processing; IEA:UniProtKB-KW; GO:0006461; P:protein complex assembly; ISS:dictyBase; GO:0008380; P:RNA splicing; ISS:dictyBase	no energy metabolism
cluster5923	Probable splicing factor, arginine/serine-rich 7	GO:0005634; C:nucleus; IEA:UniProtKB-KW; GO:0000166; F:nucleotide binding; IEA:InterPro; GO:0003723; F:RNA binding; IEA:UniProtKB-KW; GO:0000398; P:mRNA splicing, via spliceosome; ISS:WormBase	no energy metabolism
cluster5997	Probable threonine--tRNA ligase 2, cytoplasmic	GO:0005737; C:cytoplasm; IEA:UniProtKB-KW; GO:0005524; F:ATP binding; IEA:UniProtKB-KW; GO:0004829; F:threonine-tRNA ligase activity; ISS:dictyBase; GO:0006435; P:threonyl-tRNA aminoacylation; IEA:InterPro	no energy metabolism
cluster5829	Probable tRNA N6-adenosine threonylcarbamoyltransferase {ECO:0000255|HAMAP-Rule:MF_03180}	GO:0005737; C:cytoplasm; IEA:UniProtKB-HAMAP; GO:0005634; C:nucleus; IEA:UniProtKB-KW; GO:0046872; F:metal ion binding; IEA:UniProtKB-KW; GO:0016747; F:transferase activity, transferring acyl groups other than amino-acyl groups; IEA:UniProtKB-HAMAP; GO:0070526; P:threonylcarbamoyladenosine biosynthetic process; IEA:UniProtKB-HAMAP	no energy metabolism
cluster5152	Probable U3 small nucleolar RNA-associated protein 11	GO:0005730; C:nucleolus; IBA:RefGenome; GO:0005732; C:small nucleolar ribonucleoprotein complex; ISS:dictyBase; GO:0032040; C:small-subunit processome; IBA:RefGenome; GO:0030515; F:snoRNA binding; ISS:dictyBase; GO:0042274; P:ribosomal small subunit biogenesis; IBA:RefGenome; GO:0006364; P:rRNA processing; IBA:RefGenome	no energy metabolism
cluster6320	Probable U3 small nucleolar RNA-associated protein 11	GO:0005634; C:nucleus; IEA:UniProtKB-KW; GO:0032040; C:small-subunit processome; IEA:InterPro; GO:0006364; P:rRNA processing; IEA:UniProtKB-KW	no energy metabolism
cluster6410	Probable U6 snRNA-associated Sm-like protein LSm5	GO:0005730; C:nucleolus; ISS:dictyBase; GO:0005732; C:small nucleolar ribonucleoprotein complex; ISS:dictyBase; GO:0005681; C:spliceosomal complex; IEA:UniProtKB-KW; GO:0046540; C:U4/U6 x U5 tri-snRNP complex; ISS:dictyBase; GO:0005688; C:U6 snRNP; ISS:dictyBase; GO:0003723; F:RNA binding; IEA:UniProtKB-KW; GO:0006402; P:mRNA catabolic process; ISS:dictyBase; GO:0000398; P:mRNA splicing, via spli…	no energy metabolism
cluster6053	Probable uridine-cytidine kinase	GO:0005524; F:ATP binding; IEA:UniProtKB-KW; GO:0004849; F:uridine kinase activity; IEA:UniProtKB-EC; GO:0044211; P:CTP salvage; IEA:UniProtKB-UniPathway; GO:0006909; P:phagocytosis; IMP:FlyBase; GO:0044206; P:UMP salvage; IEA:UniProtKB-UniPathway	no energy metabolism
cluster5125	Probable valine--tRNA ligase, mitochondrial	GO:0005739; C:mitochondrion; IEA:UniProtKB-KW; GO:0002161; F:aminoacyl-tRNA editing activity; IEA:InterPro; GO:0005524; F:ATP binding; IEA:UniProtKB-KW; GO:0004832; F:valine-tRNA ligase activity; ISS:dictyBase; GO:0006438; P:valyl-tRNA aminoacylation; ISS:dictyBase	no energy metabolism
cluster6045	Probable V-type proton ATPase subunit F 2	GO:0033180; C:proton-transporting V-type ATPase, V1 domain; IEA:InterPro; GO:0046961; F:proton-transporting ATPase activity, rotational mechanism; IEA:InterPro; GO:0015991; P:ATP hydrolysis coupled proton transport; IEA:InterPro	no energy metabolism
cluster6319	Probable Werner syndrome ATP-dependent helicase homolog 1	GO:0005694; C:chromosome; IDA:WormBase; GO:0005654; C:nucleoplasm; IDA:WormBase; GO:0005634; C:nucleus; IDA:WormBase; GO:0005524; F:ATP binding; IEA:UniProtKB-KW; GO:0043140; F:ATP-dependent 3'-5' DNA helicase activity; IDA:WormBase; GO:0003677; F:DNA binding; IEA:UniProtKB-KW; GO:0008340; P:determination of adult lifespan; IMP:WormBase; GO:0032508; P:DNA duplex unwinding; IDA:GOC; GO:0006259; P:…	no energy metabolism
cluster6039	Prolyl endopeptidase	GO:0005829; C:cytosol; IDA:dictyBase; GO:0070012; F:oligopeptidase activity; IDA:dictyBase; GO:0004252; F:serine-type endopeptidase activity; IEA:InterPro; GO:0070008; F:serine-type exopeptidase activity; IEA:InterPro; GO:0006508; P:proteolysis; IDA:dictyBase; GO:0009966; P:regulation of signal transduction; IMP:dictyBase	no energy metabolism
cluster6049	Proteasome subunit alpha type-1	GO:0005737; C:cytoplasm; IEA:UniProtKB-KW; GO:0005634; C:nucleus; IEA:UniProtKB-KW; GO:0019773; C:proteasome core complex, alpha-subunit complex; IEA:InterPro; GO:0004298; F:threonine-type endopeptidase activity; IEA:UniProtKB-KW; GO:0006511; P:ubiquitin-dependent protein catabolic process; IEA:InterPro	no energy metabolism
cluster6368	Proteasome subunit alpha type-3	GO:0005737; C:cytoplasm; IEA:UniProtKB-KW; GO:0005875; C:microtubule associated complex; IDA:FlyBase; GO:0005634; C:nucleus; IEA:UniProtKB-KW; GO:0005839; C:proteasome core complex; IDA:FlyBase; GO:0019773; C:proteasome core complex, alpha-subunit complex; IEA:InterPro; GO:0004298; F:threonine-type endopeptidase activity; IEA:UniProtKB-KW; GO:0006974; P:cellular response to DNA damage stimulus; I…	no energy metabolism
cluster5204	Proteasome subunit alpha type-6	GO:0005737; C:cytoplasm; IEA:UniProtKB-KW; GO:0005634; C:nucleus; IEA:UniProtKB-KW; GO:0019773; C:proteasome core complex, alpha-subunit complex; IEA:InterPro; GO:0004298; F:threonine-type endopeptidase activity; IEA:UniProtKB-KW; GO:0006511; P:ubiquitin-dependent protein catabolic process; IEA:InterPro	no energy metabolism
cluster5964	Proteasome subunit alpha type-6	GO:0005737; C:cytoplasm; IPI:dictyBase; GO:0005634; C:nucleus; IPI:dictyBase; GO:0019773; C:proteasome core complex, alpha-subunit complex; IEA:InterPro; GO:0004298; F:threonine-type endopeptidase activity; IEA:UniProtKB-KW; GO:0006508; P:proteolysis; IDA:dictyBase; GO:0006511; P:ubiquitin-dependent protein catabolic process; IEA:InterPro	no energy metabolism
cluster6345	Proteasome subunit alpha type-6	GO:0005737; C:cytoplasm; IPI:dictyBase; GO:0005634; C:nucleus; IPI:dictyBase; GO:0019773; C:proteasome core complex, alpha-subunit complex; IEA:InterPro; GO:0004298; F:threonine-type endopeptidase activity; IEA:UniProtKB-KW; GO:0006508; P:proteolysis; IDA:dictyBase; GO:0006511; P:ubiquitin-dependent protein catabolic process; IEA:InterPro	no energy metabolism
cluster5035	Proteasome subunit beta type-1	GO:0005737; C:cytoplasm; IEA:UniProtKB-KW; GO:0005634; C:nucleus; IEA:UniProtKB-KW; GO:0005839; C:proteasome core complex; IEA:InterPro; GO:0004298; F:threonine-type endopeptidase activity; IEA:UniProtKB-KW; GO:0051603; P:proteolysis involved in cellular protein catabolic process; IEA:InterPro	no energy metabolism
cluster5894	Proteasome subunit beta type-6	GO:0005737; C:cytoplasm; IPI:dictyBase; GO:0005634; C:nucleus; IPI:dictyBase; GO:0005839; C:proteasome core complex; IEA:InterPro; GO:0004298; F:threonine-type endopeptidase activity; IEA:UniProtKB-KW; GO:0006508; P:proteolysis; IDA:dictyBase; GO:0051603; P:proteolysis involved in cellular protein catabolic process; IEA:InterPro	no energy metabolism
cluster6138	Proteasome subunit beta type-7	GO:0005737; C:cytoplasm; IPI:dictyBase; GO:0005634; C:nucleus; IPI:dictyBase; GO:0005839; C:proteasome core complex; IEA:InterPro; GO:0004298; F:threonine-type endopeptidase activity; IEA:UniProtKB-KW; GO:0006508; P:proteolysis; IDA:dictyBase; GO:0051603; P:proteolysis involved in cellular protein catabolic process; IEA:InterPro	no energy metabolism
cluster6394	Protein arginine N-methyltransferase 5	GO:0005829; C:cytosol; IBA:RefGenome; GO:0005634; C:nucleus; IDA:WormBase; GO:0033613; F:activating transcription factor binding; IPI:WormBase; GO:0044020; F:histone methyltransferase activity (H4-R3 specific); IDA:WormBase; GO:0002039; F:p53 binding; IPI:WormBase; GO:0016274; F:protein-arginine N-methyltransferase activity; IDA:WormBase; GO:0034969; P:histone arginine methylation; IDA:WormBase; …	no energy metabolism
cluster6185	Protein arginine N-methyltransferase 7	GO:0005737; C:cytoplasm; IEA:InterPro; GO:0035243; F:protein-arginine omega-N symmetric methyltransferase activity; ISS:UniProtKB; GO:0018216; P:peptidyl-arginine methylation; ISS:UniProtKB; GO:0019918; P:peptidyl-arginine methylation, to symmetrical-dimethyl arginine; ISS:GOC	no energy metabolism
cluster6370	Protein clpf-1 {ECO:0000255|HAMAP-Rule:MF_03035}	GO:0005849; C:mRNA cleavage factor complex; IEA:InterPro; GO:0005524; F:ATP binding; IEA:UniProtKB-HAMAP; GO:0031124; P:mRNA 3'-end processing; IEA:UniProtKB-HAMAP	no energy metabolism
cluster5876	Protein clueless {ECO:0000255|HAMAP-Rule:MF_03013}	GO:0005737; C:cytoplasm; IEA:UniProtKB-HAMAP; GO:0048312; P:intracellular distribution of mitochondria; IEA:InterPro	no energy metabolism
cluster6013	Protein CWC15 homolog	GO:0071013; C:catalytic step 2 spliceosome; IDA:FlyBase; GO:0005634; C:nucleus; ISS:UniProtKB; GO:0071011; C:precatalytic spliceosome; IDA:FlyBase; GO:0003723; F:RNA binding; ISS:UniProtKB; GO:0007052; P:mitotic spindle organization; IMP:FlyBase; GO:0000398; P:mRNA splicing, via spliceosome; ISS:UniProtKB	no energy metabolism
cluster6372	Protein DGCR14 homolog	GO:0071013; C:catalytic step 2 spliceosome; IDA:FlyBase; GO:0005634; C:nucleus; ISS:UniProtKB; GO:0000398; P:mRNA splicing, via spliceosome; IC:FlyBase; GO:0007399; P:nervous system development; ISS:UniProtKB	no energy metabolism
cluster6056	Protein dopey homolog PFC0245c	GO:0016021; C:integral component of membrane; IEA:UniProtKB-KW; GO:0016020; C:membrane; NAS:UniProtKB; GO:0005777; C:peroxisome; NAS:UniProtKB; GO:0015031; P:protein transport; IEA:UniProtKB-KW	no energy metabolism
cluster5212	Protein goliath	GO:0005768; C:endosome; IDA:FlyBase; GO:0016021; C:integral component of membrane; IEA:UniProtKB-KW; GO:0005634; C:nucleus; NAS:UniProtKB; GO:0003677; F:DNA binding; IEA:UniProtKB-KW; GO:0008270; F:zinc ion binding; ISM:FlyBase; GO:0001707; P:mesoderm formation; IEP:UniProtKB; GO:0016567; P:protein ubiquitination; IMP:FlyBase; GO:0006355; P:regulation of transcription, DNA-templated; IEA:UniProtK…	no energy metabolism
cluster6269	Protein kibra	GO:0005737; C:cytoplasm; IEA:UniProtKB-KW; GO:0005886; C:plasma membrane; IEA:UniProtKB-KW; GO:0035330; P:regulation of hippo signaling; ISS:UniProtKB; GO:0006355; P:regulation of transcription, DNA-templated; IEA:UniProtKB-KW; GO:0006351; P:transcription, DNA-templated; IEA:UniProtKB-KW	no energy metabolism
cluster5094	Protein lap4	GO:0016327; C:apicolateral plasma membrane; IDA:FlyBase; GO:0016323; C:basolateral plasma membrane; IDA:FlyBase; GO:0005576; C:extracellular region; IDA:UniProtKB; GO:0045169; C:fusome; IDA:FlyBase; GO:0016328; C:lateral plasma membrane; IDA:FlyBase; GO:0031594; C:neuromuscular junction; IDA:FlyBase; GO:0005918; C:septate junction; IDA:FlyBase; GO:0005923; C:tight junction; IEA:UniProtKB-KW; GO:0…	no energy metabolism
cluster5054	Protein lin-10	GO:0005737; C:cytoplasm; IDA:WormBase; GO:0030425; C:dendrite; IDA:WormBase; GO:0000138; C:Golgi trans cisterna; IDA:WormBase; GO:0043005; C:neuron projection; IDA:WormBase; GO:0043025; C:neuronal cell body; IDA:WormBase; GO:0005886; C:plasma membrane; IDA:WormBase; GO:0030140; C:trans-Golgi network transport vesicle; IDA:WormBase; GO:0008105; P:asymmetric protein localization; IDA:WormBase; GO:0…	no energy metabolism
cluster5915	Protein male abnormal 21	GO:0030154; P:cell differentiation; IEA:UniProtKB-KW; GO:0007275; P:multicellular organismal development; IEA:UniProtKB-KW	no energy metabolism
cluster6023	Protein PFC0760c	GO:0005737; C:cytoplasm; NAS:UniProtKB; GO:0016020; C:membrane; NAS:UniProtKB	no energy metabolism
cluster5922	Protein raptor homolog	GO:0031931; C:TORC1 complex; IEA:InterPro; GO:0008284; P:positive regulation of cell proliferation; IMP:dictyBase; GO:0031929; P:TOR signaling; IEA:InterPro	no energy metabolism
cluster5955	Protein RFT1 homolog	GO:0016021; C:integral component of membrane; IEA:UniProtKB-KW; GO:0005319; F:lipid transporter activity; IEA:InterPro	no energy metabolism
cluster6293	Protein SHQ1 homolog	GO:0022618; P:ribonucleoprotein complex assembly; ISS:UniProtKB	no energy metabolism
cluster6006	Protein slowmo	GO:0005758; C:mitochondrial intermembrane space; IBA:RefGenome; GO:0005739; C:mitochondrion; IMP:UniProtKB; GO:1990050; F:phosphatidic acid transporter activity; IBA:RefGenome; GO:0030706; P:germarium-derived oocyte differentiation; IMP:FlyBase; GO:0008345; P:larval locomotory behavior; IMP:UniProtKB; GO:0007275; P:multicellular organismal development; IEA:UniProtKB-KW; GO:0030432; P:peristalsis;…	no energy metabolism
cluster5833	Protein tilB homolog	GO:0036064; C:ciliary basal body; IDA:UniProtKB; GO:0005737; C:cytoplasm; IDA:UniProtKB; GO:0005856; C:cytoskeleton; IDA:UniProtKB; GO:0031514; C:motile cilium; IDA:UniProtKB; GO:0007049; P:cell cycle; IEA:UniProtKB-KW; GO:0032054; P:ciliary basal body duplication; IMP:UniProtKB; GO:0007275; P:multicellular organismal development; IEA:UniProtKB-KW; GO:0051726; P:regulation of cell cycle; IMP:UniP…	no energy metabolism
cluster5076	Protein translation factor SUI1 homolog	GO:0003743; F:translation initiation factor activity; IEA:InterPro; GO:0006417; P:regulation of translation; IEA:UniProtKB-KW	no energy metabolism
cluster5914	Protein transport protein sec1	GO:0005886; C:plasma membrane; IDA:dictyBase; GO:0048870; P:cell motility; IMP:dictyBase; GO:0006928; P:cellular component movement; IMP:dictyBase; GO:0071470; P:cellular response to osmotic stress; IMP:dictyBase; GO:0070177; P:contractile vacuole discharge; IMP:dictyBase; GO:0007009; P:plasma membrane organization; IMP:dictyBase; GO:0015031; P:protein transport; IEA:UniProtKB-KW; GO:0006904; P:v…	no energy metabolism
cluster5121	Protein transport protein Sec61 subunit gamma	GO:0005783; C:endoplasmic reticulum; IEA:UniProtKB-KW; GO:0016021; C:integral component of membrane; IEA:UniProtKB-KW; GO:0015450; F:P-P-bond-hydrolysis-driven protein transmembrane transporter activity; IEA:InterPro; GO:0006605; P:protein targeting; IEA:InterPro	no energy metabolism
cluster6077	Protein yippee-like B0546.4	N/A	no energy metabolism
cluster6082	Putative 39S ribosomal protein L3, mitochondrial	GO:0005739; C:mitochondrion; IEA:UniProtKB-KW; GO:0005840; C:ribosome; IEA:UniProtKB-KW; GO:0003735; F:structural constituent of ribosome; IEA:InterPro; GO:0006412; P:translation; IEA:InterPro	no energy metabolism
cluster5831	Putative glycosyltransferase C14A4.3	GO:0005783; C:endoplasmic reticulum; IEA:UniProtKB-KW; GO:0016021; C:integral component of membrane; IEA:UniProtKB-KW; GO:0016757; F:transferase activity, transferring glycosyl groups; IEA:UniProtKB-KW	no energy metabolism
cluster5093	Putative GPI-anchor transamidase	GO:0004197; F:cysteine-type endopeptidase activity; IEA:InterPro; GO:0006506; P:GPI anchor biosynthetic process; IEA:UniProtKB-UniPathway	no energy metabolism
cluster6289	Putative GTP cyclohydrolase 1 type 2	GO:0005525; F:GTP binding; IEA:UniProtKB-KW; GO:0003934; F:GTP cyclohydrolase I activity; IEA:UniProtKB-EC; GO:0046872; F:metal ion binding; IEA:UniProtKB-KW; GO:0035998; P:7,8-dihydroneopterin 3'-triphosphate biosynthetic process; IEA:UniProtKB-UniPathway	no energy metabolism
cluster6169	Putative histone deacetylase 2	GO:0000118; C:histone deacetylase complex; ISS:WormBase; GO:0004407; F:histone deacetylase activity; ISS:WormBase; GO:0032041; F:NAD-dependent histone deacetylase activity (H3-K14 specific); IEA:UniProtKB-EC; GO:0097372; F:NAD-dependent histone deacetylase activity (H3-K18 specific); IEA:UniProtKB-EC; GO:0046969; F:NAD-dependent histone deacetylase activity (H3-K9 specific); IEA:UniProtKB-EC; GO:…	no energy metabolism
cluster5854	Putative inositol monophosphatase 3	GO:0005737; C:cytoplasm; ISS:UniProtKB; GO:0016021; C:integral component of membrane; IEA:UniProtKB-KW; GO:0008934; F:inositol monophosphate 1-phosphatase activity; ISS:UniProtKB; GO:0052832; F:inositol monophosphate 3-phosphatase activity; IEA:UniProtKB-EC; GO:0052833; F:inositol monophosphate 4-phosphatase activity; IEA:UniProtKB-EC; GO:0046872; F:metal ion binding; IEA:UniProtKB-KW; GO:0016311…	no energy metabolism
cluster5141	Putative NipSnap protein K02D10.1	GO:0016791; F:phosphatase activity; IEA:InterPro	no energy metabolism
cluster6272	Putative peptidyl-prolyl cis-trans isomerase dodo	GO:0005634; C:nucleus; IDA:FlyBase; GO:0003755; F:peptidyl-prolyl cis-trans isomerase activity; ISS:FlyBase; GO:0007173; P:epidermal growth factor receptor signaling pathway; IMP:FlyBase; GO:0006457; P:protein folding; IEA:UniProtKB-KW; GO:0000413; P:protein peptidyl-prolyl isomerization; ISS:GOC	no energy metabolism
cluster6307	Putative peroxiredoxin	GO:0016020; C:membrane; IEA:UniProtKB-KW; GO:0004601; F:peroxidase activity; IEA:UniProtKB-KW; GO:0051920; F:peroxiredoxin activity; IEA:UniProtKB-EC	no energy metabolism
cluster5105	Putative rRNA methyltransferase {ECO:0000255|HAMAP-Rule:MF_03163}	GO:0005730; C:nucleolus; IEA:UniProtKB-HAMAP; GO:0005634; C:nucleus; ISS:dictyBase; GO:0008649; F:rRNA methyltransferase activity; ISS:dictyBase; GO:0000453; P:enzyme-directed rRNA 2'-O-methylation; IEA:UniProtKB-HAMAP; GO:0031167; P:rRNA methylation; ISS:dictyBase	no energy metabolism
cluster6193	Putative sideroflexin-1.1	GO:0016021; C:integral component of membrane; IEA:UniProtKB-KW; GO:0005739; C:mitochondrion; IEA:UniProtKB-KW; GO:0008324; F:cation transmembrane transporter activity; IEA:InterPro	no energy metabolism
cluster5946	Putative uncharacterized protein DDB_G0282499	N/A	no energy metabolism
cluster5315	Putative uncharacterized protein DDB_G0284213	GO:0005096; F:GTPase activator activity; IEA:UniProtKB-KW	no energy metabolism
cluster6303	Putative uncharacterized transmembrane protein DDB_G0291600	GO:0016021; C:integral component of membrane; IEA:UniProtKB-KW	no energy metabolism
cluster6196	Putative uncharacterized transmembrane protein DDB_G0293028	GO:0016021; C:integral component of membrane; IEA:UniProtKB-KW	no energy metabolism
cluster5988	RalA-binding protein 1	GO:0005622; C:intracellular; IEA:InterPro; GO:0005096; F:GTPase activator activity; IEA:UniProtKB-KW; GO:0017160; F:Ral GTPase binding; IPI:FlyBase; GO:0007275; P:multicellular organismal development; IEA:UniProtKB-KW; GO:0006898; P:receptor-mediated endocytosis; IMP:UniProtKB; GO:0046578; P:regulation of Ras protein signal transduction; IC:FlyBase; GO:0007165; P:signal transduction; IEA:InterPro	no energy metabolism
cluster6083	Rap guanine nucleotide exchange factor 1	GO:0005952; C:cAMP-dependent protein kinase complex; IEA:InterPro; GO:0008603; F:cAMP-dependent protein kinase regulator activity; IEA:InterPro; GO:0005085; F:guanyl-nucleotide exchange factor activity; IEA:InterPro; GO:0051056; P:regulation of small GTPase mediated signal transduction; IEA:InterPro; GO:0007264; P:small GTPase mediated signal transduction; IEA:InterPro	no energy metabolism
cluster5044	Ras-related protein Rab-11B	GO:0005886; C:plasma membrane; IEA:UniProtKB-KW; GO:0005525; F:GTP binding; ISS:UniProtKB; GO:0000166; F:nucleotide binding; ISS:UniProtKB; GO:0015031; P:protein transport; IEA:UniProtKB-KW; GO:0007264; P:small GTPase mediated signal transduction; ISS:UniProtKB	no energy metabolism
cluster6312	Ras-related protein Rab-18	GO:0005525; F:GTP binding; IEA:UniProtKB-KW; GO:0015031; P:protein transport; IEA:UniProtKB-KW; GO:0007264; P:small GTPase mediated signal transduction; IEA:InterPro	no energy metabolism
cluster5985	Ras-related protein Rab-26	GO:0031226; C:intrinsic component of plasma membrane; ISS:UniProtKB; GO:0055037; C:recycling endosome; IDA:FlyBase; GO:0045202; C:synapse; IDA:FlyBase; GO:0005525; F:GTP binding; ISS:UniProtKB; GO:0015031; P:protein transport; IEA:UniProtKB-KW; GO:0017157; P:regulation of exocytosis; ISS:UniProtKB; GO:0007264; P:small GTPase mediated signal transduction; IEA:InterPro	no energy metabolism
cluster6068	Regulator of nonsense transcripts 1	GO:0005737; C:cytoplasm; ISS:dictyBase; GO:0005524; F:ATP binding; IC:dictyBase; GO:0004004; F:ATP-dependent RNA helicase activity; ISS:dictyBase; GO:0003677; F:DNA binding; IEA:InterPro; GO:0003676; F:nucleic acid binding; ISS:dictyBase; GO:0008270; F:zinc ion binding; IEA:InterPro; GO:0006200; P:ATP catabolic process; ISS:GOC; GO:0000184; P:nuclear-transcribed mRNA catabolic process, nonsense-m…	no energy metabolism
cluster5139	Replication factor C subunit 4	GO:0005634; C:nucleus; IEA:UniProtKB-KW; GO:0005524; F:ATP binding; IEA:UniProtKB-KW; GO:0006260; P:DNA replication; IMP:WormBase	no energy metabolism
cluster6168	Retinoblastoma-binding protein homolog 5	GO:0005634; C:nucleus; ISS:UniProtKB; GO:0007281; P:germ cell development; IMP:UniProtKB; GO:0044648; P:histone H3-K4 dimethylation; IMP:UniProtKB; GO:0080182; P:histone H3-K4 trimethylation; IMP:UniProtKB; GO:0018991; P:oviposition; IMP:UniProtKB; GO:0006355; P:regulation of transcription, DNA-templated; IEA:UniProtKB-KW; GO:0006351; P:transcription, DNA-templated; IEA:UniProtKB-KW	no energy metabolism
cluster5166	Rho-associated protein kinase let-502 {ECO:0000250|UniProtKB:P92199, ECO:0000250|UniProtKB:Q13464}	GO:0005737; C:cytoplasm; IEA:UniProtKB-KW; GO:0005856; C:cytoskeleton; IEA:UniProtKB-KW; GO:0005524; F:ATP binding; IEA:UniProtKB-KW; GO:0046872; F:metal ion binding; IEA:UniProtKB-KW; GO:0004674; F:protein serine/threonine kinase activity; IEA:UniProtKB-KW; GO:0035556; P:intracellular signal transduction; IEA:InterPro; GO:0007275; P:multicellular organismal development; IEA:UniProtKB-KW; GO:0048…	no energy metabolism
cluster6163	Rho-related protein racC	GO:0005622; C:intracellular; IEA:InterPro; GO:0005886; C:plasma membrane; IEA:UniProtKB-KW; GO:0005525; F:GTP binding; IEA:UniProtKB-KW; GO:0007264; P:small GTPase mediated signal transduction; IEA:InterPro	no energy metabolism
cluster6148	Ribonuclease H2 subunit A	GO:0032299; C:ribonuclease H2 complex; ISS:dictyBase; GO:0046872; F:metal ion binding; IEA:UniProtKB-KW; GO:0003723; F:RNA binding; IEA:InterPro; GO:0004523; F:RNA-DNA hybrid ribonuclease activity; ISS:dictyBase; GO:0016070; P:RNA metabolic process; IC:dictyBase; GO:0090502; P:RNA phosphodiester bond hydrolysis, endonucleolytic; ISS:GOC	no energy metabolism
cluster6198	Ribonucleoprotein RB97D	GO:0003729; F:mRNA binding; ISS:FlyBase; GO:0000166; F:nucleotide binding; IEA:InterPro; GO:0007275; P:multicellular organismal development; IEA:UniProtKB-KW; GO:0007286; P:spermatid development; IMP:FlyBase	no energy metabolism
cluster6330	Ribonucleoside-diphosphate reductase large subunit	GO:0005524; F:ATP binding; IEA:UniProtKB-KW; GO:0004748; F:ribonucleoside-diphosphate reductase activity, thioredoxin disulfide as acceptor; ISS:UniProtKB; GO:0009263; P:deoxyribonucleotide biosynthetic process; ISS:UniProtKB; GO:0006260; P:DNA replication; IEA:UniProtKB-UniPathway	no energy metabolism
cluster5878	Ribosomal protein L3	GO:0005840; C:ribosome; IEA:UniProtKB-KW; GO:0003735; F:structural constituent of ribosome; IEA:InterPro; GO:0006412; P:translation; IEA:InterPro	no energy metabolism
cluster6238	Ribosomal RNA small subunit methyltransferase nep-1 {ECO:0000250|UniProtKB:Q92979}	GO:0005634; C:nucleus; IEA:UniProtKB-KW; GO:0070037; F:rRNA (pseudouridine) methyltransferase activity; ISS:UniProtKB; GO:0019843; F:rRNA binding; IEA:UniProtKB-KW; GO:0031167; P:rRNA methylation; ISS:GOC	no energy metabolism
cluster6334	Ribosome assembly factor mrt4 {ECO:0000250|UniProtKB:P33201}	GO:0005634; C:nucleus; IEA:UniProtKB-KW; GO:0042254; P:ribosome biogenesis; IEA:UniProtKB-KW	no energy metabolism
cluster5157	Ribosome biogenesis protein BOP1 homolog {ECO:0000255|HAMAP-Rule:MF_03027}	GO:0005730; C:nucleolus; IEA:UniProtKB-HAMAP; GO:0030687; C:preribosome, large subunit precursor; IEA:UniProtKB-HAMAP; GO:0043021; F:ribonucleoprotein complex binding; IEA:UniProtKB-HAMAP; GO:0000466; P:maturation of 5.8S rRNA from tricistronic rRNA transcript (SSU-rRNA, 5.8S rRNA, LSU-rRNA); IEA:UniProtKB-HAMAP; GO:0000463; P:maturation of LSU-rRNA from tricistronic rRNA transcript (SSU-rRNA, 5.…	no energy metabolism
cluster6125	Ribosome biogenesis protein BOP1 homolog {ECO:0000255|HAMAP-Rule:MF_03027}	GO:0005730; C:nucleolus; IEA:UniProtKB-HAMAP; GO:0030687; C:preribosome, large subunit precursor; IEA:UniProtKB-HAMAP; GO:0043021; F:ribonucleoprotein complex binding; IEA:UniProtKB-HAMAP; GO:0000466; P:maturation of 5.8S rRNA from tricistronic rRNA transcript (SSU-rRNA, 5.8S rRNA, LSU-rRNA); IEA:UniProtKB-HAMAP; GO:0000463; P:maturation of LSU-rRNA from tricistronic rRNA transcript (SSU-rRNA, 5.…	no energy metabolism
cluster5899	Ribosome biogenesis protein BRX1 homolog	GO:0005730; C:nucleolus; ISS:dictyBase; GO:0042134; F:rRNA primary transcript binding; ISS:dictyBase; GO:0000027; P:ribosomal large subunit assembly; ISS:dictyBase	no energy metabolism
cluster6187	Ribosome biogenesis protein NSA2 homolog	GO:0005634; C:nucleus; IEA:UniProtKB-KW; GO:0030529; C:ribonucleoprotein complex; IEA:UniProtKB-KW; GO:0006364; P:rRNA processing; IEA:UniProtKB-KW	no energy metabolism
cluster5862	Ribosome-releasing factor 2, mitochondrial {ECO:0000255|HAMAP-Rule:MF_03059}	GO:0005739; C:mitochondrion; IEA:UniProtKB-KW; GO:0005525; F:GTP binding; IEA:UniProtKB-KW; GO:0003924; F:GTPase activity; ISS:UniProtKB; GO:0006184; P:GTP catabolic process; ISS:GOC; GO:0032543; P:mitochondrial translation; ISS:UniProtKB; GO:0032790; P:ribosome disassembly; ISS:UniProtKB	no energy metabolism
cluster5888	RING finger protein 113 homolog	GO:0008270; F:zinc ion binding; IEA:InterPro	no energy metabolism
cluster5267	RING finger protein PFF0165c	GO:0020036; C:Maurer's cleft; IDA:GeneDB_Pfalciparum; GO:0008270; F:zinc ion binding; IEA:InterPro	no energy metabolism
cluster6092	RNA-binding protein cabeza	GO:0071013; C:catalytic step 2 spliceosome; IDA:FlyBase; GO:0005654; C:nucleoplasm; IDA:FlyBase; GO:0005634; C:nucleus; IDA:FlyBase; GO:0003729; F:mRNA binding; ISS:FlyBase; GO:0000166; F:nucleotide binding; IEA:InterPro; GO:0008270; F:zinc ion binding; IEA:InterPro; GO:0008344; P:adult locomotory behavior; IMP:FlyBase; GO:0048749; P:compound eye development; IMP:FlyBase; GO:0008345; P:larval loc…	no energy metabolism
cluster5036	RNA-binding protein squid	GO:0071013; C:catalytic step 2 spliceosome; IDA:FlyBase; GO:0000785; C:chromatin; IDA:FlyBase; GO:0005737; C:cytoplasm; TAS:FlyBase; GO:0005634; C:nucleus; IDA:FlyBase; GO:0035062; C:omega speckle; IDA:FlyBase; GO:0005703; C:polytene chromosome puff; IDA:FlyBase; GO:0071011; C:precatalytic spliceosome; IDA:FlyBase; GO:0003730; F:mRNA 3'-UTR binding; TAS:FlyBase; GO:0003729; F:mRNA binding; ISS:Fl…	no energy metabolism
cluster5117	rRNA-processing protein FCF1 homolog	GO:0005634; C:nucleus; IEA:UniProtKB-KW; GO:0032040; C:small-subunit processome; IEA:InterPro; GO:0006364; P:rRNA processing; IEA:UniProtKB-KW	no energy metabolism
cluster5828	RUS1 family protein homolog	GO:0016021; C:integral component of membrane; IEA:UniProtKB-KW	no energy metabolism
cluster5294	RuvB-like helicase 1	GO:0035060; C:brahma complex; IDA:FlyBase; GO:0031011; C:Ino80 complex; IDA:UniProtKB; GO:0005875; C:microtubule associated complex; IDA:FlyBase; GO:0035267; C:NuA4 histone acetyltransferase complex; IDA:UniProtKB; GO:0005634; C:nucleus; IDA:FlyBase; GO:0005524; F:ATP binding; IEA:UniProtKB-KW; GO:0043141; F:ATP-dependent 5'-3' DNA helicase activity; IEA:InterPro; GO:0003713; F:transcription coac…	no energy metabolism
cluster5038	Ryanodine receptor 44F	GO:0016021; C:integral component of membrane; NAS:UniProtKB; GO:0005875; C:microtubule associated complex; IDA:FlyBase; GO:0016529; C:sarcoplasmic reticulum; IEA:UniProtKB-KW; GO:0005509; F:calcium ion binding; IEA:InterPro; GO:0005219; F:ryanodine-sensitive calcium-release channel activity; TAS:UniProtKB; GO:0006816; P:calcium ion transport; TAS:UniProtKB; GO:0006874; P:cellular calcium ion home…	no energy metabolism
cluster6211	Ryanodine receptor 44F	GO:0016021; C:integral component of membrane; NAS:UniProtKB; GO:0005875; C:microtubule associated complex; IDA:FlyBase; GO:0016529; C:sarcoplasmic reticulum; IEA:UniProtKB-KW; GO:0005509; F:calcium ion binding; IEA:InterPro; GO:0005219; F:ryanodine-sensitive calcium-release channel activity; TAS:UniProtKB; GO:0006816; P:calcium ion transport; TAS:UniProtKB; GO:0006874; P:cellular calcium ion home…	no energy metabolism
cluster5283	SCF ubiquitin ligase complex protein SKP1b	GO:0005938; C:cell cortex; IDA:dictyBase; GO:0005737; C:cytoplasm; IDA:dictyBase; GO:0005634; C:nucleus; IDA:dictyBase; GO:0019005; C:SCF ubiquitin ligase complex; ISS:dictyBase; GO:0016567; P:protein ubiquitination; TAS:dictyBase; GO:0030587; P:sorocarp development; IMP:dictyBase; GO:0006511; P:ubiquitin-dependent protein catabolic process; IEA:InterPro	no energy metabolism
cluster5264	Sec1 family domain-containing protein 1 homolog	GO:0005783; C:endoplasmic reticulum; IEA:UniProtKB-KW; GO:0005794; C:Golgi apparatus; IEA:UniProtKB-KW; GO:0016020; C:membrane; IEA:UniProtKB-KW; GO:0015031; P:protein transport; IEA:UniProtKB-KW; GO:0006904; P:vesicle docking involved in exocytosis; IEA:InterPro	no energy metabolism
cluster5943	Segmentation polarity homeobox protein engrailed	GO:0005634; C:nucleus; IDA:FlyBase; GO:0001158; F:enhancer sequence-specific DNA binding; IDA:FlyBase; GO:0001078; F:RNA polymerase II core promoter proximal region sequence-specific DNA binding transcription factor activity involved in negative regulation of transcription; IDA:FlyBase; GO:0000980; F:RNA polymerase II distal enhancer sequence-specific DNA binding; IDA:FlyBase; GO:0043565; F:seque…	no energy metabolism
cluster5889	Semaphorin-1A	GO:0016021; C:integral component of membrane; IEA:UniProtKB-KW; GO:0004872; F:receptor activity; IEA:InterPro; GO:0030154; P:cell differentiation; IEA:UniProtKB-KW; GO:0007399; P:nervous system development; IEA:UniProtKB-KW	no energy metabolism
cluster6241	Septin-1	GO:0045172; C:germline ring canal; NAS:FlyBase; GO:0005875; C:microtubule associated complex; IDA:FlyBase; GO:0031105; C:septin complex; IDA:FlyBase; GO:0005940; C:septin ring; ISS:FlyBase; GO:0005525; F:GTP binding; IEA:UniProtKB-KW; GO:0003924; F:GTPase activity; IDA:FlyBase; GO:0031625; F:ubiquitin protein ligase binding; IPI:FlyBase; GO:0007049; P:cell cycle; IEA:UniProtKB-KW; GO:0051301; P:c…	no energy metabolism
cluster6136	Serine/threonine-protein kinase DDB_G0283821	GO:0016020; C:membrane; IEA:InterPro; GO:0005524; F:ATP binding; IEA:UniProtKB-KW; GO:0046872; F:metal ion binding; IEA:UniProtKB-KW; GO:0004674; F:protein serine/threonine kinase activity; IEA:UniProtKB-KW; GO:0005215; F:transporter activity; IEA:InterPro	no energy metabolism
cluster5965	Serine/threonine-protein kinase dkf-1 {ECO:0000303|PubMed:16613841}	GO:0030424; C:axon; IDA:WormBase; GO:0005938; C:cell cortex; IDA:WormBase; GO:0005737; C:cytoplasm; IDA:WormBase; GO:0030425; C:dendrite; IDA:WormBase; GO:0016020; C:membrane; IDA:WormBase; GO:0043025; C:neuronal cell body; IDA:WormBase; GO:0005886; C:plasma membrane; IDA:WormBase; GO:0005524; F:ATP binding; IEA:UniProtKB-KW; GO:0046872; F:metal ion binding; IEA:UniProtKB-KW; GO:0004697; F:protei…	no energy metabolism
cluster5060	Serine/threonine-protein kinase fray2 {ECO:0000250|UniProtKB:O61125, ECO:0000312|EMBL:EAL69242.1}	GO:0005524; F:ATP binding; IEA:UniProtKB-KW; GO:0046872; F:metal ion binding; IEA:UniProtKB-KW; GO:0004674; F:protein serine/threonine kinase activity; IEA:UniProtKB-KW	no energy metabolism
cluster6089	Serine/threonine-protein kinase fray2 {ECO:0000250|UniProtKB:O61125, ECO:0000312|EMBL:EAL69242.1}	GO:0005524; F:ATP binding; IEA:UniProtKB-KW; GO:0046872; F:metal ion binding; IEA:UniProtKB-KW; GO:0004674; F:protein serine/threonine kinase activity; IEA:UniProtKB-KW	no energy metabolism
cluster5859	Serine/threonine-protein kinase mig-15	GO:0005524; F:ATP binding; IEA:UniProtKB-KW; GO:0004674; F:protein serine/threonine kinase activity; IEA:UniProtKB-KW; GO:0004871; F:signal transducer activity; IEA:UniProtKB-KW; GO:0005083; F:small GTPase regulator activity; IEA:InterPro; GO:0010171; P:body morphogenesis; IGI:WormBase; GO:0033563; P:dorsal/ventral axon guidance; IMP:WormBase; GO:0002119; P:nematode larval development; IMP:WormBa…	no energy metabolism
cluster6179	Serine/threonine-protein kinase PITSLRE	GO:0005634; C:nucleus; IEA:UniProtKB-KW; GO:0005524; F:ATP binding; IEA:UniProtKB-KW; GO:0004693; F:cyclin-dependent protein serine/threonine kinase activity; IEA:UniProtKB-EC; GO:0004674; F:protein serine/threonine kinase activity; ISS:FlyBase; GO:0007155; P:cell adhesion; IMP:FlyBase; GO:0000278; P:mitotic cell cycle; IMP:FlyBase; GO:0006468; P:protein phosphorylation; ISS:FlyBase; GO:0008360; …	no energy metabolism
cluster6353	Serine/threonine-protein phosphatase 4 regulatory subunit 3	GO:0005737; C:cytoplasm; IDA:FlyBase; GO:0016020; C:membrane; IEA:UniProtKB-KW; GO:0005634; C:nucleus; IDA:FlyBase; GO:0030289; C:protein phosphatase 4 complex; IDA:UniProtKB; GO:0055059; P:asymmetric neuroblast division; IMP:FlyBase; GO:0008105; P:asymmetric protein localization; IMP:FlyBase; GO:0006281; P:DNA repair; IMP:UniProtKB; GO:0007405; P:neuroblast proliferation; IMP:FlyBase; GO:0006909…	no energy metabolism
cluster5994	Serine/threonine-protein phosphatase alpha-2 isoform	GO:0005700; C:polytene chromosome; IDA:FlyBase; GO:0000164; C:protein phosphatase type 1 complex; ISS:FlyBase; GO:0046872; F:metal ion binding; IEA:UniProtKB-KW; GO:0017018; F:myosin phosphatase activity; IDA:FlyBase; GO:0004722; F:protein serine/threonine phosphatase activity; IMP:FlyBase; GO:0008344; P:adult locomotory behavior; IMP:FlyBase; GO:0007411; P:axon guidance; IMP:FlyBase; GO:0030261;…	no energy metabolism
cluster6235	Serine/threonine-protein phosphatase PP1	GO:0046872; F:metal ion binding; IEA:UniProtKB-KW; GO:0004721; F:phosphoprotein phosphatase activity; IEA:UniProtKB-KW	no energy metabolism
cluster5200	Serine/threonine-protein phosphatase PP1-alpha	GO:0046872; F:metal ion binding; IEA:UniProtKB-KW; GO:0004721; F:phosphoprotein phosphatase activity; IEA:UniProtKB-KW; GO:0016568; P:chromatin modification; IEA:UniProtKB-KW; GO:0007126; P:meiotic nuclear division; IEA:UniProtKB-KW; GO:0007067; P:mitotic nuclear division; IEA:UniProtKB-KW	no energy metabolism
cluster5211	Serine-repeat antigen protein	GO:0008234; F:cysteine-type peptidase activity; IEA:UniProtKB-KW	no energy metabolism
cluster6040	Serrate RNA effector molecule homolog	GO:0005654; C:nucleoplasm; ISS:UniProtKB; GO:0031053; P:primary miRNA processing; ISS:UniProtKB; GO:0016246; P:RNA interference; ISS:UniProtKB	no energy metabolism
cluster6281	Serrate RNA effector molecule homolog	GO:0005654; C:nucleoplasm; ISS:UniProtKB; GO:0031053; P:primary miRNA processing; ISS:UniProtKB; GO:0016246; P:RNA interference; ISS:UniProtKB	no energy metabolism
cluster6012	Set1/Ash2 histone methyltransferase complex subunit ASH2 {ECO:0000303|PubMed:21694722}	GO:0044665; C:MLL1/2 complex; IDA:FlyBase; GO:0044666; C:MLL3/4 complex; IDA:FlyBase; GO:0005634; C:nucleus; IDA:FlyBase; GO:0005700; C:polytene chromosome; IDA:FlyBase; GO:0048188; C:Set1C/COMPASS complex; IDA:FlyBase; GO:0003677; F:DNA binding; IEA:UniProtKB-KW; GO:0008270; F:zinc ion binding; IEA:InterPro; GO:0048096; P:chromatin-mediated maintenance of transcription; IMP:FlyBase; GO:0048813; …	no energy metabolism
cluster6093	Signal peptidase complex catalytic subunit sec11	GO:0016021; C:integral component of membrane; IEA:UniProtKB-KW; GO:0005787; C:signal peptidase complex; ISS:dictyBase; GO:0008233; F:peptidase activity; ISS:dictyBase; GO:0006465; P:signal peptide processing; ISS:dictyBase	no energy metabolism
cluster5849	Signal recognition particle 54 kDa protein	GO:0005786; C:signal recognition particle, endoplasmic reticulum targeting; IEA:UniProtKB-KW; GO:0008312; F:7S RNA binding; IEA:InterPro; GO:0005525; F:GTP binding; IEA:UniProtKB-KW; GO:0003924; F:GTPase activity; IEA:InterPro; GO:0006614; P:SRP-dependent cotranslational protein targeting to membrane; IEA:InterPro	no energy metabolism
cluster6112	Signal recognition particle subunit SRP68	GO:0005786; C:signal recognition particle, endoplasmic reticulum targeting; ISS:dictyBase; GO:0008312; F:7S RNA binding; IEA:InterPro; GO:0030942; F:endoplasmic reticulum signal peptide binding; IEA:InterPro; GO:0005047; F:signal recognition particle binding; IEA:InterPro; GO:0006614; P:SRP-dependent cotranslational protein targeting to membrane; ISS:dictyBase	no energy metabolism
cluster6042	Single-stranded DNA-binding protein, mitochondrial	GO:0000262; C:mitochondrial chromosome; IDA:FlyBase; GO:0005739; C:mitochondrion; IDA:UniProtKB; GO:0003697; F:single-stranded DNA binding; IDA:UniProtKB; GO:0006264; P:mitochondrial DNA replication; IDA:UniProtKB; GO:0000002; P:mitochondrial genome maintenance; IDA:UniProtKB	no energy metabolism
cluster6256	Small nuclear ribonucleoprotein Sm D3	GO:0005634; C:nucleus; IEA:UniProtKB-KW; GO:0043186; C:P granule; IDA:WormBase; GO:0006397; P:mRNA processing; IEA:UniProtKB-KW; GO:0008380; P:RNA splicing; IEA:UniProtKB-KW	no energy metabolism
cluster5110	Spectrin alpha chain	GO:0016323; C:basolateral plasma membrane; IDA:FlyBase; GO:0005938; C:cell cortex; IDA:FlyBase; GO:0045169; C:fusome; IDA:FlyBase; GO:0005794; C:Golgi apparatus; IDA:FlyBase; GO:0005811; C:lipid particle; IDA:FlyBase; GO:0031594; C:neuromuscular junction; IDA:FlyBase; GO:0005886; C:plasma membrane; IDA:FlyBase; GO:0008091; C:spectrin; ISS:FlyBase; GO:0045170; C:spectrosome; IDA:FlyBase; GO:000377…	no energy metabolism
cluster6011	Sphingosine-1-phosphate lyase	GO:0005783; C:endoplasmic reticulum; IEA:UniProtKB-KW; GO:0016021; C:integral component of membrane; IEA:UniProtKB-KW; GO:0016831; F:carboxy-lyase activity; IEA:InterPro; GO:0030170; F:pyridoxal phosphate binding; IEA:InterPro; GO:0008117; F:sphinganine-1-phosphate aldolase activity; ISS:dictyBase; GO:0030036; P:actin cytoskeleton organization; IMP:dictyBase; GO:0001667; P:ameboidal cell migratio…	no energy metabolism
cluster6157	Spindle pole body component 97	GO:0005813; C:centrosome; IDA:dictyBase; GO:0005737; C:cytoplasm; IEA:UniProtKB-KW; GO:0005874; C:microtubule; IEA:UniProtKB-KW; GO:0000922; C:spindle pole; IEA:InterPro; GO:0000226; P:microtubule cytoskeleton organization; IEA:InterPro	no energy metabolism
cluster5913	Splicing factor 3A subunit 2	GO:0030532; C:small nuclear ribonucleoprotein complex; ISS:dictyBase; GO:0005681; C:spliceosomal complex; ISS:dictyBase; GO:0003676; F:nucleic acid binding; IEA:InterPro; GO:0008270; F:zinc ion binding; IEA:InterPro; GO:0000389; P:mRNA 3'-splice site recognition; ISS:dictyBase; GO:0000398; P:mRNA splicing, via spliceosome; ISS:dictyBase; GO:0008380; P:RNA splicing; ISS:dictyBase	no energy metabolism
cluster6267	Splicing factor 3B subunit 5	GO:0005681; C:spliceosomal complex; IEA:UniProtKB-KW; GO:0005686; C:U2 snRNP; ISS:dictyBase; GO:0006397; P:mRNA processing; IEA:UniProtKB-KW; GO:0008380; P:RNA splicing; IEA:UniProtKB-KW	no energy metabolism
cluster5027	Splicing factor U2af 38 kDa subunit	GO:0005634; C:nucleus; IC:FlyBase; GO:0071011; C:precatalytic spliceosome; IDA:FlyBase; GO:0005681; C:spliceosomal complex; ISS:FlyBase; GO:0005686; C:U2 snRNP; TAS:FlyBase; GO:0046872; F:metal ion binding; IEA:UniProtKB-KW; GO:0003729; F:mRNA binding; ISS:FlyBase; GO:0000166; F:nucleotide binding; IEA:InterPro; GO:0008187; F:poly-pyrimidine tract binding; IDA:FlyBase; GO:0007052; P:mitotic spind…	no energy metabolism
cluster6286	SprT-like domain-containing protein Spartan	GO:0005694; C:chromosome; IEA:UniProtKB-KW; GO:0005634; C:nucleus; IDA:UniProtKB; GO:0003677; F:DNA binding; IEA:InterPro; GO:0046872; F:metal ion binding; IEA:UniProtKB-KW; GO:0006974; P:cellular response to DNA damage stimulus; IMP:UniProtKB; GO:0006281; P:DNA repair; IEA:UniProtKB-KW	no energy metabolism
cluster6294	Structural maintenance of chromosomes protein 2	GO:0000796; C:condensin complex; IEA:InterPro; GO:0005634; C:nucleus; ISS:dictyBase; GO:0005524; F:ATP binding; IEA:UniProtKB-KW; GO:0007076; P:mitotic chromosome condensation; ISS:dictyBase	no energy metabolism
cluster5288	Structural maintenance of chromosomes protein 6	GO:0005634; C:nucleus; ISS:dictyBase; GO:0030915; C:Smc5-Smc6 complex; ISS:dictyBase; GO:0005524; F:ATP binding; IEA:UniProtKB-KW; GO:0046982; F:protein heterodimerization activity; ISS:dictyBase; GO:0006281; P:DNA repair; ISS:dictyBase; GO:0000724; P:double-strand break repair via homologous recombination; IEA:InterPro	no energy metabolism
cluster6094	SUMO-activating enzyme subunit aos-1	GO:0005829; C:cytosol; IBA:RefGenome; GO:0005634; C:nucleus; IBA:RefGenome; GO:0016874; F:ligase activity; IEA:UniProtKB-KW; GO:0016925; P:protein sumoylation; IDA:WormBase; GO:0007346; P:regulation of mitotic cell cycle; IBA:RefGenome; GO:0019950; P:SMT3-dependent protein catabolic process; IBA:RefGenome	no energy metabolism
cluster5115	SWI/SNF-related matrix-associated actin-dependent regulator of chromatin subfamily A containing DEAD/H box 1 homolog	GO:0005634; C:nucleus; IEA:UniProtKB-KW; GO:0005524; F:ATP binding; IEA:UniProtKB-KW; GO:0003677; F:DNA binding; IEA:UniProtKB-KW; GO:0004386; F:helicase activity; IEA:UniProtKB-KW; GO:0016568; P:chromatin modification; IEA:UniProtKB-KW; GO:0006281; P:DNA repair; IEA:UniProtKB-KW	no energy metabolism
cluster5843	Symplekin {ECO:0000312|EMBL:AAF51962.2}	GO:0035363; C:histone locus body; IDA:UniProtKB; GO:0005848; C:mRNA cleavage stimulating factor complex; ISS:FlyBase; GO:0005634; C:nucleus; IDA:FlyBase; GO:0003677; F:DNA binding; IDA:FlyBase; GO:0003723; F:RNA binding; IEA:UniProtKB-KW; GO:0006398; P:histone mRNA 3'-end processing; IMP:FlyBase; GO:0006379; P:mRNA cleavage; ISS:FlyBase; GO:0006378; P:mRNA polyadenylation; IMP:FlyBase	no energy metabolism
cluster5880	Synaptosomal-associated protein 25	GO:0030054; C:cell junction; IEA:UniProtKB-KW; GO:0005737; C:cytoplasm; ISS:UniProtKB; GO:0016020; C:membrane; ISS:UniProtKB; GO:0005886; C:plasma membrane; IDA:FlyBase; GO:0031201; C:SNARE complex; ISS:UniProtKB; GO:0043195; C:terminal bouton; IDA:FlyBase; GO:0005484; F:SNAP receptor activity; IDA:FlyBase; GO:0000149; F:SNARE binding; IPI:FlyBase; GO:0006893; P:Golgi to plasma membrane transport…	no energy metabolism
cluster5188	TATA-box-binding protein-like protein 1	GO:0005669; C:transcription factor TFIID complex; NAS:UniProtKB; GO:0003677; F:DNA binding; IDA:UniProtKB; GO:0006352; P:DNA-templated transcription, initiation; IEA:InterPro; GO:0009790; P:embryo development; IDA:UniProtKB; GO:0060261; P:positive regulation of transcription initiation from RNA polymerase II promoter; IDA:UniProtKB	no energy metabolism
cluster6046	Tat-binding homolog 7	GO:0005524; F:ATP binding; IEA:UniProtKB-KW; GO:0031445; P:regulation of heterochromatin assembly; IMP:UniProtKB; GO:0006351; P:transcription, DNA-templated; IEA:UniProtKB-KW	no energy metabolism
cluster6247	T-complex protein 1 subunit eta	GO:0005737; C:cytoplasm; IEA:UniProtKB-KW; GO:0005524; F:ATP binding; IEA:UniProtKB-KW; GO:0006457; P:protein folding; IEA:InterPro	no energy metabolism
cluster5032	T-complex protein 1 subunit theta	GO:0005737; C:cytoplasm; IEA:UniProtKB-KW; GO:0005524; F:ATP binding; IEA:UniProtKB-KW; GO:0006457; P:protein folding; IEA:InterPro	no energy metabolism
cluster5199	T-complex protein 1 subunit zeta	GO:0005737; C:cytoplasm; IEA:UniProtKB-KW; GO:0005524; F:ATP binding; IEA:UniProtKB-KW; GO:0006457; P:protein folding; IEA:InterPro	no energy metabolism
cluster6348	Thioredoxin	GO:0005829; C:cytosol; IDA:GeneDB_Pfalciparum; GO:0015035; F:protein disulfide oxidoreductase activity; IEA:InterPro; GO:0045454; P:cell redox homeostasis; IEA:InterPro; GO:0006662; P:glycerol ether metabolic process; IEA:InterPro	no energy metabolism
cluster5296	TIP41-like protein	N/A	no energy metabolism
cluster5303	TNF receptor-associated factor family protein DDB_G0273433/DDB_G0273509	GO:0005737; C:cytoplasm; IEA:UniProtKB-KW; GO:0004871; F:signal transducer activity; IEA:InterPro; GO:0004842; F:ubiquitin-protein transferase activity; IEA:InterPro; GO:0008270; F:zinc ion binding; IEA:InterPro; GO:0007250; P:activation of NF-kappaB-inducing kinase activity; IEA:InterPro; GO:0046849; P:bone remodeling; IEA:InterPro; GO:0048468; P:cell development; IEA:InterPro; GO:0070498; P:int…	no energy metabolism
cluster5098	Transcription factor btd	GO:0005634; C:nucleus; IEA:UniProtKB-KW; GO:0046872; F:metal ion binding; IEA:UniProtKB-KW; GO:0003705; F:RNA polymerase II distal enhancer sequence-specific DNA binding transcription factor activity; IDA:FlyBase; GO:0043565; F:sequence-specific DNA binding; IDA:FlyBase; GO:0003700; F:sequence-specific DNA binding transcription factor activity; IDA:FlyBase; GO:0008134; F:transcription factor bind…	no energy metabolism
cluster5895	Transcription factor Dp	GO:0031523; C:Myb complex; IDA:FlyBase; GO:0035189; C:Rb-E2F complex; IDA:FlyBase; GO:0003677; F:DNA binding; IDA:FlyBase; GO:0003700; F:sequence-specific DNA binding transcription factor activity; IEA:InterPro; GO:0008134; F:transcription factor binding; IPI:FlyBase; GO:0008069; P:dorsal/ventral axis specification, ovarian follicular epithelium; IMP:FlyBase; GO:0007307; P:eggshell chorion gene a…	no energy metabolism
cluster5201	Transcription factor kayak {ECO:0000250|UniProtKB:P21525}	GO:0005634; C:nucleus; ISS:UniProtKB; GO:0003677; F:DNA binding; ISS:UniProtKB; GO:0043565; F:sequence-specific DNA binding; IEA:InterPro; GO:0003700; F:sequence-specific DNA binding transcription factor activity; IEA:InterPro; GO:0009790; P:embryo development; ISS:UniProtKB; GO:0006351; P:transcription, DNA-templated; IEA:UniProtKB-KW	no energy metabolism
cluster5059	Transcription initiation factor TFIID subunit 1	GO:0005634; C:nucleus; IDA:FlyBase; GO:0005669; C:transcription factor TFIID complex; IDA:FlyBase; GO:0005524; F:ATP binding; IEA:UniProtKB-KW; GO:0035174; F:histone serine kinase activity; IDA:FlyBase; GO:0043565; F:sequence-specific DNA binding; IDA:FlyBase; GO:0001129; F:TBP-class protein binding RNA polymerase II transcription factor activity involved in preinitiation complex assembly; IPI:Fl…	no energy metabolism
cluster6423	Transcription initiation factor TFIID subunit 11	GO:0005669; C:transcription factor TFIID complex; ISS:dictyBase; GO:0006355; P:regulation of transcription, DNA-templated; IEA:UniProtKB-KW; GO:0006367; P:transcription initiation from RNA polymerase II promoter; ISS:dictyBase	no energy metabolism
cluster5223	Transcription initiation factor TFIID subunit 2	GO:0005634; C:nucleus; IDA:FlyBase; GO:0005669; C:transcription factor TFIID complex; IPI:FlyBase; GO:0008237; F:metallopeptidase activity; IEA:InterPro; GO:0043565; F:sequence-specific DNA binding; IDA:FlyBase; GO:0001129; F:TBP-class protein binding RNA polymerase II transcription factor activity involved in preinitiation complex assembly; IPI:FlyBase; GO:0008134; F:transcription factor binding…	no energy metabolism
cluster5167	Transitional endoplasmic reticulum ATPase TER94	GO:0005737; C:cytoplasm; IDA:FlyBase; GO:0045169; C:fusome; IDA:FlyBase; GO:0005811; C:lipid particle; IDA:FlyBase; GO:0005875; C:microtubule associated complex; IDA:FlyBase; GO:0005634; C:nucleus; IEA:UniProtKB-KW; GO:0043186; C:P granule; IDA:FlyBase; GO:0000502; C:proteasome complex; NAS:FlyBase; GO:0005524; F:ATP binding; IEA:UniProtKB-KW; GO:0016787; F:hydrolase activity; IEA:UniProtKB-KW; G…	no energy metabolism
cluster5178	Translation factor GUF1 homolog, mitochondrial	GO:0005743; C:mitochondrial inner membrane; IEA:UniProtKB-KW; GO:0005525; F:GTP binding; IEA:UniProtKB-KW; GO:0003924; F:GTPase activity; IEA:InterPro; GO:0006412; P:translation; IEA:UniProtKB-KW	no energy metabolism
cluster5221	Translationally-controlled tumor protein homolog	GO:0005783; C:endoplasmic reticulum; IDA:WormBase	no energy metabolism
cluster5973	Transmembrane emp24 domain-containing protein B	GO:0031410; C:cytoplasmic vesicle; IEA:UniProtKB-KW; GO:0016021; C:integral component of membrane; IEA:UniProtKB-KW; GO:0015031; P:protein transport; IEA:UniProtKB-KW	no energy metabolism
cluster5980	Transportin	GO:0005829; C:cytosol; ISS:dictyBase; GO:0005635; C:nuclear envelope; ISS:dictyBase; GO:0008139; F:nuclear localization sequence binding; ISS:dictyBase; GO:0006606; P:protein import into nucleus; ISS:dictyBase	no energy metabolism
cluster5021	tRNA (cytosine(34)-C(5))-methyltransferase	GO:0005737; C:cytoplasm; ISS:UniProtKB; GO:0005730; C:nucleolus; ISS:UniProtKB; GO:0016428; F:tRNA (cytosine-5-)-methyltransferase activity; ISS:UniProtKB; GO:0000049; F:tRNA binding; IEA:UniProtKB-KW; GO:0007614; P:short-term memory; IMP:FlyBase; GO:0030488; P:tRNA methylation; ISS:UniProtKB	no energy metabolism
cluster6425	tRNA (guanine(26)-N(2))-dimethyltransferase	GO:0004809; F:tRNA (guanine-N2-)-methyltransferase activity; IEA:InterPro; GO:0000049; F:tRNA binding; IEA:UniProtKB-KW	no energy metabolism
cluster5081	tRNA (guanine-N(7)-)-methyltransferase non-catalytic subunit wuho {ECO:0000255|HAMAP-Rule:MF_03056}	GO:0005634; C:nucleus; IEA:UniProtKB-HAMAP; GO:0036265; P:RNA (guanine-N7)-methylation; IEA:InterPro; GO:0030488; P:tRNA methylation; IEA:UniProtKB-HAMAP	no energy metabolism
cluster5244	tRNA-specific adenosine deaminase 1	GO:0046872; F:metal ion binding; IEA:UniProtKB-KW; GO:0003723; F:RNA binding; ISS:UniProtKB; GO:0008251; F:tRNA-specific adenosine deaminase activity; ISS:UniProtKB; GO:0006400; P:tRNA modification; ISS:UniProtKB; GO:0008033; P:tRNA processing; ISS:UniProtKB	no energy metabolism
cluster5858	Tropomyosin	N/A	no energy metabolism
cluster6344	Tropomyosin isoforms c/e	GO:0005737; C:cytoplasm; IDA:UniProtKB; GO:0005865; C:striated muscle thin filament; IDA:WormBase; GO:0051015; F:actin filament binding; IDA:UniProtKB; GO:0007015; P:actin filament organization; IMP:UniProtKB; GO:0009790; P:embryo development; IMP:UniProtKB; GO:0040011; P:locomotion; IMP:UniProtKB; GO:0030835; P:negative regulation of actin filament depolymerization; IDA:WormBase; GO:0030833; P:r…	no energy metabolism
cluster5192	Tryptophan--tRNA ligase, cytoplasmic	GO:0005737; C:cytoplasm; ISS:dictyBase; GO:0005524; F:ATP binding; IEA:UniProtKB-KW; GO:0004830; F:tryptophan-tRNA ligase activity; ISS:dictyBase; GO:0006412; P:translation; ISS:dictyBase; GO:0006436; P:tryptophanyl-tRNA aminoacylation; IEA:InterPro	no energy metabolism
cluster5916	Tubulin glycylase 3C	GO:0005929; C:cilium; IDA:UniProtKB; GO:0005737; C:cytoplasm; IEA:UniProtKB-KW; GO:0005856; C:cytoskeleton; IEA:UniProtKB-KW; GO:0070735; F:protein-glycine ligase activity; TAS:UniProtKB; GO:0018094; P:protein polyglycylation; TAS:UniProtKB	no energy metabolism
cluster5872	Ubiquitin carboxyl-terminal hydrolase 14	GO:0000502; C:proteasome complex; IEA:UniProtKB-KW; GO:0008234; F:cysteine-type peptidase activity; IEA:UniProtKB-KW; GO:0036459; F:ubiquitinyl hydrolase activity; IEA:InterPro; GO:0006511; P:ubiquitin-dependent protein catabolic process; IEA:InterPro	no energy metabolism
cluster6004	Ubiquitin carboxyl-terminal hydrolase calypso	GO:0000790; C:nuclear chromatin; ISS:UniProtKB; GO:0035517; C:PR-DUB complex; ISS:UniProtKB; GO:0003682; F:chromatin binding; ISS:UniProtKB; GO:0004221; F:ubiquitin thiolesterase activity; ISS:UniProtKB; GO:0004843; F:ubiquitin-specific protease activity; ISS:UniProtKB; GO:0006342; P:chromatin silencing; ISS:UniProtKB; GO:0035522; P:monoubiquitinated histone H2A deubiquitination; ISS:UniProtKB; G…	no energy metabolism
cluster5942	Ubiquitin-conjugating enzyme E2 C	GO:0005737; C:cytoplasm; IEA:UniProtKB-KW; GO:0005856; C:cytoskeleton; IEA:UniProtKB-KW; GO:0005634; C:nucleus; IDA:FlyBase; GO:0000151; C:ubiquitin ligase complex; IDA:FlyBase; GO:0016881; F:acid-amino acid ligase activity; IEA:InterPro; GO:0005524; F:ATP binding; IEA:UniProtKB-KW; GO:0004842; F:ubiquitin-protein transferase activity; IDA:FlyBase; GO:0031145; P:anaphase-promoting complex-depende…	no energy metabolism
cluster6095	Ubiquitin-conjugating enzyme E2 S	GO:0005680; C:anaphase-promoting complex; ISS:UniProtKB; GO:0016881; F:acid-amino acid ligase activity; IEA:InterPro; GO:0005524; F:ATP binding; IEA:UniProtKB-KW; GO:0051488; P:activation of anaphase-promoting complex activity; ISS:UniProtKB; GO:0031145; P:anaphase-promoting complex-dependent proteasomal ubiquitin-dependent protein catabolic process; ISS:UniProtKB; GO:0010458; P:exit from mitosis…	no energy metabolism
cluster6058	Ubiquitin-conjugating enzyme E2-22 kDa	GO:0016881; F:acid-amino acid ligase activity; IEA:InterPro; GO:0005524; F:ATP binding; IEA:UniProtKB-KW; GO:0070628; F:proteasome binding; IPI:FlyBase; GO:0031625; F:ubiquitin protein ligase binding; IPI:FlyBase; GO:0016567; P:protein ubiquitination; IEA:UniProtKB-UniPathway; GO:0051726; P:regulation of cell cycle; IDA:FlyBase	no energy metabolism
cluster5055	Ubiquitin-fold modifier-conjugating enzyme 1	N/A	no energy metabolism
cluster6127	Ubiquitin-like modifier-activating enzyme 1	GO:0005813; C:centrosome; TAS:dictyBase; GO:0005829; C:cytosol; IBA:RefGenome; GO:0005634; C:nucleus; IBA:RefGenome; GO:0005524; F:ATP binding; IEA:UniProtKB-KW; GO:0004839; F:ubiquitin activating enzyme activity; IBA:RefGenome; GO:0004842; F:ubiquitin-protein transferase activity; IBA:RefGenome; GO:0019941; P:modification-dependent protein catabolic process; IBA:RefGenome; GO:0016567; P:protein …	no energy metabolism
cluster5836	Ubiquitin-like modifier-activating enzyme atg7	GO:0005829; C:cytosol; IDA:dictyBase; GO:0000407; C:pre-autophagosomal structure; IBA:RefGenome; GO:0019778; F:Atg12 activating enzyme activity; IBA:RefGenome; GO:0019779; F:Atg8 activating enzyme; IBA:RefGenome; GO:0019787; F:small conjugating protein ligase activity; ISS:dictyBase; GO:0006501; P:C-terminal protein lipidation; IBA:RefGenome; GO:0006995; P:cellular response to nitrogen starvation…	no energy metabolism
cluster5947	Uncharacterized G-patch domain protein DDB_G0278987	GO:0003676; F:nucleic acid binding; IEA:InterPro	no energy metabolism
cluster5243	Uncharacterized helicase C28H8.3	GO:0005634; C:nucleus; IEA:UniProtKB-KW; GO:0005524; F:ATP binding; IEA:UniProtKB-KW; GO:0004386; F:helicase activity; IEA:UniProtKB-KW; GO:0003676; F:nucleic acid binding; IEA:InterPro	no energy metabolism
cluster6313	Uncharacterized NOP5 family protein K07C5.4	N/A	no energy metabolism
cluster6191	UPF0396 protein CG6066	GO:0071013; C:catalytic step 2 spliceosome; IDA:FlyBase; GO:0000398; P:mRNA splicing, via spliceosome; IC:FlyBase; GO:0022008; P:neurogenesis; IMP:FlyBase	no energy metabolism
cluster5984	UPF0428 protein CG16865	GO:0071013; C:catalytic step 2 spliceosome; IDA:FlyBase; GO:0000398; P:mRNA splicing, via spliceosome; IC:FlyBase	no energy metabolism
cluster5048	Uracil-DNA glycosylase {ECO:0000255|HAMAP-Rule:MF_03166}	GO:0005739; C:mitochondrion; IEA:UniProtKB-HAMAP; GO:0005634; C:nucleus; IEA:UniProtKB-HAMAP; GO:0004844; F:uracil DNA N-glycosylase activity; IEA:UniProtKB-HAMAP; GO:0006284; P:base-excision repair; IEA:UniProtKB-HAMAP	no energy metabolism
cluster6090	Uracil-DNA glycosylase {ECO:0000255|HAMAP-Rule:MF_03166}	GO:0005739; C:mitochondrion; IEA:UniProtKB-HAMAP; GO:0005634; C:nucleus; IEA:UniProtKB-HAMAP; GO:0004844; F:uracil DNA N-glycosylase activity; IEA:UniProtKB-HAMAP; GO:0006284; P:base-excision repair; IEA:UniProtKB-HAMAP	no energy metabolism
cluster5175	Vacuolar protein sorting-associated protein 26	GO:0015031; P:protein transport; IEA:UniProtKB-KW; GO:0042147; P:retrograde transport, endosome to Golgi; TAS:GeneDB_Pfalciparum	no energy metabolism
cluster6021	Vacuolar protein sorting-associated protein 35	GO:0005768; C:endosome; IEA:UniProtKB-KW; GO:0030904; C:retromer complex; ISS:dictyBase; GO:0045053; P:protein retention in Golgi apparatus; ISS:dictyBase; GO:0015031; P:protein transport; IEA:UniProtKB-KW; GO:0042147; P:retrograde transport, endosome to Golgi; ISS:dictyBase	no energy metabolism
cluster5144	Vacuolar protein sorting-associated protein 45	GO:0005768; C:endosome; IEA:UniProtKB-KW; GO:0000139; C:Golgi membrane; ISS:dictyBase; GO:0045335; C:phagocytic vesicle; IDA:dictyBase; GO:0051082; F:unfolded protein binding; ISS:dictyBase; GO:0006896; P:Golgi to vacuole transport; ISS:dictyBase; GO:0015031; P:protein transport; IEA:UniProtKB-KW; GO:0006904; P:vesicle docking involved in exocytosis; IEA:InterPro	no energy metabolism
cluster5112	Vacuolar-sorting protein SNF8	GO:0000814; C:ESCRT II complex; ISS:dictyBase; GO:0006605; P:protein targeting; ISS:dictyBase	no energy metabolism
cluster6199	Valine--tRNA ligase	GO:0002161; F:aminoacyl-tRNA editing activity; IEA:InterPro; GO:0005524; F:ATP binding; IEA:UniProtKB-KW; GO:0004832; F:valine-tRNA ligase activity; IEA:UniProtKB-EC; GO:0006438; P:valyl-tRNA aminoacylation; IEA:InterPro	no energy metabolism
cluster6375	Vesicle-fusing ATPase	GO:0031410; C:cytoplasmic vesicle; IEA:UniProtKB-KW; GO:0005768; C:endosome; IEA:UniProtKB-KW; GO:0016020; C:membrane; IDA:dictyBase; GO:0005524; F:ATP binding; IEA:UniProtKB-KW; GO:0016787; F:hydrolase activity; IEA:UniProtKB-KW; GO:0046872; F:metal ion binding; IEA:UniProtKB-KW; GO:0006928; P:cellular component movement; IMP:dictyBase; GO:0006935; P:chemotaxis; IEA:UniProtKB-KW; GO:0006897; P:e…	no energy metabolism
cluster6287	VID27-like protein	N/A	no energy metabolism
cluster6254	V-type proton ATPase 16 kDa proteolipid subunit	GO:0016021; C:integral component of membrane; IEA:UniProtKB-KW; GO:0033179; C:proton-transporting V-type ATPase, V0 domain; IEA:InterPro; GO:0005773; C:vacuole; IEA:UniProtKB-KW; GO:0015078; F:hydrogen ion transmembrane transporter activity; IEA:InterPro; GO:0015991; P:ATP hydrolysis coupled proton transport; IEA:InterPro	no energy metabolism
cluster6084	V-type proton ATPase catalytic subunit A	GO:0033180; C:proton-transporting V-type ATPase, V1 domain; IEA:InterPro; GO:0005524; F:ATP binding; IEA:UniProtKB-KW; GO:0046961; F:proton-transporting ATPase activity, rotational mechanism; IEA:InterPro; GO:0015991; P:ATP hydrolysis coupled proton transport; IEA:InterPro	no energy metabolism
cluster5128	V-type proton ATPase subunit C	GO:0033180; C:proton-transporting V-type ATPase, V1 domain; IEA:InterPro; GO:0015078; F:hydrogen ion transmembrane transporter activity; IEA:InterPro; GO:0015991; P:ATP hydrolysis coupled proton transport; IEA:InterPro	no energy metabolism
cluster5969	V-type proton ATPase subunit H	GO:0045335; C:phagocytic vesicle; IDA:dictyBase; GO:0000221; C:vacuolar proton-transporting V-type ATPase, V1 domain; IEA:InterPro; GO:0046961; F:proton-transporting ATPase activity, rotational mechanism; IEA:InterPro; GO:0015991; P:ATP hydrolysis coupled proton transport; IEA:InterPro	no energy metabolism
cluster5073	WD repeat-containing protein 24 homolog	N/A	no energy metabolism
cluster6217	WD repeat-containing protein 48 homolog	N/A	no energy metabolism
cluster5903	WD repeat-containing protein wdr-5.3	N/A	no energy metabolism
cluster6439	Zinc finger DHHC domain-containing protein 4	GO:0016021; C:integral component of membrane; IEA:UniProtKB-KW; GO:0008270; F:zinc ion binding; IEA:InterPro	no energy metabolism
cluster6363	Zinc finger protein hangover	GO:0005634; C:nucleus; IDA:UniProtKB; GO:0003676; F:nucleic acid binding; NAS:UniProtKB; GO:0008270; F:zinc ion binding; IEA:InterPro; GO:0048149; P:behavioral response to ethanol; IMP:FlyBase; GO:0045471; P:response to ethanol; IMP:UniProtKB; GO:0009408; P:response to heat; IMP:FlyBase; GO:0006979; P:response to oxidative stress; IMP:FlyBase	no energy metabolism
cluster6408	Zinc finger protein hangover	GO:0005634; C:nucleus; IDA:UniProtKB; GO:0003676; F:nucleic acid binding; NAS:UniProtKB; GO:0008270; F:zinc ion binding; IEA:InterPro; GO:0048149; P:behavioral response to ethanol; IMP:FlyBase; GO:0045471; P:response to ethanol; IMP:UniProtKB; GO:0009408; P:response to heat; IMP:FlyBase; GO:0006979; P:response to oxidative stress; IMP:FlyBase	no energy metabolism
cluster5051	Zinc finger protein ZPR1 homolog	GO:0005634; C:nucleus; IEA:UniProtKB-KW; GO:0008270; F:zinc ion binding; IEA:InterPro	no energy metabolism
cluster6449	Probable farnesyl diphosphate synthase DDB_G0268742	GO:0005737; C:cytoplasm; IEA:UniProtKB-KW; GO:0004161; F:dimethylallyltranstransferase activity; IEA:UniProtKB-EC; GO:0004337; F:geranyltranstransferase activity; IEA:UniProtKB-EC; GO:0046872; F:metal ion binding; IEA:UniProtKB-KW; GO:0006695; P:cholesterol biosynthetic process; IEA:UniProtKB-KW; GO:0045337; P:farnesyl diphosphate biosynthetic process; IEA:UniProtKB-UniPathway; GO:0033384; P:gera…	not classified
cluster6253	Probable geranylgeranyl transferase type-2 subunit beta	GO:0005968; C:Rab-protein geranylgeranyltransferase complex; ISS:UniProtKB; GO:0004663; F:Rab geranylgeranyltransferase activity; ISS:UniProtKB; GO:0017137; F:Rab GTPase binding; ISS:UniProtKB; GO:0008270; F:zinc ion binding; ISS:UniProtKB; GO:0018344; P:protein geranylgeranylation; ISS:UniProtKB	not classified
cluster6086	Probable mannose-6-phosphate isomerase	GO:0005737; C:cytoplasm; IEA:UniProtKB-KW; GO:0004476; F:mannose-6-phosphate isomerase activity; ISS:dictyBase; GO:0008270; F:zinc ion binding; IEA:InterPro; GO:0005975; P:carbohydrate metabolic process; IEA:InterPro; GO:0009298; P:GDP-mannose biosynthetic process; ISS:dictyBase	not classified
cluster5262	Formimidoyltransferase-cyclodeaminase	GO:0005794; C:Golgi apparatus; IEA:UniProtKB-KW; GO:0005542; F:folic acid binding; IEA:UniProtKB-KW; GO:0030412; F:formimidoyltetrahydrofolate cyclodeaminase activity; IEA:UniProtKB-EC; GO:0030409; F:glutamate formimidoyltransferase activity; IEA:UniProtKB-EC; GO:0019556; P:histidine catabolic process to glutamate and formamide; IEA:UniProtKB-UniPathway; GO:0019557; P:histidine catabolic process …	energy-metabolism*removed because of highly variable sections
cluster5890	Glutamate dehydrogenase, mitochondrial	GO:0005739; C:mitochondrion; ISS:dictyBase; GO:0045335; C:phagocytic vesicle; IDA:dictyBase; GO:0005524; F:ATP binding; IEA:UniProtKB-KW; GO:0004353; F:glutamate dehydrogenase [NAD(P)+] activity; ISS:dictyBase; GO:0006538; P:glutamate catabolic process; ISS:dictyBase	not classified
cluster5896	Guanylate kinase	GO:0005737; C:cytoplasm; ISS:dictyBase; GO:0005524; F:ATP binding; IEA:UniProtKB-KW; GO:0004385; F:guanylate kinase activity; ISS:UniProtKB; GO:0046037; P:GMP metabolic process; ISS:dictyBase; GO:0046939; P:nucleotide phosphorylation; ISS:GOC; GO:0006163; P:purine nucleotide metabolic process; ISS:UniProtKB	not classified
cluster5049	Phosphatidate cytidylyltransferase, mitochondrial	GO:0005743; C:mitochondrial inner membrane; IEA:UniProtKB-KW; GO:0005759; C:mitochondrial matrix; ISS:dictyBase; GO:0004605; F:phosphatidate cytidylyltransferase activity; ISS:UniProtKB; GO:0032049; P:cardiolipin biosynthetic process; ISS:UniProtKB; GO:0016024; P:CDP-diacylglycerol biosynthetic process; IEA:UniProtKB-UniPathway; GO:0030150; P:protein import into mitochondrial matrix; ISS:dictyBase	not classified
cluster6028	Polyprenol reductase	GO:0005783; C:endoplasmic reticulum; IEA:UniProtKB-KW; GO:0016021; C:integral component of membrane; IEA:UniProtKB-KW; GO:0016627; F:oxidoreductase activity, acting on the CH-CH group of donors; IEA:InterPro; GO:0019348; P:dolichol metabolic process; ISS:UniProtKB; GO:0006488; P:dolichol-linked oligosaccharide biosynthetic process; ISS:UniProtKB; GO:0016095; P:polyprenol catabolic process; ISS:Un…	not classified
cluster5272	Probable histidine ammonia-lyase	GO:0005737; C:cytoplasm; IEA:UniProtKB-KW; GO:0004397; F:histidine ammonia-lyase activity; ISS:dictyBase; GO:0009058; P:biosynthetic process; IEA:InterPro; GO:0019556; P:histidine catabolic process to glutamate and formamide; IEA:UniProtKB-UniPathway; GO:0019557; P:histidine catabolic process to glutamate and formate; IEA:UniProtKB-UniPathway	not classified
cluster6115	Probable imidazolonepropionase	GO:0005737; C:cytoplasm; IEA:InterPro; GO:0050480; F:imidazolonepropionase activity; IEA:UniProtKB-EC; GO:0046872; F:metal ion binding; IEA:UniProtKB-KW; GO:0019556; P:histidine catabolic process to glutamate and formamide; IEA:UniProtKB-UniPathway; GO:0019557; P:histidine catabolic process to glutamate and formate; IEA:UniProtKB-UniPathway	not classified
cluster6326	2-methoxy-6-polyprenyl-1,4-benzoquinol methylase, mitochondrial	GO:0005739; C:mitochondrion; IEA:UniProtKB-KW; GO:0008168; F:methyltransferase activity; IEA:UniProtKB-KW; GO:0006744; P:ubiquinone biosynthetic process; IMP:WormBase	not classified
cluster6050	Apoptosis-inducing factor homolog A	GO:0005739; C:mitochondrion; IBA:RefGenome; GO:0050660; F:flavin adenine dinucleotide binding; IBA:RefGenome; GO:0008137; F:NADH dehydrogenase (ubiquinone) activity; IBA:RefGenome; GO:0043065; P:positive regulation of apoptotic process; IBA:RefGenome	not classified
cluster6178	C-terminal-binding protein 1 {ECO:0000303|PubMed:18005989}	GO:0005634; C:nucleus; IDA:WormBase; GO:0003677; F:DNA binding; IEA:UniProtKB-KW; GO:0046872; F:metal ion binding; IEA:UniProtKB-KW; GO:0051287; F:NAD binding; IEA:InterPro; GO:0016616; F:oxidoreductase activity, acting on the CH-OH group of donors, NAD or NADP as acceptor; IEA:InterPro; GO:0006355; P:regulation of transcription, DNA-templated; IEA:UniProtKB-KW; GO:0006351; P:transcription, DNA-t…	not classified
cluster6415	Enolase-phosphatase E1 {ECO:0000255|HAMAP-Rule:MF_03117}	GO:0005737; C:cytoplasm; IEA:UniProtKB-KW; GO:0005634; C:nucleus; IEA:UniProtKB-KW; GO:0043874; F:acireductone synthase activity; IEA:UniProtKB-EC; GO:0000287; F:magnesium ion binding; IEA:InterPro; GO:0019509; P:L-methionine biosynthetic process from methylthioadenosine; IEA:UniProtKB-UniPathway	not classified
cluster6290	NAD(P)H-hydrate epimerase {ECO:0000255|HAMAP-Rule:MF_03159}	GO:0046872; F:metal ion binding; IEA:UniProtKB-KW; GO:0052856; F:NADHX epimerase activity; IEA:UniProtKB-HAMAP; GO:0000166; F:nucleotide binding; IEA:UniProtKB-KW	not classified
cluster5022	Phosphoenolpyruvate phosphomutase	GO:0050188; F:phosphoenolpyruvate mutase activity; IEA:UniProtKB-EC; GO:0032923; P:organic phosphonate biosynthetic process; IEA:UniProtKB-UniPathway	not classified
cluster6219	Probable dihydroxyacetone kinase	GO:0005524; F:ATP binding; IEA:UniProtKB-KW; GO:0004371; F:glycerone kinase activity; IEA:UniProtKB-EC; GO:0016829; F:lyase activity; IEA:UniProtKB-KW; GO:0050354; F:triokinase activity; IEA:UniProtKB-EC; GO:0006071; P:glycerol metabolic process; IEA:InterPro	not classified
cluster6355	Procollagen-lysine,2-oxoglutarate 5-dioxygenase	GO:0005783; C:endoplasmic reticulum; IEA:UniProtKB-KW; GO:0016020; C:membrane; IEA:UniProtKB-KW; GO:0005506; F:iron ion binding; IEA:InterPro; GO:0031418; F:L-ascorbic acid binding; IEA:UniProtKB-KW; GO:0008475; F:procollagen-lysine 5-dioxygenase activity; IEA:UniProtKB-EC; GO:0003980; F:UDP-glucose:glycoprotein glucosyltransferase activity; IDA:WormBase; GO:0032964; P:collagen biosynthetic proce…	not classified
cluster6440	Protein farnesyltransferase subunit beta	GO:0005965; C:protein farnesyltransferase complex; ISS:UniProtKB; GO:0004660; F:protein farnesyltransferase activity; ISS:UniProtKB; GO:0008270; F:zinc ion binding; ISS:UniProtKB; GO:0018343; P:protein farnesylation; ISS:UniProtKB; GO:0042127; P:regulation of cell proliferation; IEA:InterPro	not classified
cluster6203	Serine palmitoyltransferase 1	GO:0016021; C:integral component of membrane; IEA:UniProtKB-KW; GO:0017059; C:serine C-palmitoyltransferase complex; ISS:dictyBase; GO:0030170; F:pyridoxal phosphate binding; IEA:InterPro; GO:0004758; F:serine C-palmitoyltransferase activity; ISS:dictyBase; GO:0030148; P:sphingolipid biosynthetic process; ISS:dictyBase	not classified
cluster6358	Serine palmitoyltransferase 2	GO:0016021; C:integral component of membrane; IEA:UniProtKB-KW; GO:0017059; C:serine C-palmitoyltransferase complex; ISS:dictyBase; GO:0030170; F:pyridoxal phosphate binding; IEA:InterPro; GO:0004758; F:serine C-palmitoyltransferase activity; ISS:dictyBase; GO:0030148; P:sphingolipid biosynthetic process; ISS:dictyBase	not classified
cluster5161	Structural maintenance of chromosomes protein 4	GO:0000796; C:condensin complex; ISS:dictyBase; GO:0005737; C:cytoplasm; ISS:dictyBase; GO:0005634; C:nucleus; ISS:dictyBase; GO:0005524; F:ATP binding; ISS:dictyBase; GO:0046982; F:protein heterodimerization activity; ISS:dictyBase; GO:0007059; P:chromosome segregation; ISS:dictyBase; GO:0007076; P:mitotic chromosome condensation; ISS:dictyBase; GO:0000070; P:mitotic sister chromatid segregation…	no energy metabolism*removed because of highly variable sections
cluster6213	Ubiquinone biosynthesis monooxygenase COQ6 homolog	GO:0005794; C:Golgi apparatus; IEA:UniProtKB-KW; GO:0050660; F:flavin adenine dinucleotide binding; IEA:InterPro; GO:0016709; F:oxidoreductase activity, acting on paired donors, with incorporation or reduction of molecular oxygen, NAD(P)H as one donor, and incorporation of one atom of oxygen; IEA:InterPro; GO:0006744; P:ubiquinone biosynthetic process; IEA:UniProtKB-UniPathway	not classified
cluster6361	UDP-glucose 6-dehydrogenase	GO:0005737; C:cytoplasm; IDA:WormBase; GO:0042802; F:identical protein binding; IPI:IntAct; GO:0051287; F:NAD binding; IEA:InterPro; GO:0003979; F:UDP-glucose 6-dehydrogenase activity; IDA:WormBase; GO:0009792; P:embryo development ending in birth or egg hatching; IMP:WormBase; GO:0006024; P:glycosaminoglycan biosynthetic process; IDA:WormBase; GO:0002009; P:morphogenesis of an epithelium; IMP:Wo…	not classified
cluster6357	Uncharacterized protein B0303.3	GO:0005739; C:mitochondrion; IDA:WormBase; GO:0016747; F:transferase activity, transferring acyl groups other than amino-acyl groups; IEA:InterPro	not classified
cluster5902	Uncharacterized protein DDB_G0286299	N/A	not classified
cluster6277	Uncharacterized protein DDB_G0286423	N/A	not classified
cluster5954	Uncharacterized protein F26H9.4	GO:0016779; F:nucleotidyltransferase activity; IEA:UniProtKB-KW; GO:0009435; P:NAD biosynthetic process; IEA:InterPro	not classified
cluster6130	Uncharacterized protein K07E8.7	GO:0009982; F:pseudouridine synthase activity; IEA:InterPro; GO:0003723; F:RNA binding; IEA:UniProtKB-KW; GO:0001522; P:pseudouridine synthesis; IEA:InterPro	not classified
cluster5874	Uncharacterized protein R74.6	GO:0005634; C:nucleus; IEA:UniProtKB-KW; GO:0007126; P:meiotic nuclear division; IEA:UniProtKB-KW; GO:0007067; P:mitotic nuclear division; IEA:UniProtKB-KW; GO:0070966; P:nuclear-transcribed mRNA catabolic process, no-go decay; IEA:InterPro; GO:0070481; P:nuclear-transcribed mRNA catabolic process, non-stop decay; IEA:InterPro; GO:0071025; P:RNA surveillance; IEA:InterPro	not classified
cluster5256	Uncharacterized protein Y39B6A.33	GO:0005730; C:nucleolus; IDA:WormBase; GO:1901857; P:positive regulation of cellular respiration; IMP:WormBase	not classified
cluster5072	Very-long-chain 3-oxooacyl-coA reductase let-767	GO:0016491; F:oxidoreductase activity; IEA:UniProtKB-KW; GO:0009790; P:embryo development; ISS:UniProtKB; GO:0006633; P:fatty acid biosynthetic process; IEA:UniProtKB-UniPathway; GO:0030540; P:female genitalia development; ISS:UniProtKB; GO:0042303; P:molting cycle; ISS:UniProtKB; GO:0032350; P:regulation of hormone metabolic process; ISS:UniProtKB; GO:0000003; P:reproduction; ISS:UniProtKB; GO:0…	not classified
cluster5250	Vesicular acetylcholine transporter unc-17	GO:0030054; C:cell junction; IEA:UniProtKB-KW; GO:0060076; C:excitatory synapse; IDA:WormBase; GO:0005887; C:integral component of plasma membrane; NAS:UniProtKB; GO:0030285; C:integral component of synaptic vesicle membrane; NAS:WormBase; GO:0043005; C:neuron projection; IDA:WormBase; GO:0031090; C:organelle membrane; IDA:WormBase; GO:0045202; C:synapse; IDA:WormBase; GO:0008021; C:synaptic vesi…	not classified
cluster5029	N/A	N/A	not classified
cluster5047	N/A	N/A	not classified
cluster5050	N/A	N/A	not classified
cluster5052	N/A	N/A	not classified
cluster5056	N/A	N/A	not classified
cluster5066	N/A	N/A	not classified
cluster5091	N/A	N/A	not classified
cluster5096	N/A	N/A	not classified
cluster5100	N/A	N/A	not classified
cluster5102	N/A	N/A	not classified
cluster5114	N/A	N/A	not classified
cluster5126	N/A	N/A	not classified
cluster5134	N/A	N/A	not classified
cluster5136	N/A	N/A	not classified
cluster5137	N/A	N/A	not classified
cluster5146	N/A	N/A	not classified
cluster5150	N/A	N/A	not classified
cluster5151	N/A	N/A	not classified
cluster5164	N/A	N/A	not classified
cluster5165	N/A	N/A	not classified
cluster5187	N/A	N/A	not classified
cluster5193	N/A	N/A	not classified
cluster5205	N/A	N/A	not classified
cluster5207	N/A	N/A	not classified
cluster5213	N/A	N/A	not classified
cluster5219	N/A	N/A	not classified
cluster5222	N/A	N/A	not classified
cluster5225	N/A	N/A	not classified
cluster5228	N/A	N/A	not classified
cluster5237	N/A	N/A	not classified
cluster5248	N/A	N/A	not classified
cluster5259	N/A	N/A	not classified
cluster5266	N/A	N/A	not classified
cluster5278	N/A	N/A	not classified
cluster5291	N/A	N/A	not classified
cluster5295	N/A	N/A	not classified
cluster5300	N/A	N/A	not classified
cluster5305	N/A	N/A	not classified
cluster5307	N/A	N/A	not classified
cluster5310	N/A	N/A	not classified
cluster5314	N/A	N/A	not classified
cluster5824	N/A	N/A	not classified
cluster5851	N/A	N/A	not classified
cluster5860	N/A	N/A	not classified
cluster5861	N/A	N/A	not classified
cluster5867	N/A	N/A	not classified
cluster5875	N/A	N/A	not classified
cluster5905	N/A	N/A	not classified
cluster5918	N/A	N/A	not classified
cluster5921	N/A	N/A	not classified
cluster5929	N/A	N/A	not classified
cluster5930	N/A	N/A	not classified
cluster5948	N/A	N/A	not classified
cluster5950	N/A	N/A	not classified
cluster5951	N/A	N/A	not classified
cluster5961	N/A	N/A	not classified
cluster5971	N/A	N/A	not classified
cluster5972	N/A	N/A	not classified
cluster5976	N/A	N/A	not classified
cluster5977	N/A	N/A	not classified
cluster5986	N/A	N/A	not classified
cluster5991	N/A	N/A	not classified
cluster6002	N/A	N/A	not classified
cluster6005	N/A	N/A	not classified
cluster6008	N/A	N/A	not classified
cluster6015	N/A	N/A	not classified
cluster6029	N/A	N/A	not classified
cluster6036	N/A	N/A	not classified
cluster6041	N/A	N/A	not classified
cluster6044	N/A	N/A	not classified
cluster6048	N/A	N/A	not classified
cluster6054	N/A	N/A	not classified
cluster6066	N/A	N/A	not classified
cluster6072	N/A	N/A	not classified
cluster6074	N/A	N/A	not classified
cluster6076	N/A	N/A	not classified
cluster6080	N/A	N/A	not classified
cluster6087	N/A	N/A	not classified
cluster6104	N/A	N/A	not classified
cluster6129	N/A	N/A	not classified
cluster6134	N/A	N/A	not classified
cluster6135	N/A	N/A	not classified
cluster6145	N/A	N/A	not classified
cluster6146	N/A	N/A	not classified
cluster6149	N/A	N/A	not classified
cluster6158	N/A	N/A	not classified
cluster6159	N/A	N/A	not classified
cluster6160	N/A	N/A	not classified
cluster6165	N/A	N/A	not classified
cluster6167	N/A	N/A	not classified
cluster6171	N/A	N/A	not classified
cluster6172	N/A	N/A	not classified
cluster6176	N/A	N/A	not classified
cluster6181	N/A	N/A	not classified
cluster6188	N/A	N/A	not classified
cluster6190	N/A	N/A	not classified
cluster6195	N/A	N/A	not classified
cluster6202	N/A	N/A	not classified
cluster6204	N/A	N/A	not classified
cluster6206	N/A	N/A	not classified
cluster6207	N/A	N/A	not classified
cluster6215	N/A	N/A	not classified
cluster6216	N/A	N/A	not classified
cluster6222	N/A	N/A	not classified
cluster6225	N/A	N/A	not classified
cluster6227	N/A	N/A	not classified
cluster6228	N/A	N/A	not classified
cluster6236	N/A	N/A	not classified
cluster6243	N/A	N/A	not classified
cluster6251	N/A	N/A	not classified
cluster6261	N/A	N/A	not classified
cluster6265	N/A	N/A	not classified
cluster6278	N/A	N/A	not classified
cluster6306	N/A	N/A	not classified
cluster6311	N/A	N/A	not classified
cluster6318	N/A	N/A	not classified
cluster6321	N/A	N/A	not classified
cluster6328	N/A	N/A	not classified
cluster6329	N/A	N/A	not classified
cluster6333	N/A	N/A	not classified
cluster6335	N/A	N/A	not classified
cluster6337	N/A	N/A	not classified
cluster6338	N/A	N/A	not classified
cluster6339	N/A	N/A	not classified
cluster6340	N/A	N/A	not classified
cluster6360	N/A	N/A	not classified
cluster6362	N/A	N/A	not classified
cluster6364	N/A	N/A	not classified
cluster6388	N/A	N/A	not classified
cluster6390	N/A	N/A	not classified
cluster6398	N/A	N/A	not classified
cluster6403	N/A	N/A	not classified
cluster6407	N/A	N/A	not classified
cluster6416	N/A	N/A	not classified
cluster6418	N/A	N/A	not classified
cluster6422	N/A	N/A	not classified
cluster6424	N/A	N/A	not classified
cluster6427	N/A	N/A	not classified
cluster6433	N/A	N/A	not classified
cluster6436	N/A	N/A	not classified
cluster6437	N/A	N/A	not classified
cluster6441	N/A	N/A	not classified
cluster6446	N/A	N/A	not classified
cluster6447	N/A	N/A	not classified
