# Supplementary material for: The genome, transcriptome, and proteome of the fish parasite Pomphorhynchus laevis (Acanthocephala)
Source: PLoS One. 2020 Jun 23;15(6):e0232973. doi: 10.1371/journal.pone.0232973 (PMC7310846; doi:10.1371/journal.pone.0232973)
Supplement: S4 Table — (XLSX) [file pone.0232973.s004.xlsx]

## Sheet: S.4
Contig	Position 1	Position 2	Score	Strand	Transcript
Contig547	26290	26709	100	-	ID=TRINITY_DN56_c0_g1_i1.path1;Name=TRINITY_DN56_c0_g1_i1;Target=TRINITY_DN56_c0_g1_i1 1 420;Gap=M420
															Generated by GMAP version 2018-07-04
Contig1631	44332	45065	100	+	ID=TRINITY_DN44_c0_g1_i1.path1;Name=TRINITY_DN44_c0_g1_i1;Target=TRINITY_DN44_c0_g1_i1 28 761;Gap=M734
Contig2040	66151	66393	100	-	ID=TRINITY_DN17_c0_g1_i1.path1;Name=TRINITY_DN17_c0_g1_i1;Target=TRINITY_DN17_c0_g1_i1 1 243;Gap=M243
Contig2456	15078	15320	100	+	ID=TRINITY_DN17_c0_g1_i1.path2;Name=TRINITY_DN17_c0_g1_i1;Target=TRINITY_DN17_c0_g1_i1 1 243;Gap=M243
Contig3869	173029	173697	99	-	ID=TRINITY_DN12_c0_g1_i1.path1;Name=TRINITY_DN12_c0_g1_i1;Target=TRINITY_DN12_c0_g1_i1 1 671;Gap=M154 I2 M515
Contig3088	1354	1791	99	+	ID=TRINITY_DN68_c0_g1_i1.path1;Name=TRINITY_DN68_c0_g1_i1;Target=TRINITY_DN68_c0_g1_i1 1 438;Gap=M438
Contig1000	11625	12383	99	-	ID=TRINITY_DN15_c0_g1_i1.path1;Name=TRINITY_DN15_c0_g1_i1;Target=TRINITY_DN15_c0_g1_i1 1 759;Gap=M759
Contig2133	31754	31829	98	+	ID=TRINITY_DN21_c0_g1_i1.path1;Name=TRINITY_DN21_c0_g1_i1;Target=TRINITY_DN21_c0_g1_i1 1 76;Gap=M76
Contig2133	35419	35541	100	+	ID=TRINITY_DN21_c0_g1_i1.path1;Name=TRINITY_DN21_c0_g1_i1;Target=TRINITY_DN21_c0_g1_i1 77 199;Gap=M123
Contig2133	36110	36146	100	+	ID=TRINITY_DN21_c0_g1_i1.path1;Name=TRINITY_DN21_c0_g1_i1;Target=TRINITY_DN21_c0_g1_i1 200 236;Gap=M37
Contig3386	27002	27212	100	+	ID=TRINITY_DN13_c0_g1_i1.path1;Name=TRINITY_DN13_c0_g1_i1;Target=TRINITY_DN13_c0_g1_i1 1 211;Gap=M211
Contig3386	27274	27438	100	+	ID=TRINITY_DN13_c0_g1_i1.path1;Name=TRINITY_DN13_c0_g1_i1;Target=TRINITY_DN13_c0_g1_i1 212 376;Gap=M165
Contig3386	27002	27212	100	+	ID=TRINITY_DN13_c0_g1_i2.path1;Name=TRINITY_DN13_c0_g1_i2;Target=TRINITY_DN13_c0_g1_i2 1 211;Gap=M211
Contig3386	27274	27455	100	+	ID=TRINITY_DN13_c0_g1_i2.path1;Name=TRINITY_DN13_c0_g1_i2;Target=TRINITY_DN13_c0_g1_i2 212 393;Gap=M182
Contig1291	147	2353	100	+	ID=TRINITY_DN22_c0_g1_i1.path1;Name=TRINITY_DN22_c0_g1_i1;Target=TRINITY_DN22_c0_g1_i1 1 2207;Gap=M2207
Contig2441	128847	131053	100	+	ID=TRINITY_DN22_c0_g1_i1.path2;Name=TRINITY_DN22_c0_g1_i1;Target=TRINITY_DN22_c0_g1_i1 1 2207;Gap=M2207
Contig1901	58145	58454	99	+	ID=TRINITY_DN41_c0_g1_i1.path1;Name=TRINITY_DN41_c0_g1_i1;Target=TRINITY_DN41_c0_g1_i1 17 326;Gap=M310
Contig1024	9508	9822	98	-	ID=TRINITY_DN41_c0_g1_i1.path2;Name=TRINITY_DN41_c0_g1_i1;Target=TRINITY_DN41_c0_g1_i1 13 326;Gap=M4 D1 M310
Contig1360	73937	74210	93	-	ID=TRINITY_DN60_c0_g1_i1.path1;Name=TRINITY_DN60_c0_g1_i1;Target=TRINITY_DN60_c0_g1_i1 1 274;Gap=M274
Contig2484	20003	20318	95	+	ID=TRINITY_DN9_c0_g1_i1.path1;Name=TRINITY_DN9_c0_g1_i1;Target=TRINITY_DN9_c0_g1_i1 3 318;Gap=M316
Contig725	100879	101196	95	-	ID=TRINITY_DN9_c0_g1_i1.path2;Name=TRINITY_DN9_c0_g1_i1;Target=TRINITY_DN9_c0_g1_i1 1 318;Gap=M318
Contig2080	88593	88910	95	+	ID=TRINITY_DN9_c0_g1_i1.path3;Name=TRINITY_DN9_c0_g1_i1;Target=TRINITY_DN9_c0_g1_i1 1 318;Gap=M318
Contig1025	96920	97158	100	-	ID=TRINITY_DN10_c0_g1_i1.path1;Name=TRINITY_DN10_c0_g1_i1;Target=TRINITY_DN10_c0_g1_i1 1 239;Gap=M239
Contig1025	92721	92769	100	-	ID=TRINITY_DN10_c0_g1_i1.path1;Name=TRINITY_DN10_c0_g1_i1;Target=TRINITY_DN10_c0_g1_i1 240 288;Gap=M49
Contig1025	91594	91710	100	-	ID=TRINITY_DN10_c0_g1_i1.path1;Name=TRINITY_DN10_c0_g1_i1;Target=TRINITY_DN10_c0_g1_i1 289 405;Gap=M117
Contig1025	91030	91130	100	-	ID=TRINITY_DN10_c0_g1_i1.path1;Name=TRINITY_DN10_c0_g1_i1;Target=TRINITY_DN10_c0_g1_i1 406 506;Gap=M101
Contig1025	90021	90144	100	-	ID=TRINITY_DN10_c0_g1_i1.path1;Name=TRINITY_DN10_c0_g1_i1;Target=TRINITY_DN10_c0_g1_i1 507 630;Gap=M124
Contig1025	89119	89247	100	-	ID=TRINITY_DN10_c0_g1_i1.path1;Name=TRINITY_DN10_c0_g1_i1;Target=TRINITY_DN10_c0_g1_i1 631 759;Gap=M129
Contig1025	81614	81759	100	-	ID=TRINITY_DN10_c0_g1_i1.path1;Name=TRINITY_DN10_c0_g1_i1;Target=TRINITY_DN10_c0_g1_i1 760 905;Gap=M146
Contig1025	81526	81557	100	-	ID=TRINITY_DN10_c0_g1_i1.path1;Name=TRINITY_DN10_c0_g1_i1;Target=TRINITY_DN10_c0_g1_i1 906 937;Gap=M32
Contig373	43218	43425	95	+	ID=TRINITY_DN5_c0_g1_i1.path1;Name=TRINITY_DN5_c0_g1_i1;Target=TRINITY_DN5_c0_g1_i1 1 208;Gap=M208
Contig550	72480	72687	95	-	ID=TRINITY_DN5_c0_g1_i1.path2;Name=TRINITY_DN5_c0_g1_i1;Target=TRINITY_DN5_c0_g1_i1 1 208;Gap=M208
Contig871	11441	11648	95	-	ID=TRINITY_DN5_c0_g1_i1.path3;Name=TRINITY_DN5_c0_g1_i1;Target=TRINITY_DN5_c0_g1_i1 1 208;Gap=M208
Contig898	6159	6366	95	+	ID=TRINITY_DN5_c0_g1_i1.path4;Name=TRINITY_DN5_c0_g1_i1;Target=TRINITY_DN5_c0_g1_i1 1 208;Gap=M208
Contig1403	67777	67984	95	+	ID=TRINITY_DN5_c0_g1_i1.path5;Name=TRINITY_DN5_c0_g1_i1;Target=TRINITY_DN5_c0_g1_i1 1 208;Gap=M208
Contig2830	24120	24205	97	+	ID=TRINITY_DN36_c0_g1_i1.path1;Name=TRINITY_DN36_c0_g1_i1;Target=TRINITY_DN36_c0_g1_i1 2 87;Gap=M86
Contig3332	25869	26106	100	-	ID=TRINITY_DN36_c0_g1_i1.path2;Name=TRINITY_DN36_c0_g1_i1;Target=TRINITY_DN36_c0_g1_i1 88 325;Gap=M238
Contig1099	63922	65238	99	+	ID=TRINITY_DN18_c0_g1_i2.path1;Name=TRINITY_DN18_c0_g1_i2;Target=TRINITY_DN18_c0_g1_i2 1 1317;Gap=M1317
Contig1099	47308	47439	99	+	ID=TRINITY_DN18_c0_g1_i1.path1;Name=TRINITY_DN18_c0_g1_i1;Target=TRINITY_DN18_c0_g1_i1 11 142;Gap=M132
Contig1099	64145	65238	100	+	ID=TRINITY_DN18_c0_g1_i1.path1;Name=TRINITY_DN18_c0_g1_i1;Target=TRINITY_DN18_c0_g1_i1 143 1236;Gap=M1094
Contig1144	86096	86223	100	-	ID=TRINITY_DN20_c0_g1_i1.path1;Name=TRINITY_DN20_c0_g1_i1;Target=TRINITY_DN20_c0_g1_i1 12 139;Gap=M128
Contig1144	61622	61974	100	-	ID=TRINITY_DN20_c0_g1_i1.path1;Name=TRINITY_DN20_c0_g1_i1;Target=TRINITY_DN20_c0_g1_i1 140 492;Gap=M353
Contig2647	3329	3588	99	-	ID=TRINITY_DN28_c0_g1_i1.path1;Name=TRINITY_DN28_c0_g1_i1;Target=TRINITY_DN28_c0_g1_i1 10 268;Gap=M5 D1 M254
Contig1005	16287	16540	100	+	ID=TRINITY_DN28_c0_g1_i1.path2;Name=TRINITY_DN28_c0_g1_i1;Target=TRINITY_DN28_c0_g1_i1 15 268;Gap=M254
Contig2084	2457	2716	99	+	ID=TRINITY_DN28_c0_g1_i1.path3;Name=TRINITY_DN28_c0_g1_i1;Target=TRINITY_DN28_c0_g1_i1 10 268;Gap=M5 D1 M254
Contig994	37360	37613	99	+	ID=TRINITY_DN28_c0_g1_i1.path4;Name=TRINITY_DN28_c0_g1_i1;Target=TRINITY_DN28_c0_g1_i1 15 268;Gap=M254
Contig3241	35727	35953	100	-	ID=TRINITY_DN26_c0_g1_i1.path1;Name=TRINITY_DN26_c0_g1_i1;Target=TRINITY_DN26_c0_g1_i1 1 227;Gap=M227
Contig3241	35278	35705	100	-	ID=TRINITY_DN26_c0_g2_i1.path1;Name=TRINITY_DN26_c0_g2_i1;Target=TRINITY_DN26_c0_g2_i1 1 428;Gap=M428
Contig1872	94950	96459	99	+	ID=TRINITY_DN40_c0_g1_i1.path1;Name=TRINITY_DN40_c0_g1_i1;Target=TRINITY_DN40_c0_g1_i1 1 1506;Gap=M1441 D4 M65
Contig1353	36197	36605	100	+	ID=TRINITY_DN29_c0_g1_i1.path1;Name=TRINITY_DN29_c0_g1_i1;Target=TRINITY_DN29_c0_g1_i1 1 409;Gap=M409
Contig112	219826	220073	97	+	ID=TRINITY_DN69_c0_g1_i1.path1;Name=TRINITY_DN69_c0_g1_i1;Target=TRINITY_DN69_c0_g1_i1 1 249;Gap=M177 I1 M71
Contig2366	516	749	100	+	ID=TRINITY_DN50_c0_g1_i1.path1;Name=TRINITY_DN50_c0_g1_i1;Target=TRINITY_DN50_c0_g1_i1 1 234;Gap=M234
Contig3241	111487	111720	100	+	ID=TRINITY_DN50_c0_g1_i1.path2;Name=TRINITY_DN50_c0_g1_i1;Target=TRINITY_DN50_c0_g1_i1 1 234;Gap=M234
Contig3034	3600	5452	100	-	ID=TRINITY_DN25_c0_g1_i1.path1;Name=TRINITY_DN25_c0_g1_i1;Target=TRINITY_DN25_c0_g1_i1 1 1853;Gap=M1853
Contig3886	79058	79290	89	+	ID=TRINITY_DN2_c0_g1_i1.path1;Name=TRINITY_DN2_c0_g1_i1;Target=TRINITY_DN2_c0_g1_i1 1 233;Gap=M30 D4 M1 I4 M198
Contig1059	29941	30224	85	+	ID=TRINITY_DN4_c0_g1_i1.path1;Name=TRINITY_DN4_c0_g1_i1;Target=TRINITY_DN4_c0_g1_i1 31 314;Gap=M284
Contig1144	86035	86223	100	-	ID=TRINITY_DN20_c0_g1_i2.path1;Name=TRINITY_DN20_c0_g1_i2;Target=TRINITY_DN20_c0_g1_i2 12 200;Gap=M189
Contig1144	61622	61974	100	-	ID=TRINITY_DN20_c0_g1_i2.path1;Name=TRINITY_DN20_c0_g1_i2;Target=TRINITY_DN20_c0_g1_i2 201 553;Gap=M353
Contig2191	24909	24938	100	-	ID=TRINITY_DN99_c1_g1_i1.path1;Name=TRINITY_DN99_c1_g1_i1;Target=TRINITY_DN99_c1_g1_i1 1 30;Gap=M30
Contig2191	24520	24722	100	-	ID=TRINITY_DN99_c1_g1_i1.path1;Name=TRINITY_DN99_c1_g1_i1;Target=TRINITY_DN99_c1_g1_i1 31 233;Gap=M203
Contig2191	21191	21456	98	-	ID=TRINITY_DN99_c0_g1_i1.path1;Name=TRINITY_DN99_c0_g1_i1;Target=TRINITY_DN99_c0_g1_i1 1 266;Gap=M266
Contig111	72078	72625	100	+	ID=TRINITY_DN11_c0_g1_i1.path1;Name=TRINITY_DN11_c0_g1_i1;Target=TRINITY_DN11_c0_g1_i1 2 549;Gap=M548
Contig111	73780	73876	100	+	ID=TRINITY_DN11_c0_g1_i1.path1;Name=TRINITY_DN11_c0_g1_i1;Target=TRINITY_DN11_c0_g1_i1 550 646;Gap=M97
Contig3987	95404	95773	99	-	ID=TRINITY_DN50_c0_g2_i1.path1;Name=TRINITY_DN50_c0_g2_i1;Target=TRINITY_DN50_c0_g2_i1 1 370;Gap=M370
Contig2565	4154	4834	99	+	ID=TRINITY_DN73_c0_g1_i1.path1;Name=TRINITY_DN73_c0_g1_i1;Target=TRINITY_DN73_c0_g1_i1 1 681;Gap=M681
Contig111	72078	72399	100	+	ID=TRINITY_DN11_c0_g1_i2.path1;Name=TRINITY_DN11_c0_g1_i2;Target=TRINITY_DN11_c0_g1_i2 2 323;Gap=M322
Contig111	72449	72625	100	+	ID=TRINITY_DN11_c0_g1_i2.path1;Name=TRINITY_DN11_c0_g1_i2;Target=TRINITY_DN11_c0_g1_i2 324 500;Gap=M177
Contig111	73780	73876	100	+	ID=TRINITY_DN11_c0_g1_i2.path1;Name=TRINITY_DN11_c0_g1_i2;Target=TRINITY_DN11_c0_g1_i2 501 597;Gap=M97
Contig864	23460	23754	89	-	ID=TRINITY_DN32_c0_g1_i1.path1;Name=TRINITY_DN32_c0_g1_i1;Target=TRINITY_DN32_c0_g1_i1 2 295;Gap=M134 D1 M160
Contig3615	99623	99913	89	+	ID=TRINITY_DN32_c0_g1_i1.path2;Name=TRINITY_DN32_c0_g1_i1;Target=TRINITY_DN32_c0_g1_i1 5 295;Gap=M8 D1 M13 I1 M269
Contig3850	24138	24361	95	-	ID=TRINITY_DN52_c0_g1_i1.path1;Name=TRINITY_DN52_c0_g1_i1;Target=TRINITY_DN52_c0_g1_i1 1 224;Gap=M224
Contig3477	68767	68990	94	+	ID=TRINITY_DN52_c0_g1_i1.path2;Name=TRINITY_DN52_c0_g1_i1;Target=TRINITY_DN52_c0_g1_i1 1 224;Gap=M224
Contig3477	88316	88539	94	+	ID=TRINITY_DN52_c0_g1_i1.path3;Name=TRINITY_DN52_c0_g1_i1;Target=TRINITY_DN52_c0_g1_i1 1 224;Gap=M224
Contig3827	35495	35712	93	+	ID=TRINITY_DN52_c0_g1_i1.path4;Name=TRINITY_DN52_c0_g1_i1;Target=TRINITY_DN52_c0_g1_i1 1 218;Gap=M218
Contig2040	64296	64787	99	+	ID=TRINITY_DN57_c0_g1_i1.path1;Name=TRINITY_DN57_c0_g1_i1;Target=TRINITY_DN57_c0_g1_i1 1 492;Gap=M492
Contig2456	16684	17175	99	-	ID=TRINITY_DN57_c0_g1_i1.path2;Name=TRINITY_DN57_c0_g1_i1;Target=TRINITY_DN57_c0_g1_i1 1 492;Gap=M492
Contig2276	103385	103651	99	+	ID=TRINITY_DN34_c0_g1_i1.path1;Name=TRINITY_DN34_c0_g1_i1;Target=TRINITY_DN34_c0_g1_i1 17 282;Gap=M128 D1 M138
Contig3263	31544	31792	95	-	ID=TRINITY_DN42_c0_g1_i1.path1;Name=TRINITY_DN42_c0_g1_i1;Target=TRINITY_DN42_c0_g1_i1 1 249;Gap=M249
Contig2711	43627	44151	99	-	ID=TRINITY_DN46_c0_g1_i1.path1;Name=TRINITY_DN46_c0_g1_i1;Target=TRINITY_DN46_c0_g1_i1 1 524;Gap=M496 D1 M28
Contig2711	39489	39804	99	-	ID=TRINITY_DN46_c0_g1_i1.path1;Name=TRINITY_DN46_c0_g1_i1;Target=TRINITY_DN46_c0_g1_i1 525 840;Gap=M316
Contig1489	8788	9090	99	+	ID=TRINITY_DN49_c0_g1_i2.path1;Name=TRINITY_DN49_c0_g1_i2;Target=TRINITY_DN49_c0_g1_i2 1 303;Gap=M303
Contig1679	35955	36189	90	-	ID=TRINITY_DN60_c0_g1_i2.path1;Name=TRINITY_DN60_c0_g1_i2;Target=TRINITY_DN60_c0_g1_i2 1 236;Gap=M44 D1 M101 I2 M89
Contig757	40146	40382	90	-	ID=TRINITY_DN60_c0_g1_i2.path2;Name=TRINITY_DN60_c0_g1_i2;Target=TRINITY_DN60_c0_g1_i2 1 236;Gap=M44 D1 M192
Contig2778	3986	4222	90	+	ID=TRINITY_DN60_c0_g1_i2.path3;Name=TRINITY_DN60_c0_g1_i2;Target=TRINITY_DN60_c0_g1_i2 1 236;Gap=M44 D1 M192
Contig3199	70205	70441	90	+	ID=TRINITY_DN60_c0_g1_i2.path4;Name=TRINITY_DN60_c0_g1_i2;Target=TRINITY_DN60_c0_g1_i2 1 236;Gap=M44 D1 M192
Contig3354	520118	520354	90	+	ID=TRINITY_DN60_c0_g1_i2.path5;Name=TRINITY_DN60_c0_g1_i2;Target=TRINITY_DN60_c0_g1_i2 1 236;Gap=M44 D1 M192
Contig219	57174	57437	100	+	ID=TRINITY_DN95_c0_g1_i1.path1;Name=TRINITY_DN95_c0_g1_i1;Target=TRINITY_DN95_c0_g1_i1 4 267;Gap=M264
Contig2486	264229	264457	99	+	ID=TRINITY_DN38_c0_g1_i1.path1;Name=TRINITY_DN38_c0_g1_i1;Target=TRINITY_DN38_c0_g1_i1 1 229;Gap=M229
Contig1160	71129	71172	100	+	ID=TRINITY_DN38_c0_g1_i1.path2;Name=TRINITY_DN38_c0_g1_i1;Target=TRINITY_DN38_c0_g1_i1 230 273;Gap=M44
Contig1349	137876	138089	99	+	ID=TRINITY_DN51_c0_g1_i1.path1;Name=TRINITY_DN51_c0_g1_i1;Target=TRINITY_DN51_c0_g1_i1 1 214;Gap=M214
Contig2140	4497	4536	100	+	ID=TRINITY_DN55_c0_g1_i1.path1;Name=TRINITY_DN55_c0_g1_i1;Target=TRINITY_DN55_c0_g1_i1 1 40;Gap=M40
Contig2140	7076	7337	100	+	ID=TRINITY_DN55_c0_g1_i1.path1;Name=TRINITY_DN55_c0_g1_i1;Target=TRINITY_DN55_c0_g1_i1 41 302;Gap=M262
Contig3417	119825	119911	100	+	ID=TRINITY_DN79_c0_g1_i1.path1;Name=TRINITY_DN79_c0_g1_i1;Target=TRINITY_DN79_c0_g1_i1 30 116;Gap=M87
Contig3417	119961	120122	100	+	ID=TRINITY_DN79_c0_g1_i1.path1;Name=TRINITY_DN79_c0_g1_i1;Target=TRINITY_DN79_c0_g1_i1 117 278;Gap=M162
Contig3417	120185	120327	100	+	ID=TRINITY_DN79_c0_g1_i1.path1;Name=TRINITY_DN79_c0_g1_i1;Target=TRINITY_DN79_c0_g1_i1 279 421;Gap=M143
Contig3417	123494	123610	100	+	ID=TRINITY_DN79_c0_g1_i1.path1;Name=TRINITY_DN79_c0_g1_i1;Target=TRINITY_DN79_c0_g1_i1 422 538;Gap=M117
Contig3417	123659	123754	100	+	ID=TRINITY_DN79_c0_g1_i1.path1;Name=TRINITY_DN79_c0_g1_i1;Target=TRINITY_DN79_c0_g1_i1 539 634;Gap=M96
Contig3417	123811	123904	100	+	ID=TRINITY_DN79_c0_g1_i1.path1;Name=TRINITY_DN79_c0_g1_i1;Target=TRINITY_DN79_c0_g1_i1 635 728;Gap=M94
Contig3417	123953	124137	100	+	ID=TRINITY_DN79_c0_g1_i1.path1;Name=TRINITY_DN79_c0_g1_i1;Target=TRINITY_DN79_c0_g1_i1 729 913;Gap=M185
Contig2140	4497	4536	100	+	ID=TRINITY_DN55_c0_g1_i2.path1;Name=TRINITY_DN55_c0_g1_i2;Target=TRINITY_DN55_c0_g1_i2 1 40;Gap=M40
Contig2140	7076	7246	100	+	ID=TRINITY_DN55_c0_g1_i2.path1;Name=TRINITY_DN55_c0_g1_i2;Target=TRINITY_DN55_c0_g1_i2 41 211;Gap=M171
Contig2140	8752	8946	100	+	ID=TRINITY_DN55_c0_g1_i2.path1;Name=TRINITY_DN55_c0_g1_i2;Target=TRINITY_DN55_c0_g1_i2 212 406;Gap=M195
Contig2140	12312	12497	100	+	ID=TRINITY_DN55_c0_g1_i2.path1;Name=TRINITY_DN55_c0_g1_i2;Target=TRINITY_DN55_c0_g1_i2 407 592;Gap=M186
Contig2140	14843	14977	100	+	ID=TRINITY_DN55_c0_g1_i2.path1;Name=TRINITY_DN55_c0_g1_i2;Target=TRINITY_DN55_c0_g1_i2 593 727;Gap=M135
Contig3250	59348	59402	100	+	ID=TRINITY_DN48_c0_g1_i1.path1;Name=TRINITY_DN48_c0_g1_i1;Target=TRINITY_DN48_c0_g1_i1 1 55;Gap=M55
Contig2000	308506	308679	94	-	ID=TRINITY_DN48_c0_g1_i1.path2;Name=TRINITY_DN48_c0_g1_i1;Target=TRINITY_DN48_c0_g1_i1 56 229;Gap=M174
Contig1806	120007	120032	100	+	ID=TRINITY_DN93_c0_g1_i1.path1;Name=TRINITY_DN93_c0_g1_i1;Target=TRINITY_DN93_c0_g1_i1 30 55;Gap=M26
Contig1806	120087	120278	100	+	ID=TRINITY_DN93_c0_g1_i1.path1;Name=TRINITY_DN93_c0_g1_i1;Target=TRINITY_DN93_c0_g1_i1 56 247;Gap=M192
Contig1806	121980	122173	100	+	ID=TRINITY_DN93_c0_g1_i1.path1;Name=TRINITY_DN93_c0_g1_i1;Target=TRINITY_DN93_c0_g1_i1 248 441;Gap=M194
Contig1806	122223	122412	100	+	ID=TRINITY_DN93_c0_g1_i1.path1;Name=TRINITY_DN93_c0_g1_i1;Target=TRINITY_DN93_c0_g1_i1 442 631;Gap=M190
Contig1586	213394	213688	99	+	ID=TRINITY_DN59_c0_g1_i1.path1;Name=TRINITY_DN59_c0_g1_i1;Target=TRINITY_DN59_c0_g1_i1 1 295;Gap=M295
Contig1878	13221	13520	100	+	ID=TRINITY_DN61_c0_g1_i1.path1;Name=TRINITY_DN61_c0_g1_i1;Target=TRINITY_DN61_c0_g1_i1 1 300;Gap=M300
Contig678	88104	88333	100	+	ID=TRINITY_DN64_c0_g1_i1.path1;Name=TRINITY_DN64_c0_g1_i1;Target=TRINITY_DN64_c0_g1_i1 1 230;Gap=M230
Contig3169	22014	22237	100	+	ID=TRINITY_DN65_c0_g1_i1.path1;Name=TRINITY_DN65_c0_g1_i1;Target=TRINITY_DN65_c0_g1_i1 1 224;Gap=M224
Contig2341	41845	42310	96	-	ID=TRINITY_DN42_c0_g1_i2.path1;Name=TRINITY_DN42_c0_g1_i2;Target=TRINITY_DN42_c0_g1_i2 1 467;Gap=M462 I1 M4
Contig3169	21664	22004	99	-	ID=TRINITY_DN65_c0_g2_i1.path1;Name=TRINITY_DN65_c0_g2_i1;Target=TRINITY_DN65_c0_g2_i1 1 341;Gap=M341
Contig1296	103397	103808	100	+	ID=TRINITY_DN66_c0_g1_i1.path1;Name=TRINITY_DN66_c0_g1_i1;Target=TRINITY_DN66_c0_g1_i1 1 412;Gap=M412
Contig2346	122163	122399	97	+	ID=TRINITY_DN64_c0_g1_i2.path1;Name=TRINITY_DN64_c0_g1_i2;Target=TRINITY_DN64_c0_g1_i2 1 236;Gap=M167 D1 M69
Contig715	26800	26901	100	-	ID=TRINITY_DN33_c0_g1_i1.path1;Name=TRINITY_DN33_c0_g1_i1;Target=TRINITY_DN33_c0_g1_i1 30 131;Gap=M102
Contig715	26574	26681	100	-	ID=TRINITY_DN33_c0_g1_i1.path1;Name=TRINITY_DN33_c0_g1_i1;Target=TRINITY_DN33_c0_g1_i1 132 239;Gap=M108
Contig715	26416	26515	100	-	ID=TRINITY_DN33_c0_g1_i1.path1;Name=TRINITY_DN33_c0_g1_i1;Target=TRINITY_DN33_c0_g1_i1 240 339;Gap=M100
Contig715	16016	16150	100	-	ID=TRINITY_DN33_c0_g1_i1.path1;Name=TRINITY_DN33_c0_g1_i1;Target=TRINITY_DN33_c0_g1_i1 340 474;Gap=M135
Contig715	13238	13433	100	-	ID=TRINITY_DN33_c0_g1_i1.path1;Name=TRINITY_DN33_c0_g1_i1;Target=TRINITY_DN33_c0_g1_i1 475 670;Gap=M196
Contig715	6446	6577	100	-	ID=TRINITY_DN33_c0_g1_i1.path1;Name=TRINITY_DN33_c0_g1_i1;Target=TRINITY_DN33_c0_g1_i1 671 802;Gap=M132
Contig350	13864	14138	100	+	ID=TRINITY_DN33_c0_g1_i1.path2;Name=TRINITY_DN33_c0_g1_i1;Target=TRINITY_DN33_c0_g1_i1 803 1077;Gap=M275
Contig350	14221	14365	100	+	ID=TRINITY_DN33_c0_g1_i1.path2;Name=TRINITY_DN33_c0_g1_i1;Target=TRINITY_DN33_c0_g1_i1 1078 1222;Gap=M145
Contig350	17557	17611	100	+	ID=TRINITY_DN33_c0_g1_i1.path2;Name=TRINITY_DN33_c0_g1_i1;Target=TRINITY_DN33_c0_g1_i1 1223 1277;Gap=M55
Contig350	25777	26066	99	+	ID=TRINITY_DN33_c0_g1_i1.path2;Name=TRINITY_DN33_c0_g1_i1;Target=TRINITY_DN33_c0_g1_i1 1278 1567;Gap=M290
Contig3780	18503	18612	100	-	ID=TRINITY_DN27_c0_g1_i1.path1;Name=TRINITY_DN27_c0_g1_i1;Target=TRINITY_DN27_c0_g1_i1 29 138;Gap=M110
Contig3780	15937	15993	100	-	ID=TRINITY_DN27_c0_g1_i1.path1;Name=TRINITY_DN27_c0_g1_i1;Target=TRINITY_DN27_c0_g1_i1 139 195;Gap=M57
Contig3780	15856	15887	100	-	ID=TRINITY_DN27_c0_g1_i1.path1;Name=TRINITY_DN27_c0_g1_i1;Target=TRINITY_DN27_c0_g1_i1 196 227;Gap=M32
Contig3780	15351	15801	100	-	ID=TRINITY_DN27_c0_g1_i1.path1;Name=TRINITY_DN27_c0_g1_i1;Target=TRINITY_DN27_c0_g1_i1 228 678;Gap=M451
Contig3780	6900	7045	100	-	ID=TRINITY_DN27_c0_g1_i1.path1;Name=TRINITY_DN27_c0_g1_i1;Target=TRINITY_DN27_c0_g1_i1 679 824;Gap=M146
Contig3780	6762	6850	100	-	ID=TRINITY_DN27_c0_g1_i1.path1;Name=TRINITY_DN27_c0_g1_i1;Target=TRINITY_DN27_c0_g1_i1 825 913;Gap=M89
Contig3780	5899	6001	100	-	ID=TRINITY_DN27_c0_g1_i1.path1;Name=TRINITY_DN27_c0_g1_i1;Target=TRINITY_DN27_c0_g1_i1 914 1016;Gap=M103
Contig3780	5722	5855	100	-	ID=TRINITY_DN27_c0_g1_i1.path1;Name=TRINITY_DN27_c0_g1_i1;Target=TRINITY_DN27_c0_g1_i1 1017 1150;Gap=M134
Contig3780	1894	1954	100	-	ID=TRINITY_DN27_c0_g1_i1.path1;Name=TRINITY_DN27_c0_g1_i1;Target=TRINITY_DN27_c0_g1_i1 1151 1211;Gap=M61
Contig107	115	364	100	+	ID=TRINITY_DN27_c0_g1_i1.path2;Name=TRINITY_DN27_c0_g1_i1;Target=TRINITY_DN27_c0_g1_i1 1212 1461;Gap=M250
Contig2451	40270	40518	98	-	ID=TRINITY_DN71_c0_g1_i1.path1;Name=TRINITY_DN71_c0_g1_i1;Target=TRINITY_DN71_c0_g1_i1 1 249;Gap=M249
Contig3443	300294	300584	98	-	ID=TRINITY_DN84_c0_g1_i1.path1;Name=TRINITY_DN84_c0_g1_i1;Target=TRINITY_DN84_c0_g1_i1 1 291;Gap=M291
Contig1631	59889	60196	98	-	ID=TRINITY_DN70_c0_g1_i1.path1;Name=TRINITY_DN70_c0_g1_i1;Target=TRINITY_DN70_c0_g1_i1 1 308;Gap=M308
Contig177	36658	36793	100	+	ID=TRINITY_DN70_c0_g1_i1.path2;Name=TRINITY_DN70_c0_g1_i1;Target=TRINITY_DN70_c0_g1_i1 309 444;Gap=M136
Contig177	37894	37926	100	+	ID=TRINITY_DN70_c0_g1_i1.path2;Name=TRINITY_DN70_c0_g1_i1;Target=TRINITY_DN70_c0_g1_i1 445 477;Gap=M33
Contig418	26275	26675	98	+	ID=TRINITY_DN77_c0_g1_i1.path1;Name=TRINITY_DN77_c0_g1_i1;Target=TRINITY_DN77_c0_g1_i1 1 401;Gap=M401
Contig1153	106732	106797	100	-	ID=TRINITY_DN81_c0_g1_i1.path1;Name=TRINITY_DN81_c0_g1_i1;Target=TRINITY_DN81_c0_g1_i1 1 66;Gap=M66
Contig1153	106507	106676	100	-	ID=TRINITY_DN81_c0_g1_i1.path1;Name=TRINITY_DN81_c0_g1_i1;Target=TRINITY_DN81_c0_g1_i1 67 236;Gap=M170
Contig1153	102331	102404	100	-	ID=TRINITY_DN81_c0_g1_i1.path1;Name=TRINITY_DN81_c0_g1_i1;Target=TRINITY_DN81_c0_g1_i1 237 310;Gap=M74
Contig1153	101602	101660	100	-	ID=TRINITY_DN81_c0_g1_i1.path1;Name=TRINITY_DN81_c0_g1_i1;Target=TRINITY_DN81_c0_g1_i1 311 369;Gap=M59
Contig1153	101500	101550	100	-	ID=TRINITY_DN81_c0_g1_i1.path1;Name=TRINITY_DN81_c0_g1_i1;Target=TRINITY_DN81_c0_g1_i1 370 420;Gap=M51
Contig1153	95397	95503	100	-	ID=TRINITY_DN81_c0_g1_i1.path1;Name=TRINITY_DN81_c0_g1_i1;Target=TRINITY_DN81_c0_g1_i1 421 527;Gap=M107
Contig1153	95217	95334	100	-	ID=TRINITY_DN81_c0_g1_i1.path1;Name=TRINITY_DN81_c0_g1_i1;Target=TRINITY_DN81_c0_g1_i1 528 645;Gap=M118
Contig1153	95115	95166	100	-	ID=TRINITY_DN81_c0_g1_i1.path1;Name=TRINITY_DN81_c0_g1_i1;Target=TRINITY_DN81_c0_g1_i1 646 697;Gap=M52
Contig1153	94918	95041	100	-	ID=TRINITY_DN81_c0_g1_i1.path1;Name=TRINITY_DN81_c0_g1_i1;Target=TRINITY_DN81_c0_g1_i1 698 821;Gap=M124
Contig1153	94822	94864	100	-	ID=TRINITY_DN81_c0_g1_i1.path1;Name=TRINITY_DN81_c0_g1_i1;Target=TRINITY_DN81_c0_g1_i1 822 864;Gap=M43
Contig1153	91544	91626	100	-	ID=TRINITY_DN81_c0_g1_i1.path1;Name=TRINITY_DN81_c0_g1_i1;Target=TRINITY_DN81_c0_g1_i1 865 947;Gap=M83
Contig1489	8861	9090	98	+	ID=TRINITY_DN49_c0_g1_i1.path1;Name=TRINITY_DN49_c0_g1_i1;Target=TRINITY_DN49_c0_g1_i1 104 333;Gap=M230
Contig225	136154	136374	100	+	ID=TRINITY_DN78_c0_g1_i1.path1;Name=TRINITY_DN78_c0_g1_i1;Target=TRINITY_DN78_c0_g1_i1 1 221;Gap=M221
Contig3605	48398	48518	83	-	ID=TRINITY_DN76_c0_g1_i1.path1;Name=TRINITY_DN76_c0_g1_i1;Target=TRINITY_DN76_c0_g1_i1 2 122;Gap=M121
Contig1403	76565	76671	98	+	ID=TRINITY_DN76_c0_g1_i1.path2;Name=TRINITY_DN76_c0_g1_i1;Target=TRINITY_DN76_c0_g1_i1 123 229;Gap=M107
Contig250	144610	144701	85	-	ID=TRINITY_DN91_c0_g1_i1.path1;Name=TRINITY_DN91_c0_g1_i1;Target=TRINITY_DN91_c0_g1_i1 1 89;Gap=M25 I2 M47 D5 M15
Contig250	144454	144535	93	-	ID=TRINITY_DN91_c0_g1_i1.path1;Name=TRINITY_DN91_c0_g1_i1;Target=TRINITY_DN91_c0_g1_i1 111 192;Gap=M82
Contig1517	115018	115232	100	+	ID=TRINITY_DN96_c0_g1_i2.path1;Name=TRINITY_DN96_c0_g1_i2;Target=TRINITY_DN96_c0_g1_i2 1 215;Gap=M215
Contig1153	94842	95121	99	-	ID=TRINITY_DN81_c0_g1_i2.path1;Name=TRINITY_DN81_c0_g1_i2;Target=TRINITY_DN81_c0_g1_i2 14 293;Gap=M280
Contig3045	13429	13721	95	-	ID=TRINITY_DN98_c0_g1_i1.path1;Name=TRINITY_DN98_c0_g1_i1;Target=TRINITY_DN98_c0_g1_i1 1 293;Gap=M216 D1 M43 I1 M33
Contig3516	44669	44748	98	-	ID=TRINITY_DN94_c0_g1_i1.path1;Name=TRINITY_DN94_c0_g1_i1;Target=TRINITY_DN94_c0_g1_i1 152 232;Gap=M54 I1 M26
Contig1436	37533	37888	98	+	ID=TRINITY_DN105_c0_g1_i1.path1;Name=TRINITY_DN105_c0_g1_i1;Target=TRINITY_DN105_c0_g1_i1 1 356;Gap=M356
Contig888	65280	65579	99	-	ID=TRINITY_DN153_c0_g1_i1.path1;Name=TRINITY_DN153_c0_g1_i1;Target=TRINITY_DN153_c0_g1_i1 1 300;Gap=M300
Contig83	89871	90135	98	-	ID=TRINITY_DN110_c0_g1_i1.path1;Name=TRINITY_DN110_c0_g1_i1;Target=TRINITY_DN110_c0_g1_i1 1 265;Gap=M265
Contig77	6665	6915	97	-	ID=TRINITY_DN116_c0_g1_i1.path1;Name=TRINITY_DN116_c0_g1_i1;Target=TRINITY_DN116_c0_g1_i1 1 253;Gap=M81 I2 M170
Contig2520	26939	27189	97	+	ID=TRINITY_DN116_c0_g1_i1.path2;Name=TRINITY_DN116_c0_g1_i1;Target=TRINITY_DN116_c0_g1_i1 1 253;Gap=M79 I2 M172
Contig1327	162759	163009	96	+	ID=TRINITY_DN116_c0_g1_i1.path3;Name=TRINITY_DN116_c0_g1_i1;Target=TRINITY_DN116_c0_g1_i1 1 253;Gap=M79 I2 M172
Contig2494	132594	132844	96	+	ID=TRINITY_DN116_c0_g1_i1.path4;Name=TRINITY_DN116_c0_g1_i1;Target=TRINITY_DN116_c0_g1_i1 1 253;Gap=M79 I2 M172
Contig281	86512	86762	96	+	ID=TRINITY_DN116_c0_g1_i1.path5;Name=TRINITY_DN116_c0_g1_i1;Target=TRINITY_DN116_c0_g1_i1 1 253;Gap=M79 I2 M172
Contig2206	66078	66125	100	+	ID=TRINITY_DN75_c0_g1_i1.path1;Name=TRINITY_DN75_c0_g1_i1;Target=TRINITY_DN75_c0_g1_i1 1 48;Gap=M48
Contig654	815	1119	95	-	ID=TRINITY_DN75_c0_g1_i1.path2;Name=TRINITY_DN75_c0_g1_i1;Target=TRINITY_DN75_c0_g1_i1 49 357;Gap=M29 I1 M31 I3 M245
Contig2183	7605	7854	95	-	ID=TRINITY_DN102_c0_g1_i1.path1;Name=TRINITY_DN102_c0_g1_i1;Target=TRINITY_DN102_c0_g1_i1 1 250;Gap=M250
Contig1626	253970	254218	93	-	ID=TRINITY_DN102_c0_g1_i1.path2;Name=TRINITY_DN102_c0_g1_i1;Target=TRINITY_DN102_c0_g1_i1 1 250;Gap=M73 I1 M176
Contig3403	41696	42544	100	+	ID=TRINITY_DN148_c0_g1_i1.path1;Name=TRINITY_DN148_c0_g1_i1;Target=TRINITY_DN148_c0_g1_i1 1 849;Gap=M849
Contig888	65280	65602	94	-	ID=TRINITY_DN153_c0_g1_i2.path1;Name=TRINITY_DN153_c0_g1_i2;Target=TRINITY_DN153_c0_g1_i2 1 323;Gap=M323
Contig1221	22366	22635	100	-	ID=TRINITY_DN113_c0_g1_i1.path1;Name=TRINITY_DN113_c0_g1_i1;Target=TRINITY_DN113_c0_g1_i1 1 270;Gap=M270
Contig2322	55531	55898	99	-	ID=TRINITY_DN107_c0_g1_i1.path1;Name=TRINITY_DN107_c0_g1_i1;Target=TRINITY_DN107_c0_g1_i1 1 368;Gap=M368
Contig1169	238916	241255	99	+	ID=TRINITY_DN92_c0_g1_i1.path1;Name=TRINITY_DN92_c0_g1_i1;Target=TRINITY_DN92_c0_g1_i1 1 2340;Gap=M2340
Contig624	217020	217237	99	-	ID=TRINITY_DN134_c0_g1_i1.path1;Name=TRINITY_DN134_c0_g1_i1;Target=TRINITY_DN134_c0_g1_i1 1 218;Gap=M218
Contig624	212838	212930	100	-	ID=TRINITY_DN134_c0_g1_i1.path1;Name=TRINITY_DN134_c0_g1_i1;Target=TRINITY_DN134_c0_g1_i1 219 311;Gap=M93
Contig624	212705	212794	100	-	ID=TRINITY_DN134_c0_g1_i1.path1;Name=TRINITY_DN134_c0_g1_i1;Target=TRINITY_DN134_c0_g1_i1 312 401;Gap=M90
Contig624	192839	192896	100	-	ID=TRINITY_DN134_c0_g1_i1.path1;Name=TRINITY_DN134_c0_g1_i1;Target=TRINITY_DN134_c0_g1_i1 402 459;Gap=M58
Contig1446	8661	8994	99	-	ID=TRINITY_DN104_c0_g1_i1.path1;Name=TRINITY_DN104_c0_g1_i1;Target=TRINITY_DN104_c0_g1_i1 1 333;Gap=M19 D1 M314
Contig1446	2083	2208	100	-	ID=TRINITY_DN104_c0_g1_i1.path1;Name=TRINITY_DN104_c0_g1_i1;Target=TRINITY_DN104_c0_g1_i1 334 459;Gap=M126
Contig1446	562	695	100	-	ID=TRINITY_DN104_c0_g1_i1.path1;Name=TRINITY_DN104_c0_g1_i1;Target=TRINITY_DN104_c0_g1_i1 460 593;Gap=M134
Contig1446	390	510	100	-	ID=TRINITY_DN104_c0_g1_i1.path1;Name=TRINITY_DN104_c0_g1_i1;Target=TRINITY_DN104_c0_g1_i1 594 714;Gap=M121
Contig333	88554	88780	98	+	ID=TRINITY_DN63_c0_g1_i1.path1;Name=TRINITY_DN63_c0_g1_i1;Target=TRINITY_DN63_c0_g1_i1 1 227;Gap=M227
Contig15	33245	33471	97	-	ID=TRINITY_DN63_c0_g1_i1.path2;Name=TRINITY_DN63_c0_g1_i1;Target=TRINITY_DN63_c0_g1_i1 1 227;Gap=M227
Contig3859	105943	106169	97	+	ID=TRINITY_DN63_c0_g1_i1.path3;Name=TRINITY_DN63_c0_g1_i1;Target=TRINITY_DN63_c0_g1_i1 1 227;Gap=M227
Contig2929	16324	16551	97	-	ID=TRINITY_DN63_c0_g1_i1.path4;Name=TRINITY_DN63_c0_g1_i1;Target=TRINITY_DN63_c0_g1_i1 1 227;Gap=M69 D1 M158
Contig196	66300	66526	96	+	ID=TRINITY_DN63_c0_g1_i1.path5;Name=TRINITY_DN63_c0_g1_i1;Target=TRINITY_DN63_c0_g1_i1 1 227;Gap=M227
Contig2920	5182	5225	100	+	ID=TRINITY_DN137_c0_g1_i1.path1;Name=TRINITY_DN137_c0_g1_i1;Target=TRINITY_DN137_c0_g1_i1 29 72;Gap=M44
Contig2920	5275	5460	100	+	ID=TRINITY_DN137_c0_g1_i1.path1;Name=TRINITY_DN137_c0_g1_i1;Target=TRINITY_DN137_c0_g1_i1 73 258;Gap=M186
Contig2920	5510	5581	100	+	ID=TRINITY_DN137_c0_g1_i1.path1;Name=TRINITY_DN137_c0_g1_i1;Target=TRINITY_DN137_c0_g1_i1 259 330;Gap=M72
Contig2920	6795	6906	100	+	ID=TRINITY_DN137_c0_g1_i1.path1;Name=TRINITY_DN137_c0_g1_i1;Target=TRINITY_DN137_c0_g1_i1 331 442;Gap=M112
Contig2920	8197	8240	100	+	ID=TRINITY_DN137_c0_g1_i1.path1;Name=TRINITY_DN137_c0_g1_i1;Target=TRINITY_DN137_c0_g1_i1 443 486;Gap=M44
Contig2920	12797	12912	100	+	ID=TRINITY_DN137_c0_g1_i1.path1;Name=TRINITY_DN137_c0_g1_i1;Target=TRINITY_DN137_c0_g1_i1 487 602;Gap=M116
Contig3391	86175	86348	90	+	ID=TRINITY_DN56_c0_g1_i2.path1;Name=TRINITY_DN56_c0_g1_i2;Target=TRINITY_DN56_c0_g1_i2 1 172;Gap=M159 D2 M13
Contig547	26290	26413	96	-	ID=TRINITY_DN56_c0_g1_i2.path2;Name=TRINITY_DN56_c0_g1_i2;Target=TRINITY_DN56_c0_g1_i2 173 296;Gap=M124
Contig1588	48068	48262	99	+	ID=TRINITY_DN45_c0_g1_i1.path1;Name=TRINITY_DN45_c0_g1_i1;Target=TRINITY_DN45_c0_g1_i1 1 195;Gap=M195
Contig53	79670	79773	99	+	ID=TRINITY_DN45_c0_g1_i1.path2;Name=TRINITY_DN45_c0_g1_i1;Target=TRINITY_DN45_c0_g1_i1 196 299;Gap=M104
Contig3227	6395	6606	99	-	ID=TRINITY_DN189_c0_g1_i1.path1;Name=TRINITY_DN189_c0_g1_i1;Target=TRINITY_DN189_c0_g1_i1 1 213;Gap=M37 I1 M175
Contig3016	43935	43962	100	+	ID=TRINITY_DN119_c0_g1_i1.path1;Name=TRINITY_DN119_c0_g1_i1;Target=TRINITY_DN119_c0_g1_i1 1 28;Gap=M28
Contig3016	47054	47121	100	+	ID=TRINITY_DN119_c0_g1_i1.path1;Name=TRINITY_DN119_c0_g1_i1;Target=TRINITY_DN119_c0_g1_i1 29 96;Gap=M68
Contig3016	47172	47308	100	+	ID=TRINITY_DN119_c0_g1_i1.path1;Name=TRINITY_DN119_c0_g1_i1;Target=TRINITY_DN119_c0_g1_i1 97 233;Gap=M137
Contig2920	5182	5225	100	+	ID=TRINITY_DN137_c0_g1_i2.path1;Name=TRINITY_DN137_c0_g1_i2;Target=TRINITY_DN137_c0_g1_i2 29 72;Gap=M44
Contig2920	5275	5460	100	+	ID=TRINITY_DN137_c0_g1_i2.path1;Name=TRINITY_DN137_c0_g1_i2;Target=TRINITY_DN137_c0_g1_i2 73 258;Gap=M186
Contig2920	5510	5581	100	+	ID=TRINITY_DN137_c0_g1_i2.path1;Name=TRINITY_DN137_c0_g1_i2;Target=TRINITY_DN137_c0_g1_i2 259 330;Gap=M72
Contig2920	6795	6906	100	+	ID=TRINITY_DN137_c0_g1_i2.path1;Name=TRINITY_DN137_c0_g1_i2;Target=TRINITY_DN137_c0_g1_i2 331 442;Gap=M112
Contig2920	8197	8402	100	+	ID=TRINITY_DN137_c0_g1_i2.path1;Name=TRINITY_DN137_c0_g1_i2;Target=TRINITY_DN137_c0_g1_i2 443 648;Gap=M206
Contig2390	6456	6668	100	-	ID=TRINITY_DN146_c0_g1_i1.path1;Name=TRINITY_DN146_c0_g1_i1;Target=TRINITY_DN146_c0_g1_i1 1 213;Gap=M213
Contig2390	4828	4890	100	-	ID=TRINITY_DN146_c0_g1_i1.path1;Name=TRINITY_DN146_c0_g1_i1;Target=TRINITY_DN146_c0_g1_i1 214 276;Gap=M63
Contig2390	6376	6668	99	-	ID=TRINITY_DN146_c0_g1_i2.path1;Name=TRINITY_DN146_c0_g1_i2;Target=TRINITY_DN146_c0_g1_i2 1 293;Gap=M293
Contig2174	75808	76040	100	-	ID=TRINITY_DN139_c0_g1_i1.path1;Name=TRINITY_DN139_c0_g1_i1;Target=TRINITY_DN139_c0_g1_i1 1 233;Gap=M233
Contig2174	73987	74412	100	-	ID=TRINITY_DN139_c0_g1_i1.path1;Name=TRINITY_DN139_c0_g1_i1;Target=TRINITY_DN139_c0_g1_i1 234 659;Gap=M426
Contig2174	72395	72855	100	-	ID=TRINITY_DN139_c0_g1_i1.path1;Name=TRINITY_DN139_c0_g1_i1;Target=TRINITY_DN139_c0_g1_i1 660 1120;Gap=M461
Contig2230	60669	61047	99	+	ID=TRINITY_DN125_c0_g1_i2.path1;Name=TRINITY_DN125_c0_g1_i2;Target=TRINITY_DN125_c0_g1_i2 1 379;Gap=M379
Contig1517	115018	115077	100	+	ID=TRINITY_DN96_c0_g1_i1.path1;Name=TRINITY_DN96_c0_g1_i1;Target=TRINITY_DN96_c0_g1_i1 1 60;Gap=M60
Contig1851	10790	11049	98	-	ID=TRINITY_DN96_c0_g1_i1.path2;Name=TRINITY_DN96_c0_g1_i1;Target=TRINITY_DN96_c0_g1_i1 61 320;Gap=M260
Contig2265	33690	33977	98	+	ID=TRINITY_DN128_c0_g1_i1.path1;Name=TRINITY_DN128_c0_g1_i1;Target=TRINITY_DN128_c0_g1_i1 1 288;Gap=M288
Contig2230	60669	60962	100	+	ID=TRINITY_DN125_c0_g1_i1.path1;Name=TRINITY_DN125_c0_g1_i1;Target=TRINITY_DN125_c0_g1_i1 1 294;Gap=M294
Contig2230	63761	63862	100	+	ID=TRINITY_DN125_c0_g1_i1.path1;Name=TRINITY_DN125_c0_g1_i1;Target=TRINITY_DN125_c0_g1_i1 295 396;Gap=M102
Contig2230	67763	67870	100	+	ID=TRINITY_DN125_c0_g1_i1.path1;Name=TRINITY_DN125_c0_g1_i1;Target=TRINITY_DN125_c0_g1_i1 397 504;Gap=M108
Contig2230	72716	73057	100	+	ID=TRINITY_DN125_c0_g1_i1.path1;Name=TRINITY_DN125_c0_g1_i1;Target=TRINITY_DN125_c0_g1_i1 505 846;Gap=M342
Contig2230	80635	80761	100	+	ID=TRINITY_DN125_c0_g1_i1.path1;Name=TRINITY_DN125_c0_g1_i1;Target=TRINITY_DN125_c0_g1_i1 847 973;Gap=M127
Contig2230	81021	81176	100	+	ID=TRINITY_DN125_c0_g1_i1.path1;Name=TRINITY_DN125_c0_g1_i1;Target=TRINITY_DN125_c0_g1_i1 974 1129;Gap=M156
Contig2230	86359	86503	100	+	ID=TRINITY_DN125_c0_g1_i1.path1;Name=TRINITY_DN125_c0_g1_i1;Target=TRINITY_DN125_c0_g1_i1 1130 1274;Gap=M145
Contig2230	89766	89925	100	+	ID=TRINITY_DN125_c0_g1_i1.path1;Name=TRINITY_DN125_c0_g1_i1;Target=TRINITY_DN125_c0_g1_i1 1275 1434;Gap=M160
Contig2230	91768	91880	100	+	ID=TRINITY_DN125_c0_g1_i1.path1;Name=TRINITY_DN125_c0_g1_i1;Target=TRINITY_DN125_c0_g1_i1 1435 1547;Gap=M113
Contig2230	91936	92071	100	+	ID=TRINITY_DN125_c0_g1_i1.path1;Name=TRINITY_DN125_c0_g1_i1;Target=TRINITY_DN125_c0_g1_i1 1548 1683;Gap=M136
Contig2230	94250	94313	100	+	ID=TRINITY_DN125_c0_g1_i1.path1;Name=TRINITY_DN125_c0_g1_i1;Target=TRINITY_DN125_c0_g1_i1 1684 1747;Gap=M64
Contig2230	98916	99034	100	+	ID=TRINITY_DN125_c0_g1_i1.path1;Name=TRINITY_DN125_c0_g1_i1;Target=TRINITY_DN125_c0_g1_i1 1748 1866;Gap=M119
Contig1893	57974	58127	100	-	ID=TRINITY_DN112_c0_g1_i2.path1;Name=TRINITY_DN112_c0_g1_i2;Target=TRINITY_DN112_c0_g1_i2 1 154;Gap=M154
Contig1893	57109	57218	100	-	ID=TRINITY_DN112_c0_g1_i2.path1;Name=TRINITY_DN112_c0_g1_i2;Target=TRINITY_DN112_c0_g1_i2 155 264;Gap=M110
Contig1893	56051	56180	100	-	ID=TRINITY_DN112_c0_g1_i2.path1;Name=TRINITY_DN112_c0_g1_i2;Target=TRINITY_DN112_c0_g1_i2 265 394;Gap=M130
Contig1893	50547	50761	99	-	ID=TRINITY_DN112_c0_g1_i2.path1;Name=TRINITY_DN112_c0_g1_i2;Target=TRINITY_DN112_c0_g1_i2 395 609;Gap=M215
Contig2835	49423	49651	96	+	ID=TRINITY_DN69_c0_g1_i2.path1;Name=TRINITY_DN69_c0_g1_i2;Target=TRINITY_DN69_c0_g1_i2 1 230;Gap=M178 I1 M51
Contig2835	54184	54399	97	+	ID=TRINITY_DN69_c0_g1_i2.path2;Name=TRINITY_DN69_c0_g1_i2;Target=TRINITY_DN69_c0_g1_i2 1 217;Gap=M178 I1 M38
Contig2973	11355	11606	94	-	ID=TRINITY_DN109_c0_g1_i1.path1;Name=TRINITY_DN109_c0_g1_i1;Target=TRINITY_DN109_c0_g1_i1 5 256;Gap=M252
Contig3956	83834	84087	93	+	ID=TRINITY_DN109_c0_g1_i1.path2;Name=TRINITY_DN109_c0_g1_i1;Target=TRINITY_DN109_c0_g1_i1 2 255;Gap=M254
Contig2398	87749	88005	92	-	ID=TRINITY_DN109_c0_g1_i1.path3;Name=TRINITY_DN109_c0_g1_i1;Target=TRINITY_DN109_c0_g1_i1 2 258;Gap=M257
Contig792	5910	6165	92	-	ID=TRINITY_DN109_c0_g1_i1.path4;Name=TRINITY_DN109_c0_g1_i1;Target=TRINITY_DN109_c0_g1_i1 2 257;Gap=M256
Contig3479	69675	69930	92	+	ID=TRINITY_DN109_c0_g1_i1.path5;Name=TRINITY_DN109_c0_g1_i1;Target=TRINITY_DN109_c0_g1_i1 3 258;Gap=M256
Contig3427	30456	30656	95	-	ID=TRINITY_DN118_c0_g1_i1.path1;Name=TRINITY_DN118_c0_g1_i1;Target=TRINITY_DN118_c0_g1_i1 1 201;Gap=M201
Contig536	24584	24702	100	+	ID=TRINITY_DN149_c0_g1_i1.path1;Name=TRINITY_DN149_c0_g1_i1;Target=TRINITY_DN149_c0_g1_i1 1 119;Gap=M119
Contig536	25787	26019	94	+	ID=TRINITY_DN149_c0_g1_i1.path1;Name=TRINITY_DN149_c0_g1_i1;Target=TRINITY_DN149_c0_g1_i1 120 355;Gap=M82 I3 M151
Contig878	50229	50551	98	-	ID=TRINITY_DN149_c0_g1_i1.path2;Name=TRINITY_DN149_c0_g1_i1;Target=TRINITY_DN149_c0_g1_i1 33 355;Gap=M323
Contig2163	7036	7355	97	-	ID=TRINITY_DN149_c0_g1_i1.path3;Name=TRINITY_DN149_c0_g1_i1;Target=TRINITY_DN149_c0_g1_i1 33 355;Gap=M171 I3 M149
Contig3775	36563	36883	97	-	ID=TRINITY_DN149_c0_g1_i1.path4;Name=TRINITY_DN149_c0_g1_i1;Target=TRINITY_DN149_c0_g1_i1 33 355;Gap=M171 I1 M25 I1 M125
Contig1737	35325	35646	96	-	ID=TRINITY_DN149_c0_g1_i1.path5;Name=TRINITY_DN149_c0_g1_i1;Target=TRINITY_DN149_c0_g1_i1 33 355;Gap=M171 I1 M151
Contig1893	57974	58127	100	-	ID=TRINITY_DN112_c0_g1_i1.path1;Name=TRINITY_DN112_c0_g1_i1;Target=TRINITY_DN112_c0_g1_i1 1 154;Gap=M154
Contig1893	57109	57218	100	-	ID=TRINITY_DN112_c0_g1_i1.path1;Name=TRINITY_DN112_c0_g1_i1;Target=TRINITY_DN112_c0_g1_i1 155 264;Gap=M110
Contig1893	56051	56180	100	-	ID=TRINITY_DN112_c0_g1_i1.path1;Name=TRINITY_DN112_c0_g1_i1;Target=TRINITY_DN112_c0_g1_i1 265 394;Gap=M130
Contig1893	50547	50761	100	-	ID=TRINITY_DN112_c0_g1_i1.path1;Name=TRINITY_DN112_c0_g1_i1;Target=TRINITY_DN112_c0_g1_i1 395 609;Gap=M215
Contig1722	51279	51397	100	+	ID=TRINITY_DN145_c0_g1_i1.path1;Name=TRINITY_DN145_c0_g1_i1;Target=TRINITY_DN145_c0_g1_i1 17 135;Gap=M119
Contig1722	59215	59274	100	+	ID=TRINITY_DN145_c0_g1_i1.path1;Name=TRINITY_DN145_c0_g1_i1;Target=TRINITY_DN145_c0_g1_i1 136 195;Gap=M60
Contig1722	59325	59460	100	+	ID=TRINITY_DN145_c0_g1_i1.path1;Name=TRINITY_DN145_c0_g1_i1;Target=TRINITY_DN145_c0_g1_i1 196 331;Gap=M136
Contig1722	63892	64159	100	+	ID=TRINITY_DN145_c0_g1_i1.path1;Name=TRINITY_DN145_c0_g1_i1;Target=TRINITY_DN145_c0_g1_i1 332 599;Gap=M268
Contig1722	51279	51397	100	+	ID=TRINITY_DN145_c0_g1_i2.path1;Name=TRINITY_DN145_c0_g1_i2;Target=TRINITY_DN145_c0_g1_i2 17 135;Gap=M119
Contig1722	59325	59460	100	+	ID=TRINITY_DN145_c0_g1_i2.path1;Name=TRINITY_DN145_c0_g1_i2;Target=TRINITY_DN145_c0_g1_i2 136 271;Gap=M136
Contig1722	63892	64159	100	+	ID=TRINITY_DN145_c0_g1_i2.path1;Name=TRINITY_DN145_c0_g1_i2;Target=TRINITY_DN145_c0_g1_i2 272 539;Gap=M268
Contig902	20403	20614	100	+	ID=TRINITY_DN184_c0_g1_i1.path1;Name=TRINITY_DN184_c0_g1_i1;Target=TRINITY_DN184_c0_g1_i1 1 212;Gap=M212
Contig430	5644	5741	100	-	ID=TRINITY_DN117_c0_g1_i1.path1;Name=TRINITY_DN117_c0_g1_i1;Target=TRINITY_DN117_c0_g1_i1 1 98;Gap=M98
Contig680	304124	304230	100	+	ID=TRINITY_DN117_c0_g1_i1.path2;Name=TRINITY_DN117_c0_g1_i1;Target=TRINITY_DN117_c0_g1_i1 99 205;Gap=M107
Contig902	20373	20614	94	+	ID=TRINITY_DN184_c0_g1_i2.path1;Name=TRINITY_DN184_c0_g1_i2;Target=TRINITY_DN184_c0_g1_i2 1 242;Gap=M242
Contig1096	31854	32165	100	+	ID=TRINITY_DN171_c0_g1_i1.path1;Name=TRINITY_DN171_c0_g1_i1;Target=TRINITY_DN171_c0_g1_i1 1 312;Gap=M312
Contig1722	51279	51397	100	+	ID=TRINITY_DN145_c0_g1_i3.path1;Name=TRINITY_DN145_c0_g1_i3;Target=TRINITY_DN145_c0_g1_i3 17 135;Gap=M119
Contig1722	59356	59460	100	+	ID=TRINITY_DN145_c0_g1_i3.path1;Name=TRINITY_DN145_c0_g1_i3;Target=TRINITY_DN145_c0_g1_i3 136 240;Gap=M105
Contig1722	63892	64159	100	+	ID=TRINITY_DN145_c0_g1_i3.path1;Name=TRINITY_DN145_c0_g1_i3;Target=TRINITY_DN145_c0_g1_i3 241 508;Gap=M268
Contig421	9114	9431	95	-	ID=TRINITY_DN196_c0_g1_i1.path1;Name=TRINITY_DN196_c0_g1_i1;Target=TRINITY_DN196_c0_g1_i1 1 318;Gap=M318
Contig878	50512	50830	95	-	ID=TRINITY_DN196_c0_g1_i1.path2;Name=TRINITY_DN196_c0_g1_i1;Target=TRINITY_DN196_c0_g1_i1 1 318;Gap=M193 D1 M125
Contig2717	121861	122179	95	+	ID=TRINITY_DN196_c0_g1_i1.path3;Name=TRINITY_DN196_c0_g1_i1;Target=TRINITY_DN196_c0_g1_i1 1 318;Gap=M184 D1 M134
Contig1737	35607	35922	94	-	ID=TRINITY_DN196_c0_g1_i1.path4;Name=TRINITY_DN196_c0_g1_i1;Target=TRINITY_DN196_c0_g1_i1 3 318;Gap=M316
Contig2975	18166	20605	99	-	ID=TRINITY_DN114_c0_g1_i1.path1;Name=TRINITY_DN114_c0_g1_i1;Target=TRINITY_DN114_c0_g1_i1 1 2440;Gap=M2440
Contig3823	235180	235466	97	+	ID=TRINITY_DN115_c0_g1_i1.path1;Name=TRINITY_DN115_c0_g1_i1;Target=TRINITY_DN115_c0_g1_i1 1 287;Gap=M287
Contig1292	97739	98000	100	+	ID=TRINITY_DN131_c0_g1_i1.path1;Name=TRINITY_DN131_c0_g1_i1;Target=TRINITY_DN131_c0_g1_i1 1 262;Gap=M262
Contig1752	164261	164334	98	+	ID=TRINITY_DN74_c0_g1_i1.path1;Name=TRINITY_DN74_c0_g1_i1;Target=TRINITY_DN74_c0_g1_i1 80 153;Gap=M74
Contig3457	33172	34470	99	-	ID=TRINITY_DN121_c0_g1_i1.path1;Name=TRINITY_DN121_c0_g1_i1;Target=TRINITY_DN121_c0_g1_i1 6 1304;Gap=M1299
Contig3457	16178	16333	100	-	ID=TRINITY_DN121_c0_g1_i1.path1;Name=TRINITY_DN121_c0_g1_i1;Target=TRINITY_DN121_c0_g1_i1 1305 1460;Gap=M156
Contig2552	2946	3048	100	-	ID=TRINITY_DN126_c0_g1_i1.path1;Name=TRINITY_DN126_c0_g1_i1;Target=TRINITY_DN126_c0_g1_i1 1 103;Gap=M103
Contig2471	10976	11102	99	-	ID=TRINITY_DN126_c0_g1_i1.path2;Name=TRINITY_DN126_c0_g1_i1;Target=TRINITY_DN126_c0_g1_i1 104 230;Gap=M127
Contig3443	570705	570789	100	+	ID=TRINITY_DN130_c0_g1_i1.path1;Name=TRINITY_DN130_c0_g1_i1;Target=TRINITY_DN130_c0_g1_i1 23 107;Gap=M85
Contig3443	570839	571214	100	+	ID=TRINITY_DN130_c0_g1_i1.path1;Name=TRINITY_DN130_c0_g1_i1;Target=TRINITY_DN130_c0_g1_i1 108 483;Gap=M376
Contig750	1793	1916	87	-	ID=TRINITY_DN101_c0_g1_i1.path1;Name=TRINITY_DN101_c0_g1_i1;Target=TRINITY_DN101_c0_g1_i1 65 188;Gap=M124
Contig3374	8187	8289	90	-	ID=TRINITY_DN101_c0_g1_i1.path2;Name=TRINITY_DN101_c0_g1_i1;Target=TRINITY_DN101_c0_g1_i1 86 188;Gap=M103
Contig1279	13899	14001	89	-	ID=TRINITY_DN101_c0_g1_i1.path3;Name=TRINITY_DN101_c0_g1_i1;Target=TRINITY_DN101_c0_g1_i1 86 188;Gap=M103
Contig2449	17485	17593	87	-	ID=TRINITY_DN101_c0_g1_i1.path4;Name=TRINITY_DN101_c0_g1_i1;Target=TRINITY_DN101_c0_g1_i1 65 173;Gap=M109
Contig21	81030	81507	100	+	ID=TRINITY_DN169_c0_g1_i1.path1;Name=TRINITY_DN169_c0_g1_i1;Target=TRINITY_DN169_c0_g1_i1 13 490;Gap=M478
Contig21	85141	85196	100	+	ID=TRINITY_DN169_c0_g1_i1.path1;Name=TRINITY_DN169_c0_g1_i1;Target=TRINITY_DN169_c0_g1_i1 491 546;Gap=M56
Contig21	85243	85336	100	+	ID=TRINITY_DN169_c0_g1_i1.path1;Name=TRINITY_DN169_c0_g1_i1;Target=TRINITY_DN169_c0_g1_i1 547 640;Gap=M94
Contig641	5578	5844	93	+	ID=TRINITY_DN157_c0_g1_i1.path1;Name=TRINITY_DN157_c0_g1_i1;Target=TRINITY_DN157_c0_g1_i1 1 266;Gap=M203 D1 M63
Contig3884	242232	242643	100	-	ID=TRINITY_DN122_c0_g1_i1.path1;Name=TRINITY_DN122_c0_g1_i1;Target=TRINITY_DN122_c0_g1_i1 32 443;Gap=M412
Contig1870	21422	21741	97	-	ID=TRINITY_DN159_c0_g2_i1.path1;Name=TRINITY_DN159_c0_g2_i1;Target=TRINITY_DN159_c0_g2_i1 12 331;Gap=M320
Contig3381	91079	91791	98	-	ID=TRINITY_DN159_c0_g1_i1.path1;Name=TRINITY_DN159_c0_g1_i1;Target=TRINITY_DN159_c0_g1_i1 1 715;Gap=M176 I1 M336 I1 M201
Contig3896	70145	70246	100	-	ID=TRINITY_DN159_c0_g1_i1.path2;Name=TRINITY_DN159_c0_g1_i1;Target=TRINITY_DN159_c0_g1_i1 716 817;Gap=M102
Contig3135	30859	31159	99	+	ID=TRINITY_DN180_c0_g1_i1.path1;Name=TRINITY_DN180_c0_g1_i1;Target=TRINITY_DN180_c0_g1_i1 1 301;Gap=M301
Contig3136	47727	48443	100	+	ID=TRINITY_DN161_c0_g1_i1.path1;Name=TRINITY_DN161_c0_g1_i1;Target=TRINITY_DN161_c0_g1_i1 28 744;Gap=M717
Contig2457	48016	48049	100	-	ID=TRINITY_DN161_c0_g1_i1.path2;Name=TRINITY_DN161_c0_g1_i1;Target=TRINITY_DN161_c0_g1_i1 745 778;Gap=M34
Contig1301	334682	334737	100	-	ID=TRINITY_DN188_c0_g1_i1.path1;Name=TRINITY_DN188_c0_g1_i1;Target=TRINITY_DN188_c0_g1_i1 1 56;Gap=M56
Contig1301	334417	334628	100	-	ID=TRINITY_DN188_c0_g1_i1.path1;Name=TRINITY_DN188_c0_g1_i1;Target=TRINITY_DN188_c0_g1_i1 57 268;Gap=M212
Contig1054	10104	10143	100	-	ID=TRINITY_DN143_c0_g1_i1.path1;Name=TRINITY_DN143_c0_g1_i1;Target=TRINITY_DN143_c0_g1_i1 46 85;Gap=M40
Contig1054	8795	8918	100	-	ID=TRINITY_DN143_c0_g1_i1.path1;Name=TRINITY_DN143_c0_g1_i1;Target=TRINITY_DN143_c0_g1_i1 86 209;Gap=M124
Contig1054	6459	6653	100	-	ID=TRINITY_DN143_c0_g1_i1.path1;Name=TRINITY_DN143_c0_g1_i1;Target=TRINITY_DN143_c0_g1_i1 210 404;Gap=M195
Contig1054	6316	6403	100	-	ID=TRINITY_DN143_c0_g1_i1.path1;Name=TRINITY_DN143_c0_g1_i1;Target=TRINITY_DN143_c0_g1_i1 405 492;Gap=M88
Contig104	69098	69220	100	+	ID=TRINITY_DN144_c0_g1_i1.path1;Name=TRINITY_DN144_c0_g1_i1;Target=TRINITY_DN144_c0_g1_i1 1 123;Gap=M123
Contig104	69286	70038	100	+	ID=TRINITY_DN144_c0_g1_i1.path1;Name=TRINITY_DN144_c0_g1_i1;Target=TRINITY_DN144_c0_g1_i1 124 876;Gap=M753
Contig104	70145	70270	100	+	ID=TRINITY_DN144_c0_g1_i1.path1;Name=TRINITY_DN144_c0_g1_i1;Target=TRINITY_DN144_c0_g1_i1 877 1002;Gap=M126
Contig104	74243	74376	100	+	ID=TRINITY_DN144_c0_g1_i1.path1;Name=TRINITY_DN144_c0_g1_i1;Target=TRINITY_DN144_c0_g1_i1 1003 1136;Gap=M134
Contig104	75788	75905	100	+	ID=TRINITY_DN144_c0_g1_i1.path1;Name=TRINITY_DN144_c0_g1_i1;Target=TRINITY_DN144_c0_g1_i1 1137 1254;Gap=M118
Contig104	75965	76174	100	+	ID=TRINITY_DN144_c0_g1_i1.path1;Name=TRINITY_DN144_c0_g1_i1;Target=TRINITY_DN144_c0_g1_i1 1255 1464;Gap=M210
Contig104	77559	77628	100	+	ID=TRINITY_DN144_c0_g1_i1.path1;Name=TRINITY_DN144_c0_g1_i1;Target=TRINITY_DN144_c0_g1_i1 1465 1534;Gap=M70
Contig104	79083	79340	100	+	ID=TRINITY_DN144_c0_g1_i1.path1;Name=TRINITY_DN144_c0_g1_i1;Target=TRINITY_DN144_c0_g1_i1 1535 1792;Gap=M258
Contig1040	19656	19866	99	+	ID=TRINITY_DN166_c0_g1_i1.path1;Name=TRINITY_DN166_c0_g1_i1;Target=TRINITY_DN166_c0_g1_i1 12 222;Gap=M211
Contig2093	86111	86510	100	-	ID=TRINITY_DN179_c0_g1_i1.path1;Name=TRINITY_DN179_c0_g1_i1;Target=TRINITY_DN179_c0_g1_i1 1 400;Gap=M400
Contig3737	43659	45662	99	-	ID=TRINITY_DN154_c0_g1_i1.path1;Name=TRINITY_DN154_c0_g1_i1;Target=TRINITY_DN154_c0_g1_i1 1 2004;Gap=M2004
Contig2457	48014	48050	100	+	ID=TRINITY_DN136_c0_g1_i1.path1;Name=TRINITY_DN136_c0_g1_i1;Target=TRINITY_DN136_c0_g1_i1 1 37;Gap=M37
Contig1232	256229	257656	100	+	ID=TRINITY_DN136_c0_g1_i1.path2;Name=TRINITY_DN136_c0_g1_i1;Target=TRINITY_DN136_c0_g1_i1 38 1465;Gap=M1428
Contig3136	47808	48443	100	+	ID=TRINITY_DN161_c0_g1_i2.path1;Name=TRINITY_DN161_c0_g1_i2;Target=TRINITY_DN161_c0_g1_i2 16 651;Gap=M636
Contig2457	48016	48049	100	-	ID=TRINITY_DN161_c0_g1_i2.path2;Name=TRINITY_DN161_c0_g1_i2;Target=TRINITY_DN161_c0_g1_i2 652 685;Gap=M34
Contig870	14501	14723	100	-	ID=TRINITY_DN129_c0_g1_i2.path1;Name=TRINITY_DN129_c0_g1_i2;Target=TRINITY_DN129_c0_g1_i2 5 227;Gap=M223
Contig870	13317	13455	100	-	ID=TRINITY_DN129_c0_g1_i2.path1;Name=TRINITY_DN129_c0_g1_i2;Target=TRINITY_DN129_c0_g1_i2 228 366;Gap=M139
Contig870	13146	13259	100	-	ID=TRINITY_DN129_c0_g1_i2.path1;Name=TRINITY_DN129_c0_g1_i2;Target=TRINITY_DN129_c0_g1_i2 367 480;Gap=M114
Contig870	13013	13091	100	-	ID=TRINITY_DN129_c0_g1_i2.path1;Name=TRINITY_DN129_c0_g1_i2;Target=TRINITY_DN129_c0_g1_i2 481 559;Gap=M79
Contig870	8779	8951	100	-	ID=TRINITY_DN129_c0_g1_i2.path1;Name=TRINITY_DN129_c0_g1_i2;Target=TRINITY_DN129_c0_g1_i2 560 732;Gap=M173
Contig36	164029	164252	99	+	ID=TRINITY_DN129_c0_g1_i2.path2;Name=TRINITY_DN129_c0_g1_i2;Target=TRINITY_DN129_c0_g1_i2 733 956;Gap=M224
Contig36	166642	166866	100	+	ID=TRINITY_DN129_c0_g1_i2.path2;Name=TRINITY_DN129_c0_g1_i2;Target=TRINITY_DN129_c0_g1_i2 957 1181;Gap=M225
Contig36	166986	167128	100	+	ID=TRINITY_DN129_c0_g1_i2.path2;Name=TRINITY_DN129_c0_g1_i2;Target=TRINITY_DN129_c0_g1_i2 1182 1324;Gap=M143
Contig1124	3231	3872	99	+	ID=TRINITY_DN170_c0_g1_i2.path1;Name=TRINITY_DN170_c0_g1_i2;Target=TRINITY_DN170_c0_g1_i2 1 640;Gap=M18 D1 M470 D1 M152
Contig870	14501	14723	100	-	ID=TRINITY_DN129_c0_g1_i1.path1;Name=TRINITY_DN129_c0_g1_i1;Target=TRINITY_DN129_c0_g1_i1 5 227;Gap=M223
Contig870	13317	13455	100	-	ID=TRINITY_DN129_c0_g1_i1.path1;Name=TRINITY_DN129_c0_g1_i1;Target=TRINITY_DN129_c0_g1_i1 228 366;Gap=M139
Contig870	13146	13259	100	-	ID=TRINITY_DN129_c0_g1_i1.path1;Name=TRINITY_DN129_c0_g1_i1;Target=TRINITY_DN129_c0_g1_i1 367 480;Gap=M114
Contig870	13013	13091	100	-	ID=TRINITY_DN129_c0_g1_i1.path1;Name=TRINITY_DN129_c0_g1_i1;Target=TRINITY_DN129_c0_g1_i1 481 559;Gap=M79
Contig870	8779	8951	100	-	ID=TRINITY_DN129_c0_g1_i1.path1;Name=TRINITY_DN129_c0_g1_i1;Target=TRINITY_DN129_c0_g1_i1 560 732;Gap=M173
Contig36	164029	164252	99	+	ID=TRINITY_DN129_c0_g1_i1.path2;Name=TRINITY_DN129_c0_g1_i1;Target=TRINITY_DN129_c0_g1_i1 733 956;Gap=M224
Contig36	166642	166866	100	+	ID=TRINITY_DN129_c0_g1_i1.path2;Name=TRINITY_DN129_c0_g1_i1;Target=TRINITY_DN129_c0_g1_i1 957 1181;Gap=M225
Contig36	166986	167138	100	+	ID=TRINITY_DN129_c0_g1_i1.path2;Name=TRINITY_DN129_c0_g1_i1;Target=TRINITY_DN129_c0_g1_i1 1182 1334;Gap=M153
Contig3430	1589	1815	100	+	ID=TRINITY_DN150_c0_g1_i1.path1;Name=TRINITY_DN150_c0_g1_i1;Target=TRINITY_DN150_c0_g1_i1 30 256;Gap=M227
Contig3430	1867	2453	100	+	ID=TRINITY_DN150_c0_g1_i1.path1;Name=TRINITY_DN150_c0_g1_i1;Target=TRINITY_DN150_c0_g1_i1 257 843;Gap=M587
Contig3381	310602	312196	99	+	ID=TRINITY_DN142_c0_g1_i1.path1;Name=TRINITY_DN142_c0_g1_i1;Target=TRINITY_DN142_c0_g1_i1 9 1601;Gap=M494 D2 M1099
Contig396	18107	21002	99	+	ID=TRINITY_DN156_c0_g1_i1.path1;Name=TRINITY_DN156_c0_g1_i1;Target=TRINITY_DN156_c0_g1_i1 20 2915;Gap=M2896
Contig1813	42248	42478	100	-	ID=TRINITY_DN164_c0_g1_i1.path1;Name=TRINITY_DN164_c0_g1_i1;Target=TRINITY_DN164_c0_g1_i1 7 237;Gap=M231
Contig566	401267	401497	99	+	ID=TRINITY_DN170_c0_g1_i1.path1;Name=TRINITY_DN170_c0_g1_i1;Target=TRINITY_DN170_c0_g1_i1 1 231;Gap=M231
Contig678	71026	71270	100	+	ID=TRINITY_DN163_c0_g1_i2.path1;Name=TRINITY_DN163_c0_g1_i2;Target=TRINITY_DN163_c0_g1_i2 1 245;Gap=M245
Contig678	75982	76109	100	+	ID=TRINITY_DN163_c0_g1_i2.path1;Name=TRINITY_DN163_c0_g1_i2;Target=TRINITY_DN163_c0_g1_i2 246 373;Gap=M128
Contig678	76160	76270	100	+	ID=TRINITY_DN163_c0_g1_i2.path1;Name=TRINITY_DN163_c0_g1_i2;Target=TRINITY_DN163_c0_g1_i2 374 484;Gap=M111
Contig678	79869	79998	100	+	ID=TRINITY_DN163_c0_g1_i2.path1;Name=TRINITY_DN163_c0_g1_i2;Target=TRINITY_DN163_c0_g1_i2 485 614;Gap=M130
Contig678	80051	80203	100	+	ID=TRINITY_DN163_c0_g1_i2.path1;Name=TRINITY_DN163_c0_g1_i2;Target=TRINITY_DN163_c0_g1_i2 615 767;Gap=M153
Contig678	86972	87108	100	+	ID=TRINITY_DN163_c0_g1_i2.path1;Name=TRINITY_DN163_c0_g1_i2;Target=TRINITY_DN163_c0_g1_i2 768 904;Gap=M137
Contig678	87157	87246	100	+	ID=TRINITY_DN163_c0_g1_i2.path1;Name=TRINITY_DN163_c0_g1_i2;Target=TRINITY_DN163_c0_g1_i2 905 994;Gap=M90
Contig3074	10743	10983	100	+	ID=TRINITY_DN168_c0_g1_i1.path1;Name=TRINITY_DN168_c0_g1_i1;Target=TRINITY_DN168_c0_g1_i1 1 241;Gap=M241
Contig1867	114136	114172	100	-	ID=TRINITY_DN177_c0_g1_i1.path1;Name=TRINITY_DN177_c0_g1_i1;Target=TRINITY_DN177_c0_g1_i1 1 37;Gap=M37
Contig1867	108522	108705	98	-	ID=TRINITY_DN177_c0_g1_i1.path1;Name=TRINITY_DN177_c0_g1_i1;Target=TRINITY_DN177_c0_g1_i1 38 221;Gap=M184
Contig3043	16196	16631	94	-	ID=TRINITY_DN193_c0_g1_i1.path1;Name=TRINITY_DN193_c0_g1_i1;Target=TRINITY_DN193_c0_g1_i1 8 443;Gap=M436
Contig3043	16196	16617	99	-	ID=TRINITY_DN193_c0_g1_i2.path1;Name=TRINITY_DN193_c0_g1_i2;Target=TRINITY_DN193_c0_g1_i2 1 422;Gap=M422
Contig3074	10794	10983	100	+	ID=TRINITY_DN168_c0_g1_i2.path1;Name=TRINITY_DN168_c0_g1_i2;Target=TRINITY_DN168_c0_g1_i2 71 260;Gap=M190
Contig2157	23381	23689	99	-	ID=TRINITY_DN173_c0_g1_i1.path1;Name=TRINITY_DN173_c0_g1_i1;Target=TRINITY_DN173_c0_g1_i1 1 309;Gap=M309
Contig3399	357418	357564	100	+	ID=TRINITY_DN138_c0_g1_i1.path1;Name=TRINITY_DN138_c0_g1_i1;Target=TRINITY_DN138_c0_g1_i1 37 183;Gap=M147
Contig3399	369888	369996	100	+	ID=TRINITY_DN138_c0_g1_i1.path1;Name=TRINITY_DN138_c0_g1_i1;Target=TRINITY_DN138_c0_g1_i1 184 292;Gap=M109
Contig3399	370045	370581	100	+	ID=TRINITY_DN138_c0_g1_i1.path1;Name=TRINITY_DN138_c0_g1_i1;Target=TRINITY_DN138_c0_g1_i1 293 829;Gap=M537
Contig1105	12000	12348	100	+	ID=TRINITY_DN199_c0_g1_i1.path1;Name=TRINITY_DN199_c0_g1_i1;Target=TRINITY_DN199_c0_g1_i1 24 372;Gap=M349
Contig3733	52454	52663	100	+	ID=TRINITY_DN175_c0_g1_i1.path1;Name=TRINITY_DN175_c0_g1_i1;Target=TRINITY_DN175_c0_g1_i1 1 210;Gap=M210
Contig473	95295	95585	100	-	ID=TRINITY_DN160_c0_g1_i1.path1;Name=TRINITY_DN160_c0_g1_i1;Target=TRINITY_DN160_c0_g1_i1 18 308;Gap=M291
Contig473	93578	95242	100	-	ID=TRINITY_DN160_c0_g1_i1.path1;Name=TRINITY_DN160_c0_g1_i1;Target=TRINITY_DN160_c0_g1_i1 309 1973;Gap=M1665
Contig923	46955	47304	99	+	ID=TRINITY_DN165_c0_g1_i1.path1;Name=TRINITY_DN165_c0_g1_i1;Target=TRINITY_DN165_c0_g1_i1 1 350;Gap=M350
Contig3450	4325	4914	98	-	ID=TRINITY_DN187_c0_g1_i1.path1;Name=TRINITY_DN187_c0_g1_i1;Target=TRINITY_DN187_c0_g1_i1 1 590;Gap=M590
Contig3468	6586	7175	98	+	ID=TRINITY_DN187_c0_g1_i1.path2;Name=TRINITY_DN187_c0_g1_i1;Target=TRINITY_DN187_c0_g1_i1 1 590;Gap=M590
Contig3722	51255	51844	98	-	ID=TRINITY_DN187_c0_g1_i1.path3;Name=TRINITY_DN187_c0_g1_i1;Target=TRINITY_DN187_c0_g1_i1 1 590;Gap=M590
Contig3739	19802	20391	98	-	ID=TRINITY_DN187_c0_g1_i1.path4;Name=TRINITY_DN187_c0_g1_i1;Target=TRINITY_DN187_c0_g1_i1 1 590;Gap=M590
Contig3979	124202	124558	98	-	ID=TRINITY_DN181_c0_g1_i1.path1;Name=TRINITY_DN181_c0_g1_i1;Target=TRINITY_DN181_c0_g1_i1 1 357;Gap=M357
Contig3979	119249	119324	100	-	ID=TRINITY_DN181_c0_g1_i1.path1;Name=TRINITY_DN181_c0_g1_i1;Target=TRINITY_DN181_c0_g1_i1 358 433;Gap=M76
Contig3979	111213	112143	100	-	ID=TRINITY_DN181_c0_g1_i1.path1;Name=TRINITY_DN181_c0_g1_i1;Target=TRINITY_DN181_c0_g1_i1 434 1364;Gap=M931
Contig839	28609	28928	94	+	ID=TRINITY_DN190_c0_g1_i1.path1;Name=TRINITY_DN190_c0_g1_i1;Target=TRINITY_DN190_c0_g1_i1 1 314;Gap=M275 D6 M39
Contig291	233001	233030	100	-	ID=TRINITY_DN151_c0_g1_i1.path1;Name=TRINITY_DN151_c0_g1_i1;Target=TRINITY_DN151_c0_g1_i1 1 30;Gap=M30
Contig1744	12876	13790	100	-	ID=TRINITY_DN151_c0_g1_i1.path2;Name=TRINITY_DN151_c0_g1_i1;Target=TRINITY_DN151_c0_g1_i1 31 945;Gap=M915
Contig869	53638	53899	97	-	ID=TRINITY_DN39_c0_g1_i1.path1;Name=TRINITY_DN39_c0_g1_i1;Target=TRINITY_DN39_c0_g1_i1 1 263;Gap=M173 I1 M89
Contig112	512735	512996	96	+	ID=TRINITY_DN39_c0_g1_i1.path2;Name=TRINITY_DN39_c0_g1_i1;Target=TRINITY_DN39_c0_g1_i1 1 263;Gap=M166 I1 M96
Contig336	102150	102411	96	-	ID=TRINITY_DN39_c0_g1_i1.path3;Name=TRINITY_DN39_c0_g1_i1;Target=TRINITY_DN39_c0_g1_i1 1 263;Gap=M173 I1 M89
Contig380	853	1114	96	-	ID=TRINITY_DN39_c0_g1_i1.path4;Name=TRINITY_DN39_c0_g1_i1;Target=TRINITY_DN39_c0_g1_i1 1 263;Gap=M173 I1 M89
Contig612	140018	140279	96	-	ID=TRINITY_DN39_c0_g1_i1.path5;Name=TRINITY_DN39_c0_g1_i1;Target=TRINITY_DN39_c0_g1_i1 1 263;Gap=M173 I1 M89
Contig750	1684	1889	93	-	ID=TRINITY_DN124_c57_g1_i4.path1;Name=TRINITY_DN124_c57_g1_i4;Target=TRINITY_DN124_c57_g1_i4 1 206;Gap=M206
Contig3374	8144	8340	93	-	ID=TRINITY_DN124_c57_g1_i4.path2;Name=TRINITY_DN124_c57_g1_i4;Target=TRINITY_DN124_c57_g1_i4 1 203;Gap=M43 I3 M4 I3 M150
Contig1279	13853	14055	93	-	ID=TRINITY_DN124_c57_g1_i4.path3;Name=TRINITY_DN124_c57_g1_i4;Target=TRINITY_DN124_c57_g1_i4 4 206;Gap=M203
Contig3399	369888	369996	100	+	ID=TRINITY_DN138_c0_g1_i2.path1;Name=TRINITY_DN138_c0_g1_i2;Target=TRINITY_DN138_c0_g1_i2 184 292;Gap=M109
Contig3399	370045	370380	100	+	ID=TRINITY_DN138_c0_g1_i2.path1;Name=TRINITY_DN138_c0_g1_i2;Target=TRINITY_DN138_c0_g1_i2 293 628;Gap=M336
Contig3399	371902	372753	99	+	ID=TRINITY_DN138_c0_g1_i2.path1;Name=TRINITY_DN138_c0_g1_i2;Target=TRINITY_DN138_c0_g1_i2 629 1480;Gap=M852
Contig291	233001	233030	100	-	ID=TRINITY_DN172_c0_g1_i1.path1;Name=TRINITY_DN172_c0_g1_i1;Target=TRINITY_DN172_c0_g1_i1 1 30;Gap=M30
Contig3974	54750	54797	100	-	ID=TRINITY_DN172_c0_g1_i1.path2;Name=TRINITY_DN172_c0_g1_i1;Target=TRINITY_DN172_c0_g1_i1 31 78;Gap=M48
Contig3974	54069	54233	100	-	ID=TRINITY_DN172_c0_g1_i1.path2;Name=TRINITY_DN172_c0_g1_i1;Target=TRINITY_DN172_c0_g1_i1 79 243;Gap=M165
Contig3974	30836	31115	100	-	ID=TRINITY_DN172_c0_g1_i1.path2;Name=TRINITY_DN172_c0_g1_i1;Target=TRINITY_DN172_c0_g1_i1 244 523;Gap=M280
Contig750	1670	1727	63	+	ID=TRINITY_DN124_c38_g1_i1.path1;Name=TRINITY_DN124_c38_g1_i1;Target=TRINITY_DN124_c38_g1_i1 3 81;Gap=M16 I14 M5 I7 M37
Contig750	1728	1885	96	-	ID=TRINITY_DN124_c57_g1_i2.path1;Name=TRINITY_DN124_c57_g1_i2;Target=TRINITY_DN124_c57_g1_i2 1 158;Gap=M158
Contig3374	8145	8279	97	-	ID=TRINITY_DN124_c57_g1_i2.path2;Name=TRINITY_DN124_c57_g1_i2;Target=TRINITY_DN124_c57_g1_i2 1 135;Gap=M135
Contig1279	13855	14012	93	-	ID=TRINITY_DN124_c57_g1_i2.path3;Name=TRINITY_DN124_c57_g1_i2;Target=TRINITY_DN124_c57_g1_i2 1 158;Gap=M158
Contig2449	17342	17520	88	-	ID=TRINITY_DN124_c57_g1_i2.path4;Name=TRINITY_DN124_c57_g1_i2;Target=TRINITY_DN124_c57_g1_i2 1 179;Gap=M179
Contig3374	8208	8315	92	-	ID=TRINITY_DN124_c57_g1_i8.path1;Name=TRINITY_DN124_c57_g1_i8;Target=TRINITY_DN124_c57_g1_i8 1 114;Gap=M18 I6 M90
Contig750	1686	1765	88	-	ID=TRINITY_DN124_c57_g1_i8.path2;Name=TRINITY_DN124_c57_g1_i8;Target=TRINITY_DN124_c57_g1_i8 79 158;Gap=M80
Contig2449	17468	17547	88	-	ID=TRINITY_DN124_c57_g1_i8.path3;Name=TRINITY_DN124_c57_g1_i8;Target=TRINITY_DN124_c57_g1_i8 79 158;Gap=M80
Contig2449	17468	17604	91	-	ID=TRINITY_DN124_c57_g1_i6.path1;Name=TRINITY_DN124_c57_g1_i6;Target=TRINITY_DN124_c57_g1_i6 1 137;Gap=M137
Contig750	1770	1906	90	-	ID=TRINITY_DN124_c57_g1_i6.path2;Name=TRINITY_DN124_c57_g1_i6;Target=TRINITY_DN124_c57_g1_i6 1 137;Gap=M137
Contig1279	13876	14001	90	-	ID=TRINITY_DN124_c57_g1_i6.path3;Name=TRINITY_DN124_c57_g1_i6;Target=TRINITY_DN124_c57_g1_i6 12 137;Gap=M126
Contig678	71026	71270	100	+	ID=TRINITY_DN163_c0_g1_i1.path1;Name=TRINITY_DN163_c0_g1_i1;Target=TRINITY_DN163_c0_g1_i1 1 245;Gap=M245
Contig678	75982	76109	100	+	ID=TRINITY_DN163_c0_g1_i1.path1;Name=TRINITY_DN163_c0_g1_i1;Target=TRINITY_DN163_c0_g1_i1 246 373;Gap=M128
Contig678	127558	127659	100	-	ID=TRINITY_DN163_c0_g1_i1.path2;Name=TRINITY_DN163_c0_g1_i1;Target=TRINITY_DN163_c0_g1_i1 374 475;Gap=M102
Contig750	1770	1927	93	-	ID=TRINITY_DN124_c57_g1_i7.path1;Name=TRINITY_DN124_c57_g1_i7;Target=TRINITY_DN124_c57_g1_i7 1 158;Gap=M158
Contig2449	17300	17446	91	-	ID=TRINITY_DN124_c57_g1_i7.path2;Name=TRINITY_DN124_c57_g1_i7;Target=TRINITY_DN124_c57_g1_i7 12 158;Gap=M147
Contig1279	13876	14033	90	-	ID=TRINITY_DN124_c57_g1_i7.path3;Name=TRINITY_DN124_c57_g1_i7;Target=TRINITY_DN124_c57_g1_i7 1 158;Gap=M158
Contig3374	8307	8420	90	-	ID=TRINITY_DN124_c57_g1_i7.path4;Name=TRINITY_DN124_c57_g1_i7;Target=TRINITY_DN124_c57_g1_i7 1 114;Gap=M114
Contig750	1909	2211	84	-	ID=TRINITY_DN124_c57_g1_i10.path1;Name=TRINITY_DN124_c57_g1_i10;Target=TRINITY_DN124_c57_g1_i10 21 290;Gap=M87 D33 M183
Contig1279	14099	14401	84	-	ID=TRINITY_DN124_c57_g1_i10.path2;Name=TRINITY_DN124_c57_g1_i10;Target=TRINITY_DN124_c57_g1_i10 21 290;Gap=M87 D33 M183
Contig750	1918	2211	84	-	ID=TRINITY_DN124_c57_g1_i1.path1;Name=TRINITY_DN124_c57_g1_i1;Target=TRINITY_DN124_c57_g1_i1 21 281;Gap=M87 D33 M174
Contig1279	14108	14401	84	-	ID=TRINITY_DN124_c57_g1_i1.path2;Name=TRINITY_DN124_c57_g1_i1;Target=TRINITY_DN124_c57_g1_i1 21 281;Gap=M87 D33 M174
Contig2449	17487	17609	92	-	ID=TRINITY_DN124_c57_g1_i1.path3;Name=TRINITY_DN124_c57_g1_i1;Target=TRINITY_DN124_c57_g1_i1 162 284;Gap=M123
Contig750	1749	1906	93	-	ID=TRINITY_DN124_c57_g1_i5.path1;Name=TRINITY_DN124_c57_g1_i5;Target=TRINITY_DN124_c57_g1_i5 1 158;Gap=M158
Contig2449	17279	17436	93	-	ID=TRINITY_DN124_c57_g1_i5.path2;Name=TRINITY_DN124_c57_g1_i5;Target=TRINITY_DN124_c57_g1_i5 1 158;Gap=M158
Contig3374	8164	8300	95	-	ID=TRINITY_DN124_c57_g1_i5.path3;Name=TRINITY_DN124_c57_g1_i5;Target=TRINITY_DN124_c57_g1_i5 1 137;Gap=M137
Contig1279	13855	14012	91	-	ID=TRINITY_DN124_c57_g1_i5.path4;Name=TRINITY_DN124_c57_g1_i5;Target=TRINITY_DN124_c57_g1_i5 1 158;Gap=M158
Contig984	3942	5373	99	-	ID=TRINITY_DN127_c0_g1_i1.path1;Name=TRINITY_DN127_c0_g1_i1;Target=TRINITY_DN127_c0_g1_i1 39 1470;Gap=M1432
Contig1606	517	1948	99	+	ID=TRINITY_DN127_c0_g1_i1.path2;Name=TRINITY_DN127_c0_g1_i1;Target=TRINITY_DN127_c0_g1_i1 39 1470;Gap=M1432
Contig750	1909	2211	83	-	ID=TRINITY_DN124_c57_g1_i9.path1;Name=TRINITY_DN124_c57_g1_i9;Target=TRINITY_DN124_c57_g1_i9 21 290;Gap=M87 D33 M183
Contig1279	14099	14401	83	-	ID=TRINITY_DN124_c57_g1_i9.path2;Name=TRINITY_DN124_c57_g1_i9;Target=TRINITY_DN124_c57_g1_i9 21 290;Gap=M87 D33 M183
Contig3374	8569	8683	96	-	ID=TRINITY_DN124_c57_g1_i9.path3;Name=TRINITY_DN124_c57_g1_i9;Target=TRINITY_DN124_c57_g1_i9 21 135;Gap=M115
Contig750	1930	2211	84	-	ID=TRINITY_DN124_c57_g1_i3.path1;Name=TRINITY_DN124_c57_g1_i3;Target=TRINITY_DN124_c57_g1_i3 21 269;Gap=M87 D33 M162
Contig1279	14120	14401	83	-	ID=TRINITY_DN124_c57_g1_i3.path2;Name=TRINITY_DN124_c57_g1_i3;Target=TRINITY_DN124_c57_g1_i3 21 269;Gap=M87 D33 M162
Contig3374	8411	8683	82	-	ID=TRINITY_DN124_c57_g1_i3.path3;Name=TRINITY_DN124_c57_g1_i3;Target=TRINITY_DN124_c57_g1_i3 21 260;Gap=M87 D33 M153
Contig2449	17499	17609	93	-	ID=TRINITY_DN124_c57_g1_i3.path4;Name=TRINITY_DN124_c57_g1_i3;Target=TRINITY_DN124_c57_g1_i3 162 272;Gap=M111
Contig2449	17568	17751	78	+	ID=TRINITY_DN124_c60_g1_i1.path1;Name=TRINITY_DN124_c60_g1_i1;Target=TRINITY_DN124_c60_g1_i1 1 205;Gap=M94 I9 M19 I12 M71
Contig3374	8384	8584	81	+	ID=TRINITY_DN124_c60_g1_i1.path2;Name=TRINITY_DN124_c60_g1_i1;Target=TRINITY_DN124_c60_g1_i1 1 201;Gap=M201
Contig750	2108	2149	95	+	ID=TRINITY_DN124_c60_g1_i1.path3;Name=TRINITY_DN124_c60_g1_i1;Target=TRINITY_DN124_c60_g1_i1 164 205;Gap=M42
Contig1279	14298	14339	95	+	ID=TRINITY_DN124_c60_g1_i1.path4;Name=TRINITY_DN124_c60_g1_i1;Target=TRINITY_DN124_c60_g1_i1 164 205;Gap=M42
Contig750	1936	1979	95	+	ID=TRINITY_DN124_c66_g1_i1.path1;Name=TRINITY_DN124_c66_g1_i1;Target=TRINITY_DN124_c66_g1_i1 1 44;Gap=M44
Contig3374	8366	8402	97	+	ID=TRINITY_DN124_c66_g1_i1.path2;Name=TRINITY_DN124_c66_g1_i1;Target=TRINITY_DN124_c66_g1_i1 1 37;Gap=M37
Contig2449	17592	17635	90	+	ID=TRINITY_DN124_c66_g1_i1.path3;Name=TRINITY_DN124_c66_g1_i1;Target=TRINITY_DN124_c66_g1_i1 1 44;Gap=M44
Contig750	1875	2211	86	-	ID=TRINITY_DN124_c57_g1_i13.path1;Name=TRINITY_DN124_c57_g1_i13;Target=TRINITY_DN124_c57_g1_i13 21 324;Gap=M87 D33 M217
Contig1279	14065	14401	86	-	ID=TRINITY_DN124_c57_g1_i13.path2;Name=TRINITY_DN124_c57_g1_i13;Target=TRINITY_DN124_c57_g1_i13 21 324;Gap=M87 D33 M217
Contig3374	8347	8683	85	-	ID=TRINITY_DN124_c57_g1_i13.path3;Name=TRINITY_DN124_c57_g1_i13;Target=TRINITY_DN124_c57_g1_i13 21 324;Gap=M87 D33 M217
Contig750	1728	1906	92	-	ID=TRINITY_DN124_c57_g1_i12.path1;Name=TRINITY_DN124_c57_g1_i12;Target=TRINITY_DN124_c57_g1_i12 1 179;Gap=M179
Contig2449	17468	17604	97	-	ID=TRINITY_DN124_c57_g1_i12.path2;Name=TRINITY_DN124_c57_g1_i12;Target=TRINITY_DN124_c57_g1_i12 1 137;Gap=M137
Contig1279	13855	14033	90	-	ID=TRINITY_DN124_c57_g1_i12.path3;Name=TRINITY_DN124_c57_g1_i12;Target=TRINITY_DN124_c57_g1_i12 1 179;Gap=M179
Contig3374	8307	8420	89	-	ID=TRINITY_DN124_c57_g1_i12.path4;Name=TRINITY_DN124_c57_g1_i12;Target=TRINITY_DN124_c57_g1_i12 1 114;Gap=M114
Contig750	1887	1973	77	-	ID=TRINITY_DN124_c61_g2_i1.path1;Name=TRINITY_DN124_c61_g2_i1;Target=TRINITY_DN124_c61_g2_i1 78 167;Gap=M58 I6 M7 D6 M12 I3 M4
Contig711	23139	23503	100	+	ID=TRINITY_DN192_c0_g1_i1.path1;Name=TRINITY_DN192_c0_g1_i1;Target=TRINITY_DN192_c0_g1_i1 1 365;Gap=M365
Contig3386	19722	20494	100	-	ID=TRINITY_DN176_c0_g1_i1.path1;Name=TRINITY_DN176_c0_g1_i1;Target=TRINITY_DN176_c0_g1_i1 1 773;Gap=M773
Contig3386	16630	16726	98	-	ID=TRINITY_DN176_c0_g1_i1.path1;Name=TRINITY_DN176_c0_g1_i1;Target=TRINITY_DN176_c0_g1_i1 774 870;Gap=M97
Contig1965	31592	31637	97	-	ID=TRINITY_DN174_c0_g1_i1.path1;Name=TRINITY_DN174_c0_g1_i1;Target=TRINITY_DN174_c0_g1_i1 2 47;Gap=M46
Contig1965	27550	27634	100	-	ID=TRINITY_DN174_c0_g1_i1.path1;Name=TRINITY_DN174_c0_g1_i1;Target=TRINITY_DN174_c0_g1_i1 48 132;Gap=M85
Contig1965	25803	25835	100	-	ID=TRINITY_DN174_c0_g1_i1.path1;Name=TRINITY_DN174_c0_g1_i1;Target=TRINITY_DN174_c0_g1_i1 133 165;Gap=M33
Contig1965	25595	25744	100	-	ID=TRINITY_DN174_c0_g1_i1.path1;Name=TRINITY_DN174_c0_g1_i1;Target=TRINITY_DN174_c0_g1_i1 166 315;Gap=M150
Contig1965	22928	23204	100	-	ID=TRINITY_DN174_c0_g1_i1.path1;Name=TRINITY_DN174_c0_g1_i1;Target=TRINITY_DN174_c0_g1_i1 316 592;Gap=M277
Contig1161	25690	25924	100	-	ID=TRINITY_DN198_c0_g1_i2.path1;Name=TRINITY_DN198_c0_g1_i2;Target=TRINITY_DN198_c0_g1_i2 1 235;Gap=M235
Contig750	1918	2211	83	-	ID=TRINITY_DN124_c57_g1_i11.path1;Name=TRINITY_DN124_c57_g1_i11;Target=TRINITY_DN124_c57_g1_i11 21 281;Gap=M87 D33 M174
Contig1279	14108	14401	82	-	ID=TRINITY_DN124_c57_g1_i11.path2;Name=TRINITY_DN124_c57_g1_i11;Target=TRINITY_DN124_c57_g1_i11 21 281;Gap=M87 D33 M174
Contig3374	8390	8683	81	-	ID=TRINITY_DN124_c57_g1_i11.path3;Name=TRINITY_DN124_c57_g1_i11;Target=TRINITY_DN124_c57_g1_i11 21 281;Gap=M87 D33 M174
Contig2449	17487	17609	91	-	ID=TRINITY_DN124_c57_g1_i11.path4;Name=TRINITY_DN124_c57_g1_i11;Target=TRINITY_DN124_c57_g1_i11 162 284;Gap=M123
Contig750	1728	1906	93	-	ID=TRINITY_DN124_c57_g1_i15.path1;Name=TRINITY_DN124_c57_g1_i15;Target=TRINITY_DN124_c57_g1_i15 1 179;Gap=M179
Contig3374	8145	8300	96	-	ID=TRINITY_DN124_c57_g1_i15.path2;Name=TRINITY_DN124_c57_g1_i15;Target=TRINITY_DN124_c57_g1_i15 1 156;Gap=M156
Contig1279	13855	14012	94	-	ID=TRINITY_DN124_c57_g1_i15.path3;Name=TRINITY_DN124_c57_g1_i15;Target=TRINITY_DN124_c57_g1_i15 1 158;Gap=M158
Contig2449	17342	17520	87	-	ID=TRINITY_DN124_c57_g1_i15.path4;Name=TRINITY_DN124_c57_g1_i15;Target=TRINITY_DN124_c57_g1_i15 1 179;Gap=M179
Contig1372	50321	50901	98	-	ID=TRINITY_DN182_c0_g1_i1.path1;Name=TRINITY_DN182_c0_g1_i1;Target=TRINITY_DN182_c0_g1_i1 1 581;Gap=M581
Contig2508	286272	286499	100	+	ID=TRINITY_DN195_c0_g1_i1.path1;Name=TRINITY_DN195_c0_g1_i1;Target=TRINITY_DN195_c0_g1_i1 1 228;Gap=M228
Contig2508	286548	286581	100	+	ID=TRINITY_DN195_c0_g1_i1.path1;Name=TRINITY_DN195_c0_g1_i1;Target=TRINITY_DN195_c0_g1_i1 229 262;Gap=M34
Contig2508	293876	294524	100	+	ID=TRINITY_DN195_c0_g1_i1.path1;Name=TRINITY_DN195_c0_g1_i1;Target=TRINITY_DN195_c0_g1_i1 263 911;Gap=M649
Contig2928	20950	21314	100	+	ID=TRINITY_DN186_c0_g1_i1.path1;Name=TRINITY_DN186_c0_g1_i1;Target=TRINITY_DN186_c0_g1_i1 1 365;Gap=M365
Contig2928	36345	36709	100	+	ID=TRINITY_DN186_c0_g1_i1.path2;Name=TRINITY_DN186_c0_g1_i1;Target=TRINITY_DN186_c0_g1_i1 1 365;Gap=M365
Contig2855	10763	12981	100	-	ID=TRINITY_DN185_c0_g1_i1.path1;Name=TRINITY_DN185_c0_g1_i1;Target=TRINITY_DN185_c0_g1_i1 3 2221;Gap=M2219
Contig2402	91945	92188	100	-	ID=TRINITY_DN215_c0_g1_i1.path1;Name=TRINITY_DN215_c0_g1_i1;Target=TRINITY_DN215_c0_g1_i1 1 244;Gap=M244
Contig2402	89170	89310	100	-	ID=TRINITY_DN215_c0_g1_i1.path1;Name=TRINITY_DN215_c0_g1_i1;Target=TRINITY_DN215_c0_g1_i1 245 385;Gap=M141
Contig542	75545	75581	100	-	ID=TRINITY_DN14_c0_g1_i1.path1;Name=TRINITY_DN14_c0_g1_i1;Target=TRINITY_DN14_c0_g1_i1 19 55;Gap=M37
Contig2519	140505	140630	100	+	ID=TRINITY_DN14_c0_g1_i1.path2;Name=TRINITY_DN14_c0_g1_i1;Target=TRINITY_DN14_c0_g1_i1 56 181;Gap=M126
Contig2519	140682	140800	100	+	ID=TRINITY_DN14_c0_g1_i1.path2;Name=TRINITY_DN14_c0_g1_i1;Target=TRINITY_DN14_c0_g1_i1 182 300;Gap=M119
Contig2519	140853	140962	100	+	ID=TRINITY_DN14_c0_g1_i1.path2;Name=TRINITY_DN14_c0_g1_i1;Target=TRINITY_DN14_c0_g1_i1 301 410;Gap=M110
Contig2519	145580	145770	100	+	ID=TRINITY_DN14_c0_g1_i1.path2;Name=TRINITY_DN14_c0_g1_i1;Target=TRINITY_DN14_c0_g1_i1 411 601;Gap=M191
Contig2519	148258	148326	100	+	ID=TRINITY_DN14_c0_g1_i1.path2;Name=TRINITY_DN14_c0_g1_i1;Target=TRINITY_DN14_c0_g1_i1 602 670;Gap=M69
Contig2519	148379	148681	99	+	ID=TRINITY_DN14_c0_g1_i1.path2;Name=TRINITY_DN14_c0_g1_i1;Target=TRINITY_DN14_c0_g1_i1 671 973;Gap=M303
Contig1161	25690	25945	97	-	ID=TRINITY_DN198_c0_g1_i1.path1;Name=TRINITY_DN198_c0_g1_i1;Target=TRINITY_DN198_c0_g1_i1 6 262;Gap=M44 I1 M212
Contig480	847	1063	98	+	ID=TRINITY_DN200_c0_g1_i1.path1;Name=TRINITY_DN200_c0_g1_i1;Target=TRINITY_DN200_c0_g1_i1 1 217;Gap=M217
Contig1783	19135	19351	98	+	ID=TRINITY_DN200_c0_g1_i1.path2;Name=TRINITY_DN200_c0_g1_i1;Target=TRINITY_DN200_c0_g1_i1 1 217;Gap=M217
Contig618	2745	4502	99	-	ID=TRINITY_DN260_c0_g1_i1.path1;Name=TRINITY_DN260_c0_g1_i1;Target=TRINITY_DN260_c0_g1_i1 1 1758;Gap=M1758
Contig3093	6765	7589	100	-	ID=TRINITY_DN245_c0_g1_i1.path1;Name=TRINITY_DN245_c0_g1_i1;Target=TRINITY_DN245_c0_g1_i1 1 825;Gap=M825
Contig7	38285	38612	96	+	ID=TRINITY_DN203_c0_g1_i1.path1;Name=TRINITY_DN203_c0_g1_i1;Target=TRINITY_DN203_c0_g1_i1 1 330;Gap=M166 I2 M162
Contig2377	66476	67930	99	-	ID=TRINITY_DN205_c0_g1_i1.path1;Name=TRINITY_DN205_c0_g1_i1;Target=TRINITY_DN205_c0_g1_i1 1 1455;Gap=M1455
Contig480	847	1063	94	+	ID=TRINITY_DN200_c0_g1_i2.path1;Name=TRINITY_DN200_c0_g1_i2;Target=TRINITY_DN200_c0_g1_i2 1 217;Gap=M217
Contig1783	19135	19351	94	+	ID=TRINITY_DN200_c0_g1_i2.path2;Name=TRINITY_DN200_c0_g1_i2;Target=TRINITY_DN200_c0_g1_i2 1 217;Gap=M217
Contig2151	108818	109006	96	+	ID=TRINITY_DN200_c0_g1_i2.path3;Name=TRINITY_DN200_c0_g1_i2;Target=TRINITY_DN200_c0_g1_i2 29 217;Gap=M189
Contig1279	14192	14401	81	-	ID=TRINITY_DN124_c57_g1_i14.path1;Name=TRINITY_DN124_c57_g1_i14;Target=TRINITY_DN124_c57_g1_i14 21 197;Gap=M87 D33 M90
Contig1279	13961	14128	95	-	ID=TRINITY_DN124_c57_g1_i14.path1;Name=TRINITY_DN124_c57_g1_i14;Target=TRINITY_DN124_c57_g1_i14 198 365;Gap=M168
Contig3374	8306	8683	84	-	ID=TRINITY_DN124_c57_g1_i14.path2;Name=TRINITY_DN124_c57_g1_i14;Target=TRINITY_DN124_c57_g1_i14 21 365;Gap=M87 D33 M258
Contig2449	17427	17630	95	-	ID=TRINITY_DN124_c57_g1_i14.path3;Name=TRINITY_DN124_c57_g1_i14;Target=TRINITY_DN124_c57_g1_i14 162 365;Gap=M204
Contig750	1768	1974	94	-	ID=TRINITY_DN124_c57_g1_i14.path4;Name=TRINITY_DN124_c57_g1_i14;Target=TRINITY_DN124_c57_g1_i14 162 368;Gap=M207
Contig2457	48020	48049	100	+	ID=TRINITY_DN167_c0_g1_i1.path1;Name=TRINITY_DN167_c0_g1_i1;Target=TRINITY_DN167_c0_g1_i1 1 30;Gap=M30
Contig3476	22354	22435	100	+	ID=TRINITY_DN167_c0_g1_i1.path2;Name=TRINITY_DN167_c0_g1_i1;Target=TRINITY_DN167_c0_g1_i1 31 112;Gap=M82
Contig3476	26883	28081	100	+	ID=TRINITY_DN167_c0_g1_i1.path2;Name=TRINITY_DN167_c0_g1_i1;Target=TRINITY_DN167_c0_g1_i1 113 1311;Gap=M1199
Contig828	3629	3869	97	+	ID=TRINITY_DN207_c0_g1_i1.path1;Name=TRINITY_DN207_c0_g1_i1;Target=TRINITY_DN207_c0_g1_i1 1 241;Gap=M241
Contig475	108545	108785	97	-	ID=TRINITY_DN207_c0_g1_i1.path2;Name=TRINITY_DN207_c0_g1_i1;Target=TRINITY_DN207_c0_g1_i1 1 241;Gap=M241
Contig944	42142	42382	97	+	ID=TRINITY_DN207_c0_g1_i1.path3;Name=TRINITY_DN207_c0_g1_i1;Target=TRINITY_DN207_c0_g1_i1 1 241;Gap=M241
Contig1671	286537	286777	97	-	ID=TRINITY_DN207_c0_g1_i1.path4;Name=TRINITY_DN207_c0_g1_i1;Target=TRINITY_DN207_c0_g1_i1 1 241;Gap=M241
Contig3472	35980	36220	97	+	ID=TRINITY_DN207_c0_g1_i1.path5;Name=TRINITY_DN207_c0_g1_i1;Target=TRINITY_DN207_c0_g1_i1 1 241;Gap=M241
Contig410	41512	41586	100	-	ID=TRINITY_DN205_c0_g2_i1.path1;Name=TRINITY_DN205_c0_g2_i1;Target=TRINITY_DN205_c0_g2_i1 6 80;Gap=M75
Contig410	24084	24645	100	-	ID=TRINITY_DN205_c0_g2_i1.path1;Name=TRINITY_DN205_c0_g2_i1;Target=TRINITY_DN205_c0_g2_i1 81 642;Gap=M562
Contig3688	16450	16508	98	+	ID=TRINITY_DN210_c0_g1_i1.path1;Name=TRINITY_DN210_c0_g1_i1;Target=TRINITY_DN210_c0_g1_i1 1 59;Gap=M59
Contig3688	19307	19508	100	+	ID=TRINITY_DN210_c0_g1_i1.path1;Name=TRINITY_DN210_c0_g1_i1;Target=TRINITY_DN210_c0_g1_i1 60 261;Gap=M202
Contig3688	19540	19703	99	+	ID=TRINITY_DN210_c0_g1_i1.path1;Name=TRINITY_DN210_c0_g1_i1;Target=TRINITY_DN210_c0_g1_i1 263 426;Gap=M164
Contig3688	16450	16508	98	+	ID=TRINITY_DN210_c0_g1_i2.path1;Name=TRINITY_DN210_c0_g1_i2;Target=TRINITY_DN210_c0_g1_i2 1 59;Gap=M59
Contig3688	19307	19703	99	+	ID=TRINITY_DN210_c0_g1_i2.path1;Name=TRINITY_DN210_c0_g1_i2;Target=TRINITY_DN210_c0_g1_i2 60 456;Gap=M397
Contig2179	28175	28468	99	+	ID=TRINITY_DN222_c0_g1_i1.path1;Name=TRINITY_DN222_c0_g1_i1;Target=TRINITY_DN222_c0_g1_i1 1 294;Gap=M294
Contig2179	28525	28763	100	+	ID=TRINITY_DN222_c0_g1_i1.path1;Name=TRINITY_DN222_c0_g1_i1;Target=TRINITY_DN222_c0_g1_i1 295 533;Gap=M239
Contig1266	561757	561873	100	-	ID=TRINITY_DN197_c0_g1_i1.path1;Name=TRINITY_DN197_c0_g1_i1;Target=TRINITY_DN197_c0_g1_i1 1 117;Gap=M117
Contig3080	66067	67126	99	+	ID=TRINITY_DN197_c0_g1_i1.path2;Name=TRINITY_DN197_c0_g1_i1;Target=TRINITY_DN197_c0_g1_i1 118 1177;Gap=M1060
Contig2106	120181	120503	97	-	ID=TRINITY_DN240_c0_g1_i1.path1;Name=TRINITY_DN240_c0_g1_i1;Target=TRINITY_DN240_c0_g1_i1 1 325;Gap=M260 I2 M63
Contig3321	11132	11312	100	+	ID=TRINITY_DN201_c0_g1_i1.path1;Name=TRINITY_DN201_c0_g1_i1;Target=TRINITY_DN201_c0_g1_i1 30 210;Gap=M181
Contig3528	139875	140150	100	+	ID=TRINITY_DN250_c0_g1_i1.path1;Name=TRINITY_DN250_c0_g1_i1;Target=TRINITY_DN250_c0_g1_i1 1 276;Gap=M276
Contig1408	67617	68032	100	-	ID=TRINITY_DN241_c0_g1_i1.path1;Name=TRINITY_DN241_c0_g1_i1;Target=TRINITY_DN241_c0_g1_i1 1 416;Gap=M416
Contig1408	62263	62370	100	-	ID=TRINITY_DN241_c0_g1_i1.path1;Name=TRINITY_DN241_c0_g1_i1;Target=TRINITY_DN241_c0_g1_i1 417 524;Gap=M108
Contig1408	62072	62206	100	-	ID=TRINITY_DN241_c0_g1_i1.path1;Name=TRINITY_DN241_c0_g1_i1;Target=TRINITY_DN241_c0_g1_i1 525 659;Gap=M135
Contig1408	49342	49414	100	-	ID=TRINITY_DN241_c0_g1_i1.path1;Name=TRINITY_DN241_c0_g1_i1;Target=TRINITY_DN241_c0_g1_i1 660 732;Gap=M73
Contig1408	49192	49294	100	-	ID=TRINITY_DN241_c0_g1_i1.path1;Name=TRINITY_DN241_c0_g1_i1;Target=TRINITY_DN241_c0_g1_i1 733 835;Gap=M103
Contig3266	15998	16816	100	+	ID=TRINITY_DN229_c0_g1_i1.path1;Name=TRINITY_DN229_c0_g1_i1;Target=TRINITY_DN229_c0_g1_i1 1 819;Gap=M819
Contig3266	28568	28723	100	+	ID=TRINITY_DN229_c0_g1_i1.path1;Name=TRINITY_DN229_c0_g1_i1;Target=TRINITY_DN229_c0_g1_i1 820 975;Gap=M156
Contig1313	70191	70399	96	-	ID=TRINITY_DN202_c0_g1_i1.path1;Name=TRINITY_DN202_c0_g1_i1;Target=TRINITY_DN202_c0_g1_i1 1 209;Gap=M209
Contig1596	90237	90445	95	-	ID=TRINITY_DN202_c0_g1_i1.path2;Name=TRINITY_DN202_c0_g1_i1;Target=TRINITY_DN202_c0_g1_i1 1 209;Gap=M209
Contig1323	164861	166337	99	+	ID=TRINITY_DN225_c0_g1_i1.path1;Name=TRINITY_DN225_c0_g1_i1;Target=TRINITY_DN225_c0_g1_i1 1 1475;Gap=M462 D2 M1013
Contig750	1836	1894	86	-	ID=TRINITY_DN124_c64_g1_i1.path1;Name=TRINITY_DN124_c64_g1_i1;Target=TRINITY_DN124_c64_g1_i1 109 167;Gap=M59
Contig3321	8799	8820	100	+	ID=TRINITY_DN201_c0_g1_i2.path1;Name=TRINITY_DN201_c0_g1_i2;Target=TRINITY_DN201_c0_g1_i2 21 42;Gap=M22
Contig3321	11154	11312	100	+	ID=TRINITY_DN201_c0_g1_i2.path1;Name=TRINITY_DN201_c0_g1_i2;Target=TRINITY_DN201_c0_g1_i2 43 201;Gap=M159
Contig3137	41918	42327	99	-	ID=TRINITY_DN213_c0_g1_i1.path1;Name=TRINITY_DN213_c0_g1_i1;Target=TRINITY_DN213_c0_g1_i1 1 410;Gap=M410
Contig3366	98856	99144	99	+	ID=TRINITY_DN236_c0_g1_i1.path1;Name=TRINITY_DN236_c0_g1_i1;Target=TRINITY_DN236_c0_g1_i1 1 289;Gap=M289
Contig1918	161783	162743	99	-	ID=TRINITY_DN206_c0_g1_i1.path1;Name=TRINITY_DN206_c0_g1_i1;Target=TRINITY_DN206_c0_g1_i1 1 961;Gap=M961
Contig3812	113128	113472	98	-	ID=TRINITY_DN233_c0_g1_i1.path1;Name=TRINITY_DN233_c0_g1_i1;Target=TRINITY_DN233_c0_g1_i1 1 345;Gap=M345
Contig3894	28258	28602	98	+	ID=TRINITY_DN233_c0_g1_i1.path2;Name=TRINITY_DN233_c0_g1_i1;Target=TRINITY_DN233_c0_g1_i1 1 345;Gap=M345
Contig628	6210	6554	97	-	ID=TRINITY_DN233_c0_g1_i1.path3;Name=TRINITY_DN233_c0_g1_i1;Target=TRINITY_DN233_c0_g1_i1 1 345;Gap=M345
Contig803	118615	118957	97	+	ID=TRINITY_DN233_c0_g1_i1.path4;Name=TRINITY_DN233_c0_g1_i1;Target=TRINITY_DN233_c0_g1_i1 1 345;Gap=M305 I2 M38
Contig1388	40783	41237	100	+	ID=TRINITY_DN287_c0_g1_i1.path1;Name=TRINITY_DN287_c0_g1_i1;Target=TRINITY_DN287_c0_g1_i1 1 455;Gap=M455
Contig385	48775	49124	97	+	ID=TRINITY_DN216_c0_g1_i1.path1;Name=TRINITY_DN216_c0_g1_i1;Target=TRINITY_DN216_c0_g1_i1 1 350;Gap=M350
Contig951	108740	110098	98	-	ID=TRINITY_DN208_c0_g1_i1.path1;Name=TRINITY_DN208_c0_g1_i1;Target=TRINITY_DN208_c0_g1_i1 1 1370;Gap=M1280 I11 M79
Contig878	80379	81326	99	-	ID=TRINITY_DN212_c0_g1_i1.path1;Name=TRINITY_DN212_c0_g1_i1;Target=TRINITY_DN212_c0_g1_i1 1 948;Gap=M948
Contig3266	15998	17313	99	+	ID=TRINITY_DN229_c0_g1_i2.path1;Name=TRINITY_DN229_c0_g1_i2;Target=TRINITY_DN229_c0_g1_i2 1 1316;Gap=M1316
Contig2344	71135	72345	99	-	ID=TRINITY_DN211_c0_g1_i1.path1;Name=TRINITY_DN211_c0_g1_i1;Target=TRINITY_DN211_c0_g1_i1 1 1211;Gap=M1211
Contig385	62640	63916	99	+	ID=TRINITY_DN261_c0_g1_i1.path1;Name=TRINITY_DN261_c0_g1_i1;Target=TRINITY_DN261_c0_g1_i1 1 1277;Gap=M1277
Contig3374	8389	8452	87	-	ID=TRINITY_DN124_c74_g1_i1.path1;Name=TRINITY_DN124_c74_g1_i1;Target=TRINITY_DN124_c74_g1_i1 107 170;Gap=M64
Contig1279	14149	14211	87	-	ID=TRINITY_DN124_c74_g1_i1.path2;Name=TRINITY_DN124_c74_g1_i1;Target=TRINITY_DN124_c74_g1_i1 108 170;Gap=M63
Contig1279	14082	14125	88	-	ID=TRINITY_DN124_c74_g1_i1.path3;Name=TRINITY_DN124_c74_g1_i1;Target=TRINITY_DN124_c74_g1_i1 131 174;Gap=M44
Contig53	44464	44694	96	-	ID=TRINITY_DN228_c0_g1_i1.path1;Name=TRINITY_DN228_c0_g1_i1;Target=TRINITY_DN228_c0_g1_i1 4 234;Gap=M231
Contig210	58066	60226	100	+	ID=TRINITY_DN226_c0_g1_i1.path1;Name=TRINITY_DN226_c0_g1_i1;Target=TRINITY_DN226_c0_g1_i1 11 2171;Gap=M2161
Contig1405	224646	224989	99	+	ID=TRINITY_DN231_c0_g1_i1.path1;Name=TRINITY_DN231_c0_g1_i1;Target=TRINITY_DN231_c0_g1_i1 1 344;Gap=M344
Contig3793	17078	17143	100	+	ID=TRINITY_DN232_c0_g1_i1.path1;Name=TRINITY_DN232_c0_g1_i1;Target=TRINITY_DN232_c0_g1_i1 1 66;Gap=M66
Contig3793	26056	26213	100	+	ID=TRINITY_DN232_c0_g1_i1.path1;Name=TRINITY_DN232_c0_g1_i1;Target=TRINITY_DN232_c0_g1_i1 67 224;Gap=M158
Contig2449	17397	17541	67	-	ID=TRINITY_DN124_c60_g2_i1.path1;Name=TRINITY_DN124_c60_g2_i1;Target=TRINITY_DN124_c60_g2_i1 3 159;Gap=M73 I21 M20 I3 M6 D3 M8 D1 M3 D8 M23
Contig2462	16065	16348	99	+	ID=TRINITY_DN230_c0_g1_i1.path1;Name=TRINITY_DN230_c0_g1_i1;Target=TRINITY_DN230_c0_g1_i1 1 284;Gap=M284
Contig4012	196029	196901	99	-	ID=TRINITY_DN273_c0_g1_i1.path1;Name=TRINITY_DN273_c0_g1_i1;Target=TRINITY_DN273_c0_g1_i1 22 894;Gap=M873
Contig3856	135033	135085	100	-	ID=TRINITY_DN217_c0_g1_i1.path1;Name=TRINITY_DN217_c0_g1_i1;Target=TRINITY_DN217_c0_g1_i1 18 70;Gap=M53
Contig3856	134917	134983	100	-	ID=TRINITY_DN217_c0_g1_i1.path1;Name=TRINITY_DN217_c0_g1_i1;Target=TRINITY_DN217_c0_g1_i1 71 137;Gap=M67
Contig3856	134093	134135	100	-	ID=TRINITY_DN217_c0_g1_i1.path1;Name=TRINITY_DN217_c0_g1_i1;Target=TRINITY_DN217_c0_g1_i1 138 180;Gap=M43
Contig3856	133993	134041	100	-	ID=TRINITY_DN217_c0_g1_i1.path1;Name=TRINITY_DN217_c0_g1_i1;Target=TRINITY_DN217_c0_g1_i1 181 229;Gap=M49
Contig3856	131542	131683	100	-	ID=TRINITY_DN217_c0_g1_i1.path1;Name=TRINITY_DN217_c0_g1_i1;Target=TRINITY_DN217_c0_g1_i1 230 371;Gap=M142
Contig3856	130321	130403	100	-	ID=TRINITY_DN217_c0_g1_i1.path1;Name=TRINITY_DN217_c0_g1_i1;Target=TRINITY_DN217_c0_g1_i1 372 454;Gap=M83
Contig3856	130218	130269	100	-	ID=TRINITY_DN217_c0_g1_i1.path1;Name=TRINITY_DN217_c0_g1_i1;Target=TRINITY_DN217_c0_g1_i1 455 506;Gap=M52
Contig3856	117779	117856	100	-	ID=TRINITY_DN217_c0_g1_i1.path1;Name=TRINITY_DN217_c0_g1_i1;Target=TRINITY_DN217_c0_g1_i1 507 584;Gap=M78
Contig3856	117609	117726	100	-	ID=TRINITY_DN217_c0_g1_i1.path1;Name=TRINITY_DN217_c0_g1_i1;Target=TRINITY_DN217_c0_g1_i1 585 702;Gap=M118
Contig3856	115372	115543	99	-	ID=TRINITY_DN217_c0_g1_i1.path1;Name=TRINITY_DN217_c0_g1_i1;Target=TRINITY_DN217_c0_g1_i1 703 874;Gap=M172
Contig3856	115164	115293	100	-	ID=TRINITY_DN217_c0_g1_i1.path1;Name=TRINITY_DN217_c0_g1_i1;Target=TRINITY_DN217_c0_g1_i1 875 1004;Gap=M130
Contig3856	114770	115114	100	-	ID=TRINITY_DN217_c0_g1_i1.path1;Name=TRINITY_DN217_c0_g1_i1;Target=TRINITY_DN217_c0_g1_i1 1005 1349;Gap=M345
Contig1475	17833	18386	100	+	ID=TRINITY_DN248_c0_g1_i1.path1;Name=TRINITY_DN248_c0_g1_i1;Target=TRINITY_DN248_c0_g1_i1 1 554;Gap=M554
Contig3364	136415	136871	100	-	ID=TRINITY_DN224_c0_g1_i1.path1;Name=TRINITY_DN224_c0_g1_i1;Target=TRINITY_DN224_c0_g1_i1 19 475;Gap=M457
Contig3364	132722	133739	100	-	ID=TRINITY_DN224_c0_g1_i1.path1;Name=TRINITY_DN224_c0_g1_i1;Target=TRINITY_DN224_c0_g1_i1 476 1493;Gap=M1018
Contig2520	133189	133747	99	-	ID=TRINITY_DN235_c0_g1_i2.path1;Name=TRINITY_DN235_c0_g1_i2;Target=TRINITY_DN235_c0_g1_i2 1 559;Gap=M559
Contig2520	127930	128005	100	-	ID=TRINITY_DN235_c0_g1_i2.path1;Name=TRINITY_DN235_c0_g1_i2;Target=TRINITY_DN235_c0_g1_i2 560 635;Gap=M76
Contig2520	133205	133747	99	-	ID=TRINITY_DN235_c0_g1_i1.path1;Name=TRINITY_DN235_c0_g1_i1;Target=TRINITY_DN235_c0_g1_i1 1 543;Gap=M543
Contig2520	127930	128005	100	-	ID=TRINITY_DN235_c0_g1_i1.path1;Name=TRINITY_DN235_c0_g1_i1;Target=TRINITY_DN235_c0_g1_i1 544 619;Gap=M76
Contig2481	24344	24567	99	+	ID=TRINITY_DN238_c0_g1_i2.path1;Name=TRINITY_DN238_c0_g1_i2;Target=TRINITY_DN238_c0_g1_i2 1 224;Gap=M224
Contig1959	101525	101589	100	-	ID=TRINITY_DN232_c1_g1_i1.path1;Name=TRINITY_DN232_c1_g1_i1;Target=TRINITY_DN232_c1_g1_i1 1 65;Gap=M65
Contig1946	95231	95299	88	+	ID=TRINITY_DN232_c1_g1_i1.path2;Name=TRINITY_DN232_c1_g1_i1;Target=TRINITY_DN232_c1_g1_i1 66 134;Gap=M69
Contig1946	95365	95797	98	+	ID=TRINITY_DN232_c1_g1_i1.path2;Name=TRINITY_DN232_c1_g1_i1;Target=TRINITY_DN232_c1_g1_i1 150 581;Gap=M298 D1 M134
Contig1676	246970	247491	98	-	ID=TRINITY_DN234_c0_g1_i1.path1;Name=TRINITY_DN234_c0_g1_i1;Target=TRINITY_DN234_c0_g1_i1 1 522;Gap=M522
Contig3407	2225	2341	99	-	ID=TRINITY_DN234_c0_g1_i1.path2;Name=TRINITY_DN234_c0_g1_i1;Target=TRINITY_DN234_c0_g1_i1 523 639;Gap=M117
Contig160	20324	21246	99	-	ID=TRINITY_DN242_c0_g1_i1.path1;Name=TRINITY_DN242_c0_g1_i1;Target=TRINITY_DN242_c0_g1_i1 6 928;Gap=M923
Contig160	7096	7387	100	-	ID=TRINITY_DN242_c0_g1_i1.path1;Name=TRINITY_DN242_c0_g1_i1;Target=TRINITY_DN242_c0_g1_i1 929 1220;Gap=M292
Contig252	36316	36739	98	-	ID=TRINITY_DN219_c0_g1_i1.path1;Name=TRINITY_DN219_c0_g1_i1;Target=TRINITY_DN219_c0_g1_i1 4 427;Gap=M424
Contig3742	10645	11069	98	-	ID=TRINITY_DN219_c0_g1_i1.path2;Name=TRINITY_DN219_c0_g1_i1;Target=TRINITY_DN219_c0_g1_i1 4 427;Gap=M175 D1 M249
Contig1949	46486	46913	97	+	ID=TRINITY_DN219_c0_g1_i1.path3;Name=TRINITY_DN219_c0_g1_i1;Target=TRINITY_DN219_c0_g1_i1 1 427;Gap=M178 D1 M249
Contig3122	64004	64429	97	-	ID=TRINITY_DN219_c0_g1_i1.path4;Name=TRINITY_DN219_c0_g1_i1;Target=TRINITY_DN219_c0_g1_i1 1 427;Gap=M373 I1 M53
Contig984	24465	24891	97	+	ID=TRINITY_DN219_c0_g1_i1.path5;Name=TRINITY_DN219_c0_g1_i1;Target=TRINITY_DN219_c0_g1_i1 1 427;Gap=M427
Contig3166	10760	11247	100	-	ID=TRINITY_DN253_c0_g1_i1.path1;Name=TRINITY_DN253_c0_g1_i1;Target=TRINITY_DN253_c0_g1_i1 1 488;Gap=M488
Contig1806	117190	117384	96	+	ID=TRINITY_DN265_c0_g1_i1.path1;Name=TRINITY_DN265_c0_g1_i1;Target=TRINITY_DN265_c0_g1_i1 1 195;Gap=M195
Contig1733	13509	13552	100	+	ID=TRINITY_DN204_c0_g1_i1.path1;Name=TRINITY_DN204_c0_g1_i1;Target=TRINITY_DN204_c0_g1_i1 31 74;Gap=M44
Contig1733	13608	13652	100	+	ID=TRINITY_DN204_c0_g1_i1.path1;Name=TRINITY_DN204_c0_g1_i1;Target=TRINITY_DN204_c0_g1_i1 75 119;Gap=M45
Contig1733	16725	16835	100	+	ID=TRINITY_DN204_c0_g1_i1.path1;Name=TRINITY_DN204_c0_g1_i1;Target=TRINITY_DN204_c0_g1_i1 120 230;Gap=M111
Contig1733	16881	16962	100	+	ID=TRINITY_DN204_c0_g1_i1.path1;Name=TRINITY_DN204_c0_g1_i1;Target=TRINITY_DN204_c0_g1_i1 231 312;Gap=M82
Contig1733	17155	17284	100	+	ID=TRINITY_DN204_c0_g1_i1.path1;Name=TRINITY_DN204_c0_g1_i1;Target=TRINITY_DN204_c0_g1_i1 313 442;Gap=M130
Contig1733	22331	22437	100	+	ID=TRINITY_DN204_c0_g1_i1.path1;Name=TRINITY_DN204_c0_g1_i1;Target=TRINITY_DN204_c0_g1_i1 443 549;Gap=M107
Contig1733	22558	22803	100	+	ID=TRINITY_DN204_c0_g1_i1.path1;Name=TRINITY_DN204_c0_g1_i1;Target=TRINITY_DN204_c0_g1_i1 550 795;Gap=M246
Contig3566	3003	3136	99	-	ID=TRINITY_DN238_c0_g1_i1.path1;Name=TRINITY_DN238_c0_g1_i1;Target=TRINITY_DN238_c0_g1_i1 14 147;Gap=M134
Contig2481	24472	24567	98	+	ID=TRINITY_DN238_c0_g1_i1.path2;Name=TRINITY_DN238_c0_g1_i1;Target=TRINITY_DN238_c0_g1_i1 148 243;Gap=M96
Contig3166	11224	11602	99	+	ID=TRINITY_DN253_c1_g1_i1.path1;Name=TRINITY_DN253_c1_g1_i1;Target=TRINITY_DN253_c1_g1_i1 1 379;Gap=M379
Contig3166	11648	11679	100	+	ID=TRINITY_DN253_c1_g1_i1.path1;Name=TRINITY_DN253_c1_g1_i1;Target=TRINITY_DN253_c1_g1_i1 380 411;Gap=M32
Contig3374	8436	8579	81	+	ID=TRINITY_DN124_c58_g1_i1.path1;Name=TRINITY_DN124_c58_g1_i1;Target=TRINITY_DN124_c58_g1_i1 6 149;Gap=M144
Contig750	1960	2107	81	+	ID=TRINITY_DN124_c58_g1_i1.path2;Name=TRINITY_DN124_c58_g1_i1;Target=TRINITY_DN124_c58_g1_i1 2 149;Gap=M148
Contig1279	14150	14297	81	+	ID=TRINITY_DN124_c58_g1_i1.path3;Name=TRINITY_DN124_c58_g1_i1;Target=TRINITY_DN124_c58_g1_i1 2 149;Gap=M148
Contig2449	17670	17742	87	+	ID=TRINITY_DN124_c58_g1_i1.path4;Name=TRINITY_DN124_c58_g1_i1;Target=TRINITY_DN124_c58_g1_i1 77 149;Gap=M73
Contig1086	41823	41907	100	+	ID=TRINITY_DN244_c0_g1_i2.path1;Name=TRINITY_DN244_c0_g1_i2;Target=TRINITY_DN244_c0_g1_i2 1 85;Gap=M85
Contig1086	40657	40719	100	-	ID=TRINITY_DN244_c0_g1_i2.path2;Name=TRINITY_DN244_c0_g1_i2;Target=TRINITY_DN244_c0_g1_i2 86 148;Gap=M63
Contig1086	35398	35472	100	-	ID=TRINITY_DN244_c0_g1_i2.path2;Name=TRINITY_DN244_c0_g1_i2;Target=TRINITY_DN244_c0_g1_i2 149 223;Gap=M75
Contig1086	25100	25202	100	-	ID=TRINITY_DN244_c0_g1_i2.path2;Name=TRINITY_DN244_c0_g1_i2;Target=TRINITY_DN244_c0_g1_i2 224 326;Gap=M103
Contig1086	24175	24287	100	-	ID=TRINITY_DN244_c0_g1_i2.path2;Name=TRINITY_DN244_c0_g1_i2;Target=TRINITY_DN244_c0_g1_i2 327 439;Gap=M113
Contig1086	11758	11923	100	-	ID=TRINITY_DN244_c0_g1_i2.path2;Name=TRINITY_DN244_c0_g1_i2;Target=TRINITY_DN244_c0_g1_i2 440 605;Gap=M166
Contig1086	9567	9900	100	-	ID=TRINITY_DN244_c0_g1_i2.path2;Name=TRINITY_DN244_c0_g1_i2;Target=TRINITY_DN244_c0_g1_i2 606 939;Gap=M334
Contig3255	489591	489854	98	-	ID=TRINITY_DN214_c0_g1_i1.path1;Name=TRINITY_DN214_c0_g1_i1;Target=TRINITY_DN214_c0_g1_i1 1 265;Gap=M142 I1 M122
Contig3722	478052	478305	99	+	ID=TRINITY_DN214_c0_g1_i1.path2;Name=TRINITY_DN214_c0_g1_i1;Target=TRINITY_DN214_c0_g1_i1 1 253;Gap=M134 D1 M119
Contig1327	395829	396512	99	+	ID=TRINITY_DN262_c0_g1_i2.path1;Name=TRINITY_DN262_c0_g1_i2;Target=TRINITY_DN262_c0_g1_i2 1 684;Gap=M684
Contig3940	1469	1763	100	-	ID=TRINITY_DN246_c0_g1_i1.path1;Name=TRINITY_DN246_c0_g1_i1;Target=TRINITY_DN246_c0_g1_i1 1 295;Gap=M295
Contig2701	763	901	100	+	ID=TRINITY_DN246_c0_g1_i1.path2;Name=TRINITY_DN246_c0_g1_i1;Target=TRINITY_DN246_c0_g1_i1 296 434;Gap=M139
Contig2701	6611	7776	100	+	ID=TRINITY_DN246_c0_g1_i1.path2;Name=TRINITY_DN246_c0_g1_i1;Target=TRINITY_DN246_c0_g1_i1 435 1600;Gap=M1166
Contig1617	141510	141744	99	+	ID=TRINITY_DN254_c0_g1_i1.path1;Name=TRINITY_DN254_c0_g1_i1;Target=TRINITY_DN254_c0_g1_i1 1 235;Gap=M235
Contig3117	42977	43194	99	+	ID=TRINITY_DN255_c0_g1_i1.path1;Name=TRINITY_DN255_c0_g1_i1;Target=TRINITY_DN255_c0_g1_i1 1 218;Gap=M218
Contig3921	16216	16433	99	-	ID=TRINITY_DN252_c0_g1_i1.path1;Name=TRINITY_DN252_c0_g1_i1;Target=TRINITY_DN252_c0_g1_i1 1 218;Gap=M218
Contig3921	9163	9315	100	-	ID=TRINITY_DN252_c0_g1_i1.path1;Name=TRINITY_DN252_c0_g1_i1;Target=TRINITY_DN252_c0_g1_i1 219 371;Gap=M153
Contig3921	6225	6354	100	-	ID=TRINITY_DN252_c0_g1_i1.path1;Name=TRINITY_DN252_c0_g1_i1;Target=TRINITY_DN252_c0_g1_i1 372 501;Gap=M130
Contig3921	3630	3870	100	-	ID=TRINITY_DN252_c0_g1_i1.path1;Name=TRINITY_DN252_c0_g1_i1;Target=TRINITY_DN252_c0_g1_i1 502 742;Gap=M241
Contig3921	1499	1732	100	-	ID=TRINITY_DN252_c0_g1_i1.path1;Name=TRINITY_DN252_c0_g1_i1;Target=TRINITY_DN252_c0_g1_i1 743 976;Gap=M234
Contig2000	183940	184516	100	-	ID=TRINITY_DN251_c0_g1_i1.path1;Name=TRINITY_DN251_c0_g1_i1;Target=TRINITY_DN251_c0_g1_i1 18 594;Gap=M577
Contig3265	12627	12855	100	+	ID=TRINITY_DN278_c0_g1_i1.path1;Name=TRINITY_DN278_c0_g1_i1;Target=TRINITY_DN278_c0_g1_i1 1 229;Gap=M229
Contig3265	12907	12987	100	+	ID=TRINITY_DN278_c0_g1_i1.path1;Name=TRINITY_DN278_c0_g1_i1;Target=TRINITY_DN278_c0_g1_i1 230 310;Gap=M81
Contig3265	15703	15774	100	+	ID=TRINITY_DN278_c0_g1_i1.path1;Name=TRINITY_DN278_c0_g1_i1;Target=TRINITY_DN278_c0_g1_i1 311 382;Gap=M72
Contig3265	15867	15916	100	+	ID=TRINITY_DN278_c0_g1_i1.path1;Name=TRINITY_DN278_c0_g1_i1;Target=TRINITY_DN278_c0_g1_i1 383 432;Gap=M50
Contig1664	57060	57088	100	-	ID=TRINITY_DN120_c0_g1_i1.path1;Name=TRINITY_DN120_c0_g1_i1;Target=TRINITY_DN120_c0_g1_i1 24 52;Gap=M29
Contig2000	342132	342366	100	+	ID=TRINITY_DN120_c0_g1_i1.path2;Name=TRINITY_DN120_c0_g1_i1;Target=TRINITY_DN120_c0_g1_i1 53 287;Gap=M235
Contig2000	343824	343972	100	+	ID=TRINITY_DN120_c0_g1_i1.path2;Name=TRINITY_DN120_c0_g1_i1;Target=TRINITY_DN120_c0_g1_i1 288 436;Gap=M149
Contig2000	344025	345116	100	+	ID=TRINITY_DN120_c0_g1_i1.path2;Name=TRINITY_DN120_c0_g1_i1;Target=TRINITY_DN120_c0_g1_i1 437 1528;Gap=M1092
Contig3254	144855	145219	100	-	ID=TRINITY_DN223_c0_g1_i1.path1;Name=TRINITY_DN223_c0_g1_i1;Target=TRINITY_DN223_c0_g1_i1 1 365;Gap=M365
Contig3254	125437	127081	100	-	ID=TRINITY_DN223_c0_g1_i1.path1;Name=TRINITY_DN223_c0_g1_i1;Target=TRINITY_DN223_c0_g1_i1 366 2010;Gap=M1645
Contig1455	131976	132038	100	-	ID=TRINITY_DN258_c0_g1_i1.path1;Name=TRINITY_DN258_c0_g1_i1;Target=TRINITY_DN258_c0_g1_i1 91 153;Gap=M63
Contig1455	131742	131928	100	-	ID=TRINITY_DN258_c0_g1_i1.path1;Name=TRINITY_DN258_c0_g1_i1;Target=TRINITY_DN258_c0_g1_i1 154 340;Gap=M187
Contig1455	131184	131330	100	-	ID=TRINITY_DN258_c0_g1_i1.path1;Name=TRINITY_DN258_c0_g1_i1;Target=TRINITY_DN258_c0_g1_i1 341 487;Gap=M147
Contig1455	129102	129305	100	-	ID=TRINITY_DN258_c0_g1_i1.path1;Name=TRINITY_DN258_c0_g1_i1;Target=TRINITY_DN258_c0_g1_i1 488 691;Gap=M204
Contig1455	128839	129006	100	-	ID=TRINITY_DN258_c0_g1_i1.path1;Name=TRINITY_DN258_c0_g1_i1;Target=TRINITY_DN258_c0_g1_i1 692 859;Gap=M168
Contig1455	128715	128791	100	-	ID=TRINITY_DN258_c0_g1_i1.path1;Name=TRINITY_DN258_c0_g1_i1;Target=TRINITY_DN258_c0_g1_i1 860 936;Gap=M77
Contig1455	126621	126845	100	-	ID=TRINITY_DN258_c0_g1_i1.path1;Name=TRINITY_DN258_c0_g1_i1;Target=TRINITY_DN258_c0_g1_i1 937 1161;Gap=M225
Contig1455	124167	124367	100	-	ID=TRINITY_DN258_c0_g1_i1.path1;Name=TRINITY_DN258_c0_g1_i1;Target=TRINITY_DN258_c0_g1_i1 1162 1362;Gap=M201
Contig1586	158221	158693	99	-	ID=TRINITY_DN259_c0_g1_i1.path1;Name=TRINITY_DN259_c0_g1_i1;Target=TRINITY_DN259_c0_g1_i1 1 473;Gap=M473
Contig281	17563	17813	99	-	ID=TRINITY_DN264_c0_g1_i1.path1;Name=TRINITY_DN264_c0_g1_i1;Target=TRINITY_DN264_c0_g1_i1 1 251;Gap=M251
Contig1327	395829	396436	99	+	ID=TRINITY_DN262_c0_g1_i1.path1;Name=TRINITY_DN262_c0_g1_i1;Target=TRINITY_DN262_c0_g1_i1 1 608;Gap=M608
Contig1327	8351	8416	100	-	ID=TRINITY_DN262_c0_g1_i1.path2;Name=TRINITY_DN262_c0_g1_i1;Target=TRINITY_DN262_c0_g1_i1 609 674;Gap=M66
Contig1455	131976	132038	100	-	ID=TRINITY_DN258_c0_g1_i2.path1;Name=TRINITY_DN258_c0_g1_i2;Target=TRINITY_DN258_c0_g1_i2 109 171;Gap=M63
Contig1455	131742	131928	100	-	ID=TRINITY_DN258_c0_g1_i2.path1;Name=TRINITY_DN258_c0_g1_i2;Target=TRINITY_DN258_c0_g1_i2 172 358;Gap=M187
Contig1455	131184	131330	100	-	ID=TRINITY_DN258_c0_g1_i2.path1;Name=TRINITY_DN258_c0_g1_i2;Target=TRINITY_DN258_c0_g1_i2 359 505;Gap=M147
Contig1455	129102	129305	100	-	ID=TRINITY_DN258_c0_g1_i2.path1;Name=TRINITY_DN258_c0_g1_i2;Target=TRINITY_DN258_c0_g1_i2 506 709;Gap=M204
Contig1455	128839	129006	100	-	ID=TRINITY_DN258_c0_g1_i2.path1;Name=TRINITY_DN258_c0_g1_i2;Target=TRINITY_DN258_c0_g1_i2 710 877;Gap=M168
Contig1455	128715	128791	100	-	ID=TRINITY_DN258_c0_g1_i2.path1;Name=TRINITY_DN258_c0_g1_i2;Target=TRINITY_DN258_c0_g1_i2 878 954;Gap=M77
Contig1455	126621	126845	100	-	ID=TRINITY_DN258_c0_g1_i2.path1;Name=TRINITY_DN258_c0_g1_i2;Target=TRINITY_DN258_c0_g1_i2 955 1179;Gap=M225
Contig1455	124167	124367	100	-	ID=TRINITY_DN258_c0_g1_i2.path1;Name=TRINITY_DN258_c0_g1_i2;Target=TRINITY_DN258_c0_g1_i2 1180 1380;Gap=M201
Contig3803	59746	60031	100	-	ID=TRINITY_DN293_c0_g1_i1.path1;Name=TRINITY_DN293_c0_g1_i1;Target=TRINITY_DN293_c0_g1_i1 1 286;Gap=M286
Contig3803	43289	43373	100	-	ID=TRINITY_DN293_c0_g1_i1.path1;Name=TRINITY_DN293_c0_g1_i1;Target=TRINITY_DN293_c0_g1_i1 287 371;Gap=M85
Contig3803	40723	41381	100	-	ID=TRINITY_DN293_c0_g1_i1.path1;Name=TRINITY_DN293_c0_g1_i1;Target=TRINITY_DN293_c0_g1_i1 372 1030;Gap=M659
Contig2069	104418	104652	100	-	ID=TRINITY_DN292_c0_g1_i1.path1;Name=TRINITY_DN292_c0_g1_i1;Target=TRINITY_DN292_c0_g1_i1 22 256;Gap=M235
Contig1871	14754	15007	93	+	ID=TRINITY_DN294_c0_g1_i1.path1;Name=TRINITY_DN294_c0_g1_i1;Target=TRINITY_DN294_c0_g1_i1 1 254;Gap=M254
Contig2339	191421	191627	96	+	ID=TRINITY_DN294_c0_g1_i1.path2;Name=TRINITY_DN294_c0_g1_i1;Target=TRINITY_DN294_c0_g1_i1 74 280;Gap=M207
Contig1566	145827	146107	98	+	ID=TRINITY_DN269_c0_g1_i1.path1;Name=TRINITY_DN269_c0_g1_i1;Target=TRINITY_DN269_c0_g1_i1 2 282;Gap=M281
Contig2972	41481	41761	98	-	ID=TRINITY_DN269_c0_g1_i1.path2;Name=TRINITY_DN269_c0_g1_i1;Target=TRINITY_DN269_c0_g1_i1 2 282;Gap=M281
Contig2972	53753	54033	98	+	ID=TRINITY_DN269_c0_g1_i1.path3;Name=TRINITY_DN269_c0_g1_i1;Target=TRINITY_DN269_c0_g1_i1 2 282;Gap=M281
Contig3315	9580	9860	98	-	ID=TRINITY_DN269_c0_g1_i1.path4;Name=TRINITY_DN269_c0_g1_i1;Target=TRINITY_DN269_c0_g1_i1 2 282;Gap=M281
Contig88	82892	83010	100	+	ID=TRINITY_DN270_c0_g1_i1.path1;Name=TRINITY_DN270_c0_g1_i1;Target=TRINITY_DN270_c0_g1_i1 1 119;Gap=M119
Contig88	83052	83307	100	+	ID=TRINITY_DN270_c0_g1_i1.path1;Name=TRINITY_DN270_c0_g1_i1;Target=TRINITY_DN270_c0_g1_i1 120 375;Gap=M256
Contig88	86598	86666	100	+	ID=TRINITY_DN270_c0_g1_i1.path1;Name=TRINITY_DN270_c0_g1_i1;Target=TRINITY_DN270_c0_g1_i1 376 444;Gap=M69
Contig88	86720	86824	100	+	ID=TRINITY_DN270_c0_g1_i1.path1;Name=TRINITY_DN270_c0_g1_i1;Target=TRINITY_DN270_c0_g1_i1 445 549;Gap=M105
Contig88	86869	86928	100	+	ID=TRINITY_DN270_c0_g1_i1.path1;Name=TRINITY_DN270_c0_g1_i1;Target=TRINITY_DN270_c0_g1_i1 550 609;Gap=M60
Contig88	86985	87089	100	+	ID=TRINITY_DN270_c0_g1_i1.path1;Name=TRINITY_DN270_c0_g1_i1;Target=TRINITY_DN270_c0_g1_i1 610 714;Gap=M105
Contig88	87138	87243	100	+	ID=TRINITY_DN270_c0_g1_i1.path1;Name=TRINITY_DN270_c0_g1_i1;Target=TRINITY_DN270_c0_g1_i1 715 820;Gap=M106
Contig88	91344	91424	100	+	ID=TRINITY_DN270_c0_g1_i1.path1;Name=TRINITY_DN270_c0_g1_i1;Target=TRINITY_DN270_c0_g1_i1 821 901;Gap=M81
Contig88	91483	91685	100	+	ID=TRINITY_DN270_c0_g1_i1.path1;Name=TRINITY_DN270_c0_g1_i1;Target=TRINITY_DN270_c0_g1_i1 902 1104;Gap=M203
Contig88	91950	92085	100	+	ID=TRINITY_DN270_c0_g1_i1.path1;Name=TRINITY_DN270_c0_g1_i1;Target=TRINITY_DN270_c0_g1_i1 1105 1240;Gap=M136
Contig88	92142	92249	100	+	ID=TRINITY_DN270_c0_g1_i1.path1;Name=TRINITY_DN270_c0_g1_i1;Target=TRINITY_DN270_c0_g1_i1 1241 1348;Gap=M108
Contig88	93556	93706	100	+	ID=TRINITY_DN270_c0_g1_i1.path1;Name=TRINITY_DN270_c0_g1_i1;Target=TRINITY_DN270_c0_g1_i1 1349 1499;Gap=M151
Contig88	96176	96344	100	+	ID=TRINITY_DN270_c0_g1_i1.path1;Name=TRINITY_DN270_c0_g1_i1;Target=TRINITY_DN270_c0_g1_i1 1500 1668;Gap=M169
Contig88	99225	99443	100	+	ID=TRINITY_DN270_c0_g1_i1.path1;Name=TRINITY_DN270_c0_g1_i1;Target=TRINITY_DN270_c0_g1_i1 1669 1887;Gap=M219
Contig88	104706	104913	100	+	ID=TRINITY_DN270_c0_g1_i1.path1;Name=TRINITY_DN270_c0_g1_i1;Target=TRINITY_DN270_c0_g1_i1 1888 2095;Gap=M208
Contig1628	101548	101892	100	-	ID=TRINITY_DN270_c0_g1_i1.path2;Name=TRINITY_DN270_c0_g1_i1;Target=TRINITY_DN270_c0_g1_i1 2096 2440;Gap=M345
Contig1565	4412	4643	99	-	ID=TRINITY_DN276_c0_g1_i1.path1;Name=TRINITY_DN276_c0_g1_i1;Target=TRINITY_DN276_c0_g1_i1 1 232;Gap=M232
Contig3490	280247	280478	99	-	ID=TRINITY_DN276_c0_g1_i1.path2;Name=TRINITY_DN276_c0_g1_i1;Target=TRINITY_DN276_c0_g1_i1 1 232;Gap=M232
Contig3192	10910	11137	98	+	ID=TRINITY_DN276_c0_g1_i1.path3;Name=TRINITY_DN276_c0_g1_i1;Target=TRINITY_DN276_c0_g1_i1 1 228;Gap=M228
Contig1327	152285	152636	99	+	ID=TRINITY_DN267_c0_g1_i1.path1;Name=TRINITY_DN267_c0_g1_i1;Target=TRINITY_DN267_c0_g1_i1 1 352;Gap=M352
Contig1327	154538	155060	100	+	ID=TRINITY_DN267_c0_g1_i1.path1;Name=TRINITY_DN267_c0_g1_i1;Target=TRINITY_DN267_c0_g1_i1 353 875;Gap=M523
Contig1327	155780	155941	100	+	ID=TRINITY_DN267_c0_g1_i1.path1;Name=TRINITY_DN267_c0_g1_i1;Target=TRINITY_DN267_c0_g1_i1 876 1037;Gap=M162
Contig1327	158486	158726	99	+	ID=TRINITY_DN267_c0_g1_i1.path1;Name=TRINITY_DN267_c0_g1_i1;Target=TRINITY_DN267_c0_g1_i1 1038 1278;Gap=M241
Contig1798	238533	239140	100	-	ID=TRINITY_DN291_c0_g1_i1.path1;Name=TRINITY_DN291_c0_g1_i1;Target=TRINITY_DN291_c0_g1_i1 24 631;Gap=M608
Contig2449	17490	17593	86	-	ID=TRINITY_DN124_c71_g1_i1.path1;Name=TRINITY_DN124_c71_g1_i1;Target=TRINITY_DN124_c71_g1_i1 88 191;Gap=M104
Contig750	1813	1916	84	-	ID=TRINITY_DN124_c71_g1_i1.path2;Name=TRINITY_DN124_c71_g1_i1;Target=TRINITY_DN124_c71_g1_i1 88 191;Gap=M104
Contig1495	122911	123631	100	+	ID=TRINITY_DN279_c0_g1_i1.path1;Name=TRINITY_DN279_c0_g1_i1;Target=TRINITY_DN279_c0_g1_i1 15 735;Gap=M721
Contig2348	84488	84882	100	+	ID=TRINITY_DN289_c0_g1_i1.path1;Name=TRINITY_DN289_c0_g1_i1;Target=TRINITY_DN289_c0_g1_i1 1 395;Gap=M395
Contig2348	85046	85440	100	+	ID=TRINITY_DN289_c0_g1_i1.path2;Name=TRINITY_DN289_c0_g1_i1;Target=TRINITY_DN289_c0_g1_i1 1 395;Gap=M395
Contig2348	85976	86370	100	+	ID=TRINITY_DN289_c0_g1_i1.path3;Name=TRINITY_DN289_c0_g1_i1;Target=TRINITY_DN289_c0_g1_i1 1 395;Gap=M395
Contig912	112563	112794	96	-	ID=TRINITY_DN290_c0_g1_i1.path1;Name=TRINITY_DN290_c0_g1_i1;Target=TRINITY_DN290_c0_g1_i1 1 232;Gap=M155 D1 M70 I1 M6
Contig912	115203	115434	96	-	ID=TRINITY_DN290_c0_g1_i1.path2;Name=TRINITY_DN290_c0_g1_i1;Target=TRINITY_DN290_c0_g1_i1 1 232;Gap=M155 D1 M70 I1 M6
Contig912	117888	118119	96	-	ID=TRINITY_DN290_c0_g1_i1.path3;Name=TRINITY_DN290_c0_g1_i1;Target=TRINITY_DN290_c0_g1_i1 1 232;Gap=M155 D1 M70 I1 M6
Contig912	120528	120759	96	-	ID=TRINITY_DN290_c0_g1_i1.path4;Name=TRINITY_DN290_c0_g1_i1;Target=TRINITY_DN290_c0_g1_i1 1 232;Gap=M155 D1 M70 I1 M6
Contig912	123213	123444	96	-	ID=TRINITY_DN290_c0_g1_i1.path5;Name=TRINITY_DN290_c0_g1_i1;Target=TRINITY_DN290_c0_g1_i1 1 232;Gap=M155 D1 M70 I1 M6
Contig45	28602	28678	100	+	ID=TRINITY_DN308_c0_g1_i1.path1;Name=TRINITY_DN308_c0_g1_i1;Target=TRINITY_DN308_c0_g1_i1 1 77;Gap=M77
Contig2678	1011	1395	100	+	ID=TRINITY_DN308_c0_g1_i1.path2;Name=TRINITY_DN308_c0_g1_i1;Target=TRINITY_DN308_c0_g1_i1 78 462;Gap=M385
Contig2492	74430	74654	100	+	ID=TRINITY_DN285_c0_g1_i1.path1;Name=TRINITY_DN285_c0_g1_i1;Target=TRINITY_DN285_c0_g1_i1 1 225;Gap=M225
Contig1560	162384	162608	98	+	ID=TRINITY_DN285_c0_g1_i1.path2;Name=TRINITY_DN285_c0_g1_i1;Target=TRINITY_DN285_c0_g1_i1 1 225;Gap=M225
Contig3241	46057	47204	100	+	ID=TRINITY_DN280_c0_g1_i1.path1;Name=TRINITY_DN280_c0_g1_i1;Target=TRINITY_DN280_c0_g1_i1 28 1175;Gap=M1148
Contig197	7389	8305	99	-	ID=TRINITY_DN297_c0_g1_i1.path1;Name=TRINITY_DN297_c0_g1_i1;Target=TRINITY_DN297_c0_g1_i1 1 916;Gap=M19 D1 M897
Contig3254	125437	127083	100	-	ID=TRINITY_DN223_c0_g1_i2.path1;Name=TRINITY_DN223_c0_g1_i2;Target=TRINITY_DN223_c0_g1_i2 250 1896;Gap=M1647
Contig1959	151319	151410	100	-	ID=TRINITY_DN271_c0_g1_i1.path1;Name=TRINITY_DN271_c0_g1_i1;Target=TRINITY_DN271_c0_g1_i1 18 109;Gap=M92
Contig1959	151063	151268	100	-	ID=TRINITY_DN271_c0_g1_i1.path1;Name=TRINITY_DN271_c0_g1_i1;Target=TRINITY_DN271_c0_g1_i1 110 315;Gap=M206
Contig1959	149850	150029	100	-	ID=TRINITY_DN271_c0_g1_i1.path1;Name=TRINITY_DN271_c0_g1_i1;Target=TRINITY_DN271_c0_g1_i1 316 495;Gap=M180
Contig1959	149734	149797	100	-	ID=TRINITY_DN271_c0_g1_i1.path1;Name=TRINITY_DN271_c0_g1_i1;Target=TRINITY_DN271_c0_g1_i1 496 559;Gap=M64
Contig1959	149228	149331	100	-	ID=TRINITY_DN271_c0_g1_i1.path1;Name=TRINITY_DN271_c0_g1_i1;Target=TRINITY_DN271_c0_g1_i1 560 663;Gap=M104
Contig1959	148003	148097	100	-	ID=TRINITY_DN271_c0_g1_i1.path1;Name=TRINITY_DN271_c0_g1_i1;Target=TRINITY_DN271_c0_g1_i1 664 758;Gap=M95
Contig1959	147518	147951	100	-	ID=TRINITY_DN271_c0_g1_i1.path1;Name=TRINITY_DN271_c0_g1_i1;Target=TRINITY_DN271_c0_g1_i1 759 1192;Gap=M434
Contig3987	4128	4391	100	+	ID=TRINITY_DN340_c0_g1_i1.path1;Name=TRINITY_DN340_c0_g1_i1;Target=TRINITY_DN340_c0_g1_i1 1 264;Gap=M264
Contig3314	50552	50872	99	-	ID=TRINITY_DN364_c0_g1_i1.path1;Name=TRINITY_DN364_c0_g1_i1;Target=TRINITY_DN364_c0_g1_i1 1 321;Gap=M321
Contig4024	9012	9332	99	-	ID=TRINITY_DN364_c0_g1_i1.path2;Name=TRINITY_DN364_c0_g1_i1;Target=TRINITY_DN364_c0_g1_i1 1 321;Gap=M321
Contig3060	19256	19576	98	-	ID=TRINITY_DN364_c0_g1_i1.path3;Name=TRINITY_DN364_c0_g1_i1;Target=TRINITY_DN364_c0_g1_i1 1 321;Gap=M321
Contig3314	71985	72305	98	+	ID=TRINITY_DN364_c0_g1_i1.path4;Name=TRINITY_DN364_c0_g1_i1;Target=TRINITY_DN364_c0_g1_i1 1 321;Gap=M321
Contig3494	57972	58107	100	+	ID=TRINITY_DN388_c0_g1_i1.path1;Name=TRINITY_DN388_c0_g1_i1;Target=TRINITY_DN388_c0_g1_i1 1 136;Gap=M136
Contig3494	63626	63704	100	+	ID=TRINITY_DN388_c0_g1_i1.path1;Name=TRINITY_DN388_c0_g1_i1;Target=TRINITY_DN388_c0_g1_i1 137 215;Gap=M79
Contig1118	65793	66190	99	-	ID=TRINITY_DN304_c0_g1_i1.path1;Name=TRINITY_DN304_c0_g1_i1;Target=TRINITY_DN304_c0_g1_i1 2 399;Gap=M398
Contig3374	8251	8402	84	-	ID=TRINITY_DN124_c32_g1_i1.path1;Name=TRINITY_DN124_c32_g1_i1;Target=TRINITY_DN124_c32_g1_i1 51 208;Gap=M100 I6 M52
Contig750	1815	1979	84	-	ID=TRINITY_DN124_c32_g1_i1.path2;Name=TRINITY_DN124_c32_g1_i1;Target=TRINITY_DN124_c32_g1_i1 44 208;Gap=M165
Contig1279	14086	14227	85	-	ID=TRINITY_DN124_c32_g1_i1.path3;Name=TRINITY_DN124_c32_g1_i1;Target=TRINITY_DN124_c32_g1_i1 49 190;Gap=M142
Contig2449	17366	17530	81	-	ID=TRINITY_DN124_c32_g1_i1.path4;Name=TRINITY_DN124_c32_g1_i1;Target=TRINITY_DN124_c32_g1_i1 44 208;Gap=M165
Contig3374	8411	8509	85	-	ID=TRINITY_DN124_c32_g1_i1.path5;Name=TRINITY_DN124_c32_g1_i1;Target=TRINITY_DN124_c32_g1_i1 49 147;Gap=M99
Contig487	32432	32453	100	-	ID=TRINITY_DN314_c0_g1_i1.path1;Name=TRINITY_DN314_c0_g1_i1;Target=TRINITY_DN314_c0_g1_i1 1 22;Gap=M22
Contig487	30578	30867	100	-	ID=TRINITY_DN314_c0_g1_i1.path1;Name=TRINITY_DN314_c0_g1_i1;Target=TRINITY_DN314_c0_g1_i1 23 312;Gap=M290
Contig2620	126302	126691	100	-	ID=TRINITY_DN300_c0_g1_i1.path1;Name=TRINITY_DN300_c0_g1_i1;Target=TRINITY_DN300_c0_g1_i1 1 390;Gap=M390
Contig1086	40657	40720	100	-	ID=TRINITY_DN244_c0_g1_i1.path1;Name=TRINITY_DN244_c0_g1_i1;Target=TRINITY_DN244_c0_g1_i1 924 987;Gap=M64
Contig1086	35398	35472	100	-	ID=TRINITY_DN244_c0_g1_i1.path1;Name=TRINITY_DN244_c0_g1_i1;Target=TRINITY_DN244_c0_g1_i1 988 1062;Gap=M75
Contig1086	25100	25202	100	-	ID=TRINITY_DN244_c0_g1_i1.path1;Name=TRINITY_DN244_c0_g1_i1;Target=TRINITY_DN244_c0_g1_i1 1063 1165;Gap=M103
Contig1086	24175	24287	100	-	ID=TRINITY_DN244_c0_g1_i1.path1;Name=TRINITY_DN244_c0_g1_i1;Target=TRINITY_DN244_c0_g1_i1 1166 1278;Gap=M113
Contig1086	11758	11923	100	-	ID=TRINITY_DN244_c0_g1_i1.path1;Name=TRINITY_DN244_c0_g1_i1;Target=TRINITY_DN244_c0_g1_i1 1279 1444;Gap=M166
Contig1086	9567	9900	100	-	ID=TRINITY_DN244_c0_g1_i1.path1;Name=TRINITY_DN244_c0_g1_i1;Target=TRINITY_DN244_c0_g1_i1 1445 1778;Gap=M334
Contig2440	48632	49103	100	+	ID=TRINITY_DN244_c0_g1_i1.path2;Name=TRINITY_DN244_c0_g1_i1;Target=TRINITY_DN244_c0_g1_i1 23 494;Gap=M472
Contig2440	52920	52983	100	+	ID=TRINITY_DN244_c0_g1_i1.path2;Name=TRINITY_DN244_c0_g1_i1;Target=TRINITY_DN244_c0_g1_i1 495 558;Gap=M64
Contig2440	55265	55376	100	+	ID=TRINITY_DN244_c0_g1_i1.path2;Name=TRINITY_DN244_c0_g1_i1;Target=TRINITY_DN244_c0_g1_i1 559 670;Gap=M112
Contig787	55473	56168	99	+	ID=TRINITY_DN322_c0_g1_i1.path1;Name=TRINITY_DN322_c0_g1_i1;Target=TRINITY_DN322_c0_g1_i1 1 695;Gap=M24 D1 M671
Contig787	56837	56888	100	+	ID=TRINITY_DN322_c0_g1_i1.path1;Name=TRINITY_DN322_c0_g1_i1;Target=TRINITY_DN322_c0_g1_i1 696 747;Gap=M52
Contig2687	42909	43604	98	+	ID=TRINITY_DN322_c0_g1_i1.path2;Name=TRINITY_DN322_c0_g1_i1;Target=TRINITY_DN322_c0_g1_i1 1 695;Gap=M24 D1 M671
Contig2687	44273	44324	100	+	ID=TRINITY_DN322_c0_g1_i1.path2;Name=TRINITY_DN322_c0_g1_i1;Target=TRINITY_DN322_c0_g1_i1 696 747;Gap=M52
Contig2687	10719	11414	98	+	ID=TRINITY_DN322_c0_g1_i1.path3;Name=TRINITY_DN322_c0_g1_i1;Target=TRINITY_DN322_c0_g1_i1 1 695;Gap=M24 D1 M671
Contig2687	12083	12134	100	+	ID=TRINITY_DN322_c0_g1_i1.path3;Name=TRINITY_DN322_c0_g1_i1;Target=TRINITY_DN322_c0_g1_i1 696 747;Gap=M52
Contig3080	56015	56349	94	+	ID=TRINITY_DN349_c0_g1_i1.path1;Name=TRINITY_DN349_c0_g1_i1;Target=TRINITY_DN349_c0_g1_i1 22 357;Gap=M16 I1 M319
Contig3502	35883	36089	100	-	ID=TRINITY_DN334_c0_g1_i1.path1;Name=TRINITY_DN334_c0_g1_i1;Target=TRINITY_DN334_c0_g1_i1 1 207;Gap=M207
Contig1209	15379	15658	100	+	ID=TRINITY_DN312_c0_g1_i1.path1;Name=TRINITY_DN312_c0_g1_i1;Target=TRINITY_DN312_c0_g1_i1 1 280;Gap=M280
Contig2466	6617	6896	100	+	ID=TRINITY_DN312_c0_g1_i1.path2;Name=TRINITY_DN312_c0_g1_i1;Target=TRINITY_DN312_c0_g1_i1 1 280;Gap=M280
Contig3051	6239	6518	100	-	ID=TRINITY_DN312_c0_g1_i1.path3;Name=TRINITY_DN312_c0_g1_i1;Target=TRINITY_DN312_c0_g1_i1 1 280;Gap=M280
Contig1037	12098	13316	99	-	ID=TRINITY_DN319_c0_g1_i1.path1;Name=TRINITY_DN319_c0_g1_i1;Target=TRINITY_DN319_c0_g1_i1 1 1219;Gap=M1219
Contig823	2308	2536	95	-	ID=TRINITY_DN302_c0_g1_i1.path1;Name=TRINITY_DN302_c0_g1_i1;Target=TRINITY_DN302_c0_g1_i1 1 229;Gap=M229
Contig2989	57786	58002	95	+	ID=TRINITY_DN302_c0_g1_i1.path2;Name=TRINITY_DN302_c0_g1_i1;Target=TRINITY_DN302_c0_g1_i1 11 229;Gap=M214 I2 M3
Contig2799	69688	69957	100	+	ID=TRINITY_DN346_c0_g1_i1.path1;Name=TRINITY_DN346_c0_g1_i1;Target=TRINITY_DN346_c0_g1_i1 1 270;Gap=M270
Contig2093	100828	101387	100	-	ID=TRINITY_DN311_c0_g1_i1.path1;Name=TRINITY_DN311_c0_g1_i1;Target=TRINITY_DN311_c0_g1_i1 2 561;Gap=M560
Contig2157	11562	11600	100	+	ID=TRINITY_DN301_c0_g1_i1.path1;Name=TRINITY_DN301_c0_g1_i1;Target=TRINITY_DN301_c0_g1_i1 9 47;Gap=M39
Contig1892	79104	80870	100	-	ID=TRINITY_DN301_c0_g1_i1.path2;Name=TRINITY_DN301_c0_g1_i1;Target=TRINITY_DN301_c0_g1_i1 48 1814;Gap=M1767
Contig2031	72244	72487	100	+	ID=TRINITY_DN355_c0_g1_i1.path1;Name=TRINITY_DN355_c0_g1_i1;Target=TRINITY_DN355_c0_g1_i1 14 257;Gap=M244
Contig1240	49370	49704	100	+	ID=TRINITY_DN342_c0_g1_i1.path1;Name=TRINITY_DN342_c0_g1_i1;Target=TRINITY_DN342_c0_g1_i1 1 335;Gap=M335
Contig45	12428	12695	100	+	ID=TRINITY_DN308_c0_g1_i3.path1;Name=TRINITY_DN308_c0_g1_i3;Target=TRINITY_DN308_c0_g1_i3 2 269;Gap=M268
Contig45	12741	12874	100	+	ID=TRINITY_DN308_c0_g1_i3.path1;Name=TRINITY_DN308_c0_g1_i3;Target=TRINITY_DN308_c0_g1_i3 270 403;Gap=M134
Contig2678	1011	1642	100	+	ID=TRINITY_DN308_c0_g1_i3.path2;Name=TRINITY_DN308_c0_g1_i3;Target=TRINITY_DN308_c0_g1_i3 404 1035;Gap=M632
Contig1681	17388	17685	100	+	ID=TRINITY_DN310_c0_g1_i1.path1;Name=TRINITY_DN310_c0_g1_i1;Target=TRINITY_DN310_c0_g1_i1 1 298;Gap=M298
Contig622	127962	128259	98	-	ID=TRINITY_DN310_c0_g1_i1.path2;Name=TRINITY_DN310_c0_g1_i1;Target=TRINITY_DN310_c0_g1_i1 1 298;Gap=M298
Contig3857	28297	28594	98	+	ID=TRINITY_DN310_c0_g1_i1.path3;Name=TRINITY_DN310_c0_g1_i1;Target=TRINITY_DN310_c0_g1_i1 1 298;Gap=M298
Contig3957	113233	113530	98	-	ID=TRINITY_DN310_c0_g1_i1.path4;Name=TRINITY_DN310_c0_g1_i1;Target=TRINITY_DN310_c0_g1_i1 1 298;Gap=M298
Contig3501	4427	4722	98	-	ID=TRINITY_DN310_c0_g1_i1.path5;Name=TRINITY_DN310_c0_g1_i1;Target=TRINITY_DN310_c0_g1_i1 1 296;Gap=M296
Contig2590	38368	38823	99	+	ID=TRINITY_DN315_c0_g1_i1.path1;Name=TRINITY_DN315_c0_g1_i1;Target=TRINITY_DN315_c0_g1_i1 1 456;Gap=M456
Contig45	12428	12874	100	+	ID=TRINITY_DN308_c0_g1_i2.path1;Name=TRINITY_DN308_c0_g1_i2;Target=TRINITY_DN308_c0_g1_i2 2 448;Gap=M447
Contig2678	1011	1642	100	+	ID=TRINITY_DN308_c0_g1_i2.path2;Name=TRINITY_DN308_c0_g1_i2;Target=TRINITY_DN308_c0_g1_i2 449 1080;Gap=M632
Contig102	13775	14089	100	+	ID=TRINITY_DN317_c0_g1_i1.path1;Name=TRINITY_DN317_c0_g1_i1;Target=TRINITY_DN317_c0_g1_i1 1 315;Gap=M315
Contig102	48785	49573	99	+	ID=TRINITY_DN322_c0_g1_i2.path1;Name=TRINITY_DN322_c0_g1_i2;Target=TRINITY_DN322_c0_g1_i2 1 789;Gap=M789
Contig617	1654	2443	99	+	ID=TRINITY_DN322_c0_g1_i2.path2;Name=TRINITY_DN322_c0_g1_i2;Target=TRINITY_DN322_c0_g1_i2 1 789;Gap=M23 D1 M766
Contig2681	112928	113717	99	-	ID=TRINITY_DN322_c0_g1_i2.path3;Name=TRINITY_DN322_c0_g1_i2;Target=TRINITY_DN322_c0_g1_i2 1 789;Gap=M27 D1 M762
Contig2870	80013	80099	98	-	ID=TRINITY_DN307_c0_g1_i1.path1;Name=TRINITY_DN307_c0_g1_i1;Target=TRINITY_DN307_c0_g1_i1 26 112;Gap=M87
Contig2870	78994	79083	100	-	ID=TRINITY_DN307_c0_g1_i1.path1;Name=TRINITY_DN307_c0_g1_i1;Target=TRINITY_DN307_c0_g1_i1 113 202;Gap=M90
Contig2870	74419	74489	100	-	ID=TRINITY_DN307_c0_g1_i1.path1;Name=TRINITY_DN307_c0_g1_i1;Target=TRINITY_DN307_c0_g1_i1 203 273;Gap=M71
Contig2870	72962	73029	100	-	ID=TRINITY_DN307_c0_g1_i1.path1;Name=TRINITY_DN307_c0_g1_i1;Target=TRINITY_DN307_c0_g1_i1 274 341;Gap=M68
Contig2870	72261	72375	100	-	ID=TRINITY_DN307_c0_g1_i1.path1;Name=TRINITY_DN307_c0_g1_i1;Target=TRINITY_DN307_c0_g1_i1 342 456;Gap=M115
Contig2870	70160	70241	100	-	ID=TRINITY_DN307_c0_g1_i1.path1;Name=TRINITY_DN307_c0_g1_i1;Target=TRINITY_DN307_c0_g1_i1 457 538;Gap=M82
Contig2870	67272	67450	100	-	ID=TRINITY_DN307_c0_g1_i1.path1;Name=TRINITY_DN307_c0_g1_i1;Target=TRINITY_DN307_c0_g1_i1 539 717;Gap=M179
Contig2870	59136	59270	100	-	ID=TRINITY_DN307_c0_g1_i1.path1;Name=TRINITY_DN307_c0_g1_i1;Target=TRINITY_DN307_c0_g1_i1 718 852;Gap=M135
Contig2870	58994	59083	100	-	ID=TRINITY_DN307_c0_g1_i1.path1;Name=TRINITY_DN307_c0_g1_i1;Target=TRINITY_DN307_c0_g1_i1 853 942;Gap=M90
Contig2870	52336	52473	100	-	ID=TRINITY_DN307_c0_g1_i1.path1;Name=TRINITY_DN307_c0_g1_i1;Target=TRINITY_DN307_c0_g1_i1 943 1080;Gap=M138
Contig2870	49427	50135	100	-	ID=TRINITY_DN307_c0_g1_i1.path1;Name=TRINITY_DN307_c0_g1_i1;Target=TRINITY_DN307_c0_g1_i1 1081 1789;Gap=M709
Contig3225	1399	1674	98	+	ID=TRINITY_DN321_c0_g1_i2.path1;Name=TRINITY_DN321_c0_g1_i2;Target=TRINITY_DN321_c0_g1_i2 1 276;Gap=M276
Contig4014	2399	2674	98	+	ID=TRINITY_DN321_c0_g1_i2.path2;Name=TRINITY_DN321_c0_g1_i2;Target=TRINITY_DN321_c0_g1_i2 1 276;Gap=M276
Contig920	146870	147309	80	+	ID=TRINITY_DN283_c0_g1_i1.path1;Name=TRINITY_DN283_c0_g1_i1;Target=TRINITY_DN283_c0_g1_i1 1 437;Gap=M3 D1 M315 D1 M59 D1 M60
Contig2745	7988	8181	81	+	ID=TRINITY_DN283_c0_g1_i1.path2;Name=TRINITY_DN283_c0_g1_i1;Target=TRINITY_DN283_c0_g1_i1 438 631;Gap=M129 I1 M62 D1 M2
Contig3863	34976	36292	100	+	ID=TRINITY_DN325_c0_g1_i1.path1;Name=TRINITY_DN325_c0_g1_i1;Target=TRINITY_DN325_c0_g1_i1 1 1317;Gap=M1317
Contig2352	67025	67126	91	+	ID=TRINITY_DN78_c1_g1_i1.path1;Name=TRINITY_DN78_c1_g1_i1;Target=TRINITY_DN78_c1_g1_i1 26 127;Gap=M102
Contig2352	67189	67228	90	+	ID=TRINITY_DN78_c1_g1_i1.path1;Name=TRINITY_DN78_c1_g1_i1;Target=TRINITY_DN78_c1_g1_i1 131 170;Gap=M40
Contig2999	60936	61111	85	-	ID=TRINITY_DN78_c1_g1_i1.path2;Name=TRINITY_DN78_c1_g1_i1;Target=TRINITY_DN78_c1_g1_i1 6 173;Gap=M14 D1 M35 D6 M77 D1 M42
Contig3954	16489	16606	91	-	ID=TRINITY_DN78_c1_g1_i1.path3;Name=TRINITY_DN78_c1_g1_i1;Target=TRINITY_DN78_c1_g1_i1 6 122;Gap=M14 D1 M103
Contig200	132160	132277	90	-	ID=TRINITY_DN78_c1_g1_i1.path4;Name=TRINITY_DN78_c1_g1_i1;Target=TRINITY_DN78_c1_g1_i1 6 122;Gap=M15 D1 M102
Contig1246	124348	124464	90	-	ID=TRINITY_DN78_c1_g1_i1.path5;Name=TRINITY_DN78_c1_g1_i1;Target=TRINITY_DN78_c1_g1_i1 6 121;Gap=M15 D1 M101
Contig566	389848	390000	100	+	ID=TRINITY_DN336_c0_g1_i1.path1;Name=TRINITY_DN336_c0_g1_i1;Target=TRINITY_DN336_c0_g1_i1 4 156;Gap=M153
Contig566	393445	393516	97	+	ID=TRINITY_DN336_c0_g1_i1.path1;Name=TRINITY_DN336_c0_g1_i1;Target=TRINITY_DN336_c0_g1_i1 157 228;Gap=M72
Contig2694	12322	13859	100	-	ID=TRINITY_DN328_c0_g1_i1.path1;Name=TRINITY_DN328_c0_g1_i1;Target=TRINITY_DN328_c0_g1_i1 1 1538;Gap=M1538
Contig2694	46794	48331	100	-	ID=TRINITY_DN328_c0_g1_i1.path2;Name=TRINITY_DN328_c0_g1_i1;Target=TRINITY_DN328_c0_g1_i1 1 1538;Gap=M1538
Contig3225	1399	1659	93	+	ID=TRINITY_DN321_c0_g1_i1.path1;Name=TRINITY_DN321_c0_g1_i1;Target=TRINITY_DN321_c0_g1_i1 1 261;Gap=M261
Contig4014	2399	2659	93	+	ID=TRINITY_DN321_c0_g1_i1.path2;Name=TRINITY_DN321_c0_g1_i1;Target=TRINITY_DN321_c0_g1_i1 1 261;Gap=M261
Contig2650	7812	8446	93	+	ID=TRINITY_DN332_c0_g1_i1.path1;Name=TRINITY_DN332_c0_g1_i1;Target=TRINITY_DN332_c0_g1_i1 1 631;Gap=M337 D1 M4 D3 M290
Contig2686	73573	73683	100	-	ID=TRINITY_DN329_c0_g1_i1.path1;Name=TRINITY_DN329_c0_g1_i1;Target=TRINITY_DN329_c0_g1_i1 30 140;Gap=M111
Contig2686	68700	69207	100	-	ID=TRINITY_DN329_c0_g1_i1.path1;Name=TRINITY_DN329_c0_g1_i1;Target=TRINITY_DN329_c0_g1_i1 141 648;Gap=M508
Contig2469	8427	10007	100	+	ID=TRINITY_DN377_c0_g1_i1.path1;Name=TRINITY_DN377_c0_g1_i1;Target=TRINITY_DN377_c0_g1_i1 20 1600;Gap=M1581
Contig3856	57593	58089	99	+	ID=TRINITY_DN337_c0_g1_i1.path1;Name=TRINITY_DN337_c0_g1_i1;Target=TRINITY_DN337_c0_g1_i1 1 497;Gap=M497
Contig3236	3919	5335	99	+	ID=TRINITY_DN347_c0_g1_i1.path1;Name=TRINITY_DN347_c0_g1_i1;Target=TRINITY_DN347_c0_g1_i1 1 1415;Gap=M1123 D2 M292
Contig959	83938	83967	100	+	ID=TRINITY_DN263_c0_g1_i1.path1;Name=TRINITY_DN263_c0_g1_i1;Target=TRINITY_DN263_c0_g1_i1 17 46;Gap=M30
Contig3246	126431	127821	100	+	ID=TRINITY_DN263_c0_g1_i1.path2;Name=TRINITY_DN263_c0_g1_i1;Target=TRINITY_DN263_c0_g1_i1 47 1437;Gap=M1391
Contig2322	61940	62320	99	-	ID=TRINITY_DN341_c0_g1_i1.path1;Name=TRINITY_DN341_c0_g1_i1;Target=TRINITY_DN341_c0_g1_i1 1 381;Gap=M381
Contig2377	132841	132896	100	+	ID=TRINITY_DN390_c0_g1_i1.path1;Name=TRINITY_DN390_c0_g1_i1;Target=TRINITY_DN390_c0_g1_i1 1 56;Gap=M56
Contig2377	132951	133096	100	+	ID=TRINITY_DN390_c0_g1_i1.path1;Name=TRINITY_DN390_c0_g1_i1;Target=TRINITY_DN390_c0_g1_i1 57 202;Gap=M146
Contig2377	133949	134021	100	+	ID=TRINITY_DN390_c0_g1_i1.path1;Name=TRINITY_DN390_c0_g1_i1;Target=TRINITY_DN390_c0_g1_i1 203 275;Gap=M73
Contig507	302075	302130	100	+	ID=TRINITY_DN390_c0_g1_i1.path2;Name=TRINITY_DN390_c0_g1_i1;Target=TRINITY_DN390_c0_g1_i1 1 56;Gap=M56
Contig507	302185	302330	100	+	ID=TRINITY_DN390_c0_g1_i1.path2;Name=TRINITY_DN390_c0_g1_i1;Target=TRINITY_DN390_c0_g1_i1 57 202;Gap=M146
Contig507	303184	303256	100	+	ID=TRINITY_DN390_c0_g1_i1.path2;Name=TRINITY_DN390_c0_g1_i1;Target=TRINITY_DN390_c0_g1_i1 203 275;Gap=M73
Contig3321	80628	81555	100	-	ID=TRINITY_DN352_c0_g1_i1.path1;Name=TRINITY_DN352_c0_g1_i1;Target=TRINITY_DN352_c0_g1_i1 1 928;Gap=M928
Contig61	13079	13423	99	+	ID=TRINITY_DN358_c0_g1_i1.path1;Name=TRINITY_DN358_c0_g1_i1;Target=TRINITY_DN358_c0_g1_i1 1 345;Gap=M345
Contig3437	5937	6075	100	-	ID=TRINITY_DN343_c0_g1_i1.path1;Name=TRINITY_DN343_c0_g1_i1;Target=TRINITY_DN343_c0_g1_i1 28 166;Gap=M139
Contig3437	5483	5836	100	-	ID=TRINITY_DN343_c0_g1_i1.path1;Name=TRINITY_DN343_c0_g1_i1;Target=TRINITY_DN343_c0_g1_i1 167 520;Gap=M354
Contig2031	72244	72468	100	+	ID=TRINITY_DN355_c0_g1_i2.path1;Name=TRINITY_DN355_c0_g1_i2;Target=TRINITY_DN355_c0_g1_i2 14 238;Gap=M225
Contig1725	35363	35854	99	-	ID=TRINITY_DN355_c0_g1_i2.path2;Name=TRINITY_DN355_c0_g1_i2;Target=TRINITY_DN355_c0_g1_i2 239 730;Gap=M492
Contig338	90723	90878	100	-	ID=TRINITY_DN357_c0_g1_i1.path1;Name=TRINITY_DN357_c0_g1_i1;Target=TRINITY_DN357_c0_g1_i1 1 156;Gap=M156
Contig338	80718	80788	97	-	ID=TRINITY_DN357_c0_g1_i1.path1;Name=TRINITY_DN357_c0_g1_i1;Target=TRINITY_DN357_c0_g1_i1 157 225;Gap=M7 D2 M62
Contig1500	39001	40417	100	-	ID=TRINITY_DN327_c0_g1_i1.path1;Name=TRINITY_DN327_c0_g1_i1;Target=TRINITY_DN327_c0_g1_i1 1 1417;Gap=M1417
Contig559	6266	6695	99	-	ID=TRINITY_DN344_c0_g1_i1.path1;Name=TRINITY_DN344_c0_g1_i1;Target=TRINITY_DN344_c0_g1_i1 1 430;Gap=M430
Contig1527	622	1158	97	-	ID=TRINITY_DN351_c0_g1_i1.path1;Name=TRINITY_DN351_c0_g1_i1;Target=TRINITY_DN351_c0_g1_i1 1 522;Gap=M128 D15 M394
Contig364	92314	92470	100	+	ID=TRINITY_DN348_c0_g1_i1.path1;Name=TRINITY_DN348_c0_g1_i1;Target=TRINITY_DN348_c0_g1_i1 1 157;Gap=M157
Contig364	96680	96891	100	+	ID=TRINITY_DN348_c0_g1_i1.path1;Name=TRINITY_DN348_c0_g1_i1;Target=TRINITY_DN348_c0_g1_i1 158 369;Gap=M212
Contig364	98371	98464	100	+	ID=TRINITY_DN348_c0_g1_i1.path1;Name=TRINITY_DN348_c0_g1_i1;Target=TRINITY_DN348_c0_g1_i1 370 463;Gap=M94
Contig364	98529	98595	100	+	ID=TRINITY_DN348_c0_g1_i1.path1;Name=TRINITY_DN348_c0_g1_i1;Target=TRINITY_DN348_c0_g1_i1 464 530;Gap=M67
Contig364	108371	108537	100	+	ID=TRINITY_DN348_c0_g1_i1.path1;Name=TRINITY_DN348_c0_g1_i1;Target=TRINITY_DN348_c0_g1_i1 531 697;Gap=M167
Contig364	108590	108727	100	+	ID=TRINITY_DN348_c0_g1_i1.path1;Name=TRINITY_DN348_c0_g1_i1;Target=TRINITY_DN348_c0_g1_i1 698 835;Gap=M138
Contig364	108776	108847	100	+	ID=TRINITY_DN348_c0_g1_i1.path1;Name=TRINITY_DN348_c0_g1_i1;Target=TRINITY_DN348_c0_g1_i1 836 907;Gap=M72
Contig364	116232	116353	100	+	ID=TRINITY_DN348_c0_g1_i1.path1;Name=TRINITY_DN348_c0_g1_i1;Target=TRINITY_DN348_c0_g1_i1 908 1029;Gap=M122
Contig364	117274	117348	100	+	ID=TRINITY_DN348_c0_g1_i1.path1;Name=TRINITY_DN348_c0_g1_i1;Target=TRINITY_DN348_c0_g1_i1 1030 1104;Gap=M75
Contig364	117447	117602	98	+	ID=TRINITY_DN348_c0_g1_i1.path1;Name=TRINITY_DN348_c0_g1_i1;Target=TRINITY_DN348_c0_g1_i1 1105 1260;Gap=M156
Contig3489	41595	41769	100	+	ID=TRINITY_DN381_c0_g1_i1.path1;Name=TRINITY_DN381_c0_g1_i1;Target=TRINITY_DN381_c0_g1_i1 1 175;Gap=M175
Contig3489	41830	41905	100	+	ID=TRINITY_DN381_c0_g1_i1.path1;Name=TRINITY_DN381_c0_g1_i1;Target=TRINITY_DN381_c0_g1_i1 176 251;Gap=M76
Contig667	51958	52245	100	-	ID=TRINITY_DN376_c0_g1_i1.path1;Name=TRINITY_DN376_c0_g1_i1;Target=TRINITY_DN376_c0_g1_i1 1 288;Gap=M288
Contig1913	4885	4967	100	-	ID=TRINITY_DN323_c0_g1_i1.path1;Name=TRINITY_DN323_c0_g1_i1;Target=TRINITY_DN323_c0_g1_i1 1 83;Gap=M83
Contig1913	110869	111057	100	-	ID=TRINITY_DN323_c0_g1_i1.path2;Name=TRINITY_DN323_c0_g1_i1;Target=TRINITY_DN323_c0_g1_i1 84 272;Gap=M189
Contig1698	122218	122263	100	-	ID=TRINITY_DN366_c0_g1_i1.path1;Name=TRINITY_DN366_c0_g1_i1;Target=TRINITY_DN366_c0_g1_i1 1 46;Gap=M46
Contig1698	106368	106566	100	-	ID=TRINITY_DN366_c0_g1_i1.path1;Name=TRINITY_DN366_c0_g1_i1;Target=TRINITY_DN366_c0_g1_i1 47 245;Gap=M199
Contig418	11072	11352	96	+	ID=TRINITY_DN353_c0_g1_i1.path1;Name=TRINITY_DN353_c0_g1_i1;Target=TRINITY_DN353_c0_g1_i1 1 280;Gap=M125 D1 M155
Contig3780	106457	106485	100	+	ID=TRINITY_DN320_c0_g1_i1.path1;Name=TRINITY_DN320_c0_g1_i1;Target=TRINITY_DN320_c0_g1_i1 1 29;Gap=M29
Contig3780	113872	113888	76	+	ID=TRINITY_DN320_c0_g1_i1.path1;Name=TRINITY_DN320_c0_g1_i1;Target=TRINITY_DN320_c0_g1_i1 30 46;Gap=M17
Contig3780	119669	119678	100	+	ID=TRINITY_DN320_c0_g1_i1.path1;Name=TRINITY_DN320_c0_g1_i1;Target=TRINITY_DN320_c0_g1_i1 47 56;Gap=M10
Contig3780	131122	131170	100	+	ID=TRINITY_DN320_c0_g1_i1.path1;Name=TRINITY_DN320_c0_g1_i1;Target=TRINITY_DN320_c0_g1_i1 57 105;Gap=M49
Contig3780	137552	137576	96	+	ID=TRINITY_DN320_c0_g1_i1.path1;Name=TRINITY_DN320_c0_g1_i1;Target=TRINITY_DN320_c0_g1_i1 106 130;Gap=M25
Contig3780	144845	144851	100	+	ID=TRINITY_DN320_c0_g1_i1.path1;Name=TRINITY_DN320_c0_g1_i1;Target=TRINITY_DN320_c0_g1_i1 131 137;Gap=M7
Contig3780	149251	149268	85	+	ID=TRINITY_DN320_c0_g1_i1.path1;Name=TRINITY_DN320_c0_g1_i1;Target=TRINITY_DN320_c0_g1_i1 138 158;Gap=M9 I3 M9
Contig3780	939	1076	97	+	ID=TRINITY_DN320_c0_g1_i1.path2;Name=TRINITY_DN320_c0_g1_i1;Target=TRINITY_DN320_c0_g1_i1 1 139;Gap=M131 I1 M7
Contig3780	6410	6412	100	+	ID=TRINITY_DN320_c0_g1_i1.path2;Name=TRINITY_DN320_c0_g1_i1;Target=TRINITY_DN320_c0_g1_i1 140 142;Gap=M3
Contig2903	192449	192656	99	-	ID=TRINITY_DN362_c0_g1_i1.path1;Name=TRINITY_DN362_c0_g1_i1;Target=TRINITY_DN362_c0_g1_i1 1 207;Gap=M84 D1 M123
Contig3125	191293	191762	98	+	ID=TRINITY_DN398_c0_g1_i1.path1;Name=TRINITY_DN398_c0_g1_i1;Target=TRINITY_DN398_c0_g1_i1 1 470;Gap=M470
Contig3010	123985	124347	100	-	ID=TRINITY_DN360_c0_g1_i1.path1;Name=TRINITY_DN360_c0_g1_i1;Target=TRINITY_DN360_c0_g1_i1 1 363;Gap=M363
Contig372	263905	264262	100	-	ID=TRINITY_DN359_c0_g1_i1.path1;Name=TRINITY_DN359_c0_g1_i1;Target=TRINITY_DN359_c0_g1_i1 1 358;Gap=M358
Contig507	329254	329550	100	-	ID=TRINITY_DN359_c0_g1_i3.path1;Name=TRINITY_DN359_c0_g1_i3;Target=TRINITY_DN359_c0_g1_i3 1 297;Gap=M297
Contig385	82081	82679	99	+	ID=TRINITY_DN363_c0_g1_i1.path1;Name=TRINITY_DN363_c0_g1_i1;Target=TRINITY_DN363_c0_g1_i1 1 599;Gap=M599
Contig566	400707	400831	100	-	ID=TRINITY_DN354_c0_g1_i1.path1;Name=TRINITY_DN354_c0_g1_i1;Target=TRINITY_DN354_c0_g1_i1 17 141;Gap=M125
Contig566	393698	393757	100	-	ID=TRINITY_DN354_c0_g1_i1.path1;Name=TRINITY_DN354_c0_g1_i1;Target=TRINITY_DN354_c0_g1_i1 142 201;Gap=M60
Contig3211	34068	34519	100	-	ID=TRINITY_DN365_c0_g1_i1.path1;Name=TRINITY_DN365_c0_g1_i1;Target=TRINITY_DN365_c0_g1_i1 1 452;Gap=M452
Contig359	95724	96611	100	+	ID=TRINITY_DN316_c0_g1_i1.path1;Name=TRINITY_DN316_c0_g1_i1;Target=TRINITY_DN316_c0_g1_i1 1 888;Gap=M888
Contig2348	169667	169940	99	-	ID=TRINITY_DN383_c0_g1_i2.path1;Name=TRINITY_DN383_c0_g1_i2;Target=TRINITY_DN383_c0_g1_i2 1 274;Gap=M274
Contig2941	12175	12448	99	+	ID=TRINITY_DN383_c0_g1_i2.path2;Name=TRINITY_DN383_c0_g1_i2;Target=TRINITY_DN383_c0_g1_i2 1 274;Gap=M274
Contig340	129163	130269	100	-	ID=TRINITY_DN380_c0_g1_i1.path1;Name=TRINITY_DN380_c0_g1_i1;Target=TRINITY_DN380_c0_g1_i1 1 1107;Gap=M1107
Contig340	120463	120553	100	-	ID=TRINITY_DN380_c0_g1_i1.path1;Name=TRINITY_DN380_c0_g1_i1;Target=TRINITY_DN380_c0_g1_i1 1108 1198;Gap=M91
Contig372	263905	264174	98	-	ID=TRINITY_DN359_c0_g1_i2.path1;Name=TRINITY_DN359_c0_g1_i2;Target=TRINITY_DN359_c0_g1_i2 27 296;Gap=M270
Contig1247	41437	41519	100	+	ID=TRINITY_DN368_c0_g1_i1.path1;Name=TRINITY_DN368_c0_g1_i1;Target=TRINITY_DN368_c0_g1_i1 2 84;Gap=M83
Contig1247	41571	41967	100	+	ID=TRINITY_DN368_c0_g1_i1.path1;Name=TRINITY_DN368_c0_g1_i1;Target=TRINITY_DN368_c0_g1_i1 85 481;Gap=M397
Contig1813	175885	177611	100	+	ID=TRINITY_DN333_c0_g1_i1.path1;Name=TRINITY_DN333_c0_g1_i1;Target=TRINITY_DN333_c0_g1_i1 1 1727;Gap=M1727
Contig1915	12458	13037	100	+	ID=TRINITY_DN396_c0_g1_i1.path1;Name=TRINITY_DN396_c0_g1_i1;Target=TRINITY_DN396_c0_g1_i1 1 580;Gap=M580
Contig2348	169734	169940	100	-	ID=TRINITY_DN383_c0_g1_i1.path1;Name=TRINITY_DN383_c0_g1_i1;Target=TRINITY_DN383_c0_g1_i1 1 207;Gap=M207
Contig2941	12175	12381	98	+	ID=TRINITY_DN383_c0_g1_i1.path2;Name=TRINITY_DN383_c0_g1_i1;Target=TRINITY_DN383_c0_g1_i1 1 207;Gap=M207
Contig34	18543	18996	99	+	ID=TRINITY_DN345_c0_g1_i1.path1;Name=TRINITY_DN345_c0_g1_i1;Target=TRINITY_DN345_c0_g1_i1 1 453;Gap=M38 D1 M415
Contig418	11072	11269	98	+	ID=TRINITY_DN353_c0_g1_i2.path1;Name=TRINITY_DN353_c0_g1_i2;Target=TRINITY_DN353_c0_g1_i2 1 197;Gap=M125 D1 M72
Contig242	27535	27782	98	+	ID=TRINITY_DN375_c0_g1_i1.path1;Name=TRINITY_DN375_c0_g1_i1;Target=TRINITY_DN375_c0_g1_i1 16 263;Gap=M248
Contig2491	20340	20557	100	+	ID=TRINITY_DN384_c0_g1_i1.path1;Name=TRINITY_DN384_c0_g1_i1;Target=TRINITY_DN384_c0_g1_i1 9 226;Gap=M218
Contig2491	27822	28321	100	+	ID=TRINITY_DN384_c0_g1_i1.path1;Name=TRINITY_DN384_c0_g1_i1;Target=TRINITY_DN384_c0_g1_i1 227 726;Gap=M500
Contig2486	241401	241622	100	+	ID=TRINITY_DN361_c0_g1_i1.path1;Name=TRINITY_DN361_c0_g1_i1;Target=TRINITY_DN361_c0_g1_i1 1 222;Gap=M222
Contig2486	241668	241828	100	+	ID=TRINITY_DN361_c0_g1_i1.path1;Name=TRINITY_DN361_c0_g1_i1;Target=TRINITY_DN361_c0_g1_i1 223 383;Gap=M161
Contig2486	247959	248012	100	+	ID=TRINITY_DN361_c0_g1_i1.path1;Name=TRINITY_DN361_c0_g1_i1;Target=TRINITY_DN361_c0_g1_i1 384 437;Gap=M54
Contig2486	248059	248125	100	+	ID=TRINITY_DN361_c0_g1_i1.path1;Name=TRINITY_DN361_c0_g1_i1;Target=TRINITY_DN361_c0_g1_i1 438 504;Gap=M67
Contig2486	248364	248440	100	+	ID=TRINITY_DN361_c0_g1_i1.path1;Name=TRINITY_DN361_c0_g1_i1;Target=TRINITY_DN361_c0_g1_i1 505 581;Gap=M77
Contig2486	248482	248550	100	+	ID=TRINITY_DN361_c0_g1_i1.path1;Name=TRINITY_DN361_c0_g1_i1;Target=TRINITY_DN361_c0_g1_i1 582 650;Gap=M69
Contig3754	326722	327120	98	+	ID=TRINITY_DN375_c1_g1_i1.path1;Name=TRINITY_DN375_c1_g1_i1;Target=TRINITY_DN375_c1_g1_i1 6 404;Gap=M399
Contig1660	115345	115693	100	-	ID=TRINITY_DN420_c0_g1_i1.path1;Name=TRINITY_DN420_c0_g1_i1;Target=TRINITY_DN420_c0_g1_i1 1 349;Gap=M349
Contig2799	7521	7615	100	+	ID=TRINITY_DN387_c0_g1_i1.path1;Name=TRINITY_DN387_c0_g1_i1;Target=TRINITY_DN387_c0_g1_i1 2 96;Gap=M95
Contig2799	14201	14423	99	+	ID=TRINITY_DN387_c0_g1_i1.path1;Name=TRINITY_DN387_c0_g1_i1;Target=TRINITY_DN387_c0_g1_i1 97 319;Gap=M223
Contig227	98632	99009	99	+	ID=TRINITY_DN427_c0_g1_i1.path1;Name=TRINITY_DN427_c0_g1_i1;Target=TRINITY_DN427_c0_g1_i1 1 378;Gap=M378
Contig3685	45832	46209	99	+	ID=TRINITY_DN427_c0_g1_i1.path2;Name=TRINITY_DN427_c0_g1_i1;Target=TRINITY_DN427_c0_g1_i1 1 378;Gap=M378
Contig2222	7575	7959	84	+	ID=TRINITY_DN385_c0_g1_i1.path1;Name=TRINITY_DN385_c0_g1_i1;Target=TRINITY_DN385_c0_g1_i1 1 388;Gap=M319 I3 M66
Contig2502	4736	5120	84	+	ID=TRINITY_DN385_c0_g1_i1.path2;Name=TRINITY_DN385_c0_g1_i1;Target=TRINITY_DN385_c0_g1_i1 1 388;Gap=M319 I3 M66
Contig3722	79090	79474	84	-	ID=TRINITY_DN385_c0_g1_i1.path3;Name=TRINITY_DN385_c0_g1_i1;Target=TRINITY_DN385_c0_g1_i1 1 388;Gap=M319 I3 M66
Contig3722	317574	317958	83	-	ID=TRINITY_DN385_c0_g1_i1.path4;Name=TRINITY_DN385_c0_g1_i1;Target=TRINITY_DN385_c0_g1_i1 1 388;Gap=M319 I3 M66
Contig3847	14011	14362	99	-	ID=TRINITY_DN403_c0_g1_i2.path1;Name=TRINITY_DN403_c0_g1_i2;Target=TRINITY_DN403_c0_g1_i2 1 352;Gap=M352
Contig451	189526	190134	100	-	ID=TRINITY_DN379_c0_g1_i1.path1;Name=TRINITY_DN379_c0_g1_i1;Target=TRINITY_DN379_c0_g1_i1 15 623;Gap=M609
Contig1287	80112	80261	100	-	ID=TRINITY_DN418_c0_g1_i2.path1;Name=TRINITY_DN418_c0_g1_i2;Target=TRINITY_DN418_c0_g1_i2 1 150;Gap=M150
Contig1287	78400	78499	99	-	ID=TRINITY_DN418_c0_g1_i2.path1;Name=TRINITY_DN418_c0_g1_i2;Target=TRINITY_DN418_c0_g1_i2 151 250;Gap=M100
Contig3156	187374	187561	99	-	ID=TRINITY_DN403_c0_g1_i1.path1;Name=TRINITY_DN403_c0_g1_i1;Target=TRINITY_DN403_c0_g1_i1 1 188;Gap=M188
Contig3156	182336	182505	100	-	ID=TRINITY_DN403_c0_g1_i1.path1;Name=TRINITY_DN403_c0_g1_i1;Target=TRINITY_DN403_c0_g1_i1 189 358;Gap=M170
Contig3847	14011	14112	99	-	ID=TRINITY_DN403_c0_g1_i1.path2;Name=TRINITY_DN403_c0_g1_i1;Target=TRINITY_DN403_c0_g1_i1 359 460;Gap=M102
Contig3615	19794	20189	100	-	ID=TRINITY_DN415_c0_g1_i1.path1;Name=TRINITY_DN415_c0_g1_i1;Target=TRINITY_DN415_c0_g1_i1 1 396;Gap=M396
Contig2996	70409	70649	100	+	ID=TRINITY_DN415_c1_g1_i1.path1;Name=TRINITY_DN415_c1_g1_i1;Target=TRINITY_DN415_c1_g1_i1 1 241;Gap=M241
Contig1831	56456	56752	100	+	ID=TRINITY_DN487_c0_g1_i1.path1;Name=TRINITY_DN487_c0_g1_i1;Target=TRINITY_DN487_c0_g1_i1 1 297;Gap=M297
Contig225	78913	79153	100	-	ID=TRINITY_DN421_c0_g1_i1.path1;Name=TRINITY_DN421_c0_g1_i1;Target=TRINITY_DN421_c0_g1_i1 1 241;Gap=M241
Contig3678	4751	5488	99	-	ID=TRINITY_DN412_c0_g1_i1.path1;Name=TRINITY_DN412_c0_g1_i1;Target=TRINITY_DN412_c0_g1_i1 1 737;Gap=M5 D1 M732
Contig1287	80756	80901	100	-	ID=TRINITY_DN418_c0_g1_i1.path1;Name=TRINITY_DN418_c0_g1_i1;Target=TRINITY_DN418_c0_g1_i1 29 174;Gap=M146
Contig1287	78400	78558	99	-	ID=TRINITY_DN418_c0_g1_i1.path1;Name=TRINITY_DN418_c0_g1_i1;Target=TRINITY_DN418_c0_g1_i1 175 333;Gap=M159
Contig857	77339	77447	100	-	ID=TRINITY_DN402_c0_g1_i1.path1;Name=TRINITY_DN402_c0_g1_i1;Target=TRINITY_DN402_c0_g1_i1 1 109;Gap=M109
Contig857	72842	73367	93	+	ID=TRINITY_DN402_c0_g1_i1.path2;Name=TRINITY_DN402_c0_g1_i1;Target=TRINITY_DN402_c0_g1_i1 110 639;Gap=M67 I4 M459
Contig857	73976	74024	91	+	ID=TRINITY_DN402_c0_g1_i1.path2;Name=TRINITY_DN402_c0_g1_i1;Target=TRINITY_DN402_c0_g1_i1 640 688;Gap=M49
Contig857	77339	77447	100	-	ID=TRINITY_DN402_c0_g1_i2.path1;Name=TRINITY_DN402_c0_g1_i2;Target=TRINITY_DN402_c0_g1_i2 1 109;Gap=M109
Contig857	71515	71757	92	+	ID=TRINITY_DN402_c0_g1_i2.path2;Name=TRINITY_DN402_c0_g1_i2;Target=TRINITY_DN402_c0_g1_i2 110 352;Gap=M243
Contig857	72421	72479	100	+	ID=TRINITY_DN402_c0_g1_i2.path2;Name=TRINITY_DN402_c0_g1_i2;Target=TRINITY_DN402_c0_g1_i2 353 411;Gap=M59
Contig857	73140	73367	100	+	ID=TRINITY_DN402_c0_g1_i2.path2;Name=TRINITY_DN402_c0_g1_i2;Target=TRINITY_DN402_c0_g1_i2 412 639;Gap=M228
Contig857	73976	74024	91	+	ID=TRINITY_DN402_c0_g1_i2.path2;Name=TRINITY_DN402_c0_g1_i2;Target=TRINITY_DN402_c0_g1_i2 640 688;Gap=M49
Contig3169	76167	76272	100	+	ID=TRINITY_DN450_c0_g1_i1.path1;Name=TRINITY_DN450_c0_g1_i1;Target=TRINITY_DN450_c0_g1_i1 1 106;Gap=M106
Contig3169	80223	80359	100	+	ID=TRINITY_DN450_c0_g1_i1.path1;Name=TRINITY_DN450_c0_g1_i1;Target=TRINITY_DN450_c0_g1_i1 107 243;Gap=M137
Contig979	228753	228989	94	+	ID=TRINITY_DN393_c0_g1_i2.path1;Name=TRINITY_DN393_c0_g1_i2;Target=TRINITY_DN393_c0_g1_i2 45 281;Gap=M237
Contig3007	9558	9652	100	-	ID=TRINITY_DN393_c0_g1_i2.path2;Name=TRINITY_DN393_c0_g1_i2;Target=TRINITY_DN393_c0_g1_i2 282 376;Gap=M95
Contig3169	80137	80359	100	+	ID=TRINITY_DN450_c0_g1_i3.path1;Name=TRINITY_DN450_c0_g1_i3;Target=TRINITY_DN450_c0_g1_i3 9 231;Gap=M223
Contig3169	47290	47512	99	-	ID=TRINITY_DN450_c0_g1_i3.path2;Name=TRINITY_DN450_c0_g1_i3;Target=TRINITY_DN450_c0_g1_i3 9 231;Gap=M223
Contig2387	73349	73408	100	-	ID=TRINITY_DN401_c0_g1_i1.path1;Name=TRINITY_DN401_c0_g1_i1;Target=TRINITY_DN401_c0_g1_i1 1 60;Gap=M60
Contig2387	15643	15920	100	-	ID=TRINITY_DN401_c0_g1_i1.path1;Name=TRINITY_DN401_c0_g1_i1;Target=TRINITY_DN401_c0_g1_i1 61 338;Gap=M278
Contig1544	4969	5001	100	-	ID=TRINITY_DN410_c0_g1_i1.path1;Name=TRINITY_DN410_c0_g1_i1;Target=TRINITY_DN410_c0_g1_i1 1 33;Gap=M33
Contig1544	3770	3956	100	-	ID=TRINITY_DN410_c0_g1_i1.path1;Name=TRINITY_DN410_c0_g1_i1;Target=TRINITY_DN410_c0_g1_i1 34 220;Gap=M187
Contig1544	51	232	100	-	ID=TRINITY_DN410_c0_g1_i1.path1;Name=TRINITY_DN410_c0_g1_i1;Target=TRINITY_DN410_c0_g1_i1 221 402;Gap=M182
Contig979	228753	228957	94	+	ID=TRINITY_DN393_c0_g1_i1.path1;Name=TRINITY_DN393_c0_g1_i1;Target=TRINITY_DN393_c0_g1_i1 45 249;Gap=M205
Contig3624	84212	84360	100	+	ID=TRINITY_DN393_c0_g1_i1.path2;Name=TRINITY_DN393_c0_g1_i1;Target=TRINITY_DN393_c0_g1_i1 250 398;Gap=M149
Contig1677	43426	43772	99	+	ID=TRINITY_DN419_c0_g1_i1.path1;Name=TRINITY_DN419_c0_g1_i1;Target=TRINITY_DN419_c0_g1_i1 1 347;Gap=M347
Contig896	41971	42373	100	+	ID=TRINITY_DN431_c0_g1_i1.path1;Name=TRINITY_DN431_c0_g1_i1;Target=TRINITY_DN431_c0_g1_i1 1 403;Gap=M403
Contig3169	70713	70861	100	+	ID=TRINITY_DN450_c0_g1_i2.path1;Name=TRINITY_DN450_c0_g1_i2;Target=TRINITY_DN450_c0_g1_i2 36 184;Gap=M149
Contig3169	80223	80359	100	+	ID=TRINITY_DN450_c0_g1_i2.path1;Name=TRINITY_DN450_c0_g1_i2;Target=TRINITY_DN450_c0_g1_i2 185 321;Gap=M137
Contig3169	51156	51304	100	-	ID=TRINITY_DN450_c0_g1_i2.path2;Name=TRINITY_DN450_c0_g1_i2;Target=TRINITY_DN450_c0_g1_i2 36 184;Gap=M149
Contig3169	47290	47426	98	-	ID=TRINITY_DN450_c0_g1_i2.path2;Name=TRINITY_DN450_c0_g1_i2;Target=TRINITY_DN450_c0_g1_i2 185 321;Gap=M137
Contig3025	194029	194372	99	+	ID=TRINITY_DN407_c0_g1_i1.path1;Name=TRINITY_DN407_c0_g1_i1;Target=TRINITY_DN407_c0_g1_i1 1 344;Gap=M344
Contig3025	188114	188720	99	+	ID=TRINITY_DN407_c0_g1_i2.path1;Name=TRINITY_DN407_c0_g1_i2;Target=TRINITY_DN407_c0_g1_i2 1 607;Gap=M607
Contig3025	192642	192780	100	+	ID=TRINITY_DN407_c0_g1_i2.path1;Name=TRINITY_DN407_c0_g1_i2;Target=TRINITY_DN407_c0_g1_i2 608 746;Gap=M139
Contig3025	194082	194372	99	+	ID=TRINITY_DN407_c0_g1_i2.path1;Name=TRINITY_DN407_c0_g1_i2;Target=TRINITY_DN407_c0_g1_i2 747 1037;Gap=M291
Contig2514	58172	58246	100	+	ID=TRINITY_DN461_c0_g1_i1.path1;Name=TRINITY_DN461_c0_g1_i1;Target=TRINITY_DN461_c0_g1_i1 1 75;Gap=M75
Contig2514	82467	82697	100	+	ID=TRINITY_DN461_c0_g1_i1.path1;Name=TRINITY_DN461_c0_g1_i1;Target=TRINITY_DN461_c0_g1_i1 76 306;Gap=M231
Contig976	15885	16163	98	-	ID=TRINITY_DN443_c0_g1_i1.path1;Name=TRINITY_DN443_c0_g1_i1;Target=TRINITY_DN443_c0_g1_i1 1 279;Gap=M279
Contig1901	84817	85095	98	-	ID=TRINITY_DN443_c0_g1_i1.path2;Name=TRINITY_DN443_c0_g1_i1;Target=TRINITY_DN443_c0_g1_i1 1 279;Gap=M279
Contig2240	17509	17757	100	+	ID=TRINITY_DN411_c0_g1_i1.path1;Name=TRINITY_DN411_c0_g1_i1;Target=TRINITY_DN411_c0_g1_i1 1 249;Gap=M249
Contig345	109016	109083	100	-	ID=TRINITY_DN323_c0_g1_i2.path1;Name=TRINITY_DN323_c0_g1_i2;Target=TRINITY_DN323_c0_g1_i2 1 68;Gap=M68
Contig1913	110869	111057	100	-	ID=TRINITY_DN323_c0_g1_i2.path2;Name=TRINITY_DN323_c0_g1_i2;Target=TRINITY_DN323_c0_g1_i2 69 257;Gap=M189
Contig597	85639	85830	86	-	ID=TRINITY_DN275_c0_g1_i1.path1;Name=TRINITY_DN275_c0_g1_i1;Target=TRINITY_DN275_c0_g1_i1 12 198;Gap=M109 D2 M26 D3 M52
Contig597	77925	77929	100	-	ID=TRINITY_DN275_c0_g1_i1.path1;Name=TRINITY_DN275_c0_g1_i1;Target=TRINITY_DN275_c0_g1_i1 199 203;Gap=M5
Contig597	73710	73717	100	-	ID=TRINITY_DN275_c0_g1_i1.path1;Name=TRINITY_DN275_c0_g1_i1;Target=TRINITY_DN275_c0_g1_i1 204 211;Gap=M8
Contig597	69768	69773	100	-	ID=TRINITY_DN275_c0_g1_i1.path1;Name=TRINITY_DN275_c0_g1_i1;Target=TRINITY_DN275_c0_g1_i1 212 217;Gap=M6
Contig1688	29788	30007	86	+	ID=TRINITY_DN275_c0_g1_i1.path2;Name=TRINITY_DN275_c0_g1_i1;Target=TRINITY_DN275_c0_g1_i1 3 217;Gap=M116 D2 M22 D3 M77
Contig701	2946	3156	87	-	ID=TRINITY_DN275_c0_g1_i1.path3;Name=TRINITY_DN275_c0_g1_i1;Target=TRINITY_DN275_c0_g1_i1 12 217;Gap=M109 D2 M26 D3 M71
Contig2827	40153	40363	87	+	ID=TRINITY_DN275_c0_g1_i1.path4;Name=TRINITY_DN275_c0_g1_i1;Target=TRINITY_DN275_c0_g1_i1 12 217;Gap=M107 D2 M22 D3 M77
Contig3945	468306	468516	87	+	ID=TRINITY_DN275_c0_g1_i1.path5;Name=TRINITY_DN275_c0_g1_i1;Target=TRINITY_DN275_c0_g1_i1 12 217;Gap=M107 D2 M22 D3 M77
Contig1181	19583	19864	100	-	ID=TRINITY_DN440_c0_g1_i1.path1;Name=TRINITY_DN440_c0_g1_i1;Target=TRINITY_DN440_c0_g1_i1 1 282;Gap=M282
Contig1181	19425	19536	100	-	ID=TRINITY_DN440_c0_g1_i1.path1;Name=TRINITY_DN440_c0_g1_i1;Target=TRINITY_DN440_c0_g1_i1 283 394;Gap=M112
Contig1181	13806	13922	100	-	ID=TRINITY_DN440_c0_g1_i1.path1;Name=TRINITY_DN440_c0_g1_i1;Target=TRINITY_DN440_c0_g1_i1 395 511;Gap=M117
Contig1181	13292	13363	100	-	ID=TRINITY_DN440_c0_g1_i1.path1;Name=TRINITY_DN440_c0_g1_i1;Target=TRINITY_DN440_c0_g1_i1 512 583;Gap=M72
Contig1181	4378	4490	100	-	ID=TRINITY_DN440_c0_g1_i1.path1;Name=TRINITY_DN440_c0_g1_i1;Target=TRINITY_DN440_c0_g1_i1 584 696;Gap=M113
Contig1181	4260	4326	100	-	ID=TRINITY_DN440_c0_g1_i1.path1;Name=TRINITY_DN440_c0_g1_i1;Target=TRINITY_DN440_c0_g1_i1 697 763;Gap=M67
Contig1181	4012	4161	100	-	ID=TRINITY_DN440_c0_g1_i1.path1;Name=TRINITY_DN440_c0_g1_i1;Target=TRINITY_DN440_c0_g1_i1 764 913;Gap=M150
Contig1445	29867	30146	100	-	ID=TRINITY_DN457_c0_g2_i1.path1;Name=TRINITY_DN457_c0_g2_i1;Target=TRINITY_DN457_c0_g2_i1 1 280;Gap=M280
Contig1901	84817	85062	98	-	ID=TRINITY_DN443_c0_g1_i2.path1;Name=TRINITY_DN443_c0_g1_i2;Target=TRINITY_DN443_c0_g1_i2 23 268;Gap=M246
Contig976	15885	16144	96	-	ID=TRINITY_DN443_c0_g1_i2.path2;Name=TRINITY_DN443_c0_g1_i2;Target=TRINITY_DN443_c0_g1_i2 11 268;Gap=M8 D2 M250
Contig3043	34985	35224	100	-	ID=TRINITY_DN416_c0_g1_i1.path1;Name=TRINITY_DN416_c0_g1_i1;Target=TRINITY_DN416_c0_g1_i1 1 240;Gap=M240
Contig6	46580	46609	100	-	ID=TRINITY_DN343_c0_g1_i2.path1;Name=TRINITY_DN343_c0_g1_i2;Target=TRINITY_DN343_c0_g1_i2 1 30;Gap=M30
Contig3437	5937	6075	100	-	ID=TRINITY_DN343_c0_g1_i2.path2;Name=TRINITY_DN343_c0_g1_i2;Target=TRINITY_DN343_c0_g1_i2 31 169;Gap=M139
Contig3437	5483	5836	100	-	ID=TRINITY_DN343_c0_g1_i2.path2;Name=TRINITY_DN343_c0_g1_i2;Target=TRINITY_DN343_c0_g1_i2 170 523;Gap=M354
Contig2344	66821	67271	100	-	ID=TRINITY_DN432_c0_g1_i1.path1;Name=TRINITY_DN432_c0_g1_i1;Target=TRINITY_DN432_c0_g1_i1 9 459;Gap=M451
Contig2812	224339	224495	91	-	ID=TRINITY_DN414_c0_g1_i2.path1;Name=TRINITY_DN414_c0_g1_i2;Target=TRINITY_DN414_c0_g1_i2 1 157;Gap=M157
Contig2812	170424	170550	99	-	ID=TRINITY_DN414_c0_g1_i2.path1;Name=TRINITY_DN414_c0_g1_i2;Target=TRINITY_DN414_c0_g1_i2 158 284;Gap=M127
Contig3831	68965	69452	99	-	ID=TRINITY_DN422_c0_g1_i1.path1;Name=TRINITY_DN422_c0_g1_i1;Target=TRINITY_DN422_c0_g1_i1 1 488;Gap=M488
Contig2344	66821	67332	98	-	ID=TRINITY_DN432_c0_g1_i2.path1;Name=TRINITY_DN432_c0_g1_i2;Target=TRINITY_DN432_c0_g1_i2 1 512;Gap=M512
Contig614	45374	46073	97	+	ID=TRINITY_DN406_c0_g1_i1.path1;Name=TRINITY_DN406_c0_g1_i1;Target=TRINITY_DN406_c0_g1_i1 1 700;Gap=M700
Contig1660	84781	84987	99	-	ID=TRINITY_DN458_c0_g1_i1.path1;Name=TRINITY_DN458_c0_g1_i1;Target=TRINITY_DN458_c0_g1_i1 1 207;Gap=M207
Contig1694	36274	36480	99	-	ID=TRINITY_DN458_c0_g1_i1.path2;Name=TRINITY_DN458_c0_g1_i1;Target=TRINITY_DN458_c0_g1_i1 1 207;Gap=M207
Contig3139	67308	67512	99	+	ID=TRINITY_DN458_c0_g1_i1.path3;Name=TRINITY_DN458_c0_g1_i1;Target=TRINITY_DN458_c0_g1_i1 1 207;Gap=M122 I1 M29 I1 M54
Contig1294	57112	57319	98	+	ID=TRINITY_DN458_c0_g1_i1.path4;Name=TRINITY_DN458_c0_g1_i1;Target=TRINITY_DN458_c0_g1_i1 1 207;Gap=M152 D1 M55
Contig3199	6877	7082	97	+	ID=TRINITY_DN458_c0_g1_i1.path5;Name=TRINITY_DN458_c0_g1_i1;Target=TRINITY_DN458_c0_g1_i1 1 207;Gap=M152 I1 M54
Contig1094	5719	5799	100	+	ID=TRINITY_DN437_c0_g1_i1.path1;Name=TRINITY_DN437_c0_g1_i1;Target=TRINITY_DN437_c0_g1_i1 1 81;Gap=M81
Contig1094	9996	10263	100	+	ID=TRINITY_DN437_c0_g1_i1.path1;Name=TRINITY_DN437_c0_g1_i1;Target=TRINITY_DN437_c0_g1_i1 82 349;Gap=M268
Contig1266	457311	457585	99	-	ID=TRINITY_DN480_c0_g1_i1.path1;Name=TRINITY_DN480_c0_g1_i1;Target=TRINITY_DN480_c0_g1_i1 1 275;Gap=M275
Contig400	14215	14290	100	+	ID=TRINITY_DN473_c0_g1_i1.path1;Name=TRINITY_DN473_c0_g1_i1;Target=TRINITY_DN473_c0_g1_i1 1 76;Gap=M76
Contig400	35717	35832	98	+	ID=TRINITY_DN473_c0_g1_i1.path1;Name=TRINITY_DN473_c0_g1_i1;Target=TRINITY_DN473_c0_g1_i1 77 192;Gap=M116
Contig287	52086	52273	100	-	ID=TRINITY_DN425_c0_g1_i1.path1;Name=TRINITY_DN425_c0_g1_i1;Target=TRINITY_DN425_c0_g1_i1 1 188;Gap=M188
Contig287	51999	52025	100	-	ID=TRINITY_DN425_c0_g1_i1.path1;Name=TRINITY_DN425_c0_g1_i1;Target=TRINITY_DN425_c0_g1_i1 189 215;Gap=M27
Contig2606	9004	9321	99	+	ID=TRINITY_DN423_c0_g1_i1.path1;Name=TRINITY_DN423_c0_g1_i1;Target=TRINITY_DN423_c0_g1_i1 64 381;Gap=M318
Contig1602	11044	11633	100	-	ID=TRINITY_DN492_c0_g1_i1.path1;Name=TRINITY_DN492_c0_g1_i1;Target=TRINITY_DN492_c0_g1_i1 15 604;Gap=M590
Contig2553	14911	15321	100	+	ID=TRINITY_DN430_c0_g1_i1.path1;Name=TRINITY_DN430_c0_g1_i1;Target=TRINITY_DN430_c0_g1_i1 4 414;Gap=M411
Contig55	60457	60747	96	+	ID=TRINITY_DN414_c0_g1_i1.path1;Name=TRINITY_DN414_c0_g1_i1;Target=TRINITY_DN414_c0_g1_i1 1 289;Gap=M165 D1 M48 D1 M76
Contig2812	170424	170480	100	-	ID=TRINITY_DN414_c0_g1_i1.path2;Name=TRINITY_DN414_c0_g1_i1;Target=TRINITY_DN414_c0_g1_i1 290 346;Gap=M57
Contig1602	11262	11633	100	-	ID=TRINITY_DN492_c0_g1_i2.path1;Name=TRINITY_DN492_c0_g1_i2;Target=TRINITY_DN492_c0_g1_i2 15 386;Gap=M372
Contig1602	478	1013	100	-	ID=TRINITY_DN492_c0_g1_i2.path1;Name=TRINITY_DN492_c0_g1_i2;Target=TRINITY_DN492_c0_g1_i2 387 922;Gap=M536
Contig1229	16666	17068	96	-	ID=TRINITY_DN435_c0_g1_i1.path1;Name=TRINITY_DN435_c0_g1_i1;Target=TRINITY_DN435_c0_g1_i1 1 401;Gap=M83 D2 M318
Contig736	3274	3403	98	+	ID=TRINITY_DN426_c0_g1_i2.path1;Name=TRINITY_DN426_c0_g1_i2;Target=TRINITY_DN426_c0_g1_i2 124 253;Gap=M130
Contig1229	16736	17068	89	-	ID=TRINITY_DN435_c0_g1_i2.path1;Name=TRINITY_DN435_c0_g1_i2;Target=TRINITY_DN435_c0_g1_i2 1 351;Gap=M83 D2 M79 I20 M169
Contig895	216971	217302	100	-	ID=TRINITY_DN436_c0_g1_i1.path1;Name=TRINITY_DN436_c0_g1_i1;Target=TRINITY_DN436_c0_g1_i1 4 335;Gap=M332
Contig1979	1142	1388	94	-	ID=TRINITY_DN408_c0_g1_i1.path1;Name=TRINITY_DN408_c0_g1_i1;Target=TRINITY_DN408_c0_g1_i1 1 244;Gap=M33 D1 M69 D1 M68 D1 M74
Contig2032	113021	113267	94	+	ID=TRINITY_DN408_c0_g1_i1.path2;Name=TRINITY_DN408_c0_g1_i1;Target=TRINITY_DN408_c0_g1_i1 1 244;Gap=M29 D1 M86 D1 M55 D1 M74
Contig1877	181000	181248	92	+	ID=TRINITY_DN408_c0_g1_i1.path3;Name=TRINITY_DN408_c0_g1_i1;Target=TRINITY_DN408_c0_g1_i1 1 244;Gap=M32 D1 M70 D1 M13 D2 M55 D1 M74
Contig702	65985	66200	93	+	ID=TRINITY_DN408_c0_g1_i1.path4;Name=TRINITY_DN408_c0_g1_i1;Target=TRINITY_DN408_c0_g1_i1 30 244;Gap=M66 D1 M19 I1 M55 D1 M74
Contig1523	27886	28098	93	-	ID=TRINITY_DN408_c0_g1_i1.path5;Name=TRINITY_DN408_c0_g1_i1;Target=TRINITY_DN408_c0_g1_i1 29 244;Gap=M70 I3 M20 I1 M48 D1 M74
Contig2311	1492	1845	93	-	ID=TRINITY_DN451_c0_g1_i1.path1;Name=TRINITY_DN451_c0_g1_i1;Target=TRINITY_DN451_c0_g1_i1 1 353;Gap=M241 D1 M112
Contig926	21217	21569	92	+	ID=TRINITY_DN451_c0_g1_i1.path2;Name=TRINITY_DN451_c0_g1_i1;Target=TRINITY_DN451_c0_g1_i1 1 355;Gap=M5 I1 M60 I2 M169 D1 M118
Contig1475	168944	169282	92	-	ID=TRINITY_DN451_c0_g1_i1.path3;Name=TRINITY_DN451_c0_g1_i1;Target=TRINITY_DN451_c0_g1_i1 14 351;Gap=M227 D1 M111
Contig1568	18404	18671	100	-	ID=TRINITY_DN466_c0_g1_i1.path1;Name=TRINITY_DN466_c0_g1_i1;Target=TRINITY_DN466_c0_g1_i1 1 268;Gap=M268
Contig1947	2282	2914	93	-	ID=TRINITY_DN471_c0_g1_i1.path1;Name=TRINITY_DN471_c0_g1_i1;Target=TRINITY_DN471_c0_g1_i1 1 636;Gap=M232 I1 M63 I1 M266 I1 M72
Contig1596	138978	139208	100	-	ID=TRINITY_DN444_c0_g1_i1.path1;Name=TRINITY_DN444_c0_g1_i1;Target=TRINITY_DN444_c0_g1_i1 1 231;Gap=M231
Contig1596	139673	139842	99	-	ID=TRINITY_DN444_c0_g1_i2.path1;Name=TRINITY_DN444_c0_g1_i2;Target=TRINITY_DN444_c0_g1_i2 3 171;Gap=M39 D1 M130
Contig1596	138978	139113	100	-	ID=TRINITY_DN444_c0_g1_i2.path1;Name=TRINITY_DN444_c0_g1_i2;Target=TRINITY_DN444_c0_g1_i2 172 307;Gap=M136
Contig755	167822	167954	97	+	ID=TRINITY_DN426_c0_g1_i1.path1;Name=TRINITY_DN426_c0_g1_i1;Target=TRINITY_DN426_c0_g1_i1 1 135;Gap=M14 I2 M119
Contig360	66038	66090	98	-	ID=TRINITY_DN426_c0_g1_i1.path2;Name=TRINITY_DN426_c0_g1_i1;Target=TRINITY_DN426_c0_g1_i1 136 187;Gap=M19 D1 M33
Contig360	62000	62030	100	-	ID=TRINITY_DN426_c0_g1_i1.path2;Name=TRINITY_DN426_c0_g1_i1;Target=TRINITY_DN426_c0_g1_i1 188 218;Gap=M31
Contig3442	78193	78759	99	+	ID=TRINITY_DN494_c0_g1_i1.path1;Name=TRINITY_DN494_c0_g1_i1;Target=TRINITY_DN494_c0_g1_i1 1 567;Gap=M567
Contig2610	28137	28181	100	+	ID=TRINITY_DN459_c0_g1_i1.path1;Name=TRINITY_DN459_c0_g1_i1;Target=TRINITY_DN459_c0_g1_i1 1 45;Gap=M45
Contig2610	40646	40997	100	+	ID=TRINITY_DN459_c0_g1_i1.path1;Name=TRINITY_DN459_c0_g1_i1;Target=TRINITY_DN459_c0_g1_i1 46 397;Gap=M352
Contig1664	57060	57094	100	-	ID=TRINITY_DN329_c0_g1_i2.path1;Name=TRINITY_DN329_c0_g1_i2;Target=TRINITY_DN329_c0_g1_i2 17 51;Gap=M35
Contig2686	73573	73683	100	-	ID=TRINITY_DN329_c0_g1_i2.path2;Name=TRINITY_DN329_c0_g1_i2;Target=TRINITY_DN329_c0_g1_i2 52 162;Gap=M111
Contig2686	68700	69207	100	-	ID=TRINITY_DN329_c0_g1_i2.path2;Name=TRINITY_DN329_c0_g1_i2;Target=TRINITY_DN329_c0_g1_i2 163 670;Gap=M508
Contig2610	40495	40997	100	+	ID=TRINITY_DN459_c0_g1_i2.path1;Name=TRINITY_DN459_c0_g1_i2;Target=TRINITY_DN459_c0_g1_i2 1 503;Gap=M503
Contig2158	30917	31358	97	+	ID=TRINITY_DN447_c0_g1_i1.path1;Name=TRINITY_DN447_c0_g1_i1;Target=TRINITY_DN447_c0_g1_i1 1 443;Gap=M58 I1 M384
Contig209	133191	133614	99	-	ID=TRINITY_DN477_c0_g2_i1.path1;Name=TRINITY_DN477_c0_g2_i1;Target=TRINITY_DN477_c0_g2_i1 1 424;Gap=M424
Contig214	40719	41142	99	-	ID=TRINITY_DN477_c0_g2_i1.path2;Name=TRINITY_DN477_c0_g2_i1;Target=TRINITY_DN477_c0_g2_i1 1 424;Gap=M424
Contig214	43573	43996	99	-	ID=TRINITY_DN477_c0_g2_i1.path3;Name=TRINITY_DN477_c0_g2_i1;Target=TRINITY_DN477_c0_g2_i1 1 424;Gap=M424
Contig306	340	763	99	+	ID=TRINITY_DN477_c0_g2_i1.path4;Name=TRINITY_DN477_c0_g2_i1;Target=TRINITY_DN477_c0_g2_i1 1 424;Gap=M424
Contig851	167581	168004	99	-	ID=TRINITY_DN477_c0_g2_i1.path5;Name=TRINITY_DN477_c0_g2_i1;Target=TRINITY_DN477_c0_g2_i1 1 424;Gap=M424
Contig2502	110672	111686	99	+	ID=TRINITY_DN453_c0_g1_i1.path1;Name=TRINITY_DN453_c0_g1_i1;Target=TRINITY_DN453_c0_g1_i1 1 1015;Gap=M1015
Contig3945	316358	316431	100	-	ID=TRINITY_DN486_c1_g1_i1.path1;Name=TRINITY_DN486_c1_g1_i1;Target=TRINITY_DN486_c1_g1_i1 1 74;Gap=M74
Contig3945	300687	300900	100	-	ID=TRINITY_DN486_c1_g1_i1.path1;Name=TRINITY_DN486_c1_g1_i1;Target=TRINITY_DN486_c1_g1_i1 75 288;Gap=M214
Contig3945	291345	291405	100	-	ID=TRINITY_DN486_c1_g1_i1.path1;Name=TRINITY_DN486_c1_g1_i1;Target=TRINITY_DN486_c1_g1_i1 289 349;Gap=M61
Contig3443	276364	276692	95	-	ID=TRINITY_DN486_c0_g1_i1.path1;Name=TRINITY_DN486_c0_g1_i1;Target=TRINITY_DN486_c0_g1_i1 1 326;Gap=M89 D2 M193 D1 M44
Contig410	207910	208622	100	+	ID=TRINITY_DN455_c0_g1_i1.path1;Name=TRINITY_DN455_c0_g1_i1;Target=TRINITY_DN455_c0_g1_i1 1 713;Gap=M713
Contig535	8690	9375	99	+	ID=TRINITY_DN457_c0_g1_i1.path1;Name=TRINITY_DN457_c0_g1_i1;Target=TRINITY_DN457_c0_g1_i1 1 686;Gap=M686
Contig1445	29867	29935	100	-	ID=TRINITY_DN457_c0_g1_i1.path2;Name=TRINITY_DN457_c0_g1_i1;Target=TRINITY_DN457_c0_g1_i1 687 755;Gap=M69
Contig214	41140	43061	99	-	ID=TRINITY_DN477_c0_g1_i1.path1;Name=TRINITY_DN477_c0_g1_i1;Target=TRINITY_DN477_c0_g1_i1 3 1924;Gap=M1922
Contig2056	6107	8028	99	+	ID=TRINITY_DN477_c0_g1_i1.path2;Name=TRINITY_DN477_c0_g1_i1;Target=TRINITY_DN477_c0_g1_i1 3 1924;Gap=M1922
Contig2532	71497	73418	99	-	ID=TRINITY_DN477_c0_g1_i1.path3;Name=TRINITY_DN477_c0_g1_i1;Target=TRINITY_DN477_c0_g1_i1 3 1924;Gap=M1922
Contig2973	122662	124583	99	+	ID=TRINITY_DN477_c0_g1_i1.path4;Name=TRINITY_DN477_c0_g1_i1;Target=TRINITY_DN477_c0_g1_i1 3 1924;Gap=M1922
Contig281	111705	112670	99	+	ID=TRINITY_DN456_c0_g1_i1.path1;Name=TRINITY_DN456_c0_g1_i1;Target=TRINITY_DN456_c0_g1_i1 1 966;Gap=M966
Contig3133	8604	10096	100	+	ID=TRINITY_DN469_c0_g1_i1.path1;Name=TRINITY_DN469_c0_g1_i1;Target=TRINITY_DN469_c0_g1_i1 1 1493;Gap=M1493
Contig3133	15331	15973	100	+	ID=TRINITY_DN469_c0_g1_i1.path1;Name=TRINITY_DN469_c0_g1_i1;Target=TRINITY_DN469_c0_g1_i1 1494 2136;Gap=M643
Contig1671	246673	246936	97	+	ID=TRINITY_DN448_c0_g1_i1.path1;Name=TRINITY_DN448_c0_g1_i1;Target=TRINITY_DN448_c0_g1_i1 16 279;Gap=M264
Contig1671	371706	371969	97	+	ID=TRINITY_DN448_c0_g1_i1.path2;Name=TRINITY_DN448_c0_g1_i1;Target=TRINITY_DN448_c0_g1_i1 16 279;Gap=M264
Contig3604	38718	39043	89	-	ID=TRINITY_DN472_c0_g1_i1.path1;Name=TRINITY_DN472_c0_g1_i1;Target=TRINITY_DN472_c0_g1_i1 1 331;Gap=M69 I1 M13 I5 M73 D1 M170
Contig1150	42927	43171	100	-	ID=TRINITY_DN463_c0_g1_i1.path1;Name=TRINITY_DN463_c0_g1_i1;Target=TRINITY_DN463_c0_g1_i1 1 245;Gap=M245
Contig1773	26674	27341	98	-	ID=TRINITY_DN465_c0_g1_i1.path1;Name=TRINITY_DN465_c0_g1_i1;Target=TRINITY_DN465_c0_g1_i1 1 658;Gap=M377 D9 M30 D1 M251
Contig3377	90125	90383	99	+	ID=TRINITY_DN479_c0_g1_i2.path1;Name=TRINITY_DN479_c0_g1_i2;Target=TRINITY_DN479_c0_g1_i2 1 259;Gap=M259
Contig3636	123549	123637	100	-	ID=TRINITY_DN479_c0_g1_i1.path1;Name=TRINITY_DN479_c0_g1_i1;Target=TRINITY_DN479_c0_g1_i1 1 89;Gap=M89
Contig3377	90229	90383	99	+	ID=TRINITY_DN479_c0_g1_i1.path2;Name=TRINITY_DN479_c0_g1_i1;Target=TRINITY_DN479_c0_g1_i1 90 244;Gap=M155
Contig3799	31025	32222	99	-	ID=TRINITY_DN470_c0_g1_i1.path1;Name=TRINITY_DN470_c0_g1_i1;Target=TRINITY_DN470_c0_g1_i1 1 1198;Gap=M1198
Contig2065	42133	42260	100	+	ID=TRINITY_DN409_c0_g1_i1.path1;Name=TRINITY_DN409_c0_g1_i1;Target=TRINITY_DN409_c0_g1_i1 1 128;Gap=M128
Contig2065	42314	42534	100	+	ID=TRINITY_DN409_c0_g1_i1.path1;Name=TRINITY_DN409_c0_g1_i1;Target=TRINITY_DN409_c0_g1_i1 129 349;Gap=M221
Contig2065	44330	44455	100	+	ID=TRINITY_DN409_c0_g1_i1.path1;Name=TRINITY_DN409_c0_g1_i1;Target=TRINITY_DN409_c0_g1_i1 350 475;Gap=M126
Contig2065	46054	46188	100	+	ID=TRINITY_DN409_c0_g1_i1.path1;Name=TRINITY_DN409_c0_g1_i1;Target=TRINITY_DN409_c0_g1_i1 476 610;Gap=M135
Contig2065	46315	46369	100	+	ID=TRINITY_DN409_c0_g1_i1.path1;Name=TRINITY_DN409_c0_g1_i1;Target=TRINITY_DN409_c0_g1_i1 611 665;Gap=M55
Contig2065	46444	46592	100	+	ID=TRINITY_DN409_c0_g1_i1.path1;Name=TRINITY_DN409_c0_g1_i1;Target=TRINITY_DN409_c0_g1_i1 666 814;Gap=M149
Contig2065	56900	57064	100	+	ID=TRINITY_DN409_c0_g1_i1.path1;Name=TRINITY_DN409_c0_g1_i1;Target=TRINITY_DN409_c0_g1_i1 815 979;Gap=M165
Contig2065	57910	58072	100	+	ID=TRINITY_DN409_c0_g1_i1.path1;Name=TRINITY_DN409_c0_g1_i1;Target=TRINITY_DN409_c0_g1_i1 980 1142;Gap=M163
Contig225	19191	19237	100	-	ID=TRINITY_DN409_c0_g1_i1.path2;Name=TRINITY_DN409_c0_g1_i1;Target=TRINITY_DN409_c0_g1_i1 1143 1189;Gap=M47
Contig225	19043	19143	100	-	ID=TRINITY_DN409_c0_g1_i1.path2;Name=TRINITY_DN409_c0_g1_i1;Target=TRINITY_DN409_c0_g1_i1 1190 1290;Gap=M101
Contig225	18833	18988	100	-	ID=TRINITY_DN409_c0_g1_i1.path2;Name=TRINITY_DN409_c0_g1_i1;Target=TRINITY_DN409_c0_g1_i1 1291 1446;Gap=M156
Contig225	18715	18777	100	-	ID=TRINITY_DN409_c0_g1_i1.path2;Name=TRINITY_DN409_c0_g1_i1;Target=TRINITY_DN409_c0_g1_i1 1447 1509;Gap=M63
Contig225	15795	16005	100	-	ID=TRINITY_DN409_c0_g1_i1.path2;Name=TRINITY_DN409_c0_g1_i1;Target=TRINITY_DN409_c0_g1_i1 1510 1720;Gap=M211
Contig225	15604	15750	100	-	ID=TRINITY_DN409_c0_g1_i1.path2;Name=TRINITY_DN409_c0_g1_i1;Target=TRINITY_DN409_c0_g1_i1 1721 1867;Gap=M147
Contig225	14450	14611	100	-	ID=TRINITY_DN409_c0_g1_i1.path2;Name=TRINITY_DN409_c0_g1_i1;Target=TRINITY_DN409_c0_g1_i1 1868 2029;Gap=M162
Contig225	11042	11122	100	-	ID=TRINITY_DN409_c0_g1_i1.path2;Name=TRINITY_DN409_c0_g1_i1;Target=TRINITY_DN409_c0_g1_i1 2030 2110;Gap=M81
Contig225	5263	5455	100	-	ID=TRINITY_DN409_c0_g1_i1.path2;Name=TRINITY_DN409_c0_g1_i1;Target=TRINITY_DN409_c0_g1_i1 2111 2303;Gap=M193
Contig3377	89959	90053	98	-	ID=TRINITY_DN479_c0_g1_i3.path1;Name=TRINITY_DN479_c0_g1_i3;Target=TRINITY_DN479_c0_g1_i3 1 95;Gap=M95
Contig3377	90172	90383	99	+	ID=TRINITY_DN479_c0_g1_i3.path2;Name=TRINITY_DN479_c0_g1_i3;Target=TRINITY_DN479_c0_g1_i3 96 307;Gap=M212
Contig3543	614	923	100	-	ID=TRINITY_DN490_c0_g1_i1.path1;Name=TRINITY_DN490_c0_g1_i1;Target=TRINITY_DN490_c0_g1_i1 1 310;Gap=M310
Contig3543	340	923	100	-	ID=TRINITY_DN490_c0_g1_i2.path1;Name=TRINITY_DN490_c0_g1_i2;Target=TRINITY_DN490_c0_g1_i2 1 584;Gap=M584
Contig3107	27769	28276	99	+	ID=TRINITY_DN460_c0_g1_i1.path1;Name=TRINITY_DN460_c0_g1_i1;Target=TRINITY_DN460_c0_g1_i1 25 532;Gap=M508
Contig3366	208093	208600	99	-	ID=TRINITY_DN460_c0_g1_i1.path2;Name=TRINITY_DN460_c0_g1_i1;Target=TRINITY_DN460_c0_g1_i1 25 532;Gap=M508
Contig746	12577	13092	99	-	ID=TRINITY_DN460_c0_g1_i1.path3;Name=TRINITY_DN460_c0_g1_i1;Target=TRINITY_DN460_c0_g1_i1 18 532;Gap=M7 D1 M508
Contig3354	301947	302157	99	-	ID=TRINITY_DN474_c0_g1_i1.path1;Name=TRINITY_DN474_c0_g1_i1;Target=TRINITY_DN474_c0_g1_i1 1 211;Gap=M211
Contig1824	82151	82668	100	+	ID=TRINITY_DN496_c0_g1_i1.path1;Name=TRINITY_DN496_c0_g1_i1;Target=TRINITY_DN496_c0_g1_i1 1 518;Gap=M518
Contig1824	91111	91229	100	+	ID=TRINITY_DN496_c0_g1_i1.path1;Name=TRINITY_DN496_c0_g1_i1;Target=TRINITY_DN496_c0_g1_i1 519 637;Gap=M119
Contig1877	71742	72277	100	+	ID=TRINITY_DN475_c0_g1_i1.path1;Name=TRINITY_DN475_c0_g1_i1;Target=TRINITY_DN475_c0_g1_i1 1 536;Gap=M536
Contig3077	37513	37926	99	-	ID=TRINITY_DN491_c0_g1_i1.path1;Name=TRINITY_DN491_c0_g1_i1;Target=TRINITY_DN491_c0_g1_i1 1 414;Gap=M414
Contig3077	36307	36522	98	+	ID=TRINITY_DN491_c0_g1_i2.path1;Name=TRINITY_DN491_c0_g1_i2;Target=TRINITY_DN491_c0_g1_i2 1 216;Gap=M216
Contig3077	36581	36720	99	+	ID=TRINITY_DN491_c0_g1_i2.path1;Name=TRINITY_DN491_c0_g1_i2;Target=TRINITY_DN491_c0_g1_i2 217 356;Gap=M140
Contig3077	37711	37926	99	-	ID=TRINITY_DN491_c0_g1_i2.path2;Name=TRINITY_DN491_c0_g1_i2;Target=TRINITY_DN491_c0_g1_i2 1 216;Gap=M216
Contig3077	37513	37652	99	-	ID=TRINITY_DN491_c0_g1_i2.path2;Name=TRINITY_DN491_c0_g1_i2;Target=TRINITY_DN491_c0_g1_i2 217 356;Gap=M140
Contig512	34415	35523	100	-	ID=TRINITY_DN478_c0_g1_i1.path1;Name=TRINITY_DN478_c0_g1_i1;Target=TRINITY_DN478_c0_g1_i1 4 1112;Gap=M1109
Contig1804	54565	54864	99	-	ID=TRINITY_DN483_c0_g1_i1.path1;Name=TRINITY_DN483_c0_g1_i1;Target=TRINITY_DN483_c0_g1_i1 1 300;Gap=M300
Contig3255	338233	338830	99	-	ID=TRINITY_DN499_c0_g1_i1.path1;Name=TRINITY_DN499_c0_g1_i1;Target=TRINITY_DN499_c0_g1_i1 1 598;Gap=M598
Contig2146	355	437	100	+	ID=TRINITY_DN249_c0_g1_i1.path1;Name=TRINITY_DN249_c0_g1_i1;Target=TRINITY_DN249_c0_g1_i1 1563 1645;Gap=M83
Contig2146	2763	2937	100	+	ID=TRINITY_DN249_c0_g1_i1.path1;Name=TRINITY_DN249_c0_g1_i1;Target=TRINITY_DN249_c0_g1_i1 1646 1820;Gap=M175
Contig2146	2988	3113	100	+	ID=TRINITY_DN249_c0_g1_i1.path1;Name=TRINITY_DN249_c0_g1_i1;Target=TRINITY_DN249_c0_g1_i1 1821 1946;Gap=M126
Contig2146	5314	5409	100	+	ID=TRINITY_DN249_c0_g1_i1.path1;Name=TRINITY_DN249_c0_g1_i1;Target=TRINITY_DN249_c0_g1_i1 1947 2042;Gap=M96
Contig2146	9774	9838	100	+	ID=TRINITY_DN249_c0_g1_i1.path1;Name=TRINITY_DN249_c0_g1_i1;Target=TRINITY_DN249_c0_g1_i1 2043 2107;Gap=M65
Contig2146	9885	10052	100	+	ID=TRINITY_DN249_c0_g1_i1.path1;Name=TRINITY_DN249_c0_g1_i1;Target=TRINITY_DN249_c0_g1_i1 2108 2275;Gap=M168
Contig2146	12017	12108	100	+	ID=TRINITY_DN249_c0_g1_i1.path1;Name=TRINITY_DN249_c0_g1_i1;Target=TRINITY_DN249_c0_g1_i1 2276 2367;Gap=M92
Contig2146	12272	12432	100	+	ID=TRINITY_DN249_c0_g1_i1.path1;Name=TRINITY_DN249_c0_g1_i1;Target=TRINITY_DN249_c0_g1_i1 2368 2528;Gap=M161
Contig2146	13187	13235	100	+	ID=TRINITY_DN249_c0_g1_i1.path1;Name=TRINITY_DN249_c0_g1_i1;Target=TRINITY_DN249_c0_g1_i1 2529 2577;Gap=M49
Contig352	14497	14559	100	+	ID=TRINITY_DN249_c0_g1_i1.path2;Name=TRINITY_DN249_c0_g1_i1;Target=TRINITY_DN249_c0_g1_i1 29 91;Gap=M63
Contig352	15995	16030	100	+	ID=TRINITY_DN249_c0_g1_i1.path2;Name=TRINITY_DN249_c0_g1_i1;Target=TRINITY_DN249_c0_g1_i1 92 127;Gap=M36
Contig352	26569	26677	100	+	ID=TRINITY_DN249_c0_g1_i1.path2;Name=TRINITY_DN249_c0_g1_i1;Target=TRINITY_DN249_c0_g1_i1 128 236;Gap=M109
Contig352	26748	26881	100	+	ID=TRINITY_DN249_c0_g1_i1.path2;Name=TRINITY_DN249_c0_g1_i1;Target=TRINITY_DN249_c0_g1_i1 237 370;Gap=M134
Contig352	27550	27681	100	+	ID=TRINITY_DN249_c0_g1_i1.path2;Name=TRINITY_DN249_c0_g1_i1;Target=TRINITY_DN249_c0_g1_i1 371 502;Gap=M132
Contig352	32027	32116	100	+	ID=TRINITY_DN249_c0_g1_i1.path2;Name=TRINITY_DN249_c0_g1_i1;Target=TRINITY_DN249_c0_g1_i1 503 592;Gap=M90
Contig352	32181	32307	100	+	ID=TRINITY_DN249_c0_g1_i1.path2;Name=TRINITY_DN249_c0_g1_i1;Target=TRINITY_DN249_c0_g1_i1 593 719;Gap=M127
Contig352	32701	32778	100	+	ID=TRINITY_DN249_c0_g1_i1.path2;Name=TRINITY_DN249_c0_g1_i1;Target=TRINITY_DN249_c0_g1_i1 720 797;Gap=M78
Contig352	34299	34351	100	+	ID=TRINITY_DN249_c0_g1_i1.path2;Name=TRINITY_DN249_c0_g1_i1;Target=TRINITY_DN249_c0_g1_i1 798 850;Gap=M53
Contig352	34404	34554	100	+	ID=TRINITY_DN249_c0_g1_i1.path2;Name=TRINITY_DN249_c0_g1_i1;Target=TRINITY_DN249_c0_g1_i1 851 1001;Gap=M151
Contig224	80445	80474	100	+	ID=TRINITY_DN413_c0_g1_i1.path1;Name=TRINITY_DN413_c0_g1_i1;Target=TRINITY_DN413_c0_g1_i1 3 32;Gap=M30
Contig566	428026	428216	99	-	ID=TRINITY_DN413_c0_g1_i1.path2;Name=TRINITY_DN413_c0_g1_i1;Target=TRINITY_DN413_c0_g1_i1 33 224;Gap=M183 I1 M8
Contig2275	38099	38299	100	+	ID=TRINITY_DN498_c0_g1_i1.path1;Name=TRINITY_DN498_c0_g1_i1;Target=TRINITY_DN498_c0_g1_i1 20 220;Gap=M201
Contig2275	38352	38425	100	+	ID=TRINITY_DN498_c0_g1_i1.path1;Name=TRINITY_DN498_c0_g1_i1;Target=TRINITY_DN498_c0_g1_i1 221 294;Gap=M74
Contig2275	39961	40122	100	+	ID=TRINITY_DN498_c0_g1_i1.path1;Name=TRINITY_DN498_c0_g1_i1;Target=TRINITY_DN498_c0_g1_i1 295 456;Gap=M162
Contig2275	40176	40246	100	+	ID=TRINITY_DN498_c0_g1_i1.path1;Name=TRINITY_DN498_c0_g1_i1;Target=TRINITY_DN498_c0_g1_i1 457 527;Gap=M71
Contig2275	45059	45321	100	+	ID=TRINITY_DN498_c0_g1_i1.path1;Name=TRINITY_DN498_c0_g1_i1;Target=TRINITY_DN498_c0_g1_i1 528 790;Gap=M263
Contig3985	111742	111967	99	-	ID=TRINITY_DN493_c0_g1_i1.path1;Name=TRINITY_DN493_c0_g1_i1;Target=TRINITY_DN493_c0_g1_i1 1 226;Gap=M226
Contig3985	111600	111693	100	-	ID=TRINITY_DN493_c0_g1_i1.path1;Name=TRINITY_DN493_c0_g1_i1;Target=TRINITY_DN493_c0_g1_i1 227 320;Gap=M94
Contig3985	109509	109664	99	-	ID=TRINITY_DN493_c0_g1_i1.path1;Name=TRINITY_DN493_c0_g1_i1;Target=TRINITY_DN493_c0_g1_i1 321 476;Gap=M156
Contig3985	109116	109173	100	-	ID=TRINITY_DN493_c0_g1_i1.path1;Name=TRINITY_DN493_c0_g1_i1;Target=TRINITY_DN493_c0_g1_i1 477 534;Gap=M58
Contig3985	108981	109074	100	-	ID=TRINITY_DN493_c0_g1_i1.path1;Name=TRINITY_DN493_c0_g1_i1;Target=TRINITY_DN493_c0_g1_i1 535 628;Gap=M94
Contig3985	107965	108069	100	-	ID=TRINITY_DN493_c0_g1_i1.path1;Name=TRINITY_DN493_c0_g1_i1;Target=TRINITY_DN493_c0_g1_i1 629 733;Gap=M105
Contig3985	101945	102215	100	-	ID=TRINITY_DN493_c0_g1_i1.path1;Name=TRINITY_DN493_c0_g1_i1;Target=TRINITY_DN493_c0_g1_i1 734 1004;Gap=M271
Contig755	54481	54981	100	-	ID=TRINITY_DN488_c0_g1_i1.path1;Name=TRINITY_DN488_c0_g1_i1;Target=TRINITY_DN488_c0_g1_i1 1 501;Gap=M501
Contig3869	70608	70731	100	+	ID=TRINITY_DN495_c0_g1_i2.path1;Name=TRINITY_DN495_c0_g1_i2;Target=TRINITY_DN495_c0_g1_i2 1 124;Gap=M124
Contig3869	70785	70846	100	+	ID=TRINITY_DN495_c0_g1_i2.path1;Name=TRINITY_DN495_c0_g1_i2;Target=TRINITY_DN495_c0_g1_i2 125 186;Gap=M62
Contig3869	70895	70963	100	+	ID=TRINITY_DN495_c0_g1_i2.path1;Name=TRINITY_DN495_c0_g1_i2;Target=TRINITY_DN495_c0_g1_i2 187 255;Gap=M69
Contig3869	70608	70731	100	+	ID=TRINITY_DN495_c0_g1_i1.path1;Name=TRINITY_DN495_c0_g1_i1;Target=TRINITY_DN495_c0_g1_i1 1 124;Gap=M124
Contig3869	70785	70963	100	+	ID=TRINITY_DN495_c0_g1_i1.path1;Name=TRINITY_DN495_c0_g1_i1;Target=TRINITY_DN495_c0_g1_i1 125 303;Gap=M179
Contig3255	191820	192328	99	+	ID=TRINITY_DN503_c0_g1_i1.path1;Name=TRINITY_DN503_c0_g1_i1;Target=TRINITY_DN503_c0_g1_i1 1 509;Gap=M509
Contig332	48886	49521	99	-	ID=TRINITY_DN509_c0_g1_i2.path1;Name=TRINITY_DN509_c0_g1_i2;Target=TRINITY_DN509_c0_g1_i2 13 648;Gap=M636
Contig332	57730	58069	100	-	ID=TRINITY_DN509_c0_g1_i1.path1;Name=TRINITY_DN509_c0_g1_i1;Target=TRINITY_DN509_c0_g1_i1 3 342;Gap=M340
Contig332	53236	54787	100	-	ID=TRINITY_DN509_c0_g1_i1.path1;Name=TRINITY_DN509_c0_g1_i1;Target=TRINITY_DN509_c0_g1_i1 343 1894;Gap=M1552
Contig332	48886	49456	99	-	ID=TRINITY_DN509_c0_g1_i1.path1;Name=TRINITY_DN509_c0_g1_i1;Target=TRINITY_DN509_c0_g1_i1 1895 2465;Gap=M571
Contig986	69422	69528	98	-	ID=TRINITY_DN485_c0_g1_i2.path1;Name=TRINITY_DN485_c0_g1_i2;Target=TRINITY_DN485_c0_g1_i2 20 127;Gap=M11 I1 M96
Contig986	69316	69367	100	-	ID=TRINITY_DN485_c0_g1_i2.path1;Name=TRINITY_DN485_c0_g1_i2;Target=TRINITY_DN485_c0_g1_i2 128 179;Gap=M52
Contig986	69189	69262	100	-	ID=TRINITY_DN485_c0_g1_i2.path1;Name=TRINITY_DN485_c0_g1_i2;Target=TRINITY_DN485_c0_g1_i2 180 253;Gap=M74
Contig986	69061	69143	100	-	ID=TRINITY_DN485_c0_g1_i2.path1;Name=TRINITY_DN485_c0_g1_i2;Target=TRINITY_DN485_c0_g1_i2 254 336;Gap=M83
Contig986	65148	65218	100	-	ID=TRINITY_DN485_c0_g1_i2.path1;Name=TRINITY_DN485_c0_g1_i2;Target=TRINITY_DN485_c0_g1_i2 337 407;Gap=M71
Contig986	64588	65100	99	-	ID=TRINITY_DN485_c0_g1_i2.path1;Name=TRINITY_DN485_c0_g1_i2;Target=TRINITY_DN485_c0_g1_i2 408 920;Gap=M513
Contig3119	52847	53005	100	-	ID=TRINITY_DN505_c0_g1_i1.path1;Name=TRINITY_DN505_c0_g1_i1;Target=TRINITY_DN505_c0_g1_i1 14 172;Gap=M159
Contig3119	50279	50307	100	-	ID=TRINITY_DN505_c0_g1_i1.path1;Name=TRINITY_DN505_c0_g1_i1;Target=TRINITY_DN505_c0_g1_i1 173 201;Gap=M29
Contig731	37370	38293	100	-	ID=TRINITY_DN537_c0_g1_i1.path1;Name=TRINITY_DN537_c0_g1_i1;Target=TRINITY_DN537_c0_g1_i1 22 945;Gap=M924
Contig2256	84656	85581	100	-	ID=TRINITY_DN489_c0_g1_i1.path1;Name=TRINITY_DN489_c0_g1_i1;Target=TRINITY_DN489_c0_g1_i1 20 945;Gap=M926
Contig1741	123790	124236	99	+	ID=TRINITY_DN506_c0_g1_i1.path1;Name=TRINITY_DN506_c0_g1_i1;Target=TRINITY_DN506_c0_g1_i1 1 447;Gap=M447
Contig2620	52640	52985	98	+	ID=TRINITY_DN547_c0_g1_i1.path1;Name=TRINITY_DN547_c0_g1_i1;Target=TRINITY_DN547_c0_g1_i1 1 346;Gap=M346
Contig3133	8604	10096	100	+	ID=TRINITY_DN469_c0_g1_i2.path1;Name=TRINITY_DN469_c0_g1_i2;Target=TRINITY_DN469_c0_g1_i2 1 1493;Gap=M1493
Contig3133	27853	27894	100	+	ID=TRINITY_DN469_c0_g1_i2.path1;Name=TRINITY_DN469_c0_g1_i2;Target=TRINITY_DN469_c0_g1_i2 1494 1535;Gap=M42
Contig2452	8329	8361	96	+	ID=TRINITY_DN469_c0_g1_i2.path2;Name=TRINITY_DN469_c0_g1_i2;Target=TRINITY_DN469_c0_g1_i2 1536 1568;Gap=M33
Contig3701	275433	275468	86	-	ID=TRINITY_DN462_c0_g1_i1.path1;Name=TRINITY_DN462_c0_g1_i1;Target=TRINITY_DN462_c0_g1_i1 57 93;Gap=M13 I1 M23
Contig3701	274129	274361	100	-	ID=TRINITY_DN462_c0_g1_i1.path1;Name=TRINITY_DN462_c0_g1_i1;Target=TRINITY_DN462_c0_g1_i1 94 326;Gap=M233
Contig2106	236625	236847	93	+	ID=TRINITY_DN536_c0_g1_i2.path1;Name=TRINITY_DN536_c0_g1_i2;Target=TRINITY_DN536_c0_g1_i2 1 223;Gap=M223
Contig1377	35103	35325	92	+	ID=TRINITY_DN536_c0_g1_i2.path2;Name=TRINITY_DN536_c0_g1_i2;Target=TRINITY_DN536_c0_g1_i2 3 227;Gap=M42 I1 M53 I1 M128
Contig111	78162	78347	92	+	ID=TRINITY_DN452_c0_g1_i1.path1;Name=TRINITY_DN452_c0_g1_i1;Target=TRINITY_DN452_c0_g1_i1 7 192;Gap=M186
Contig1301	83719	83778	100	-	ID=TRINITY_DN452_c0_g1_i1.path2;Name=TRINITY_DN452_c0_g1_i1;Target=TRINITY_DN452_c0_g1_i1 193 252;Gap=M60
Contig120	13319	13647	96	-	ID=TRINITY_DN514_c0_g1_i1.path1;Name=TRINITY_DN514_c0_g1_i1;Target=TRINITY_DN514_c0_g1_i1 1 329;Gap=M329
Contig2743	5744	6200	100	+	ID=TRINITY_DN575_c0_g1_i1.path1;Name=TRINITY_DN575_c0_g1_i1;Target=TRINITY_DN575_c0_g1_i1 1 457;Gap=M457
Contig2812	109610	110052	100	+	ID=TRINITY_DN550_c0_g1_i1.path1;Name=TRINITY_DN550_c0_g1_i1;Target=TRINITY_DN550_c0_g1_i1 1 443;Gap=M443
Contig1303	1606	1897	97	-	ID=TRINITY_DN519_c0_g1_i1.path1;Name=TRINITY_DN519_c0_g1_i1;Target=TRINITY_DN519_c0_g1_i1 8 299;Gap=M292
Contig1303	1309	1457	89	-	ID=TRINITY_DN519_c0_g1_i1.path1;Name=TRINITY_DN519_c0_g1_i1;Target=TRINITY_DN519_c0_g1_i1 300 448;Gap=M149
Contig3325	59269	59470	99	+	ID=TRINITY_DN536_c0_g1_i1.path1;Name=TRINITY_DN536_c0_g1_i1;Target=TRINITY_DN536_c0_g1_i1 1 202;Gap=M202
Contig1966	3734	4152	97	-	ID=TRINITY_DN512_c0_g1_i1.path1;Name=TRINITY_DN512_c0_g1_i1;Target=TRINITY_DN512_c0_g1_i1 1 419;Gap=M419
Contig2210	174762	174973	100	+	ID=TRINITY_DN514_c0_g1_i2.path1;Name=TRINITY_DN514_c0_g1_i2;Target=TRINITY_DN514_c0_g1_i2 1 212;Gap=M212
Contig3136	4949	5160	100	+	ID=TRINITY_DN514_c0_g1_i2.path2;Name=TRINITY_DN514_c0_g1_i2;Target=TRINITY_DN514_c0_g1_i2 1 212;Gap=M212
Contig1845	66253	66557	100	-	ID=TRINITY_DN500_c0_g1_i1.path1;Name=TRINITY_DN500_c0_g1_i1;Target=TRINITY_DN500_c0_g1_i1 1 305;Gap=M305
Contig1845	75570	75874	100	+	ID=TRINITY_DN500_c0_g1_i1.path2;Name=TRINITY_DN500_c0_g1_i1;Target=TRINITY_DN500_c0_g1_i1 1 305;Gap=M305
Contig2492	51916	52123	100	+	ID=TRINITY_DN568_c0_g1_i1.path1;Name=TRINITY_DN568_c0_g1_i1;Target=TRINITY_DN568_c0_g1_i1 15 222;Gap=M208
Contig372	101387	101621	100	+	ID=TRINITY_DN502_c0_g1_i1.path1;Name=TRINITY_DN502_c0_g1_i1;Target=TRINITY_DN502_c0_g1_i1 1 235;Gap=M235
Contig4022	13678	14328	100	-	ID=TRINITY_DN439_c0_g1_i1.path1;Name=TRINITY_DN439_c0_g1_i1;Target=TRINITY_DN439_c0_g1_i1 39 689;Gap=M651
Contig1303	1628	1897	99	-	ID=TRINITY_DN519_c0_g1_i2.path1;Name=TRINITY_DN519_c0_g1_i2;Target=TRINITY_DN519_c0_g1_i2 8 277;Gap=M270
Contig3807	132348	132617	99	+	ID=TRINITY_DN519_c0_g1_i2.path2;Name=TRINITY_DN519_c0_g1_i2;Target=TRINITY_DN519_c0_g1_i2 8 277;Gap=M270
Contig1247	49325	49662	89	+	ID=TRINITY_DN564_c1_g1_i1.path1;Name=TRINITY_DN564_c1_g1_i1;Target=TRINITY_DN564_c1_g1_i1 5 307;Gap=M21 D35 M282
Contig1500	182913	183202	91	-	ID=TRINITY_DN504_c0_g1_i1.path1;Name=TRINITY_DN504_c0_g1_i1;Target=TRINITY_DN504_c0_g1_i1 17 306;Gap=M68 I7 M9 D6 M20 D1 M186
Contig202	49301	49507	99	+	ID=TRINITY_DN508_c0_g1_i1.path1;Name=TRINITY_DN508_c0_g1_i1;Target=TRINITY_DN508_c0_g1_i1 1 207;Gap=M207
Contig2376	99423	99485	98	-	ID=TRINITY_DN511_c0_g1_i1.path1;Name=TRINITY_DN511_c0_g1_i1;Target=TRINITY_DN511_c0_g1_i1 1 63;Gap=M63
Contig2376	97196	97529	100	-	ID=TRINITY_DN511_c0_g1_i1.path1;Name=TRINITY_DN511_c0_g1_i1;Target=TRINITY_DN511_c0_g1_i1 64 397;Gap=M334
Contig2376	90153	90164	100	-	ID=TRINITY_DN511_c0_g1_i1.path1;Name=TRINITY_DN511_c0_g1_i1;Target=TRINITY_DN511_c0_g1_i1 398 409;Gap=M12
Contig3191	25902	27038	100	-	ID=TRINITY_DN510_c0_g1_i1.path1;Name=TRINITY_DN510_c0_g1_i1;Target=TRINITY_DN510_c0_g1_i1 23 1159;Gap=M1137
Contig1442	48824	49379	100	+	ID=TRINITY_DN532_c0_g1_i1.path1;Name=TRINITY_DN532_c0_g1_i1;Target=TRINITY_DN532_c0_g1_i1 1 556;Gap=M556
Contig3399	171912	172113	97	-	ID=TRINITY_DN508_c0_g1_i2.path1;Name=TRINITY_DN508_c0_g1_i2;Target=TRINITY_DN508_c0_g1_i2 1 202;Gap=M202
Contig202	49284	49482	95	+	ID=TRINITY_DN508_c0_g1_i2.path2;Name=TRINITY_DN508_c0_g1_i2;Target=TRINITY_DN508_c0_g1_i2 4 202;Gap=M199
Contig1506	563	754	100	+	ID=TRINITY_DN468_c0_g1_i1.path1;Name=TRINITY_DN468_c0_g1_i1;Target=TRINITY_DN468_c0_g1_i1 51 242;Gap=M192
Contig1506	801	905	100	+	ID=TRINITY_DN468_c0_g1_i1.path1;Name=TRINITY_DN468_c0_g1_i1;Target=TRINITY_DN468_c0_g1_i1 243 347;Gap=M105
Contig1506	2359	2532	100	+	ID=TRINITY_DN468_c0_g1_i1.path1;Name=TRINITY_DN468_c0_g1_i1;Target=TRINITY_DN468_c0_g1_i1 348 521;Gap=M174
Contig1506	4539	4698	100	+	ID=TRINITY_DN468_c0_g1_i1.path1;Name=TRINITY_DN468_c0_g1_i1;Target=TRINITY_DN468_c0_g1_i1 522 681;Gap=M160
Contig1506	5920	6216	97	+	ID=TRINITY_DN468_c0_g1_i1.path1;Name=TRINITY_DN468_c0_g1_i1;Target=TRINITY_DN468_c0_g1_i1 682 972;Gap=M170 D6 M121
Contig439	5857	6320	99	-	ID=TRINITY_DN528_c0_g1_i1.path1;Name=TRINITY_DN528_c0_g1_i1;Target=TRINITY_DN528_c0_g1_i1 1 464;Gap=M464
Contig847	11945	12408	99	+	ID=TRINITY_DN528_c0_g1_i1.path2;Name=TRINITY_DN528_c0_g1_i1;Target=TRINITY_DN528_c0_g1_i1 1 464;Gap=M464
Contig1997	6584	7047	99	+	ID=TRINITY_DN528_c0_g1_i1.path3;Name=TRINITY_DN528_c0_g1_i1;Target=TRINITY_DN528_c0_g1_i1 1 464;Gap=M464
Contig2980	2897	3360	99	+	ID=TRINITY_DN528_c0_g1_i1.path4;Name=TRINITY_DN528_c0_g1_i1;Target=TRINITY_DN528_c0_g1_i1 1 464;Gap=M464
Contig422	10637	10890	100	+	ID=TRINITY_DN523_c0_g1_i1.path1;Name=TRINITY_DN523_c0_g1_i1;Target=TRINITY_DN523_c0_g1_i1 1 254;Gap=M254
Contig2770	194045	194298	100	-	ID=TRINITY_DN523_c0_g1_i1.path2;Name=TRINITY_DN523_c0_g1_i1;Target=TRINITY_DN523_c0_g1_i1 1 254;Gap=M254
Contig1122	42936	43239	94	-	ID=TRINITY_DN554_c0_g1_i1.path1;Name=TRINITY_DN554_c0_g1_i1;Target=TRINITY_DN554_c0_g1_i1 1 304;Gap=M304
Contig624	116316	116360	100	+	ID=TRINITY_DN516_c0_g1_i1.path1;Name=TRINITY_DN516_c0_g1_i1;Target=TRINITY_DN516_c0_g1_i1 18 62;Gap=M45
Contig624	116405	116479	100	+	ID=TRINITY_DN516_c0_g1_i1.path1;Name=TRINITY_DN516_c0_g1_i1;Target=TRINITY_DN516_c0_g1_i1 63 137;Gap=M75
Contig624	123853	123900	100	+	ID=TRINITY_DN516_c0_g1_i1.path1;Name=TRINITY_DN516_c0_g1_i1;Target=TRINITY_DN516_c0_g1_i1 138 185;Gap=M48
Contig624	123949	123997	100	+	ID=TRINITY_DN516_c0_g1_i1.path1;Name=TRINITY_DN516_c0_g1_i1;Target=TRINITY_DN516_c0_g1_i1 186 234;Gap=M49
Contig624	124044	124127	100	+	ID=TRINITY_DN516_c0_g1_i1.path1;Name=TRINITY_DN516_c0_g1_i1;Target=TRINITY_DN516_c0_g1_i1 235 318;Gap=M84
Contig624	127374	127431	100	+	ID=TRINITY_DN516_c0_g1_i1.path1;Name=TRINITY_DN516_c0_g1_i1;Target=TRINITY_DN516_c0_g1_i1 319 376;Gap=M58
Contig624	127481	127508	100	+	ID=TRINITY_DN516_c0_g1_i1.path1;Name=TRINITY_DN516_c0_g1_i1;Target=TRINITY_DN516_c0_g1_i1 377 404;Gap=M28
Contig624	127576	127654	100	+	ID=TRINITY_DN516_c0_g1_i1.path1;Name=TRINITY_DN516_c0_g1_i1;Target=TRINITY_DN516_c0_g1_i1 405 483;Gap=M79
Contig624	127703	127998	100	+	ID=TRINITY_DN516_c0_g1_i1.path1;Name=TRINITY_DN516_c0_g1_i1;Target=TRINITY_DN516_c0_g1_i1 484 779;Gap=M296
Contig177	183203	183564	100	-	ID=TRINITY_DN580_c0_g1_i1.path1;Name=TRINITY_DN580_c0_g1_i1;Target=TRINITY_DN580_c0_g1_i1 1 362;Gap=M362
Contig1813	211449	211680	99	-	ID=TRINITY_DN520_c0_g1_i1.path1;Name=TRINITY_DN520_c0_g1_i1;Target=TRINITY_DN520_c0_g1_i1 1 232;Gap=M232
Contig2042	155657	156066	100	-	ID=TRINITY_DN518_c0_g1_i1.path1;Name=TRINITY_DN518_c0_g1_i1;Target=TRINITY_DN518_c0_g1_i1 1 410;Gap=M410
Contig2042	155211	155604	100	-	ID=TRINITY_DN518_c0_g1_i1.path1;Name=TRINITY_DN518_c0_g1_i1;Target=TRINITY_DN518_c0_g1_i1 411 804;Gap=M394
Contig291	233001	233037	100	-	ID=TRINITY_DN521_c0_g1_i1.path1;Name=TRINITY_DN521_c0_g1_i1;Target=TRINITY_DN521_c0_g1_i1 4 40;Gap=M37
Contig735	25651	25975	100	+	ID=TRINITY_DN521_c0_g1_i1.path2;Name=TRINITY_DN521_c0_g1_i1;Target=TRINITY_DN521_c0_g1_i1 41 365;Gap=M325
Contig1844	4024	4193	100	+	ID=TRINITY_DN507_c0_g1_i1.path1;Name=TRINITY_DN507_c0_g1_i1;Target=TRINITY_DN507_c0_g1_i1 1 170;Gap=M170
Contig226	15253	15314	100	+	ID=TRINITY_DN507_c0_g1_i1.path2;Name=TRINITY_DN507_c0_g1_i1;Target=TRINITY_DN507_c0_g1_i1 171 232;Gap=M62
Contig151	5834	5876	100	+	ID=TRINITY_DN571_c0_g1_i1.path1;Name=TRINITY_DN571_c0_g1_i1;Target=TRINITY_DN571_c0_g1_i1 1 43;Gap=M43
Contig151	6403	6583	100	+	ID=TRINITY_DN571_c0_g1_i1.path1;Name=TRINITY_DN571_c0_g1_i1;Target=TRINITY_DN571_c0_g1_i1 44 224;Gap=M181
Contig151	40235	40277	100	+	ID=TRINITY_DN571_c0_g1_i1.path2;Name=TRINITY_DN571_c0_g1_i1;Target=TRINITY_DN571_c0_g1_i1 1 43;Gap=M43
Contig151	40804	40984	100	+	ID=TRINITY_DN571_c0_g1_i1.path2;Name=TRINITY_DN571_c0_g1_i1;Target=TRINITY_DN571_c0_g1_i1 44 224;Gap=M181
Contig151	60757	60799	100	+	ID=TRINITY_DN571_c0_g1_i1.path3;Name=TRINITY_DN571_c0_g1_i1;Target=TRINITY_DN571_c0_g1_i1 1 43;Gap=M43
Contig151	61326	61506	100	+	ID=TRINITY_DN571_c0_g1_i1.path3;Name=TRINITY_DN571_c0_g1_i1;Target=TRINITY_DN571_c0_g1_i1 44 224;Gap=M181
Contig329	10666	10708	100	-	ID=TRINITY_DN571_c0_g1_i1.path4;Name=TRINITY_DN571_c0_g1_i1;Target=TRINITY_DN571_c0_g1_i1 1 43;Gap=M43
Contig329	9959	10139	100	-	ID=TRINITY_DN571_c0_g1_i1.path4;Name=TRINITY_DN571_c0_g1_i1;Target=TRINITY_DN571_c0_g1_i1 44 224;Gap=M181
Contig329	18406	18448	100	-	ID=TRINITY_DN571_c0_g1_i1.path5;Name=TRINITY_DN571_c0_g1_i1;Target=TRINITY_DN571_c0_g1_i1 1 43;Gap=M43
Contig329	17699	17879	100	-	ID=TRINITY_DN571_c0_g1_i1.path5;Name=TRINITY_DN571_c0_g1_i1;Target=TRINITY_DN571_c0_g1_i1 44 224;Gap=M181
Contig6	46580	46612	100	-	ID=TRINITY_DN307_c0_g1_i2.path1;Name=TRINITY_DN307_c0_g1_i2;Target=TRINITY_DN307_c0_g1_i2 15 47;Gap=M33
Contig2870	80013	80137	100	-	ID=TRINITY_DN307_c0_g1_i2.path2;Name=TRINITY_DN307_c0_g1_i2;Target=TRINITY_DN307_c0_g1_i2 48 172;Gap=M125
Contig2870	78994	79083	100	-	ID=TRINITY_DN307_c0_g1_i2.path2;Name=TRINITY_DN307_c0_g1_i2;Target=TRINITY_DN307_c0_g1_i2 173 262;Gap=M90
Contig2870	74419	74489	100	-	ID=TRINITY_DN307_c0_g1_i2.path2;Name=TRINITY_DN307_c0_g1_i2;Target=TRINITY_DN307_c0_g1_i2 263 333;Gap=M71
Contig2870	72962	73029	100	-	ID=TRINITY_DN307_c0_g1_i2.path2;Name=TRINITY_DN307_c0_g1_i2;Target=TRINITY_DN307_c0_g1_i2 334 401;Gap=M68
Contig2870	72261	72375	100	-	ID=TRINITY_DN307_c0_g1_i2.path2;Name=TRINITY_DN307_c0_g1_i2;Target=TRINITY_DN307_c0_g1_i2 402 516;Gap=M115
Contig2870	70160	70241	100	-	ID=TRINITY_DN307_c0_g1_i2.path2;Name=TRINITY_DN307_c0_g1_i2;Target=TRINITY_DN307_c0_g1_i2 517 598;Gap=M82
Contig2870	67272	67450	100	-	ID=TRINITY_DN307_c0_g1_i2.path2;Name=TRINITY_DN307_c0_g1_i2;Target=TRINITY_DN307_c0_g1_i2 599 777;Gap=M179
Contig2870	59136	59270	100	-	ID=TRINITY_DN307_c0_g1_i2.path2;Name=TRINITY_DN307_c0_g1_i2;Target=TRINITY_DN307_c0_g1_i2 778 912;Gap=M135
Contig2870	58994	59083	100	-	ID=TRINITY_DN307_c0_g1_i2.path2;Name=TRINITY_DN307_c0_g1_i2;Target=TRINITY_DN307_c0_g1_i2 913 1002;Gap=M90
Contig2870	52336	52473	100	-	ID=TRINITY_DN307_c0_g1_i2.path2;Name=TRINITY_DN307_c0_g1_i2;Target=TRINITY_DN307_c0_g1_i2 1003 1140;Gap=M138
Contig2870	49427	50135	100	-	ID=TRINITY_DN307_c0_g1_i2.path2;Name=TRINITY_DN307_c0_g1_i2;Target=TRINITY_DN307_c0_g1_i2 1141 1849;Gap=M709
Contig329	17550	17610	100	-	ID=TRINITY_DN571_c0_g1_i2.path1;Name=TRINITY_DN571_c0_g1_i2;Target=TRINITY_DN571_c0_g1_i2 4 64;Gap=M61
Contig329	9959	10165	100	-	ID=TRINITY_DN571_c0_g1_i2.path1;Name=TRINITY_DN571_c0_g1_i2;Target=TRINITY_DN571_c0_g1_i2 65 271;Gap=M207
Contig151	41073	41133	100	+	ID=TRINITY_DN571_c0_g1_i2.path2;Name=TRINITY_DN571_c0_g1_i2;Target=TRINITY_DN571_c0_g1_i2 4 64;Gap=M61
Contig151	61300	61506	100	+	ID=TRINITY_DN571_c0_g1_i2.path2;Name=TRINITY_DN571_c0_g1_i2;Target=TRINITY_DN571_c0_g1_i2 65 271;Gap=M207
Contig151	6672	6732	98	+	ID=TRINITY_DN571_c0_g1_i2.path3;Name=TRINITY_DN571_c0_g1_i2;Target=TRINITY_DN571_c0_g1_i2 4 64;Gap=M61
Contig151	40778	40984	100	+	ID=TRINITY_DN571_c0_g1_i2.path3;Name=TRINITY_DN571_c0_g1_i2;Target=TRINITY_DN571_c0_g1_i2 65 271;Gap=M207
Contig3869	73061	73451	100	-	ID=TRINITY_DN527_c0_g1_i1.path1;Name=TRINITY_DN527_c0_g1_i1;Target=TRINITY_DN527_c0_g1_i1 1 391;Gap=M391
Contig1740	41866	41887	100	+	ID=TRINITY_DN526_c0_g1_i1.path1;Name=TRINITY_DN526_c0_g1_i1;Target=TRINITY_DN526_c0_g1_i1 1 22;Gap=M22
Contig1740	41967	42459	100	+	ID=TRINITY_DN526_c0_g1_i1.path1;Name=TRINITY_DN526_c0_g1_i1;Target=TRINITY_DN526_c0_g1_i1 23 515;Gap=M493
Contig2042	158863	158965	100	-	ID=TRINITY_DN518_c0_g1_i2.path1;Name=TRINITY_DN518_c0_g1_i2;Target=TRINITY_DN518_c0_g1_i2 24 126;Gap=M103
Contig2042	157470	157568	100	-	ID=TRINITY_DN518_c0_g1_i2.path1;Name=TRINITY_DN518_c0_g1_i2;Target=TRINITY_DN518_c0_g1_i2 127 225;Gap=M99
Contig2042	155657	155938	100	-	ID=TRINITY_DN518_c0_g1_i2.path1;Name=TRINITY_DN518_c0_g1_i2;Target=TRINITY_DN518_c0_g1_i2 226 507;Gap=M282
Contig2042	155211	155604	100	-	ID=TRINITY_DN518_c0_g1_i2.path1;Name=TRINITY_DN518_c0_g1_i2;Target=TRINITY_DN518_c0_g1_i2 508 901;Gap=M394
Contig1460	72423	72602	98	+	ID=TRINITY_DN579_c0_g1_i1.path1;Name=TRINITY_DN579_c0_g1_i1;Target=TRINITY_DN579_c0_g1_i1 1 180;Gap=M180
Contig1460	72693	72741	97	+	ID=TRINITY_DN579_c0_g1_i1.path1;Name=TRINITY_DN579_c0_g1_i1;Target=TRINITY_DN579_c0_g1_i1 181 229;Gap=M49
Contig1460	47714	47893	98	+	ID=TRINITY_DN579_c0_g1_i1.path2;Name=TRINITY_DN579_c0_g1_i1;Target=TRINITY_DN579_c0_g1_i1 1 180;Gap=M180
Contig1460	47984	48036	94	+	ID=TRINITY_DN579_c0_g1_i1.path2;Name=TRINITY_DN579_c0_g1_i1;Target=TRINITY_DN579_c0_g1_i1 181 233;Gap=M53
Contig3812	84815	85047	96	+	ID=TRINITY_DN579_c0_g1_i1.path3;Name=TRINITY_DN579_c0_g1_i1;Target=TRINITY_DN579_c0_g1_i1 1 233;Gap=M233
Contig467	42454	42809	100	+	ID=TRINITY_DN525_c0_g1_i1.path1;Name=TRINITY_DN525_c0_g1_i1;Target=TRINITY_DN525_c0_g1_i1 1 356;Gap=M356
Contig3869	73087	73451	96	-	ID=TRINITY_DN527_c0_g1_i2.path1;Name=TRINITY_DN527_c0_g1_i2;Target=TRINITY_DN527_c0_g1_i2 1 365;Gap=M365
Contig376	28618	28812	97	-	ID=TRINITY_DN559_c0_g1_i1.path1;Name=TRINITY_DN559_c0_g1_i1;Target=TRINITY_DN559_c0_g1_i1 1 195;Gap=M195
Contig2904	104368	104444	100	+	ID=TRINITY_DN559_c0_g1_i1.path2;Name=TRINITY_DN559_c0_g1_i1;Target=TRINITY_DN559_c0_g1_i1 196 272;Gap=M77
Contig788	25451	26447	100	+	ID=TRINITY_DN525_c1_g1_i1.path1;Name=TRINITY_DN525_c1_g1_i1;Target=TRINITY_DN525_c1_g1_i1 16 1012;Gap=M997
Contig275	6438	6646	97	-	ID=TRINITY_DN558_c0_g1_i1.path1;Name=TRINITY_DN558_c0_g1_i1;Target=TRINITY_DN558_c0_g1_i1 3 211;Gap=M209
Contig899	53154	53395	100	+	ID=TRINITY_DN534_c0_g2_i1.path1;Name=TRINITY_DN534_c0_g2_i1;Target=TRINITY_DN534_c0_g2_i1 1 242;Gap=M242
Contig2340	17367	17686	100	+	ID=TRINITY_DN538_c0_g1_i1.path1;Name=TRINITY_DN538_c0_g1_i1;Target=TRINITY_DN538_c0_g1_i1 1 320;Gap=M320
Contig2340	17903	17978	100	+	ID=TRINITY_DN538_c0_g1_i1.path1;Name=TRINITY_DN538_c0_g1_i1;Target=TRINITY_DN538_c0_g1_i1 321 396;Gap=M76
Contig2439	10594	10775	100	+	ID=TRINITY_DN535_c0_g1_i1.path1;Name=TRINITY_DN535_c0_g1_i1;Target=TRINITY_DN535_c0_g1_i1 17 198;Gap=M182
Contig2439	10858	11042	100	+	ID=TRINITY_DN535_c0_g1_i1.path1;Name=TRINITY_DN535_c0_g1_i1;Target=TRINITY_DN535_c0_g1_i1 199 383;Gap=M185
Contig2439	14543	14652	100	+	ID=TRINITY_DN535_c0_g1_i1.path1;Name=TRINITY_DN535_c0_g1_i1;Target=TRINITY_DN535_c0_g1_i1 384 493;Gap=M110
Contig2439	17182	17341	100	+	ID=TRINITY_DN535_c0_g1_i1.path1;Name=TRINITY_DN535_c0_g1_i1;Target=TRINITY_DN535_c0_g1_i1 494 653;Gap=M160
Contig2439	17388	17534	100	+	ID=TRINITY_DN535_c0_g1_i1.path1;Name=TRINITY_DN535_c0_g1_i1;Target=TRINITY_DN535_c0_g1_i1 654 800;Gap=M147
Contig667	41842	42384	95	+	ID=TRINITY_DN501_c0_g1_i1.path1;Name=TRINITY_DN501_c0_g1_i1;Target=TRINITY_DN501_c0_g1_i1 1 547;Gap=M276 I1 M187 D1 M33 I3 M8 I1 M38
Contig2340	11654	11747	100	+	ID=TRINITY_DN538_c0_g1_i2.path1;Name=TRINITY_DN538_c0_g1_i2;Target=TRINITY_DN538_c0_g1_i2 1 94;Gap=M94
Contig2340	17513	17686	100	+	ID=TRINITY_DN538_c0_g1_i2.path1;Name=TRINITY_DN538_c0_g1_i2;Target=TRINITY_DN538_c0_g1_i2 95 268;Gap=M174
Contig2340	17903	17978	100	+	ID=TRINITY_DN538_c0_g1_i2.path1;Name=TRINITY_DN538_c0_g1_i2;Target=TRINITY_DN538_c0_g1_i2 269 344;Gap=M76
Contig899	53398	53653	95	+	ID=TRINITY_DN534_c0_g1_i1.path1;Name=TRINITY_DN534_c0_g1_i1;Target=TRINITY_DN534_c0_g1_i1 1 255;Gap=M81 D1 M174
Contig483	142216	142282	98	-	ID=TRINITY_DN534_c0_g1_i1.path2;Name=TRINITY_DN534_c0_g1_i1;Target=TRINITY_DN534_c0_g1_i1 256 322;Gap=M67
Contig1273	85890	86379	98	+	ID=TRINITY_DN564_c0_g1_i1.path1;Name=TRINITY_DN564_c0_g1_i1;Target=TRINITY_DN564_c0_g1_i1 1 490;Gap=M490
Contig3674	36106	36157	100	+	ID=TRINITY_DN564_c0_g1_i1.path2;Name=TRINITY_DN564_c0_g1_i1;Target=TRINITY_DN564_c0_g1_i1 491 542;Gap=M52
Contig1153	254728	255002	100	+	ID=TRINITY_DN584_c0_g1_i1.path1;Name=TRINITY_DN584_c0_g1_i1;Target=TRINITY_DN584_c0_g1_i1 1 275;Gap=M275
Contig291	233001	233032	100	-	ID=TRINITY_DN515_c0_g1_i1.path1;Name=TRINITY_DN515_c0_g1_i1;Target=TRINITY_DN515_c0_g1_i1 1 32;Gap=M32
Contig685	28326	28394	100	-	ID=TRINITY_DN515_c0_g1_i1.path2;Name=TRINITY_DN515_c0_g1_i1;Target=TRINITY_DN515_c0_g1_i1 33 101;Gap=M69
Contig685	28197	28276	100	-	ID=TRINITY_DN515_c0_g1_i1.path2;Name=TRINITY_DN515_c0_g1_i1;Target=TRINITY_DN515_c0_g1_i1 102 181;Gap=M80
Contig685	28031	28144	100	-	ID=TRINITY_DN515_c0_g1_i1.path2;Name=TRINITY_DN515_c0_g1_i1;Target=TRINITY_DN515_c0_g1_i1 182 295;Gap=M114
Contig685	26917	27170	100	-	ID=TRINITY_DN515_c0_g1_i1.path2;Name=TRINITY_DN515_c0_g1_i1;Target=TRINITY_DN515_c0_g1_i1 296 549;Gap=M254
Contig685	26586	26661	100	-	ID=TRINITY_DN515_c0_g1_i1.path2;Name=TRINITY_DN515_c0_g1_i1;Target=TRINITY_DN515_c0_g1_i1 550 625;Gap=M76
Contig685	26357	26539	100	-	ID=TRINITY_DN515_c0_g1_i1.path2;Name=TRINITY_DN515_c0_g1_i1;Target=TRINITY_DN515_c0_g1_i1 626 808;Gap=M183
Contig685	26251	26313	100	-	ID=TRINITY_DN515_c0_g1_i1.path2;Name=TRINITY_DN515_c0_g1_i1;Target=TRINITY_DN515_c0_g1_i1 809 871;Gap=M63
Contig685	25872	26020	100	-	ID=TRINITY_DN515_c0_g1_i1.path2;Name=TRINITY_DN515_c0_g1_i1;Target=TRINITY_DN515_c0_g1_i1 872 1020;Gap=M149
Contig685	25301	25442	100	-	ID=TRINITY_DN515_c0_g1_i1.path2;Name=TRINITY_DN515_c0_g1_i1;Target=TRINITY_DN515_c0_g1_i1 1021 1162;Gap=M142
Contig685	25086	25253	100	-	ID=TRINITY_DN515_c0_g1_i1.path2;Name=TRINITY_DN515_c0_g1_i1;Target=TRINITY_DN515_c0_g1_i1 1163 1330;Gap=M168
Contig685	24862	25035	100	-	ID=TRINITY_DN515_c0_g1_i1.path2;Name=TRINITY_DN515_c0_g1_i1;Target=TRINITY_DN515_c0_g1_i1 1331 1504;Gap=M174
Contig61	12745	12968	100	-	ID=TRINITY_DN542_c0_g1_i1.path1;Name=TRINITY_DN542_c0_g1_i1;Target=TRINITY_DN542_c0_g1_i1 1 224;Gap=M224
Contig61	12493	12695	100	-	ID=TRINITY_DN542_c0_g1_i1.path1;Name=TRINITY_DN542_c0_g1_i1;Target=TRINITY_DN542_c0_g1_i1 225 427;Gap=M203
Contig3722	132496	132958	100	+	ID=TRINITY_DN539_c0_g2_i1.path1;Name=TRINITY_DN539_c0_g2_i1;Target=TRINITY_DN539_c0_g2_i1 1 463;Gap=M463
Contig3722	132944	133336	99	-	ID=TRINITY_DN539_c0_g1_i1.path1;Name=TRINITY_DN539_c0_g1_i1;Target=TRINITY_DN539_c0_g1_i1 6 398;Gap=M393
Contig61	12493	12968	100	-	ID=TRINITY_DN542_c0_g1_i2.path1;Name=TRINITY_DN542_c0_g1_i2;Target=TRINITY_DN542_c0_g1_i2 1 476;Gap=M476
Contig2779	23586	25199	100	-	ID=TRINITY_DN530_c0_g1_i1.path1;Name=TRINITY_DN530_c0_g1_i1;Target=TRINITY_DN530_c0_g1_i1 5 1618;Gap=M1614
Contig1240	161748	163176	100	-	ID=TRINITY_DN531_c0_g1_i1.path1;Name=TRINITY_DN531_c0_g1_i1;Target=TRINITY_DN531_c0_g1_i1 38 1466;Gap=M1429
Contig3117	198601	198816	99	-	ID=TRINITY_DN553_c1_g1_i1.path1;Name=TRINITY_DN553_c1_g1_i1;Target=TRINITY_DN553_c1_g1_i1 1 217;Gap=M99 I1 M117
Contig3780	193124	194279	99	-	ID=TRINITY_DN533_c0_g1_i2.path1;Name=TRINITY_DN533_c0_g1_i2;Target=TRINITY_DN533_c0_g1_i2 1 1156;Gap=M1156
Contig2042	218768	218809	100	-	ID=TRINITY_DN545_c0_g1_i1.path1;Name=TRINITY_DN545_c0_g1_i1;Target=TRINITY_DN545_c0_g1_i1 1 42;Gap=M42
Contig2042	218581	218706	100	-	ID=TRINITY_DN545_c0_g1_i1.path1;Name=TRINITY_DN545_c0_g1_i1;Target=TRINITY_DN545_c0_g1_i1 43 168;Gap=M126
Contig2042	217016	217078	100	-	ID=TRINITY_DN545_c0_g1_i1.path1;Name=TRINITY_DN545_c0_g1_i1;Target=TRINITY_DN545_c0_g1_i1 169 231;Gap=M63
Contig2042	216903	216952	98	-	ID=TRINITY_DN545_c0_g1_i1.path1;Name=TRINITY_DN545_c0_g1_i1;Target=TRINITY_DN545_c0_g1_i1 251 300;Gap=M50
Contig2042	208063	208153	94	-	ID=TRINITY_DN545_c0_g1_i1.path1;Name=TRINITY_DN545_c0_g1_i1;Target=TRINITY_DN545_c0_g1_i1 301 391;Gap=M91
Contig3722	92368	93061	96	-	ID=TRINITY_DN544_c0_g1_i1.path1;Name=TRINITY_DN544_c0_g1_i1;Target=TRINITY_DN544_c0_g1_i1 1 695;Gap=M5 I1 M689
Contig3583	32716	33883	100	-	ID=TRINITY_DN513_c0_g1_i1.path1;Name=TRINITY_DN513_c0_g1_i1;Target=TRINITY_DN513_c0_g1_i1 13 1180;Gap=M1168
Contig2225	110697	110869	100	-	ID=TRINITY_DN576_c0_g1_i1.path1;Name=TRINITY_DN576_c0_g1_i1;Target=TRINITY_DN576_c0_g1_i1 1 173;Gap=M173
Contig2225	110604	110644	100	-	ID=TRINITY_DN576_c0_g1_i1.path1;Name=TRINITY_DN576_c0_g1_i1;Target=TRINITY_DN576_c0_g1_i1 174 214;Gap=M41
Contig2225	25980	26005	96	-	ID=TRINITY_DN576_c0_g1_i1.path1;Name=TRINITY_DN576_c0_g1_i1;Target=TRINITY_DN576_c0_g1_i1 215 239;Gap=M12 D1 M13
Contig3722	92368	94200	99	-	ID=TRINITY_DN544_c0_g1_i2.path1;Name=TRINITY_DN544_c0_g1_i2;Target=TRINITY_DN544_c0_g1_i2 1 1833;Gap=M1833
Contig372	111604	112199	100	+	ID=TRINITY_DN565_c0_g1_i1.path1;Name=TRINITY_DN565_c0_g1_i1;Target=TRINITY_DN565_c0_g1_i1 1 596;Gap=M596
Contig3560	67057	67348	100	+	ID=TRINITY_DN565_c0_g1_i1.path2;Name=TRINITY_DN565_c0_g1_i1;Target=TRINITY_DN565_c0_g1_i1 597 888;Gap=M292
Contig3034	81477	82079	100	-	ID=TRINITY_DN556_c0_g1_i1.path1;Name=TRINITY_DN556_c0_g1_i1;Target=TRINITY_DN556_c0_g1_i1 1 603;Gap=M603
Contig330	69661	69874	96	+	ID=TRINITY_DN552_c0_g1_i1.path1;Name=TRINITY_DN552_c0_g1_i1;Target=TRINITY_DN552_c0_g1_i1 1 214;Gap=M214
Contig233	414061	414264	100	-	ID=TRINITY_DN555_c0_g1_i1.path1;Name=TRINITY_DN555_c0_g1_i1;Target=TRINITY_DN555_c0_g1_i1 1 204;Gap=M204
Contig2711	8999	9074	100	+	ID=TRINITY_DN599_c0_g1_i1.path1;Name=TRINITY_DN599_c0_g1_i1;Target=TRINITY_DN599_c0_g1_i1 6 81;Gap=M76
Contig2711	9149	9412	100	+	ID=TRINITY_DN599_c0_g1_i1.path1;Name=TRINITY_DN599_c0_g1_i1;Target=TRINITY_DN599_c0_g1_i1 82 345;Gap=M264
Contig2042	218768	218809	100	-	ID=TRINITY_DN545_c0_g1_i2.path1;Name=TRINITY_DN545_c0_g1_i2;Target=TRINITY_DN545_c0_g1_i2 1 42;Gap=M42
Contig2042	218581	218706	100	-	ID=TRINITY_DN545_c0_g1_i2.path1;Name=TRINITY_DN545_c0_g1_i2;Target=TRINITY_DN545_c0_g1_i2 43 168;Gap=M126
Contig2042	217016	217078	100	-	ID=TRINITY_DN545_c0_g1_i2.path1;Name=TRINITY_DN545_c0_g1_i2;Target=TRINITY_DN545_c0_g1_i2 169 231;Gap=M63
Contig2042	216775	216952	91	-	ID=TRINITY_DN545_c0_g1_i2.path1;Name=TRINITY_DN545_c0_g1_i2;Target=TRINITY_DN545_c0_g1_i2 251 428;Gap=M178
Contig3119	52901	53005	100	-	ID=TRINITY_DN505_c0_g1_i2.path1;Name=TRINITY_DN505_c0_g1_i2;Target=TRINITY_DN505_c0_g1_i2 14 118;Gap=M105
Contig3063	45893	46055	99	-	ID=TRINITY_DN505_c0_g1_i2.path2;Name=TRINITY_DN505_c0_g1_i2;Target=TRINITY_DN505_c0_g1_i2 119 281;Gap=M163
Contig2947	138510	139816	100	-	ID=TRINITY_DN566_c0_g1_i1.path1;Name=TRINITY_DN566_c0_g1_i1;Target=TRINITY_DN566_c0_g1_i1 3 1309;Gap=M1307
Contig1640	11570	11645	100	+	ID=TRINITY_DN592_c0_g1_i1.path1;Name=TRINITY_DN592_c0_g1_i1;Target=TRINITY_DN592_c0_g1_i1 44 119;Gap=M76
Contig1640	39503	40168	99	+	ID=TRINITY_DN592_c0_g1_i1.path1;Name=TRINITY_DN592_c0_g1_i1;Target=TRINITY_DN592_c0_g1_i1 120 785;Gap=M666
Contig2711	8999	9412	100	+	ID=TRINITY_DN599_c0_g1_i2.path1;Name=TRINITY_DN599_c0_g1_i2;Target=TRINITY_DN599_c0_g1_i2 6 419;Gap=M414
Contig2047	5323	5591	99	-	ID=TRINITY_DN563_c0_g1_i1.path1;Name=TRINITY_DN563_c0_g1_i1;Target=TRINITY_DN563_c0_g1_i1 1 269;Gap=M269
Contig1901	18790	19424	100	+	ID=TRINITY_DN590_c0_g1_i1.path1;Name=TRINITY_DN590_c0_g1_i1;Target=TRINITY_DN590_c0_g1_i1 6 640;Gap=M635
Contig3255	363236	363855	97	+	ID=TRINITY_DN590_c0_g1_i1.path2;Name=TRINITY_DN590_c0_g1_i1;Target=TRINITY_DN590_c0_g1_i1 6 640;Gap=M587 I15 M33
Contig264	15195	15472	100	+	ID=TRINITY_DN557_c0_g1_i2.path1;Name=TRINITY_DN557_c0_g1_i2;Target=TRINITY_DN557_c0_g1_i2 1 278;Gap=M278
Contig264	21454	21606	100	+	ID=TRINITY_DN557_c0_g1_i2.path1;Name=TRINITY_DN557_c0_g1_i2;Target=TRINITY_DN557_c0_g1_i2 279 431;Gap=M153
Contig264	4476	4713	100	+	ID=TRINITY_DN557_c0_g1_i1.path1;Name=TRINITY_DN557_c0_g1_i1;Target=TRINITY_DN557_c0_g1_i1 1 238;Gap=M238
Contig264	4756	4867	100	+	ID=TRINITY_DN557_c0_g1_i1.path1;Name=TRINITY_DN557_c0_g1_i1;Target=TRINITY_DN557_c0_g1_i1 239 350;Gap=M112
Contig264	15347	15472	100	+	ID=TRINITY_DN557_c0_g1_i1.path1;Name=TRINITY_DN557_c0_g1_i1;Target=TRINITY_DN557_c0_g1_i1 351 476;Gap=M126
Contig264	21454	21606	100	+	ID=TRINITY_DN557_c0_g1_i1.path1;Name=TRINITY_DN557_c0_g1_i1;Target=TRINITY_DN557_c0_g1_i1 477 629;Gap=M153
Contig3979	43813	44158	99	-	ID=TRINITY_DN587_c0_g1_i1.path1;Name=TRINITY_DN587_c0_g1_i1;Target=TRINITY_DN587_c0_g1_i1 1 346;Gap=M346
Contig3382	169807	170148	98	+	ID=TRINITY_DN585_c0_g1_i1.path1;Name=TRINITY_DN585_c0_g1_i1;Target=TRINITY_DN585_c0_g1_i1 1 342;Gap=M342
Contig3710	78704	79282	99	+	ID=TRINITY_DN581_c0_g1_i1.path1;Name=TRINITY_DN581_c0_g1_i1;Target=TRINITY_DN581_c0_g1_i1 1 579;Gap=M579
Contig1527	65155	65352	97	-	ID=TRINITY_DN589_c0_g1_i1.path1;Name=TRINITY_DN589_c0_g1_i1;Target=TRINITY_DN589_c0_g1_i1 1 198;Gap=M198
Contig1527	62972	63080	99	-	ID=TRINITY_DN589_c0_g1_i1.path1;Name=TRINITY_DN589_c0_g1_i1;Target=TRINITY_DN589_c0_g1_i1 199 307;Gap=M109
Contig1751	11779	12200	98	+	ID=TRINITY_DN570_c0_g1_i1.path1;Name=TRINITY_DN570_c0_g1_i1;Target=TRINITY_DN570_c0_g1_i1 1 423;Gap=M407 I1 M15
Contig2223	85077	85431	100	+	ID=TRINITY_DN573_c0_g1_i1.path1;Name=TRINITY_DN573_c0_g1_i1;Target=TRINITY_DN573_c0_g1_i1 1 355;Gap=M355
Contig2072	12868	13167	90	-	ID=TRINITY_DN560_c0_g1_i1.path1;Name=TRINITY_DN560_c0_g1_i1;Target=TRINITY_DN560_c0_g1_i1 1 299;Gap=M172 I1 M65 D2 M61
Contig542	33481	33780	85	-	ID=TRINITY_DN560_c0_g1_i1.path2;Name=TRINITY_DN560_c0_g1_i1;Target=TRINITY_DN560_c0_g1_i1 1 299;Gap=M172 I1 M65 D2 M61
Contig812	147355	147507	94	+	ID=TRINITY_DN560_c0_g1_i1.path3;Name=TRINITY_DN560_c0_g1_i1;Target=TRINITY_DN560_c0_g1_i1 136 288;Gap=M153
Contig1106	71559	71771	92	+	ID=TRINITY_DN553_c0_g1_i1.path1;Name=TRINITY_DN553_c0_g1_i1;Target=TRINITY_DN553_c0_g1_i1 1 213;Gap=M213
Contig421	6684	6845	96	-	ID=TRINITY_DN553_c0_g1_i1.path2;Name=TRINITY_DN553_c0_g1_i1;Target=TRINITY_DN553_c0_g1_i1 52 213;Gap=M162
Contig841	192342	192538	91	-	ID=TRINITY_DN553_c0_g1_i1.path3;Name=TRINITY_DN553_c0_g1_i1;Target=TRINITY_DN553_c0_g1_i1 18 213;Gap=M14 D1 M182
Contig1626	87525	87737	90	-	ID=TRINITY_DN553_c0_g1_i1.path4;Name=TRINITY_DN553_c0_g1_i1;Target=TRINITY_DN553_c0_g1_i1 1 213;Gap=M16 I1 M14 D1 M182
Contig3749	53574	53737	86	-	ID=TRINITY_DN553_c0_g1_i1.path5;Name=TRINITY_DN553_c0_g1_i1;Target=TRINITY_DN553_c0_g1_i1 39 202;Gap=M164
Contig369	82935	82938	100	+	ID=TRINITY_DN572_c0_g1_i1.path1;Name=TRINITY_DN572_c0_g1_i1;Target=TRINITY_DN572_c0_g1_i1 217 220;Gap=M4
Contig369	86632	86636	100	+	ID=TRINITY_DN572_c0_g1_i1.path1;Name=TRINITY_DN572_c0_g1_i1;Target=TRINITY_DN572_c0_g1_i1 221 225;Gap=M5
Contig369	92892	92895	100	+	ID=TRINITY_DN572_c0_g1_i1.path1;Name=TRINITY_DN572_c0_g1_i1;Target=TRINITY_DN572_c0_g1_i1 226 229;Gap=M4
Contig369	95562	95569	100	+	ID=TRINITY_DN572_c0_g1_i1.path1;Name=TRINITY_DN572_c0_g1_i1;Target=TRINITY_DN572_c0_g1_i1 230 237;Gap=M8
Contig369	96214	96219	100	+	ID=TRINITY_DN572_c0_g1_i1.path1;Name=TRINITY_DN572_c0_g1_i1;Target=TRINITY_DN572_c0_g1_i1 238 243;Gap=M6
Contig369	99591	99596	100	+	ID=TRINITY_DN572_c0_g1_i1.path1;Name=TRINITY_DN572_c0_g1_i1;Target=TRINITY_DN572_c0_g1_i1 244 249;Gap=M6
Contig369	105682	105684	100	+	ID=TRINITY_DN572_c0_g1_i1.path1;Name=TRINITY_DN572_c0_g1_i1;Target=TRINITY_DN572_c0_g1_i1 250 252;Gap=M3
Contig369	108809	108815	100	+	ID=TRINITY_DN572_c0_g1_i1.path1;Name=TRINITY_DN572_c0_g1_i1;Target=TRINITY_DN572_c0_g1_i1 253 259;Gap=M7
Contig369	110551	110559	100	+	ID=TRINITY_DN572_c0_g1_i1.path1;Name=TRINITY_DN572_c0_g1_i1;Target=TRINITY_DN572_c0_g1_i1 260 268;Gap=M9
Contig369	110693	110699	100	+	ID=TRINITY_DN572_c0_g1_i1.path1;Name=TRINITY_DN572_c0_g1_i1;Target=TRINITY_DN572_c0_g1_i1 269 275;Gap=M7
Contig369	112496	112912	99	+	ID=TRINITY_DN572_c0_g1_i1.path1;Name=TRINITY_DN572_c0_g1_i1;Target=TRINITY_DN572_c0_g1_i1 276 692;Gap=M417
Contig2812	71423	71739	99	+	ID=TRINITY_DN573_c1_g1_i1.path1;Name=TRINITY_DN573_c1_g1_i1;Target=TRINITY_DN573_c1_g1_i1 1 316;Gap=M174 D1 M142
Contig2751	4055	6018	100	-	ID=TRINITY_DN593_c0_g1_i1.path1;Name=TRINITY_DN593_c0_g1_i1;Target=TRINITY_DN593_c0_g1_i1 1 1964;Gap=M1964
Contig3912	141605	143568	100	-	ID=TRINITY_DN593_c0_g1_i1.path2;Name=TRINITY_DN593_c0_g1_i1;Target=TRINITY_DN593_c0_g1_i1 1 1964;Gap=M1964
Contig3945	703909	704285	100	+	ID=TRINITY_DN594_c0_g1_i2.path1;Name=TRINITY_DN594_c0_g1_i2;Target=TRINITY_DN594_c0_g1_i2 1 377;Gap=M377
Contig812	146469	146757	99	+	ID=TRINITY_DN560_c0_g1_i2.path1;Name=TRINITY_DN560_c0_g1_i2;Target=TRINITY_DN560_c0_g1_i2 1 289;Gap=M289
Contig1891	116050	116441	100	-	ID=TRINITY_DN597_c0_g1_i1.path1;Name=TRINITY_DN597_c0_g1_i1;Target=TRINITY_DN597_c0_g1_i1 1 392;Gap=M392
Contig1891	111320	111550	99	-	ID=TRINITY_DN597_c0_g1_i1.path1;Name=TRINITY_DN597_c0_g1_i1;Target=TRINITY_DN597_c0_g1_i1 393 623;Gap=M231
Contig1891	109536	109884	99	-	ID=TRINITY_DN597_c0_g1_i1.path1;Name=TRINITY_DN597_c0_g1_i1;Target=TRINITY_DN597_c0_g1_i1 624 972;Gap=M349
Contig2620	166491	166626	100	+	ID=TRINITY_DN591_c0_g1_i2.path1;Name=TRINITY_DN591_c0_g1_i2;Target=TRINITY_DN591_c0_g1_i2 37 172;Gap=M136
Contig2620	166677	166811	100	+	ID=TRINITY_DN591_c0_g1_i2.path1;Name=TRINITY_DN591_c0_g1_i2;Target=TRINITY_DN591_c0_g1_i2 173 307;Gap=M135
Contig2620	166856	167867	100	+	ID=TRINITY_DN591_c0_g1_i2.path1;Name=TRINITY_DN591_c0_g1_i2;Target=TRINITY_DN591_c0_g1_i2 308 1319;Gap=M1012
Contig3114	69199	69656	97	+	ID=TRINITY_DN583_c0_g1_i1.path1;Name=TRINITY_DN583_c0_g1_i1;Target=TRINITY_DN583_c0_g1_i1 1 463;Gap=M13 I3 M7 I2 M438
Contig2169	2485	3033	82	+	ID=TRINITY_DN596_c0_g1_i1.path1;Name=TRINITY_DN596_c0_g1_i1;Target=TRINITY_DN596_c0_g1_i1 2 551;Gap=M147 D1 M13 I2 M216 I4 M139 D4 M29
Contig3605	66907	67470	100	-	ID=TRINITY_DN588_c0_g1_i1.path1;Name=TRINITY_DN588_c0_g1_i1;Target=TRINITY_DN588_c0_g1_i1 1 564;Gap=M564
Contig2620	166491	166811	100	+	ID=TRINITY_DN591_c0_g1_i1.path1;Name=TRINITY_DN591_c0_g1_i1;Target=TRINITY_DN591_c0_g1_i1 37 357;Gap=M321
Contig2620	166856	167867	100	+	ID=TRINITY_DN591_c0_g1_i1.path1;Name=TRINITY_DN591_c0_g1_i1;Target=TRINITY_DN591_c0_g1_i1 358 1369;Gap=M1012
Contig3080	67140	68035	99	-	ID=TRINITY_DN603_c0_g1_i1.path1;Name=TRINITY_DN603_c0_g1_i1;Target=TRINITY_DN603_c0_g1_i1 1 896;Gap=M896
Contig1704	69764	69853	98	+	ID=TRINITY_DN595_c0_g1_i1.path1;Name=TRINITY_DN595_c0_g1_i1;Target=TRINITY_DN595_c0_g1_i1 1 90;Gap=M90
Contig776	13802	14010	97	-	ID=TRINITY_DN595_c0_g1_i1.path2;Name=TRINITY_DN595_c0_g1_i1;Target=TRINITY_DN595_c0_g1_i1 91 299;Gap=M209
Contig776	11476	11491	100	-	ID=TRINITY_DN595_c0_g1_i1.path2;Name=TRINITY_DN595_c0_g1_i1;Target=TRINITY_DN595_c0_g1_i1 300 315;Gap=M16
Contig1813	397448	397695	100	+	ID=TRINITY_DN574_c0_g1_i1.path1;Name=TRINITY_DN574_c0_g1_i1;Target=TRINITY_DN574_c0_g1_i1 1 248;Gap=M248
Contig1813	415429	415595	100	+	ID=TRINITY_DN574_c0_g1_i1.path1;Name=TRINITY_DN574_c0_g1_i1;Target=TRINITY_DN574_c0_g1_i1 249 415;Gap=M167
Contig1813	415641	415798	100	+	ID=TRINITY_DN574_c0_g1_i1.path1;Name=TRINITY_DN574_c0_g1_i1;Target=TRINITY_DN574_c0_g1_i1 416 573;Gap=M158
Contig1813	415845	415913	100	+	ID=TRINITY_DN574_c0_g1_i1.path1;Name=TRINITY_DN574_c0_g1_i1;Target=TRINITY_DN574_c0_g1_i1 574 642;Gap=M69
Contig1813	418606	418737	100	+	ID=TRINITY_DN574_c0_g1_i1.path1;Name=TRINITY_DN574_c0_g1_i1;Target=TRINITY_DN574_c0_g1_i1 643 774;Gap=M132
Contig1813	419805	419988	100	+	ID=TRINITY_DN574_c0_g1_i1.path1;Name=TRINITY_DN574_c0_g1_i1;Target=TRINITY_DN574_c0_g1_i1 775 958;Gap=M184
Contig1813	420038	420401	99	+	ID=TRINITY_DN574_c0_g1_i1.path1;Name=TRINITY_DN574_c0_g1_i1;Target=TRINITY_DN574_c0_g1_i1 959 1322;Gap=M364
Contig1813	420853	420982	100	+	ID=TRINITY_DN574_c0_g1_i1.path1;Name=TRINITY_DN574_c0_g1_i1;Target=TRINITY_DN574_c0_g1_i1 1323 1452;Gap=M130
Contig3236	67015	67460	97	+	ID=TRINITY_DN615_c0_g1_i2.path1;Name=TRINITY_DN615_c0_g1_i2;Target=TRINITY_DN615_c0_g1_i2 28 474;Gap=M344 I1 M102
Contig2292	60658	60865	99	-	ID=TRINITY_DN642_c0_g1_i1.path1;Name=TRINITY_DN642_c0_g1_i1;Target=TRINITY_DN642_c0_g1_i1 1 208;Gap=M208
Contig2267	11458	11760	100	-	ID=TRINITY_DN606_c0_g1_i1.path1;Name=TRINITY_DN606_c0_g1_i1;Target=TRINITY_DN606_c0_g1_i1 10 312;Gap=M303
Contig2267	11264	11373	100	-	ID=TRINITY_DN606_c0_g1_i1.path1;Name=TRINITY_DN606_c0_g1_i1;Target=TRINITY_DN606_c0_g1_i1 313 422;Gap=M110
Contig142	4622	4848	96	-	ID=TRINITY_DN638_c0_g1_i1.path1;Name=TRINITY_DN638_c0_g1_i1;Target=TRINITY_DN638_c0_g1_i1 1 223;Gap=M177 D4 M46
Contig1556	20267	20507	94	+	ID=TRINITY_DN638_c0_g1_i1.path2;Name=TRINITY_DN638_c0_g1_i1;Target=TRINITY_DN638_c0_g1_i1 1 241;Gap=M241
Contig53	42112	42677	98	-	ID=TRINITY_DN616_c0_g1_i1.path1;Name=TRINITY_DN616_c0_g1_i1;Target=TRINITY_DN616_c0_g1_i1 1 566;Gap=M566
Contig2267	11264	11760	100	-	ID=TRINITY_DN606_c0_g1_i2.path1;Name=TRINITY_DN606_c0_g1_i2;Target=TRINITY_DN606_c0_g1_i2 10 506;Gap=M497
Contig2532	12583	12824	100	+	ID=TRINITY_DN656_c0_g1_i1.path1;Name=TRINITY_DN656_c0_g1_i1;Target=TRINITY_DN656_c0_g1_i1 1 242;Gap=M242
Contig3636	40413	40514	99	-	ID=TRINITY_DN497_c0_g1_i1.path1;Name=TRINITY_DN497_c0_g1_i1;Target=TRINITY_DN497_c0_g1_i1 1 102;Gap=M102
Contig1166	199932	200201	100	+	ID=TRINITY_DN497_c0_g1_i1.path2;Name=TRINITY_DN497_c0_g1_i1;Target=TRINITY_DN497_c0_g1_i1 103 372;Gap=M270
Contig1166	204226	204230	100	+	ID=TRINITY_DN497_c0_g1_i1.path2;Name=TRINITY_DN497_c0_g1_i1;Target=TRINITY_DN497_c0_g1_i1 373 377;Gap=M5
Contig1166	217721	217728	100	+	ID=TRINITY_DN497_c0_g1_i1.path2;Name=TRINITY_DN497_c0_g1_i1;Target=TRINITY_DN497_c0_g1_i1 378 385;Gap=M8
Contig1166	221448	221457	100	+	ID=TRINITY_DN497_c0_g1_i1.path2;Name=TRINITY_DN497_c0_g1_i1;Target=TRINITY_DN497_c0_g1_i1 386 395;Gap=M10
Contig1166	236726	236732	100	+	ID=TRINITY_DN497_c0_g1_i1.path2;Name=TRINITY_DN497_c0_g1_i1;Target=TRINITY_DN497_c0_g1_i1 401 407;Gap=M7
Contig1166	247993	247998	100	+	ID=TRINITY_DN497_c0_g1_i1.path2;Name=TRINITY_DN497_c0_g1_i1;Target=TRINITY_DN497_c0_g1_i1 408 413;Gap=M6
Contig3605	67142	67470	100	-	ID=TRINITY_DN588_c0_g1_i2.path1;Name=TRINITY_DN588_c0_g1_i2;Target=TRINITY_DN588_c0_g1_i2 1 329;Gap=M329
Contig3211	61448	61587	100	+	ID=TRINITY_DN588_c0_g1_i2.path2;Name=TRINITY_DN588_c0_g1_i2;Target=TRINITY_DN588_c0_g1_i2 330 469;Gap=M140
Contig1193	173738	173803	100	+	ID=TRINITY_DN632_c1_g1_i1.path1;Name=TRINITY_DN632_c1_g1_i1;Target=TRINITY_DN632_c1_g1_i1 1 66;Gap=M66
Contig1193	179743	179903	100	+	ID=TRINITY_DN632_c1_g1_i1.path1;Name=TRINITY_DN632_c1_g1_i1;Target=TRINITY_DN632_c1_g1_i1 67 227;Gap=M161
Contig3828	398870	399240	98	+	ID=TRINITY_DN582_c0_g1_i1.path1;Name=TRINITY_DN582_c0_g1_i1;Target=TRINITY_DN582_c0_g1_i1 1 370;Gap=M143 D1 M227
Contig3236	66993	67460	99	+	ID=TRINITY_DN615_c0_g1_i1.path1;Name=TRINITY_DN615_c0_g1_i1;Target=TRINITY_DN615_c0_g1_i1 31 499;Gap=M366 I1 M102
Contig2114	6205	6976	99	-	ID=TRINITY_DN626_c0_g1_i1.path1;Name=TRINITY_DN626_c0_g1_i1;Target=TRINITY_DN626_c0_g1_i1 1 772;Gap=M772
Contig524	53480	54252	99	-	ID=TRINITY_DN626_c0_g1_i1.path2;Name=TRINITY_DN626_c0_g1_i1;Target=TRINITY_DN626_c0_g1_i1 1 772;Gap=M54 D1 M718
Contig1193	210613	211234	100	+	ID=TRINITY_DN632_c0_g1_i1.path1;Name=TRINITY_DN632_c0_g1_i1;Target=TRINITY_DN632_c0_g1_i1 12 633;Gap=M622
Contig2532	12286	12599	100	+	ID=TRINITY_DN656_c0_g2_i1.path1;Name=TRINITY_DN656_c0_g2_i1;Target=TRINITY_DN656_c0_g2_i1 1 314;Gap=M314
Contig3382	169807	170068	98	+	ID=TRINITY_DN585_c0_g1_i2.path1;Name=TRINITY_DN585_c0_g1_i2;Target=TRINITY_DN585_c0_g1_i2 1 262;Gap=M262
Contig3303	83954	84055	100	-	ID=TRINITY_DN585_c0_g1_i2.path2;Name=TRINITY_DN585_c0_g1_i2;Target=TRINITY_DN585_c0_g1_i2 263 364;Gap=M102
Contig3748	66261	66575	91	-	ID=TRINITY_DN668_c0_g1_i2.path1;Name=TRINITY_DN668_c0_g1_i2;Target=TRINITY_DN668_c0_g1_i2 1 316;Gap=M153 I1 M162
Contig3871	25625	25886	98	+	ID=TRINITY_DN601_c0_g1_i1.path1;Name=TRINITY_DN601_c0_g1_i1;Target=TRINITY_DN601_c0_g1_i1 1 262;Gap=M262
Contig1298	6630	6888	94	+	ID=TRINITY_DN602_c0_g1_i1.path1;Name=TRINITY_DN602_c0_g1_i1;Target=TRINITY_DN602_c0_g1_i1 1 259;Gap=M259
Contig2598	12538	13452	99	+	ID=TRINITY_DN633_c0_g1_i1.path1;Name=TRINITY_DN633_c0_g1_i1;Target=TRINITY_DN633_c0_g1_i1 1 915;Gap=M915
Contig3592	316134	316402	97	+	ID=TRINITY_DN668_c0_g1_i1.path1;Name=TRINITY_DN668_c0_g1_i1;Target=TRINITY_DN668_c0_g1_i1 1 269;Gap=M269
Contig33	63648	64584	99	-	ID=TRINITY_DN617_c0_g1_i1.path1;Name=TRINITY_DN617_c0_g1_i1;Target=TRINITY_DN617_c0_g1_i1 1 937;Gap=M937
Contig3182	18879	19815	99	-	ID=TRINITY_DN617_c0_g1_i1.path2;Name=TRINITY_DN617_c0_g1_i1;Target=TRINITY_DN617_c0_g1_i1 1 937;Gap=M937
Contig826	77306	77938	100	+	ID=TRINITY_DN600_c0_g1_i2.path1;Name=TRINITY_DN600_c0_g1_i2;Target=TRINITY_DN600_c0_g1_i2 1 633;Gap=M633
Contig2669	5788	6426	82	-	ID=TRINITY_DN577_c0_g1_i1.path1;Name=TRINITY_DN577_c0_g1_i1;Target=TRINITY_DN577_c0_g1_i1 1 638;Gap=M163 D1 M22 I1 M15 D1 M437
Contig3722	80747	81385	82	+	ID=TRINITY_DN577_c0_g1_i1.path2;Name=TRINITY_DN577_c0_g1_i1;Target=TRINITY_DN577_c0_g1_i1 1 638;Gap=M163 D1 M22 I1 M15 D1 M437
Contig894	159658	159910	98	-	ID=TRINITY_DN605_c0_g1_i1.path1;Name=TRINITY_DN605_c0_g1_i1;Target=TRINITY_DN605_c0_g1_i1 1 253;Gap=M253
Contig3236	85775	86357	97	+	ID=TRINITY_DN622_c0_g1_i1.path1;Name=TRINITY_DN622_c0_g1_i1;Target=TRINITY_DN622_c0_g1_i1 1 582;Gap=M270 D1 M312
Contig826	60066	60111	100	+	ID=TRINITY_DN600_c0_g1_i1.path1;Name=TRINITY_DN600_c0_g1_i1;Target=TRINITY_DN600_c0_g1_i1 19 64;Gap=M46
Contig826	62164	62234	100	+	ID=TRINITY_DN600_c0_g1_i1.path1;Name=TRINITY_DN600_c0_g1_i1;Target=TRINITY_DN600_c0_g1_i1 65 135;Gap=M71
Contig826	77346	77938	100	+	ID=TRINITY_DN600_c0_g1_i1.path1;Name=TRINITY_DN600_c0_g1_i1;Target=TRINITY_DN600_c0_g1_i1 136 728;Gap=M593
Contig533	40497	41853	100	+	ID=TRINITY_DN611_c0_g1_i1.path1;Name=TRINITY_DN611_c0_g1_i1;Target=TRINITY_DN611_c0_g1_i1 1 1357;Gap=M1357
Contig2508	258707	259040	99	+	ID=TRINITY_DN664_c0_g1_i1.path1;Name=TRINITY_DN664_c0_g1_i1;Target=TRINITY_DN664_c0_g1_i1 1 334;Gap=M334
Contig2339	133684	133955	96	-	ID=TRINITY_DN608_c0_g1_i1.path1;Name=TRINITY_DN608_c0_g1_i1;Target=TRINITY_DN608_c0_g1_i1 2 272;Gap=M59 D1 M212
Contig292	46962	47220	99	+	ID=TRINITY_DN689_c0_g1_i2.path1;Name=TRINITY_DN689_c0_g1_i2;Target=TRINITY_DN689_c0_g1_i2 1 258;Gap=M206 D1 M52
Contig1490	965	1223	99	+	ID=TRINITY_DN689_c0_g1_i2.path2;Name=TRINITY_DN689_c0_g1_i2;Target=TRINITY_DN689_c0_g1_i2 1 258;Gap=M206 D1 M52
Contig3052	7277	7535	99	-	ID=TRINITY_DN689_c0_g1_i2.path3;Name=TRINITY_DN689_c0_g1_i2;Target=TRINITY_DN689_c0_g1_i2 1 258;Gap=M210 D1 M48
Contig3574	12601	12859	99	-	ID=TRINITY_DN689_c0_g1_i2.path4;Name=TRINITY_DN689_c0_g1_i2;Target=TRINITY_DN689_c0_g1_i2 1 258;Gap=M210 D1 M48
Contig293	40019	40312	97	-	ID=TRINITY_DN612_c0_g1_i2.path1;Name=TRINITY_DN612_c0_g1_i2;Target=TRINITY_DN612_c0_g1_i2 1 294;Gap=M294
Contig3134	34869	35265	92	-	ID=TRINITY_DN613_c0_g1_i1.path1;Name=TRINITY_DN613_c0_g1_i1;Target=TRINITY_DN613_c0_g1_i1 5 401;Gap=M397
Contig3867	76807	77203	92	-	ID=TRINITY_DN613_c0_g1_i1.path2;Name=TRINITY_DN613_c0_g1_i1;Target=TRINITY_DN613_c0_g1_i1 5 401;Gap=M397
Contig265	184364	184596	96	+	ID=TRINITY_DN619_c0_g1_i1.path1;Name=TRINITY_DN619_c0_g1_i1;Target=TRINITY_DN619_c0_g1_i1 1 233;Gap=M233
Contig2498	73218	73448	88	+	ID=TRINITY_DN607_c0_g1_i1.path1;Name=TRINITY_DN607_c0_g1_i1;Target=TRINITY_DN607_c0_g1_i1 3 232;Gap=M76 I1 M104 D1 M28 D1 M21
Contig2045	159177	159445	99	-	ID=TRINITY_DN647_c0_g1_i1.path1;Name=TRINITY_DN647_c0_g1_i1;Target=TRINITY_DN647_c0_g1_i1 7 275;Gap=M269
Contig2140	54968	55177	98	-	ID=TRINITY_DN663_c0_g1_i1.path1;Name=TRINITY_DN663_c0_g1_i1;Target=TRINITY_DN663_c0_g1_i1 6 215;Gap=M210
Contig3479	100213	100303	93	+	ID=TRINITY_DN335_c0_g1_i1.path1;Name=TRINITY_DN335_c0_g1_i1;Target=TRINITY_DN335_c0_g1_i1 1 91;Gap=M91
Contig492	63211	63290	95	+	ID=TRINITY_DN335_c0_g1_i1.path2;Name=TRINITY_DN335_c0_g1_i1;Target=TRINITY_DN335_c0_g1_i1 1 80;Gap=M80
Contig3008	7990	8070	93	-	ID=TRINITY_DN335_c0_g1_i1.path3;Name=TRINITY_DN335_c0_g1_i1;Target=TRINITY_DN335_c0_g1_i1 1 81;Gap=M81
Contig180	160116	160206	85	+	ID=TRINITY_DN335_c0_g1_i1.path4;Name=TRINITY_DN335_c0_g1_i1;Target=TRINITY_DN335_c0_g1_i1 1 91;Gap=M45 I4 M26 D4 M16
Contig3749	34406	34490	88	+	ID=TRINITY_DN335_c0_g1_i1.path5;Name=TRINITY_DN335_c0_g1_i1;Target=TRINITY_DN335_c0_g1_i1 3 89;Gap=M37 I2 M48
Contig2489	183219	183286	100	-	ID=TRINITY_DN612_c0_g1_i1.path1;Name=TRINITY_DN612_c0_g1_i1;Target=TRINITY_DN612_c0_g1_i1 1 68;Gap=M68
Contig1296	13393	13613	98	+	ID=TRINITY_DN612_c0_g1_i1.path2;Name=TRINITY_DN612_c0_g1_i1;Target=TRINITY_DN612_c0_g1_i1 69 288;Gap=M13 D1 M207
Contig1240	44732	45443	100	+	ID=TRINITY_DN634_c0_g1_i1.path1;Name=TRINITY_DN634_c0_g1_i1;Target=TRINITY_DN634_c0_g1_i1 28 739;Gap=M712
Contig894	159158	159612	100	+	ID=TRINITY_DN605_c0_g2_i1.path1;Name=TRINITY_DN605_c0_g2_i1;Target=TRINITY_DN605_c0_g2_i1 1 455;Gap=M455
Contig2606	126059	126215	100	+	ID=TRINITY_DN618_c0_g1_i1.path1;Name=TRINITY_DN618_c0_g1_i1;Target=TRINITY_DN618_c0_g1_i1 33 189;Gap=M157
Contig2606	128488	128813	100	+	ID=TRINITY_DN618_c0_g1_i1.path1;Name=TRINITY_DN618_c0_g1_i1;Target=TRINITY_DN618_c0_g1_i1 190 515;Gap=M326
Contig292	54616	54788	89	+	ID=TRINITY_DN689_c0_g1_i1.path1;Name=TRINITY_DN689_c0_g1_i1;Target=TRINITY_DN689_c0_g1_i1 76 253;Gap=M52 I3 M17 I1 M57 I1 M47
Contig1490	6206	6351	85	+	ID=TRINITY_DN689_c0_g1_i1.path2;Name=TRINITY_DN689_c0_g1_i1;Target=TRINITY_DN689_c0_g1_i1 110 253;Gap=M74 D2 M70
Contig1218	40063	40279	100	-	ID=TRINITY_DN624_c0_g1_i1.path1;Name=TRINITY_DN624_c0_g1_i1;Target=TRINITY_DN624_c0_g1_i1 1 217;Gap=M217
Contig2835	514481	515235	99	+	ID=TRINITY_DN623_c0_g1_i1.path1;Name=TRINITY_DN623_c0_g1_i1;Target=TRINITY_DN623_c0_g1_i1 1 756;Gap=M486 I1 M269
Contig2835	506861	506964	100	+	ID=TRINITY_DN623_c0_g1_i2.path1;Name=TRINITY_DN623_c0_g1_i2;Target=TRINITY_DN623_c0_g1_i2 1 104;Gap=M104
Contig2835	514595	515235	99	+	ID=TRINITY_DN623_c0_g1_i2.path1;Name=TRINITY_DN623_c0_g1_i2;Target=TRINITY_DN623_c0_g1_i2 105 746;Gap=M372 I1 M269
Contig7	24323	24436	100	+	ID=TRINITY_DN587_c0_g1_i2.path1;Name=TRINITY_DN587_c0_g1_i2;Target=TRINITY_DN587_c0_g1_i2 1 114;Gap=M114
Contig3979	43813	44088	96	-	ID=TRINITY_DN587_c0_g1_i2.path2;Name=TRINITY_DN587_c0_g1_i2;Target=TRINITY_DN587_c0_g1_i2 115 390;Gap=M276
Contig717	17917	18496	99	+	ID=TRINITY_DN641_c0_g1_i1.path1;Name=TRINITY_DN641_c0_g1_i1;Target=TRINITY_DN641_c0_g1_i1 1 580;Gap=M580
Contig3500	94176	94755	99	-	ID=TRINITY_DN641_c0_g1_i1.path2;Name=TRINITY_DN641_c0_g1_i1;Target=TRINITY_DN641_c0_g1_i1 1 580;Gap=M580
Contig512	50350	50970	100	-	ID=TRINITY_DN627_c0_g1_i1.path1;Name=TRINITY_DN627_c0_g1_i1;Target=TRINITY_DN627_c0_g1_i1 1 621;Gap=M621
Contig2674	7188	7466	96	-	ID=TRINITY_DN679_c0_g1_i2.path1;Name=TRINITY_DN679_c0_g1_i2;Target=TRINITY_DN679_c0_g1_i2 1 279;Gap=M279
Contig3592	263670	263946	94	+	ID=TRINITY_DN679_c0_g1_i2.path2;Name=TRINITY_DN679_c0_g1_i2;Target=TRINITY_DN679_c0_g1_i2 1 279;Gap=M111 I1 M66 I1 M100
Contig2125	21249	22641	100	+	ID=TRINITY_DN631_c0_g1_i1.path1;Name=TRINITY_DN631_c0_g1_i1;Target=TRINITY_DN631_c0_g1_i1 20 1412;Gap=M1393
Contig1532	118216	118516	100	-	ID=TRINITY_DN630_c0_g1_i1.path1;Name=TRINITY_DN630_c0_g1_i1;Target=TRINITY_DN630_c0_g1_i1 1 301;Gap=M301
Contig1532	118086	118165	100	-	ID=TRINITY_DN630_c0_g1_i1.path1;Name=TRINITY_DN630_c0_g1_i1;Target=TRINITY_DN630_c0_g1_i1 302 381;Gap=M80
Contig1532	115048	115130	100	-	ID=TRINITY_DN630_c0_g1_i1.path1;Name=TRINITY_DN630_c0_g1_i1;Target=TRINITY_DN630_c0_g1_i1 382 464;Gap=M83
Contig1532	114842	114997	100	-	ID=TRINITY_DN630_c0_g1_i1.path1;Name=TRINITY_DN630_c0_g1_i1;Target=TRINITY_DN630_c0_g1_i1 465 620;Gap=M156
Contig1532	114750	114784	100	-	ID=TRINITY_DN630_c0_g1_i1.path1;Name=TRINITY_DN630_c0_g1_i1;Target=TRINITY_DN630_c0_g1_i1 621 655;Gap=M35
Contig2812	211864	211942	100	-	ID=TRINITY_DN610_c0_g1_i1.path1;Name=TRINITY_DN610_c0_g1_i1;Target=TRINITY_DN610_c0_g1_i1 45 123;Gap=M79
Contig2812	207934	208193	100	-	ID=TRINITY_DN610_c0_g1_i1.path1;Name=TRINITY_DN610_c0_g1_i1;Target=TRINITY_DN610_c0_g1_i1 124 383;Gap=M260
Contig2812	204105	204230	100	-	ID=TRINITY_DN610_c0_g1_i1.path1;Name=TRINITY_DN610_c0_g1_i1;Target=TRINITY_DN610_c0_g1_i1 384 509;Gap=M126
Contig2812	203939	204058	100	-	ID=TRINITY_DN610_c0_g1_i1.path1;Name=TRINITY_DN610_c0_g1_i1;Target=TRINITY_DN610_c0_g1_i1 510 629;Gap=M120
Contig2812	201127	201612	100	-	ID=TRINITY_DN610_c0_g1_i1.path1;Name=TRINITY_DN610_c0_g1_i1;Target=TRINITY_DN610_c0_g1_i1 630 1115;Gap=M486
Contig3382	158538	159795	100	+	ID=TRINITY_DN625_c0_g1_i1.path1;Name=TRINITY_DN625_c0_g1_i1;Target=TRINITY_DN625_c0_g1_i1 25 1282;Gap=M1258
Contig3382	158538	159374	100	+	ID=TRINITY_DN625_c0_g1_i2.path1;Name=TRINITY_DN625_c0_g1_i2;Target=TRINITY_DN625_c0_g1_i2 25 861;Gap=M837
Contig3382	159424	159795	100	+	ID=TRINITY_DN625_c0_g1_i2.path1;Name=TRINITY_DN625_c0_g1_i2;Target=TRINITY_DN625_c0_g1_i2 862 1233;Gap=M372
Contig1020	103338	103574	98	+	ID=TRINITY_DN646_c0_g1_i1.path1;Name=TRINITY_DN646_c0_g1_i1;Target=TRINITY_DN646_c0_g1_i1 1 237;Gap=M237
Contig1664	30175	31584	100	-	ID=TRINITY_DN614_c0_g1_i1.path1;Name=TRINITY_DN614_c0_g1_i1;Target=TRINITY_DN614_c0_g1_i1 15 1424;Gap=M1410
Contig3754	393192	393211	100	-	ID=TRINITY_DN636_c0_g1_i1.path1;Name=TRINITY_DN636_c0_g1_i1;Target=TRINITY_DN636_c0_g1_i1 1 20;Gap=M20
Contig3754	389835	390060	100	-	ID=TRINITY_DN636_c0_g1_i1.path1;Name=TRINITY_DN636_c0_g1_i1;Target=TRINITY_DN636_c0_g1_i1 21 246;Gap=M226
Contig3754	389649	389780	100	-	ID=TRINITY_DN636_c0_g1_i1.path1;Name=TRINITY_DN636_c0_g1_i1;Target=TRINITY_DN636_c0_g1_i1 247 378;Gap=M132
Contig102	48260	48870	98	-	ID=TRINITY_DN661_c0_g1_i1.path1;Name=TRINITY_DN661_c0_g1_i1;Target=TRINITY_DN661_c0_g1_i1 1 606;Gap=M62 I1 M96 D1 M398 D5 M49
Contig102	45122	45130	100	-	ID=TRINITY_DN661_c0_g1_i1.path1;Name=TRINITY_DN661_c0_g1_i1;Target=TRINITY_DN661_c0_g1_i1 607 615;Gap=M9
Contig3399	86681	87292	98	-	ID=TRINITY_DN661_c0_g1_i1.path2;Name=TRINITY_DN661_c0_g1_i1;Target=TRINITY_DN661_c0_g1_i1 1 606;Gap=M159 D1 M398 D5 M49
Contig1255	95634	96241	98	-	ID=TRINITY_DN661_c0_g1_i1.path3;Name=TRINITY_DN661_c0_g1_i1;Target=TRINITY_DN661_c0_g1_i1 1 602;Gap=M159 D1 M398 D5 M45
Contig1255	89579	89584	100	-	ID=TRINITY_DN661_c0_g1_i1.path3;Name=TRINITY_DN661_c0_g1_i1;Target=TRINITY_DN661_c0_g1_i1 603 608;Gap=M6
Contig617	1129	1740	98	-	ID=TRINITY_DN661_c0_g1_i1.path4;Name=TRINITY_DN661_c0_g1_i1;Target=TRINITY_DN661_c0_g1_i1 1 606;Gap=M159 D1 M398 D5 M49
Contig3827	337868	339337	100	-	ID=TRINITY_DN620_c0_g1_i1.path1;Name=TRINITY_DN620_c0_g1_i1;Target=TRINITY_DN620_c0_g1_i1 22 1491;Gap=M1470
Contig359	188566	188702	98	+	ID=TRINITY_DN629_c0_g1_i1.path1;Name=TRINITY_DN629_c0_g1_i1;Target=TRINITY_DN629_c0_g1_i1 2 138;Gap=M137
Contig359	188758	188867	100	+	ID=TRINITY_DN629_c0_g1_i1.path1;Name=TRINITY_DN629_c0_g1_i1;Target=TRINITY_DN629_c0_g1_i1 139 248;Gap=M110
Contig359	189994	190014	100	+	ID=TRINITY_DN629_c0_g1_i1.path1;Name=TRINITY_DN629_c0_g1_i1;Target=TRINITY_DN629_c0_g1_i1 249 269;Gap=M21
Contig2362	28832	29745	99	-	ID=TRINITY_DN640_c0_g1_i1.path1;Name=TRINITY_DN640_c0_g1_i1;Target=TRINITY_DN640_c0_g1_i1 3 916;Gap=M914
Contig3780	193124	193617	93	-	ID=TRINITY_DN533_c0_g1_i1.path1;Name=TRINITY_DN533_c0_g1_i1;Target=TRINITY_DN533_c0_g1_i1 1 492;Gap=M96 D1 M56 D1 M340
Contig1639	104159	104644	92	-	ID=TRINITY_DN654_c0_g1_i2.path1;Name=TRINITY_DN654_c0_g1_i2;Target=TRINITY_DN654_c0_g1_i2 1 490;Gap=M285 I3 M10 I1 M191
Contig776	42537	43085	100	+	ID=TRINITY_DN643_c0_g1_i1.path1;Name=TRINITY_DN643_c0_g1_i1;Target=TRINITY_DN643_c0_g1_i1 1 549;Gap=M549
Contig3696	63443	63827	94	+	ID=TRINITY_DN654_c0_g1_i1.path1;Name=TRINITY_DN654_c0_g1_i1;Target=TRINITY_DN654_c0_g1_i1 13 400;Gap=M321 I3 M64
Contig1804	48607	48997	93	-	ID=TRINITY_DN654_c0_g1_i1.path2;Name=TRINITY_DN654_c0_g1_i1;Target=TRINITY_DN654_c0_g1_i1 12 402;Gap=M108 D1 M17 I1 M265
Contig1658	7355	7661	100	+	ID=TRINITY_DN644_c0_g1_i1.path1;Name=TRINITY_DN644_c0_g1_i1;Target=TRINITY_DN644_c0_g1_i1 19 325;Gap=M307
Contig3437	186719	187025	99	+	ID=TRINITY_DN644_c0_g1_i1.path2;Name=TRINITY_DN644_c0_g1_i1;Target=TRINITY_DN644_c0_g1_i1 19 325;Gap=M307
Contig2300	42682	42992	100	+	ID=TRINITY_DN655_c0_g1_i1.path1;Name=TRINITY_DN655_c0_g1_i1;Target=TRINITY_DN655_c0_g1_i1 1 311;Gap=M311
Contig2718	67226	67536	100	-	ID=TRINITY_DN655_c0_g1_i1.path2;Name=TRINITY_DN655_c0_g1_i1;Target=TRINITY_DN655_c0_g1_i1 1 311;Gap=M311
Contig642	26101	26307	92	-	ID=TRINITY_DN639_c0_g1_i1.path1;Name=TRINITY_DN639_c0_g1_i1;Target=TRINITY_DN639_c0_g1_i1 1 205;Gap=M194 D2 M11
Contig642	68491	68668	93	-	ID=TRINITY_DN639_c0_g1_i1.path2;Name=TRINITY_DN639_c0_g1_i1;Target=TRINITY_DN639_c0_g1_i1 1 178;Gap=M178
Contig3235	17669	17797	97	-	ID=TRINITY_DN639_c0_g1_i1.path3;Name=TRINITY_DN639_c0_g1_i1;Target=TRINITY_DN639_c0_g1_i1 80 208;Gap=M129
Contig224	97693	98017	98	+	ID=TRINITY_DN696_c0_g1_i1.path1;Name=TRINITY_DN696_c0_g1_i1;Target=TRINITY_DN696_c0_g1_i1 2 326;Gap=M325
Contig546	26630	26954	98	-	ID=TRINITY_DN696_c0_g1_i1.path2;Name=TRINITY_DN696_c0_g1_i1;Target=TRINITY_DN696_c0_g1_i1 2 326;Gap=M325
Contig566	495778	496102	98	-	ID=TRINITY_DN696_c0_g1_i1.path3;Name=TRINITY_DN696_c0_g1_i1;Target=TRINITY_DN696_c0_g1_i1 2 326;Gap=M325
Contig2870	245781	246105	98	-	ID=TRINITY_DN696_c0_g1_i1.path4;Name=TRINITY_DN696_c0_g1_i1;Target=TRINITY_DN696_c0_g1_i1 2 326;Gap=M325
Contig3609	27678	28001	98	+	ID=TRINITY_DN696_c0_g1_i1.path5;Name=TRINITY_DN696_c0_g1_i1;Target=TRINITY_DN696_c0_g1_i1 3 326;Gap=M324
Contig1552	137745	138229	99	-	ID=TRINITY_DN650_c0_g1_i1.path1;Name=TRINITY_DN650_c0_g1_i1;Target=TRINITY_DN650_c0_g1_i1 1 485;Gap=M485
Contig219	20076	20242	100	+	ID=TRINITY_DN676_c0_g1_i1.path1;Name=TRINITY_DN676_c0_g1_i1;Target=TRINITY_DN676_c0_g1_i1 1 167;Gap=M167
Contig219	23196	23320	100	+	ID=TRINITY_DN676_c0_g1_i1.path1;Name=TRINITY_DN676_c0_g1_i1;Target=TRINITY_DN676_c0_g1_i1 168 292;Gap=M125
Contig219	23397	23446	100	+	ID=TRINITY_DN676_c0_g1_i1.path1;Name=TRINITY_DN676_c0_g1_i1;Target=TRINITY_DN676_c0_g1_i1 293 342;Gap=M50
Contig1327	271436	271812	99	+	ID=TRINITY_DN648_c0_g1_i1.path1;Name=TRINITY_DN648_c0_g1_i1;Target=TRINITY_DN648_c0_g1_i1 1 377;Gap=M377
Contig219	12033	12264	100	+	ID=TRINITY_DN676_c0_g1_i2.path1;Name=TRINITY_DN676_c0_g1_i2;Target=TRINITY_DN676_c0_g1_i2 23 254;Gap=M232
Contig219	23189	23320	100	+	ID=TRINITY_DN676_c0_g1_i2.path1;Name=TRINITY_DN676_c0_g1_i2;Target=TRINITY_DN676_c0_g1_i2 255 386;Gap=M132
Contig219	23397	23446	100	+	ID=TRINITY_DN676_c0_g1_i2.path1;Name=TRINITY_DN676_c0_g1_i2;Target=TRINITY_DN676_c0_g1_i2 387 436;Gap=M50
Contig3322	26955	27477	100	-	ID=TRINITY_DN699_c0_g1_i1.path1;Name=TRINITY_DN699_c0_g1_i1;Target=TRINITY_DN699_c0_g1_i1 1 523;Gap=M523
Contig2692	9540	9808	99	+	ID=TRINITY_DN673_c0_g1_i1.path1;Name=TRINITY_DN673_c0_g1_i1;Target=TRINITY_DN673_c0_g1_i1 10 278;Gap=M269
Contig1813	160498	160932	100	-	ID=TRINITY_DN652_c0_g1_i1.path1;Name=TRINITY_DN652_c0_g1_i1;Target=TRINITY_DN652_c0_g1_i1 1 435;Gap=M435
Contig1552	137944	138229	99	-	ID=TRINITY_DN650_c0_g1_i2.path1;Name=TRINITY_DN650_c0_g1_i2;Target=TRINITY_DN650_c0_g1_i2 1 286;Gap=M286
Contig3592	23879	23976	100	-	ID=TRINITY_DN650_c0_g1_i2.path2;Name=TRINITY_DN650_c0_g1_i2;Target=TRINITY_DN650_c0_g1_i2 287 384;Gap=M98
Contig2549	135761	135813	98	-	ID=TRINITY_DN663_c0_g1_i2.path1;Name=TRINITY_DN663_c0_g1_i2;Target=TRINITY_DN663_c0_g1_i2 8 60;Gap=M53
Contig2140	54968	55165	96	-	ID=TRINITY_DN663_c0_g1_i2.path2;Name=TRINITY_DN663_c0_g1_i2;Target=TRINITY_DN663_c0_g1_i2 61 258;Gap=M198
Contig1973	53286	53319	97	+	ID=TRINITY_DN669_c0_g1_i1.path1;Name=TRINITY_DN669_c0_g1_i1;Target=TRINITY_DN669_c0_g1_i1 1 34;Gap=M34
Contig1973	64740	65009	100	+	ID=TRINITY_DN669_c0_g1_i1.path1;Name=TRINITY_DN669_c0_g1_i1;Target=TRINITY_DN669_c0_g1_i1 35 304;Gap=M270
Contig2703	9776	9805	100	-	ID=TRINITY_DN635_c0_g1_i1.path1;Name=TRINITY_DN635_c0_g1_i1;Target=TRINITY_DN635_c0_g1_i1 1 30;Gap=M30
Contig3371	244284	244368	100	-	ID=TRINITY_DN635_c0_g1_i1.path2;Name=TRINITY_DN635_c0_g1_i1;Target=TRINITY_DN635_c0_g1_i1 31 115;Gap=M85
Contig3371	243267	243587	100	-	ID=TRINITY_DN635_c0_g1_i1.path2;Name=TRINITY_DN635_c0_g1_i1;Target=TRINITY_DN635_c0_g1_i1 116 436;Gap=M321
Contig531	130921	131127	100	-	ID=TRINITY_DN670_c0_g1_i3.path1;Name=TRINITY_DN670_c0_g1_i3;Target=TRINITY_DN670_c0_g1_i3 1 207;Gap=M207
Contig531	129010	129125	100	-	ID=TRINITY_DN670_c0_g1_i3.path1;Name=TRINITY_DN670_c0_g1_i3;Target=TRINITY_DN670_c0_g1_i3 208 323;Gap=M116
Contig531	128886	128962	100	-	ID=TRINITY_DN670_c0_g1_i3.path1;Name=TRINITY_DN670_c0_g1_i3;Target=TRINITY_DN670_c0_g1_i3 324 400;Gap=M77
Contig531	123783	123853	100	-	ID=TRINITY_DN670_c0_g1_i3.path1;Name=TRINITY_DN670_c0_g1_i3;Target=TRINITY_DN670_c0_g1_i3 401 471;Gap=M71
Contig531	123589	123731	100	-	ID=TRINITY_DN670_c0_g1_i3.path1;Name=TRINITY_DN670_c0_g1_i3;Target=TRINITY_DN670_c0_g1_i3 472 614;Gap=M143
Contig1877	205135	205349	100	+	ID=TRINITY_DN657_c0_g2_i1.path1;Name=TRINITY_DN657_c0_g2_i1;Target=TRINITY_DN657_c0_g2_i1 1 215;Gap=M215
Contig1877	207394	207509	100	+	ID=TRINITY_DN657_c0_g2_i1.path1;Name=TRINITY_DN657_c0_g2_i1;Target=TRINITY_DN657_c0_g2_i1 216 331;Gap=M116
Contig531	134739	134808	100	-	ID=TRINITY_DN670_c0_g1_i4.path1;Name=TRINITY_DN670_c0_g1_i4;Target=TRINITY_DN670_c0_g1_i4 1 70;Gap=M70
Contig531	130921	131044	100	-	ID=TRINITY_DN670_c0_g1_i4.path1;Name=TRINITY_DN670_c0_g1_i4;Target=TRINITY_DN670_c0_g1_i4 71 194;Gap=M124
Contig531	129010	129125	100	-	ID=TRINITY_DN670_c0_g1_i4.path1;Name=TRINITY_DN670_c0_g1_i4;Target=TRINITY_DN670_c0_g1_i4 195 310;Gap=M116
Contig531	128886	128962	100	-	ID=TRINITY_DN670_c0_g1_i4.path1;Name=TRINITY_DN670_c0_g1_i4;Target=TRINITY_DN670_c0_g1_i4 311 387;Gap=M77
Contig531	123783	123853	100	-	ID=TRINITY_DN670_c0_g1_i4.path1;Name=TRINITY_DN670_c0_g1_i4;Target=TRINITY_DN670_c0_g1_i4 388 458;Gap=M71
Contig531	123589	123731	100	-	ID=TRINITY_DN670_c0_g1_i4.path1;Name=TRINITY_DN670_c0_g1_i4;Target=TRINITY_DN670_c0_g1_i4 459 601;Gap=M143
Contig2133	14952	15141	100	-	ID=TRINITY_DN659_c0_g1_i1.path1;Name=TRINITY_DN659_c0_g1_i1;Target=TRINITY_DN659_c0_g1_i1 1 190;Gap=M190
Contig2133	7611	8131	99	-	ID=TRINITY_DN659_c0_g1_i1.path1;Name=TRINITY_DN659_c0_g1_i1;Target=TRINITY_DN659_c0_g1_i1 191 712;Gap=M190 I1 M331
Contig1218	70102	70477	99	+	ID=TRINITY_DN698_c0_g1_i1.path1;Name=TRINITY_DN698_c0_g1_i1;Target=TRINITY_DN698_c0_g1_i1 1 376;Gap=M376
Contig385	31255	31971	98	-	ID=TRINITY_DN677_c0_g1_i1.path1;Name=TRINITY_DN677_c0_g1_i1;Target=TRINITY_DN677_c0_g1_i1 1 717;Gap=M717
Contig3595	64180	64896	98	-	ID=TRINITY_DN677_c0_g1_i1.path2;Name=TRINITY_DN677_c0_g1_i1;Target=TRINITY_DN677_c0_g1_i1 1 717;Gap=M717
Contig53	11203	12071	99	-	ID=TRINITY_DN662_c0_g1_i1.path1;Name=TRINITY_DN662_c0_g1_i1;Target=TRINITY_DN662_c0_g1_i1 1 870;Gap=M483 I1 M386
Contig2471	61935	62141	97	+	ID=TRINITY_DN666_c0_g1_i1.path1;Name=TRINITY_DN666_c0_g1_i1;Target=TRINITY_DN666_c0_g1_i1 1 207;Gap=M207
Contig282	115174	115399	100	+	ID=TRINITY_DN681_c0_g1_i1.path1;Name=TRINITY_DN681_c0_g1_i1;Target=TRINITY_DN681_c0_g1_i1 1 226;Gap=M226
Contig1491	15594	16105	99	-	ID=TRINITY_DN667_c0_g1_i1.path1;Name=TRINITY_DN667_c0_g1_i1;Target=TRINITY_DN667_c0_g1_i1 1 512;Gap=M512
Contig3356	2966	3477	99	+	ID=TRINITY_DN667_c0_g1_i1.path2;Name=TRINITY_DN667_c0_g1_i1;Target=TRINITY_DN667_c0_g1_i1 1 512;Gap=M512
Contig3722	210097	210608	99	+	ID=TRINITY_DN667_c0_g1_i1.path3;Name=TRINITY_DN667_c0_g1_i1;Target=TRINITY_DN667_c0_g1_i1 1 512;Gap=M512
Contig2180	7095	7513	98	-	ID=TRINITY_DN688_c0_g1_i1.path1;Name=TRINITY_DN688_c0_g1_i1;Target=TRINITY_DN688_c0_g1_i1 1 419;Gap=M419
Contig531	130921	131127	100	-	ID=TRINITY_DN670_c0_g1_i1.path1;Name=TRINITY_DN670_c0_g1_i1;Target=TRINITY_DN670_c0_g1_i1 1 207;Gap=M207
Contig531	129010	129125	100	-	ID=TRINITY_DN670_c0_g1_i1.path1;Name=TRINITY_DN670_c0_g1_i1;Target=TRINITY_DN670_c0_g1_i1 208 323;Gap=M116
Contig531	128886	128962	100	-	ID=TRINITY_DN670_c0_g1_i1.path1;Name=TRINITY_DN670_c0_g1_i1;Target=TRINITY_DN670_c0_g1_i1 324 400;Gap=M77
Contig531	123783	123853	100	-	ID=TRINITY_DN670_c0_g1_i1.path1;Name=TRINITY_DN670_c0_g1_i1;Target=TRINITY_DN670_c0_g1_i1 401 471;Gap=M71
Contig531	123589	123731	100	-	ID=TRINITY_DN670_c0_g1_i1.path1;Name=TRINITY_DN670_c0_g1_i1;Target=TRINITY_DN670_c0_g1_i1 472 614;Gap=M143
Contig1877	154033	154197	100	+	ID=TRINITY_DN657_c0_g1_i1.path1;Name=TRINITY_DN657_c0_g1_i1;Target=TRINITY_DN657_c0_g1_i1 1 165;Gap=M165
Contig1877	154734	155558	100	+	ID=TRINITY_DN657_c0_g1_i1.path1;Name=TRINITY_DN657_c0_g1_i1;Target=TRINITY_DN657_c0_g1_i1 166 990;Gap=M825
Contig1877	158119	158317	100	+	ID=TRINITY_DN657_c0_g1_i1.path1;Name=TRINITY_DN657_c0_g1_i1;Target=TRINITY_DN657_c0_g1_i1 991 1189;Gap=M199
Contig1877	160644	160932	100	+	ID=TRINITY_DN657_c0_g1_i1.path1;Name=TRINITY_DN657_c0_g1_i1;Target=TRINITY_DN657_c0_g1_i1 1190 1478;Gap=M289
Contig1877	178877	178969	100	+	ID=TRINITY_DN657_c0_g1_i1.path1;Name=TRINITY_DN657_c0_g1_i1;Target=TRINITY_DN657_c0_g1_i1 1479 1571;Gap=M93
Contig94	16449	16700	99	+	ID=TRINITY_DN675_c0_g1_i1.path1;Name=TRINITY_DN675_c0_g1_i1;Target=TRINITY_DN675_c0_g1_i1 1 252;Gap=M252
Contig2180	2307	2418	94	+	ID=TRINITY_DN688_c0_g2_i1.path1;Name=TRINITY_DN688_c0_g2_i1;Target=TRINITY_DN688_c0_g2_i1 1 112;Gap=M112
Contig2180	6903	7114	100	+	ID=TRINITY_DN688_c0_g2_i1.path1;Name=TRINITY_DN688_c0_g2_i1;Target=TRINITY_DN688_c0_g2_i1 113 324;Gap=M212
Contig3145	192370	192534	94	-	ID=TRINITY_DN681_c0_g1_i2.path1;Name=TRINITY_DN681_c0_g1_i2;Target=TRINITY_DN681_c0_g1_i2 1 165;Gap=M165
Contig282	115332	115399	100	+	ID=TRINITY_DN681_c0_g1_i2.path2;Name=TRINITY_DN681_c0_g1_i2;Target=TRINITY_DN681_c0_g1_i2 166 233;Gap=M68
Contig531	134739	134808	100	-	ID=TRINITY_DN670_c0_g1_i2.path1;Name=TRINITY_DN670_c0_g1_i2;Target=TRINITY_DN670_c0_g1_i2 1 70;Gap=M70
Contig531	130921	131044	100	-	ID=TRINITY_DN670_c0_g1_i2.path1;Name=TRINITY_DN670_c0_g1_i2;Target=TRINITY_DN670_c0_g1_i2 71 194;Gap=M124
Contig531	129010	129125	100	-	ID=TRINITY_DN670_c0_g1_i2.path1;Name=TRINITY_DN670_c0_g1_i2;Target=TRINITY_DN670_c0_g1_i2 195 310;Gap=M116
Contig531	128886	128962	100	-	ID=TRINITY_DN670_c0_g1_i2.path1;Name=TRINITY_DN670_c0_g1_i2;Target=TRINITY_DN670_c0_g1_i2 311 387;Gap=M77
Contig531	123783	123853	100	-	ID=TRINITY_DN670_c0_g1_i2.path1;Name=TRINITY_DN670_c0_g1_i2;Target=TRINITY_DN670_c0_g1_i2 388 458;Gap=M71
Contig531	123589	123731	100	-	ID=TRINITY_DN670_c0_g1_i2.path1;Name=TRINITY_DN670_c0_g1_i2;Target=TRINITY_DN670_c0_g1_i2 459 601;Gap=M143
Contig3156	72690	73094	99	+	ID=TRINITY_DN651_c0_g1_i1.path1;Name=TRINITY_DN651_c0_g1_i1;Target=TRINITY_DN651_c0_g1_i1 1 404;Gap=M51 D1 M353
Contig3948	125190	125594	99	-	ID=TRINITY_DN651_c0_g1_i1.path2;Name=TRINITY_DN651_c0_g1_i1;Target=TRINITY_DN651_c0_g1_i1 1 404;Gap=M54 D1 M350
Contig1991	30973	31212	100	-	ID=TRINITY_DN692_c0_g1_i1.path1;Name=TRINITY_DN692_c0_g1_i1;Target=TRINITY_DN692_c0_g1_i1 1 240;Gap=M240
Contig1991	31210	33145	99	-	ID=TRINITY_DN692_c0_g2_i1.path1;Name=TRINITY_DN692_c0_g2_i1;Target=TRINITY_DN692_c0_g2_i1 1 1935;Gap=M878 D1 M1057
Contig1741	195141	195232	100	-	ID=TRINITY_DN653_c0_g1_i1.path1;Name=TRINITY_DN653_c0_g1_i1;Target=TRINITY_DN653_c0_g1_i1 12 103;Gap=M92
Contig1741	194876	195086	100	-	ID=TRINITY_DN653_c0_g1_i1.path1;Name=TRINITY_DN653_c0_g1_i1;Target=TRINITY_DN653_c0_g1_i1 104 314;Gap=M211
Contig1741	192362	192604	100	-	ID=TRINITY_DN653_c0_g1_i1.path1;Name=TRINITY_DN653_c0_g1_i1;Target=TRINITY_DN653_c0_g1_i1 315 557;Gap=M243
Contig1741	191844	191945	100	-	ID=TRINITY_DN653_c0_g1_i1.path1;Name=TRINITY_DN653_c0_g1_i1;Target=TRINITY_DN653_c0_g1_i1 558 659;Gap=M102
Contig1741	191711	191795	100	-	ID=TRINITY_DN653_c0_g1_i1.path1;Name=TRINITY_DN653_c0_g1_i1;Target=TRINITY_DN653_c0_g1_i1 660 744;Gap=M85
Contig1741	190725	190881	100	-	ID=TRINITY_DN653_c0_g1_i1.path1;Name=TRINITY_DN653_c0_g1_i1;Target=TRINITY_DN653_c0_g1_i1 745 901;Gap=M157
Contig1933	31213	31288	100	+	ID=TRINITY_DN678_c1_g1_i1.path1;Name=TRINITY_DN678_c1_g1_i1;Target=TRINITY_DN678_c1_g1_i1 1 76;Gap=M76
Contig1933	44828	45016	100	+	ID=TRINITY_DN678_c1_g1_i1.path1;Name=TRINITY_DN678_c1_g1_i1;Target=TRINITY_DN678_c1_g1_i1 77 265;Gap=M189
Contig2939	17417	17668	98	-	ID=TRINITY_DN694_c0_g1_i1.path1;Name=TRINITY_DN694_c0_g1_i1;Target=TRINITY_DN694_c0_g1_i1 18 269;Gap=M252
Contig2307	48334	48541	96	+	ID=TRINITY_DN687_c0_g2_i1.path1;Name=TRINITY_DN687_c0_g2_i1;Target=TRINITY_DN687_c0_g2_i1 1 209;Gap=M172 I1 M36
Contig6	46580	46612	100	-	ID=TRINITY_DN485_c0_g1_i1.path1;Name=TRINITY_DN485_c0_g1_i1;Target=TRINITY_DN485_c0_g1_i1 18 50;Gap=M33
Contig986	69422	69470	100	-	ID=TRINITY_DN485_c0_g1_i1.path2;Name=TRINITY_DN485_c0_g1_i1;Target=TRINITY_DN485_c0_g1_i1 51 99;Gap=M49
Contig986	69316	69367	100	-	ID=TRINITY_DN485_c0_g1_i1.path2;Name=TRINITY_DN485_c0_g1_i1;Target=TRINITY_DN485_c0_g1_i1 100 151;Gap=M52
Contig986	69189	69262	100	-	ID=TRINITY_DN485_c0_g1_i1.path2;Name=TRINITY_DN485_c0_g1_i1;Target=TRINITY_DN485_c0_g1_i1 152 225;Gap=M74
Contig986	69061	69143	100	-	ID=TRINITY_DN485_c0_g1_i1.path2;Name=TRINITY_DN485_c0_g1_i1;Target=TRINITY_DN485_c0_g1_i1 226 308;Gap=M83
Contig986	65148	65218	100	-	ID=TRINITY_DN485_c0_g1_i1.path2;Name=TRINITY_DN485_c0_g1_i1;Target=TRINITY_DN485_c0_g1_i1 309 379;Gap=M71
Contig986	64588	65100	99	-	ID=TRINITY_DN485_c0_g1_i1.path2;Name=TRINITY_DN485_c0_g1_i1;Target=TRINITY_DN485_c0_g1_i1 380 892;Gap=M513
Contig2498	68030	68388	98	-	ID=TRINITY_DN682_c0_g1_i1.path1;Name=TRINITY_DN682_c0_g1_i1;Target=TRINITY_DN682_c0_g1_i1 1 359;Gap=M359
Contig3045	52923	53201	99	+	ID=TRINITY_DN683_c0_g1_i1.path1;Name=TRINITY_DN683_c0_g1_i1;Target=TRINITY_DN683_c0_g1_i1 1 279;Gap=M279
Contig3550	24665	24883	99	-	ID=TRINITY_DN715_c0_g1_i1.path1;Name=TRINITY_DN715_c0_g1_i1;Target=TRINITY_DN715_c0_g1_i1 1 219;Gap=M219
Contig3550	24465	24555	100	-	ID=TRINITY_DN715_c0_g1_i1.path1;Name=TRINITY_DN715_c0_g1_i1;Target=TRINITY_DN715_c0_g1_i1 220 310;Gap=M91
Contig2905	6902	7142	100	+	ID=TRINITY_DN687_c0_g1_i1.path1;Name=TRINITY_DN687_c0_g1_i1;Target=TRINITY_DN687_c0_g1_i1 1 241;Gap=M241
Contig3265	116910	117380	99	-	ID=TRINITY_DN686_c0_g1_i1.path1;Name=TRINITY_DN686_c0_g1_i1;Target=TRINITY_DN686_c0_g1_i1 1 471;Gap=M471
Contig3693	96156	96828	100	+	ID=TRINITY_DN695_c0_g1_i2.path1;Name=TRINITY_DN695_c0_g1_i2;Target=TRINITY_DN695_c0_g1_i2 6 678;Gap=M673
Contig3693	96886	98047	100	+	ID=TRINITY_DN695_c0_g1_i2.path1;Name=TRINITY_DN695_c0_g1_i2;Target=TRINITY_DN695_c0_g1_i2 679 1840;Gap=M1162
Contig3693	99469	99629	100	+	ID=TRINITY_DN695_c0_g1_i2.path1;Name=TRINITY_DN695_c0_g1_i2;Target=TRINITY_DN695_c0_g1_i2 1841 2001;Gap=M161
Contig3693	102370	102686	100	+	ID=TRINITY_DN695_c0_g1_i2.path1;Name=TRINITY_DN695_c0_g1_i2;Target=TRINITY_DN695_c0_g1_i2 2002 2318;Gap=M317
Contig2344	126719	126738	100	-	ID=TRINITY_DN705_c0_g1_i1.path1;Name=TRINITY_DN705_c0_g1_i1;Target=TRINITY_DN705_c0_g1_i1 218 237;Gap=M20
Contig2145	137887	138032	97	-	ID=TRINITY_DN680_c0_g1_i1.path1;Name=TRINITY_DN680_c0_g1_i1;Target=TRINITY_DN680_c0_g1_i1 1 146;Gap=M146
Contig3550	30412	30600	92	-	ID=TRINITY_DN680_c0_g1_i1.path2;Name=TRINITY_DN680_c0_g1_i1;Target=TRINITY_DN680_c0_g1_i1 147 332;Gap=M63 D3 M123
Contig2761	42859	43050	99	-	ID=TRINITY_DN721_c0_g1_i1.path1;Name=TRINITY_DN721_c0_g1_i1;Target=TRINITY_DN721_c0_g1_i1 1 192;Gap=M192
Contig3693	96156	98047	100	+	ID=TRINITY_DN695_c0_g1_i1.path1;Name=TRINITY_DN695_c0_g1_i1;Target=TRINITY_DN695_c0_g1_i1 6 1897;Gap=M1892
Contig3693	99469	99629	100	+	ID=TRINITY_DN695_c0_g1_i1.path1;Name=TRINITY_DN695_c0_g1_i1;Target=TRINITY_DN695_c0_g1_i1 1898 2058;Gap=M161
Contig3693	102370	102686	100	+	ID=TRINITY_DN695_c0_g1_i1.path1;Name=TRINITY_DN695_c0_g1_i1;Target=TRINITY_DN695_c0_g1_i1 2059 2375;Gap=M317
Contig2761	43493	43586	100	-	ID=TRINITY_DN721_c0_g1_i2.path1;Name=TRINITY_DN721_c0_g1_i2;Target=TRINITY_DN721_c0_g1_i2 10 103;Gap=M94
Contig2761	42859	42954	98	-	ID=TRINITY_DN721_c0_g1_i2.path1;Name=TRINITY_DN721_c0_g1_i2;Target=TRINITY_DN721_c0_g1_i2 104 199;Gap=M96
Contig1975	28788	30269	100	+	ID=TRINITY_DN701_c0_g1_i1.path1;Name=TRINITY_DN701_c0_g1_i1;Target=TRINITY_DN701_c0_g1_i1 1 1482;Gap=M1482
Contig2834	4816	5138	99	+	ID=TRINITY_DN679_c0_g1_i1.path1;Name=TRINITY_DN679_c0_g1_i1;Target=TRINITY_DN679_c0_g1_i1 16 338;Gap=M323
Contig3808	70925	71012	98	-	ID=TRINITY_DN679_c0_g1_i1.path2;Name=TRINITY_DN679_c0_g1_i1;Target=TRINITY_DN679_c0_g1_i1 339 425;Gap=M31 D1 M56
Contig3066	13477	14193	100	-	ID=TRINITY_DN685_c0_g1_i1.path1;Name=TRINITY_DN685_c0_g1_i1;Target=TRINITY_DN685_c0_g1_i1 37 753;Gap=M717
Contig1327	32261	32694	99	-	ID=TRINITY_DN723_c0_g1_i1.path1;Name=TRINITY_DN723_c0_g1_i1;Target=TRINITY_DN723_c0_g1_i1 1 434;Gap=M434
Contig777	60117	60324	100	+	ID=TRINITY_DN706_c0_g1_i1.path1;Name=TRINITY_DN706_c0_g1_i1;Target=TRINITY_DN706_c0_g1_i1 1 208;Gap=M208
Contig3525	27171	27241	100	+	ID=TRINITY_DN678_c0_g1_i1.path1;Name=TRINITY_DN678_c0_g1_i1;Target=TRINITY_DN678_c0_g1_i1 1 71;Gap=M71
Contig1698	106943	106951	44	+	ID=TRINITY_DN678_c0_g1_i1.path2;Name=TRINITY_DN678_c0_g1_i1;Target=TRINITY_DN678_c0_g1_i1 72 80;Gap=M9
Contig1698	109839	109842	100	+	ID=TRINITY_DN678_c0_g1_i1.path2;Name=TRINITY_DN678_c0_g1_i1;Target=TRINITY_DN678_c0_g1_i1 81 84;Gap=M4
Contig1698	117840	117841	100	+	ID=TRINITY_DN678_c0_g1_i1.path2;Name=TRINITY_DN678_c0_g1_i1;Target=TRINITY_DN678_c0_g1_i1 85 86;Gap=M2
Contig1698	133542	133661	100	+	ID=TRINITY_DN678_c0_g1_i1.path2;Name=TRINITY_DN678_c0_g1_i1;Target=TRINITY_DN678_c0_g1_i1 87 206;Gap=M120
Contig83	21932	22561	99	-	ID=TRINITY_DN718_c0_g1_i1.path1;Name=TRINITY_DN718_c0_g1_i1;Target=TRINITY_DN718_c0_g1_i1 1 630;Gap=M630
Contig2514	876	1223	99	+	ID=TRINITY_DN700_c0_g1_i1.path1;Name=TRINITY_DN700_c0_g1_i1;Target=TRINITY_DN700_c0_g1_i1 1 348;Gap=M348
Contig1798	172724	173071	99	-	ID=TRINITY_DN700_c0_g1_i1.path2;Name=TRINITY_DN700_c0_g1_i1;Target=TRINITY_DN700_c0_g1_i1 1 348;Gap=M348
Contig83	22281	22561	98	-	ID=TRINITY_DN718_c0_g1_i2.path1;Name=TRINITY_DN718_c0_g1_i2;Target=TRINITY_DN718_c0_g1_i2 1 280;Gap=M266 D1 M14
Contig801	14420	14484	100	+	ID=TRINITY_DN718_c0_g1_i2.path2;Name=TRINITY_DN718_c0_g1_i2;Target=TRINITY_DN718_c0_g1_i2 281 345;Gap=M65
Contig409	20683	21758	99	-	ID=TRINITY_DN742_c0_g1_i1.path1;Name=TRINITY_DN742_c0_g1_i1;Target=TRINITY_DN742_c0_g1_i1 1 1076;Gap=M1076
Contig2040	125258	126333	99	+	ID=TRINITY_DN742_c0_g1_i1.path2;Name=TRINITY_DN742_c0_g1_i1;Target=TRINITY_DN742_c0_g1_i1 1 1076;Gap=M1076
Contig1698	53822	54133	99	+	ID=TRINITY_DN745_c0_g2_i1.path1;Name=TRINITY_DN745_c0_g2_i1;Target=TRINITY_DN745_c0_g2_i1 1 312;Gap=M312
Contig3045	6221	6517	99	+	ID=TRINITY_DN734_c0_g1_i2.path1;Name=TRINITY_DN734_c0_g1_i2;Target=TRINITY_DN734_c0_g1_i2 1 296;Gap=M29 D1 M267
Contig1903	78391	78647	100	-	ID=TRINITY_DN702_c0_g1_i1.path1;Name=TRINITY_DN702_c0_g1_i1;Target=TRINITY_DN702_c0_g1_i1 1 257;Gap=M257
Contig1903	77842	78227	100	-	ID=TRINITY_DN702_c0_g1_i1.path1;Name=TRINITY_DN702_c0_g1_i1;Target=TRINITY_DN702_c0_g1_i1 258 643;Gap=M386
Contig1903	77842	78647	100	-	ID=TRINITY_DN702_c0_g1_i2.path1;Name=TRINITY_DN702_c0_g1_i2;Target=TRINITY_DN702_c0_g1_i2 1 806;Gap=M806
Contig2102	63919	64620	99	+	ID=TRINITY_DN637_c0_g1_i1.path1;Name=TRINITY_DN637_c0_g1_i1;Target=TRINITY_DN637_c0_g1_i1 1 702;Gap=M294 D1 M189 I1 M218
Contig105	22214	22455	100	-	ID=TRINITY_DN703_c0_g1_i1.path1;Name=TRINITY_DN703_c0_g1_i1;Target=TRINITY_DN703_c0_g1_i1 1 242;Gap=M242
Contig1901	147168	147606	80	-	ID=TRINITY_DN754_c0_g1_i1.path1;Name=TRINITY_DN754_c0_g1_i1;Target=TRINITY_DN754_c0_g1_i1 1 439;Gap=M439
Contig2040	43034	43472	80	-	ID=TRINITY_DN754_c0_g1_i1.path2;Name=TRINITY_DN754_c0_g1_i1;Target=TRINITY_DN754_c0_g1_i1 1 439;Gap=M439
Contig3399	121447	122020	100	+	ID=TRINITY_DN704_c0_g1_i2.path1;Name=TRINITY_DN704_c0_g1_i2;Target=TRINITY_DN704_c0_g1_i2 1 574;Gap=M574
Contig3399	149687	149879	100	+	ID=TRINITY_DN704_c0_g1_i2.path1;Name=TRINITY_DN704_c0_g1_i2;Target=TRINITY_DN704_c0_g1_i2 575 767;Gap=M193
Contig1173	3054	3424	100	-	ID=TRINITY_DN764_c0_g1_i1.path1;Name=TRINITY_DN764_c0_g1_i1;Target=TRINITY_DN764_c0_g1_i1 1 371;Gap=M371
Contig3144	5348	5718	99	+	ID=TRINITY_DN764_c0_g1_i1.path2;Name=TRINITY_DN764_c0_g1_i1;Target=TRINITY_DN764_c0_g1_i1 1 371;Gap=M371
Contig3326	615	985	99	-	ID=TRINITY_DN764_c0_g1_i1.path3;Name=TRINITY_DN764_c0_g1_i1;Target=TRINITY_DN764_c0_g1_i1 1 371;Gap=M371
Contig1285	1049	1418	99	+	ID=TRINITY_DN764_c0_g1_i1.path4;Name=TRINITY_DN764_c0_g1_i1;Target=TRINITY_DN764_c0_g1_i1 1 370;Gap=M370
Contig1285	11038	11407	99	+	ID=TRINITY_DN764_c0_g1_i1.path5;Name=TRINITY_DN764_c0_g1_i1;Target=TRINITY_DN764_c0_g1_i1 1 370;Gap=M370
Contig941	166986	167207	100	+	ID=TRINITY_DN772_c0_g1_i1.path1;Name=TRINITY_DN772_c0_g1_i1;Target=TRINITY_DN772_c0_g1_i1 1 222;Gap=M222
Contig2521	16019	16415	100	+	ID=TRINITY_DN707_c0_g1_i1.path1;Name=TRINITY_DN707_c0_g1_i1;Target=TRINITY_DN707_c0_g1_i1 1 397;Gap=M397
Contig2013	105495	105915	100	-	ID=TRINITY_DN543_c0_g1_i1.path1;Name=TRINITY_DN543_c0_g1_i1;Target=TRINITY_DN543_c0_g1_i1 13 433;Gap=M421
Contig2013	102655	102818	100	-	ID=TRINITY_DN543_c0_g1_i1.path1;Name=TRINITY_DN543_c0_g1_i1;Target=TRINITY_DN543_c0_g1_i1 434 597;Gap=M164
Contig2013	98691	98761	100	-	ID=TRINITY_DN543_c0_g1_i1.path1;Name=TRINITY_DN543_c0_g1_i1;Target=TRINITY_DN543_c0_g1_i1 598 668;Gap=M71
Contig2457	48016	48049	100	-	ID=TRINITY_DN543_c0_g1_i1.path2;Name=TRINITY_DN543_c0_g1_i1;Target=TRINITY_DN543_c0_g1_i1 669 702;Gap=M34
Contig578	116263	116524	96	+	ID=TRINITY_DN744_c1_g1_i1.path1;Name=TRINITY_DN744_c1_g1_i1;Target=TRINITY_DN744_c1_g1_i1 1 255;Gap=M203 D7 M52
Contig167	3592	4028	100	-	ID=TRINITY_DN709_c0_g1_i1.path1;Name=TRINITY_DN709_c0_g1_i1;Target=TRINITY_DN709_c0_g1_i1 1 437;Gap=M437
Contig167	5363	5408	100	-	ID=TRINITY_DN709_c0_g1_i2.path1;Name=TRINITY_DN709_c0_g1_i2;Target=TRINITY_DN709_c0_g1_i2 1 46;Gap=M46
Contig167	3592	3803	100	-	ID=TRINITY_DN709_c0_g1_i2.path1;Name=TRINITY_DN709_c0_g1_i2;Target=TRINITY_DN709_c0_g1_i2 47 258;Gap=M212
Contig1722	23846	23962	99	+	ID=TRINITY_DN719_c0_g1_i1.path1;Name=TRINITY_DN719_c0_g1_i1;Target=TRINITY_DN719_c0_g1_i1 1 117;Gap=M117
Contig1722	30988	31091	98	+	ID=TRINITY_DN719_c0_g1_i1.path1;Name=TRINITY_DN719_c0_g1_i1;Target=TRINITY_DN719_c0_g1_i1 118 220;Gap=M80 D1 M23
Contig1722	23661	23963	100	+	ID=TRINITY_DN719_c0_g1_i2.path1;Name=TRINITY_DN719_c0_g1_i2;Target=TRINITY_DN719_c0_g1_i2 1 303;Gap=M303
Contig2272	2127	2163	94	-	ID=TRINITY_DN708_c0_g1_i1.path1;Name=TRINITY_DN708_c0_g1_i1;Target=TRINITY_DN708_c0_g1_i1 3 39;Gap=M37
Contig1856	12903	13188	96	+	ID=TRINITY_DN708_c0_g1_i1.path2;Name=TRINITY_DN708_c0_g1_i1;Target=TRINITY_DN708_c0_g1_i1 40 322;Gap=M40 D1 M7 D2 M236
Contig2363	35589	35799	94	+	ID=TRINITY_DN712_c0_g1_i1.path1;Name=TRINITY_DN712_c0_g1_i1;Target=TRINITY_DN712_c0_g1_i1 1 211;Gap=M211
Contig2065	45496	45630	98	+	ID=TRINITY_DN713_c0_g1_i1.path1;Name=TRINITY_DN713_c0_g1_i1;Target=TRINITY_DN713_c0_g1_i1 41 175;Gap=M135
Contig2065	45150	45479	99	+	ID=TRINITY_DN713_c0_g1_i1.path2;Name=TRINITY_DN713_c0_g1_i1;Target=TRINITY_DN713_c0_g1_i1 176 505;Gap=M330
Contig1698	53822	53889	100	+	ID=TRINITY_DN745_c0_g1_i1.path1;Name=TRINITY_DN745_c0_g1_i1;Target=TRINITY_DN745_c0_g1_i1 1 68;Gap=M68
Contig2256	165796	166121	100	+	ID=TRINITY_DN745_c0_g1_i1.path2;Name=TRINITY_DN745_c0_g1_i1;Target=TRINITY_DN745_c0_g1_i1 69 394;Gap=M326
Contig2667	43409	43613	100	-	ID=TRINITY_DN717_c0_g1_i1.path1;Name=TRINITY_DN717_c0_g1_i1;Target=TRINITY_DN717_c0_g1_i1 1 205;Gap=M205
Contig3722	19306	19980	99	-	ID=TRINITY_DN716_c0_g1_i1.path1;Name=TRINITY_DN716_c0_g1_i1;Target=TRINITY_DN716_c0_g1_i1 1 675;Gap=M675
Contig2065	45172	45479	99	+	ID=TRINITY_DN713_c0_g1_i2.path1;Name=TRINITY_DN713_c0_g1_i2;Target=TRINITY_DN713_c0_g1_i2 63 370;Gap=M308
Contig3443	260442	261222	97	-	ID=TRINITY_DN744_c0_g1_i1.path1;Name=TRINITY_DN744_c0_g1_i1;Target=TRINITY_DN744_c0_g1_i1 1 781;Gap=M679 D1 M84 I1 M17
Contig3443	259181	259207	100	-	ID=TRINITY_DN744_c0_g1_i1.path1;Name=TRINITY_DN744_c0_g1_i1;Target=TRINITY_DN744_c0_g1_i1 826 852;Gap=M27
Contig2212	23087	23297	93	+	ID=TRINITY_DN720_c0_g1_i1.path1;Name=TRINITY_DN720_c0_g1_i1;Target=TRINITY_DN720_c0_g1_i1 1 213;Gap=M152 I2 M59
Contig2341	55118	55390	98	-	ID=TRINITY_DN758_c0_g1_i1.path1;Name=TRINITY_DN758_c0_g1_i1;Target=TRINITY_DN758_c0_g1_i1 1 273;Gap=M273
Contig899	74658	75151	99	+	ID=TRINITY_DN769_c0_g1_i1.path1;Name=TRINITY_DN769_c0_g1_i1;Target=TRINITY_DN769_c0_g1_i1 1 493;Gap=M404 D1 M89
Contig3399	121447	122238	100	+	ID=TRINITY_DN704_c0_g1_i1.path1;Name=TRINITY_DN704_c0_g1_i1;Target=TRINITY_DN704_c0_g1_i1 1 792;Gap=M792
Contig566	186561	186796	92	-	ID=TRINITY_DN720_c0_g1_i2.path1;Name=TRINITY_DN720_c0_g1_i2;Target=TRINITY_DN720_c0_g1_i2 8 242;Gap=M57 D1 M178
Contig1911	5404	5695	100	+	ID=TRINITY_DN714_c0_g1_i1.path1;Name=TRINITY_DN714_c0_g1_i1;Target=TRINITY_DN714_c0_g1_i1 41 332;Gap=M292
Contig1911	7845	9414	100	+	ID=TRINITY_DN714_c0_g1_i1.path1;Name=TRINITY_DN714_c0_g1_i1;Target=TRINITY_DN714_c0_g1_i1 333 1902;Gap=M1570
Contig153	213210	213339	100	-	ID=TRINITY_DN736_c0_g1_i1.path1;Name=TRINITY_DN736_c0_g1_i1;Target=TRINITY_DN736_c0_g1_i1 10 139;Gap=M130
Contig153	210313	210605	100	-	ID=TRINITY_DN736_c0_g1_i1.path1;Name=TRINITY_DN736_c0_g1_i1;Target=TRINITY_DN736_c0_g1_i1 140 432;Gap=M293
Contig3236	77571	78180	100	+	ID=TRINITY_DN757_c0_g1_i1.path1;Name=TRINITY_DN757_c0_g1_i1;Target=TRINITY_DN757_c0_g1_i1 1 610;Gap=M610
Contig3266	4391	4629	90	+	ID=TRINITY_DN639_c0_g2_i1.path1;Name=TRINITY_DN639_c0_g2_i1;Target=TRINITY_DN639_c0_g2_i1 8 261;Gap=M19 I15 M220
Contig197	6360	6548	98	+	ID=TRINITY_DN639_c0_g2_i1.path2;Name=TRINITY_DN639_c0_g2_i1;Target=TRINITY_DN639_c0_g2_i1 1 189;Gap=M189
Contig3427	84396	84578	98	-	ID=TRINITY_DN639_c0_g2_i1.path3;Name=TRINITY_DN639_c0_g2_i1;Target=TRINITY_DN639_c0_g2_i1 3 185;Gap=M183
Contig1900	109827	110341	100	+	ID=TRINITY_DN725_c0_g1_i1.path1;Name=TRINITY_DN725_c0_g1_i1;Target=TRINITY_DN725_c0_g1_i1 1 515;Gap=M515
Contig1557	64233	65132	100	-	ID=TRINITY_DN722_c0_g1_i1.path1;Name=TRINITY_DN722_c0_g1_i1;Target=TRINITY_DN722_c0_g1_i1 1 900;Gap=M900
Contig1130	87149	87332	94	-	ID=TRINITY_DN710_c0_g1_i1.path1;Name=TRINITY_DN710_c0_g1_i1;Target=TRINITY_DN710_c0_g1_i1 65 250;Gap=M154 I2 M30
Contig1552	182798	182981	94	-	ID=TRINITY_DN710_c0_g1_i1.path2;Name=TRINITY_DN710_c0_g1_i1;Target=TRINITY_DN710_c0_g1_i1 65 250;Gap=M154 I2 M30
Contig2252	133773	134150	100	+	ID=TRINITY_DN728_c0_g1_i1.path1;Name=TRINITY_DN728_c0_g1_i1;Target=TRINITY_DN728_c0_g1_i1 1 378;Gap=M378
Contig2252	133773	133934	100	+	ID=TRINITY_DN728_c0_g1_i2.path1;Name=TRINITY_DN728_c0_g1_i2;Target=TRINITY_DN728_c0_g1_i2 1 162;Gap=M162
Contig2252	133979	134150	100	+	ID=TRINITY_DN728_c0_g1_i2.path1;Name=TRINITY_DN728_c0_g1_i2;Target=TRINITY_DN728_c0_g1_i2 163 334;Gap=M172
Contig3096	17275	18212	100	-	ID=TRINITY_DN727_c0_g1_i1.path1;Name=TRINITY_DN727_c0_g1_i1;Target=TRINITY_DN727_c0_g1_i1 1 938;Gap=M938
Contig3945	703909	704149	100	+	ID=TRINITY_DN594_c0_g1_i1.path1;Name=TRINITY_DN594_c0_g1_i1;Target=TRINITY_DN594_c0_g1_i1 1 241;Gap=M241
Contig3945	703186	703411	97	+	ID=TRINITY_DN594_c0_g1_i1.path2;Name=TRINITY_DN594_c0_g1_i1;Target=TRINITY_DN594_c0_g1_i1 242 467;Gap=M226
Contig152	13478	14005	100	+	ID=TRINITY_DN730_c0_g1_i1.path1;Name=TRINITY_DN730_c0_g1_i1;Target=TRINITY_DN730_c0_g1_i1 17 544;Gap=M528
Contig1807	3080	3131	100	-	ID=TRINITY_DN724_c0_g1_i1.path1;Name=TRINITY_DN724_c0_g1_i1;Target=TRINITY_DN724_c0_g1_i1 2 53;Gap=M52
Contig2138	25829	27273	100	+	ID=TRINITY_DN724_c0_g1_i1.path2;Name=TRINITY_DN724_c0_g1_i1;Target=TRINITY_DN724_c0_g1_i1 54 1498;Gap=M1445
Contig2484	11104	11222	100	-	ID=TRINITY_DN724_c0_g1_i2.path1;Name=TRINITY_DN724_c0_g1_i2;Target=TRINITY_DN724_c0_g1_i2 1 119;Gap=M119
Contig2138	25829	27273	100	+	ID=TRINITY_DN724_c0_g1_i2.path2;Name=TRINITY_DN724_c0_g1_i2;Target=TRINITY_DN724_c0_g1_i2 120 1564;Gap=M1445
Contig2994	118891	119139	100	+	ID=TRINITY_DN732_c0_g1_i1.path1;Name=TRINITY_DN732_c0_g1_i1;Target=TRINITY_DN732_c0_g1_i1 1 249;Gap=M249
Contig991	11680	11936	100	-	ID=TRINITY_DN751_c0_g1_i2.path1;Name=TRINITY_DN751_c0_g1_i2;Target=TRINITY_DN751_c0_g1_i2 1 257;Gap=M257
Contig1844	35861	36064	99	+	ID=TRINITY_DN794_c0_g1_i1.path1;Name=TRINITY_DN794_c0_g1_i1;Target=TRINITY_DN794_c0_g1_i1 1 204;Gap=M204
Contig896	94159	94292	100	+	ID=TRINITY_DN738_c0_g1_i1.path1;Name=TRINITY_DN738_c0_g1_i1;Target=TRINITY_DN738_c0_g1_i1 32 165;Gap=M134
Contig896	94344	94385	100	+	ID=TRINITY_DN738_c0_g1_i1.path1;Name=TRINITY_DN738_c0_g1_i1;Target=TRINITY_DN738_c0_g1_i1 166 207;Gap=M42
Contig896	94429	94508	100	+	ID=TRINITY_DN738_c0_g1_i1.path1;Name=TRINITY_DN738_c0_g1_i1;Target=TRINITY_DN738_c0_g1_i1 208 287;Gap=M80
Contig896	99507	99564	100	+	ID=TRINITY_DN738_c0_g1_i1.path1;Name=TRINITY_DN738_c0_g1_i1;Target=TRINITY_DN738_c0_g1_i1 288 345;Gap=M58
Contig896	99613	99719	100	+	ID=TRINITY_DN738_c0_g1_i1.path1;Name=TRINITY_DN738_c0_g1_i1;Target=TRINITY_DN738_c0_g1_i1 346 452;Gap=M107
Contig896	99767	99820	100	+	ID=TRINITY_DN738_c0_g1_i1.path1;Name=TRINITY_DN738_c0_g1_i1;Target=TRINITY_DN738_c0_g1_i1 453 506;Gap=M54
Contig896	99877	99931	100	+	ID=TRINITY_DN738_c0_g1_i1.path1;Name=TRINITY_DN738_c0_g1_i1;Target=TRINITY_DN738_c0_g1_i1 507 561;Gap=M55
Contig896	102006	102123	100	+	ID=TRINITY_DN738_c0_g1_i1.path1;Name=TRINITY_DN738_c0_g1_i1;Target=TRINITY_DN738_c0_g1_i1 562 679;Gap=M118
Contig896	102179	102263	100	+	ID=TRINITY_DN738_c0_g1_i1.path1;Name=TRINITY_DN738_c0_g1_i1;Target=TRINITY_DN738_c0_g1_i1 680 764;Gap=M85
Contig896	102318	102658	100	+	ID=TRINITY_DN738_c0_g1_i1.path1;Name=TRINITY_DN738_c0_g1_i1;Target=TRINITY_DN738_c0_g1_i1 765 1105;Gap=M341
Contig727	9165	9428	96	-	ID=TRINITY_DN751_c0_g1_i1.path1;Name=TRINITY_DN751_c0_g1_i1;Target=TRINITY_DN751_c0_g1_i1 2 265;Gap=M264
Contig991	12012	12089	88	-	ID=TRINITY_DN751_c0_g1_i1.path2;Name=TRINITY_DN751_c0_g1_i1;Target=TRINITY_DN751_c0_g1_i1 11 86;Gap=M45 D2 M31
Contig991	11680	11859	98	-	ID=TRINITY_DN751_c0_g1_i1.path2;Name=TRINITY_DN751_c0_g1_i1;Target=TRINITY_DN751_c0_g1_i1 87 266;Gap=M180
Contig1137	71447	71998	99	-	ID=TRINITY_DN796_c0_g1_i1.path1;Name=TRINITY_DN796_c0_g1_i1;Target=TRINITY_DN796_c0_g1_i1 1 552;Gap=M552
Contig1527	36388	36421	100	-	ID=TRINITY_DN697_c0_g1_i1.path1;Name=TRINITY_DN697_c0_g1_i1;Target=TRINITY_DN697_c0_g1_i1 1 34;Gap=M34
Contig319	143891	144356	99	+	ID=TRINITY_DN697_c0_g1_i1.path2;Name=TRINITY_DN697_c0_g1_i1;Target=TRINITY_DN697_c0_g1_i1 35 500;Gap=M466
Contig2006	55470	55822	96	+	ID=TRINITY_DN751_c1_g1_i1.path1;Name=TRINITY_DN751_c1_g1_i1;Target=TRINITY_DN751_c1_g1_i1 1 353;Gap=M353
Contig896	94159	94292	100	+	ID=TRINITY_DN738_c0_g1_i2.path1;Name=TRINITY_DN738_c0_g1_i2;Target=TRINITY_DN738_c0_g1_i2 32 165;Gap=M134
Contig896	94344	94385	100	+	ID=TRINITY_DN738_c0_g1_i2.path1;Name=TRINITY_DN738_c0_g1_i2;Target=TRINITY_DN738_c0_g1_i2 166 207;Gap=M42
Contig896	94429	94508	100	+	ID=TRINITY_DN738_c0_g1_i2.path1;Name=TRINITY_DN738_c0_g1_i2;Target=TRINITY_DN738_c0_g1_i2 208 287;Gap=M80
Contig896	99507	99564	100	+	ID=TRINITY_DN738_c0_g1_i2.path1;Name=TRINITY_DN738_c0_g1_i2;Target=TRINITY_DN738_c0_g1_i2 288 345;Gap=M58
Contig896	99613	99719	100	+	ID=TRINITY_DN738_c0_g1_i2.path1;Name=TRINITY_DN738_c0_g1_i2;Target=TRINITY_DN738_c0_g1_i2 346 452;Gap=M107
Contig896	99767	99820	100	+	ID=TRINITY_DN738_c0_g1_i2.path1;Name=TRINITY_DN738_c0_g1_i2;Target=TRINITY_DN738_c0_g1_i2 453 506;Gap=M54
Contig896	99877	99931	100	+	ID=TRINITY_DN738_c0_g1_i2.path1;Name=TRINITY_DN738_c0_g1_i2;Target=TRINITY_DN738_c0_g1_i2 507 561;Gap=M55
Contig896	102006	102123	100	+	ID=TRINITY_DN738_c0_g1_i2.path1;Name=TRINITY_DN738_c0_g1_i2;Target=TRINITY_DN738_c0_g1_i2 562 679;Gap=M118
Contig896	102179	102263	100	+	ID=TRINITY_DN738_c0_g1_i2.path1;Name=TRINITY_DN738_c0_g1_i2;Target=TRINITY_DN738_c0_g1_i2 680 764;Gap=M85
Contig896	102318	102577	100	+	ID=TRINITY_DN738_c0_g1_i2.path1;Name=TRINITY_DN738_c0_g1_i2;Target=TRINITY_DN738_c0_g1_i2 765 1024;Gap=M260
Contig896	115674	115806	100	+	ID=TRINITY_DN738_c0_g1_i2.path1;Name=TRINITY_DN738_c0_g1_i2;Target=TRINITY_DN738_c0_g1_i2 1025 1157;Gap=M133
Contig896	115858	115926	100	+	ID=TRINITY_DN738_c0_g1_i2.path1;Name=TRINITY_DN738_c0_g1_i2;Target=TRINITY_DN738_c0_g1_i2 1158 1226;Gap=M69
Contig896	115981	116073	100	+	ID=TRINITY_DN738_c0_g1_i2.path1;Name=TRINITY_DN738_c0_g1_i2;Target=TRINITY_DN738_c0_g1_i2 1227 1319;Gap=M93
Contig896	116128	116351	100	+	ID=TRINITY_DN738_c0_g1_i2.path1;Name=TRINITY_DN738_c0_g1_i2;Target=TRINITY_DN738_c0_g1_i2 1320 1543;Gap=M224
Contig2717	108565	109548	99	+	ID=TRINITY_DN711_c0_g1_i1.path1;Name=TRINITY_DN711_c0_g1_i1;Target=TRINITY_DN711_c0_g1_i1 1 983;Gap=M41 D1 M942
Contig1962	32021	32460	100	-	ID=TRINITY_DN778_c0_g1_i2.path1;Name=TRINITY_DN778_c0_g1_i2;Target=TRINITY_DN778_c0_g1_i2 1 440;Gap=M440
Contig445	29490	29998	99	+	ID=TRINITY_DN731_c0_g1_i1.path1;Name=TRINITY_DN731_c0_g1_i1;Target=TRINITY_DN731_c0_g1_i1 1 509;Gap=M509
Contig2190	23564	23733	99	-	ID=TRINITY_DN747_c0_g1_i2.path1;Name=TRINITY_DN747_c0_g1_i2;Target=TRINITY_DN747_c0_g1_i2 11 180;Gap=M170
Contig2190	15954	16024	100	-	ID=TRINITY_DN747_c0_g1_i2.path1;Name=TRINITY_DN747_c0_g1_i2;Target=TRINITY_DN747_c0_g1_i2 181 251;Gap=M71
Contig2190	15164	15263	100	-	ID=TRINITY_DN747_c0_g1_i2.path1;Name=TRINITY_DN747_c0_g1_i2;Target=TRINITY_DN747_c0_g1_i2 252 351;Gap=M100
Contig2190	13735	13788	100	-	ID=TRINITY_DN747_c0_g1_i2.path1;Name=TRINITY_DN747_c0_g1_i2;Target=TRINITY_DN747_c0_g1_i2 352 405;Gap=M54
Contig2190	13632	13688	100	-	ID=TRINITY_DN747_c0_g1_i2.path1;Name=TRINITY_DN747_c0_g1_i2;Target=TRINITY_DN747_c0_g1_i2 406 462;Gap=M57
Contig2190	10154	10222	100	-	ID=TRINITY_DN747_c0_g1_i2.path1;Name=TRINITY_DN747_c0_g1_i2;Target=TRINITY_DN747_c0_g1_i2 463 531;Gap=M69
Contig2190	9995	10091	100	-	ID=TRINITY_DN747_c0_g1_i2.path1;Name=TRINITY_DN747_c0_g1_i2;Target=TRINITY_DN747_c0_g1_i2 532 628;Gap=M97
Contig2190	7917	8064	100	-	ID=TRINITY_DN747_c0_g1_i2.path1;Name=TRINITY_DN747_c0_g1_i2;Target=TRINITY_DN747_c0_g1_i2 629 776;Gap=M148
Contig1962	32327	32460	100	-	ID=TRINITY_DN778_c0_g1_i1.path1;Name=TRINITY_DN778_c0_g1_i1;Target=TRINITY_DN778_c0_g1_i1 1 134;Gap=M134
Contig184	79484	79737	98	+	ID=TRINITY_DN778_c0_g1_i1.path2;Name=TRINITY_DN778_c0_g1_i1;Target=TRINITY_DN778_c0_g1_i1 135 388;Gap=M254
Contig2190	23564	23733	99	-	ID=TRINITY_DN747_c0_g1_i1.path1;Name=TRINITY_DN747_c0_g1_i1;Target=TRINITY_DN747_c0_g1_i1 11 180;Gap=M170
Contig2190	15954	16024	100	-	ID=TRINITY_DN747_c0_g1_i1.path1;Name=TRINITY_DN747_c0_g1_i1;Target=TRINITY_DN747_c0_g1_i1 181 251;Gap=M71
Contig2190	15164	15263	100	-	ID=TRINITY_DN747_c0_g1_i1.path1;Name=TRINITY_DN747_c0_g1_i1;Target=TRINITY_DN747_c0_g1_i1 252 351;Gap=M100
Contig2190	13735	13788	100	-	ID=TRINITY_DN747_c0_g1_i1.path1;Name=TRINITY_DN747_c0_g1_i1;Target=TRINITY_DN747_c0_g1_i1 352 405;Gap=M54
Contig2190	13632	13688	100	-	ID=TRINITY_DN747_c0_g1_i1.path1;Name=TRINITY_DN747_c0_g1_i1;Target=TRINITY_DN747_c0_g1_i1 406 462;Gap=M57
Contig2190	10154	10222	100	-	ID=TRINITY_DN747_c0_g1_i1.path1;Name=TRINITY_DN747_c0_g1_i1;Target=TRINITY_DN747_c0_g1_i1 463 531;Gap=M69
Contig2190	9995	10091	100	-	ID=TRINITY_DN747_c0_g1_i1.path1;Name=TRINITY_DN747_c0_g1_i1;Target=TRINITY_DN747_c0_g1_i1 532 628;Gap=M97
Contig2190	2633	2666	100	-	ID=TRINITY_DN747_c0_g1_i1.path1;Name=TRINITY_DN747_c0_g1_i1;Target=TRINITY_DN747_c0_g1_i1 629 662;Gap=M34
Contig1993	101890	102208	100	+	ID=TRINITY_DN766_c0_g1_i1.path1;Name=TRINITY_DN766_c0_g1_i1;Target=TRINITY_DN766_c0_g1_i1 1 319;Gap=M319
Contig1757	20655	20675	100	-	ID=TRINITY_DN658_c0_g1_i1.path1;Name=TRINITY_DN658_c0_g1_i1;Target=TRINITY_DN658_c0_g1_i1 1 21;Gap=M21
Contig1757	15218	15288	100	-	ID=TRINITY_DN658_c0_g1_i1.path1;Name=TRINITY_DN658_c0_g1_i1;Target=TRINITY_DN658_c0_g1_i1 22 92;Gap=M71
Contig1757	15017	15176	100	-	ID=TRINITY_DN658_c0_g1_i1.path1;Name=TRINITY_DN658_c0_g1_i1;Target=TRINITY_DN658_c0_g1_i1 93 252;Gap=M160
Contig1757	13985	14115	100	-	ID=TRINITY_DN658_c0_g1_i1.path1;Name=TRINITY_DN658_c0_g1_i1;Target=TRINITY_DN658_c0_g1_i1 253 383;Gap=M131
Contig1757	9410	9563	100	-	ID=TRINITY_DN658_c0_g1_i1.path1;Name=TRINITY_DN658_c0_g1_i1;Target=TRINITY_DN658_c0_g1_i1 384 537;Gap=M154
Contig1757	7784	7927	100	-	ID=TRINITY_DN658_c0_g1_i1.path1;Name=TRINITY_DN658_c0_g1_i1;Target=TRINITY_DN658_c0_g1_i1 538 681;Gap=M144
Contig1757	3112	3200	100	-	ID=TRINITY_DN658_c0_g1_i1.path1;Name=TRINITY_DN658_c0_g1_i1;Target=TRINITY_DN658_c0_g1_i1 682 770;Gap=M89
Contig1757	188	419	100	-	ID=TRINITY_DN658_c0_g1_i1.path1;Name=TRINITY_DN658_c0_g1_i1;Target=TRINITY_DN658_c0_g1_i1 771 1002;Gap=M232
Contig348	18158	18342	100	+	ID=TRINITY_DN658_c0_g1_i1.path2;Name=TRINITY_DN658_c0_g1_i1;Target=TRINITY_DN658_c0_g1_i1 1003 1187;Gap=M185
Contig348	18426	18617	100	+	ID=TRINITY_DN658_c0_g1_i1.path2;Name=TRINITY_DN658_c0_g1_i1;Target=TRINITY_DN658_c0_g1_i1 1188 1379;Gap=M192
Contig3983	128700	128909	100	-	ID=TRINITY_DN766_c1_g1_i1.path1;Name=TRINITY_DN766_c1_g1_i1;Target=TRINITY_DN766_c1_g1_i1 1 210;Gap=M210
Contig3310	21732	21951	99	-	ID=TRINITY_DN763_c0_g1_i1.path1;Name=TRINITY_DN763_c0_g1_i1;Target=TRINITY_DN763_c0_g1_i1 1 221;Gap=M190 I1 M30
Contig2955	111154	111332	100	+	ID=TRINITY_DN734_c0_g1_i1.path1;Name=TRINITY_DN734_c0_g1_i1;Target=TRINITY_DN734_c0_g1_i1 1 179;Gap=M179
Contig3045	6370	6517	100	+	ID=TRINITY_DN734_c0_g1_i1.path2;Name=TRINITY_DN734_c0_g1_i1;Target=TRINITY_DN734_c0_g1_i1 180 327;Gap=M148
Contig486	162433	162680	99	-	ID=TRINITY_DN789_c0_g1_i2.path1;Name=TRINITY_DN789_c0_g1_i2;Target=TRINITY_DN789_c0_g1_i2 1 248;Gap=M248
Contig3716	60504	60894	99	-	ID=TRINITY_DN750_c0_g1_i1.path1;Name=TRINITY_DN750_c0_g1_i1;Target=TRINITY_DN750_c0_g1_i1 1 391;Gap=M391
Contig2572	28174	28271	100	+	ID=TRINITY_DN735_c0_g1_i1.path1;Name=TRINITY_DN735_c0_g1_i1;Target=TRINITY_DN735_c0_g1_i1 1 98;Gap=M98
Contig2572	28344	28392	100	+	ID=TRINITY_DN735_c0_g1_i1.path1;Name=TRINITY_DN735_c0_g1_i1;Target=TRINITY_DN735_c0_g1_i1 99 147;Gap=M49
Contig3352	19738	19920	94	+	ID=TRINITY_DN735_c0_g1_i1.path2;Name=TRINITY_DN735_c0_g1_i1;Target=TRINITY_DN735_c0_g1_i1 148 330;Gap=M183
Contig1676	315471	315606	100	+	ID=TRINITY_DN740_c0_g1_i1.path1;Name=TRINITY_DN740_c0_g1_i1;Target=TRINITY_DN740_c0_g1_i1 12 147;Gap=M136
Contig1676	318248	318340	100	+	ID=TRINITY_DN740_c0_g1_i1.path1;Name=TRINITY_DN740_c0_g1_i1;Target=TRINITY_DN740_c0_g1_i1 148 240;Gap=M93
Contig1676	325163	325217	100	+	ID=TRINITY_DN740_c0_g1_i1.path1;Name=TRINITY_DN740_c0_g1_i1;Target=TRINITY_DN740_c0_g1_i1 241 295;Gap=M55
Contig1676	326647	326751	100	+	ID=TRINITY_DN740_c0_g1_i1.path1;Name=TRINITY_DN740_c0_g1_i1;Target=TRINITY_DN740_c0_g1_i1 296 400;Gap=M105
Contig1676	330000	330074	100	+	ID=TRINITY_DN740_c0_g1_i1.path1;Name=TRINITY_DN740_c0_g1_i1;Target=TRINITY_DN740_c0_g1_i1 401 475;Gap=M75
Contig1676	331922	331956	100	+	ID=TRINITY_DN740_c0_g1_i1.path1;Name=TRINITY_DN740_c0_g1_i1;Target=TRINITY_DN740_c0_g1_i1 476 510;Gap=M35
Contig1676	334148	334233	100	+	ID=TRINITY_DN740_c0_g1_i1.path1;Name=TRINITY_DN740_c0_g1_i1;Target=TRINITY_DN740_c0_g1_i1 511 596;Gap=M86
Contig1676	337109	337260	100	+	ID=TRINITY_DN740_c0_g1_i1.path1;Name=TRINITY_DN740_c0_g1_i1;Target=TRINITY_DN740_c0_g1_i1 597 748;Gap=M152
Contig1676	341079	341209	100	+	ID=TRINITY_DN740_c0_g1_i1.path1;Name=TRINITY_DN740_c0_g1_i1;Target=TRINITY_DN740_c0_g1_i1 749 879;Gap=M131
Contig1676	343869	343923	100	+	ID=TRINITY_DN740_c0_g1_i1.path1;Name=TRINITY_DN740_c0_g1_i1;Target=TRINITY_DN740_c0_g1_i1 880 934;Gap=M55
Contig1676	345382	345575	100	+	ID=TRINITY_DN740_c0_g1_i1.path1;Name=TRINITY_DN740_c0_g1_i1;Target=TRINITY_DN740_c0_g1_i1 935 1128;Gap=M194
Contig898	65919	66099	100	+	ID=TRINITY_DN755_c0_g1_i1.path1;Name=TRINITY_DN755_c0_g1_i1;Target=TRINITY_DN755_c0_g1_i1 1 181;Gap=M181
Contig898	66855	66907	98	+	ID=TRINITY_DN755_c0_g1_i1.path1;Name=TRINITY_DN755_c0_g1_i1;Target=TRINITY_DN755_c0_g1_i1 182 234;Gap=M53
Contig3457	18590	18805	97	-	ID=TRINITY_DN783_c0_g1_i1.path1;Name=TRINITY_DN783_c0_g1_i1;Target=TRINITY_DN783_c0_g1_i1 1 216;Gap=M216
Contig486	162431	162680	95	-	ID=TRINITY_DN789_c0_g1_i1.path1;Name=TRINITY_DN789_c0_g1_i1;Target=TRINITY_DN789_c0_g1_i1 1 250;Gap=M250
Contig512	44676	45011	100	+	ID=TRINITY_DN760_c0_g1_i1.path1;Name=TRINITY_DN760_c0_g1_i1;Target=TRINITY_DN760_c0_g1_i1 2 337;Gap=M336
Contig512	45070	45194	100	+	ID=TRINITY_DN760_c0_g1_i1.path1;Name=TRINITY_DN760_c0_g1_i1;Target=TRINITY_DN760_c0_g1_i1 338 462;Gap=M125
Contig512	46435	46571	100	+	ID=TRINITY_DN760_c0_g1_i1.path1;Name=TRINITY_DN760_c0_g1_i1;Target=TRINITY_DN760_c0_g1_i1 463 599;Gap=M137
Contig512	48525	48787	100	+	ID=TRINITY_DN760_c0_g1_i1.path1;Name=TRINITY_DN760_c0_g1_i1;Target=TRINITY_DN760_c0_g1_i1 600 862;Gap=M263
Contig512	53413	53615	100	+	ID=TRINITY_DN760_c0_g1_i1.path1;Name=TRINITY_DN760_c0_g1_i1;Target=TRINITY_DN760_c0_g1_i1 863 1065;Gap=M203
Contig512	53663	53884	100	+	ID=TRINITY_DN760_c0_g1_i1.path1;Name=TRINITY_DN760_c0_g1_i1;Target=TRINITY_DN760_c0_g1_i1 1066 1287;Gap=M222
Contig512	57788	57929	100	+	ID=TRINITY_DN760_c0_g1_i1.path1;Name=TRINITY_DN760_c0_g1_i1;Target=TRINITY_DN760_c0_g1_i1 1288 1429;Gap=M142
Contig512	59766	59811	100	+	ID=TRINITY_DN760_c0_g1_i1.path1;Name=TRINITY_DN760_c0_g1_i1;Target=TRINITY_DN760_c0_g1_i1 1430 1475;Gap=M46
Contig53	25355	25838	99	+	ID=TRINITY_DN756_c0_g1_i1.path1;Name=TRINITY_DN756_c0_g1_i1;Target=TRINITY_DN756_c0_g1_i1 1 483;Gap=M35 D1 M448
Contig936	56316	56607	96	+	ID=TRINITY_DN752_c0_g1_i1.path1;Name=TRINITY_DN752_c0_g1_i1;Target=TRINITY_DN752_c0_g1_i1 1 292;Gap=M292
Contig3697	68531	68821	95	-	ID=TRINITY_DN752_c0_g1_i1.path2;Name=TRINITY_DN752_c0_g1_i1;Target=TRINITY_DN752_c0_g1_i1 1 292;Gap=M87 I1 M204
Contig2520	42120	42215	100	+	ID=TRINITY_DN741_c0_g1_i2.path1;Name=TRINITY_DN741_c0_g1_i2;Target=TRINITY_DN741_c0_g1_i2 1 96;Gap=M96
Contig841	132668	132804	100	-	ID=TRINITY_DN741_c0_g1_i2.path2;Name=TRINITY_DN741_c0_g1_i2;Target=TRINITY_DN741_c0_g1_i2 97 233;Gap=M137
Contig1893	25843	26126	92	+	ID=TRINITY_DN748_c0_g1_i1.path1;Name=TRINITY_DN748_c0_g1_i1;Target=TRINITY_DN748_c0_g1_i1 1 276;Gap=M149 I1 M10 D1 M21 D8 M95
Contig1301	147250	147428	100	+	ID=TRINITY_DN748_c0_g1_i1.path2;Name=TRINITY_DN748_c0_g1_i1;Target=TRINITY_DN748_c0_g1_i1 112 290;Gap=M179
Contig2835	343294	343307	100	-	ID=TRINITY_DN761_c0_g1_i1.path1;Name=TRINITY_DN761_c0_g1_i1;Target=TRINITY_DN761_c0_g1_i1 1 14;Gap=M14
Contig2835	343108	343228	100	-	ID=TRINITY_DN761_c0_g1_i1.path1;Name=TRINITY_DN761_c0_g1_i1;Target=TRINITY_DN761_c0_g1_i1 15 135;Gap=M121
Contig2835	339353	339458	100	-	ID=TRINITY_DN761_c0_g1_i1.path1;Name=TRINITY_DN761_c0_g1_i1;Target=TRINITY_DN761_c0_g1_i1 136 241;Gap=M106
Contig841	132668	132934	89	-	ID=TRINITY_DN741_c0_g1_i1.path1;Name=TRINITY_DN741_c0_g1_i1;Target=TRINITY_DN741_c0_g1_i1 10 270;Gap=M87 D3 M12 D2 M5 D1 M157
Contig2733	14772	15162	95	+	ID=TRINITY_DN767_c0_g1_i1.path1;Name=TRINITY_DN767_c0_g1_i1;Target=TRINITY_DN767_c0_g1_i1 6 397;Gap=M70 I2 M147 D1 M173
Contig2367	21246	21643	95	-	ID=TRINITY_DN767_c0_g1_i1.path2;Name=TRINITY_DN767_c0_g1_i1;Target=TRINITY_DN767_c0_g1_i1 4 397;Gap=M4 D1 M74 D2 M145 D1 M171
Contig1664	140361	141598	100	-	ID=TRINITY_DN765_c0_g1_i1.path1;Name=TRINITY_DN765_c0_g1_i1;Target=TRINITY_DN765_c0_g1_i1 1 1238;Gap=M1238
Contig3399	170312	170738	99	-	ID=TRINITY_DN767_c0_g1_i2.path1;Name=TRINITY_DN767_c0_g1_i2;Target=TRINITY_DN767_c0_g1_i2 4 429;Gap=M4 D1 M422
Contig3399	188739	190814	100	+	ID=TRINITY_DN774_c0_g1_i1.path1;Name=TRINITY_DN774_c0_g1_i1;Target=TRINITY_DN774_c0_g1_i1 1 2076;Gap=M2076
Contig3945	45103	45368	98	+	ID=TRINITY_DN792_c0_g1_i1.path1;Name=TRINITY_DN792_c0_g1_i1;Target=TRINITY_DN792_c0_g1_i1 1 264;Gap=M149 D2 M115
Contig3945	48766	49028	98	-	ID=TRINITY_DN792_c0_g1_i1.path2;Name=TRINITY_DN792_c0_g1_i1;Target=TRINITY_DN792_c0_g1_i1 1 262;Gap=M237 D1 M25
Contig512	37260	37380	100	-	ID=TRINITY_DN736_c0_g1_i2.path1;Name=TRINITY_DN736_c0_g1_i2;Target=TRINITY_DN736_c0_g1_i2 1 121;Gap=M121
Contig153	210313	210605	100	-	ID=TRINITY_DN736_c0_g1_i2.path2;Name=TRINITY_DN736_c0_g1_i2;Target=TRINITY_DN736_c0_g1_i2 122 414;Gap=M293
Contig2572	28174	28404	100	+	ID=TRINITY_DN735_c0_g1_i2.path1;Name=TRINITY_DN735_c0_g1_i2;Target=TRINITY_DN735_c0_g1_i2 1 231;Gap=M231
Contig2487	92621	92766	97	-	ID=TRINITY_DN735_c0_g1_i2.path2;Name=TRINITY_DN735_c0_g1_i2;Target=TRINITY_DN735_c0_g1_i2 257 402;Gap=M146
Contig3191	65971	66119	95	+	ID=TRINITY_DN735_c0_g1_i2.path3;Name=TRINITY_DN735_c0_g1_i2;Target=TRINITY_DN735_c0_g1_i2 253 401;Gap=M149
Contig2108	28857	29002	95	-	ID=TRINITY_DN735_c0_g1_i2.path4;Name=TRINITY_DN735_c0_g1_i2;Target=TRINITY_DN735_c0_g1_i2 257 402;Gap=M146
Contig2224	91327	91527	98	-	ID=TRINITY_DN799_c0_g1_i1.path1;Name=TRINITY_DN799_c0_g1_i1;Target=TRINITY_DN799_c0_g1_i1 1 200;Gap=M174 D1 M26
Contig566	278219	278428	100	-	ID=TRINITY_DN797_c0_g1_i1.path1;Name=TRINITY_DN797_c0_g1_i1;Target=TRINITY_DN797_c0_g1_i1 1 210;Gap=M210
Contig2224	91327	91527	90	-	ID=TRINITY_DN799_c0_g1_i2.path1;Name=TRINITY_DN799_c0_g1_i2;Target=TRINITY_DN799_c0_g1_i2 1 215;Gap=M126 I15 M48 D1 M26
Contig3869	53268	53972	100	-	ID=TRINITY_DN771_c0_g1_i1.path1;Name=TRINITY_DN771_c0_g1_i1;Target=TRINITY_DN771_c0_g1_i1 1 705;Gap=M705
Contig2376	43032	43468	100	-	ID=TRINITY_DN775_c0_g1_i1.path1;Name=TRINITY_DN775_c0_g1_i1;Target=TRINITY_DN775_c0_g1_i1 1 437;Gap=M437
Contig3528	141321	141605	99	+	ID=TRINITY_DN776_c0_g1_i1.path1;Name=TRINITY_DN776_c0_g1_i1;Target=TRINITY_DN776_c0_g1_i1 1 285;Gap=M285
Contig680	136591	136842	100	+	ID=TRINITY_DN775_c0_g2_i1.path1;Name=TRINITY_DN775_c0_g2_i1;Target=TRINITY_DN775_c0_g2_i1 4 255;Gap=M252
Contig1847	36337	36564	99	-	ID=TRINITY_DN793_c0_g1_i2.path1;Name=TRINITY_DN793_c0_g1_i2;Target=TRINITY_DN793_c0_g1_i2 1 228;Gap=M228
Contig2585	21431	21776	93	-	ID=TRINITY_DN780_c0_g1_i1.path1;Name=TRINITY_DN780_c0_g1_i1;Target=TRINITY_DN780_c0_g1_i1 1 328;Gap=M204 D18 M124
Contig882	26672	26918	99	-	ID=TRINITY_DN793_c0_g1_i1.path1;Name=TRINITY_DN793_c0_g1_i1;Target=TRINITY_DN793_c0_g1_i1 1 247;Gap=M247
Contig3552	222819	222943	97	-	ID=TRINITY_DN793_c0_g1_i1.path2;Name=TRINITY_DN793_c0_g1_i1;Target=TRINITY_DN793_c0_g1_i1 1 125;Gap=M125
Contig3552	222068	222189	95	-	ID=TRINITY_DN793_c0_g1_i1.path2;Name=TRINITY_DN793_c0_g1_i1;Target=TRINITY_DN793_c0_g1_i1 126 247;Gap=M122
Contig3	105131	105400	100	+	ID=TRINITY_DN787_c0_g1_i1.path1;Name=TRINITY_DN787_c0_g1_i1;Target=TRINITY_DN787_c0_g1_i1 1 270;Gap=M270
Contig190	19966	20235	99	-	ID=TRINITY_DN787_c0_g1_i1.path2;Name=TRINITY_DN787_c0_g1_i1;Target=TRINITY_DN787_c0_g1_i1 1 270;Gap=M270
Contig3758	5184	5522	97	+	ID=TRINITY_DN838_c0_g1_i1.path1;Name=TRINITY_DN838_c0_g1_i1;Target=TRINITY_DN838_c0_g1_i1 8 348;Gap=M24 I2 M315
Contig3758	6894	6919	100	+	ID=TRINITY_DN838_c0_g1_i1.path1;Name=TRINITY_DN838_c0_g1_i1;Target=TRINITY_DN838_c0_g1_i1 350 375;Gap=M26
Contig3758	5003	5523	100	+	ID=TRINITY_DN838_c0_g1_i2.path1;Name=TRINITY_DN838_c0_g1_i2;Target=TRINITY_DN838_c0_g1_i2 1 521;Gap=M521
Contig3758	6894	6919	100	+	ID=TRINITY_DN838_c0_g1_i2.path1;Name=TRINITY_DN838_c0_g1_i2;Target=TRINITY_DN838_c0_g1_i2 522 547;Gap=M26
Contig2482	25566	25636	100	+	ID=TRINITY_DN815_c0_g1_i1.path1;Name=TRINITY_DN815_c0_g1_i1;Target=TRINITY_DN815_c0_g1_i1 1 71;Gap=M71
Contig2482	29127	29331	100	+	ID=TRINITY_DN815_c0_g1_i1.path1;Name=TRINITY_DN815_c0_g1_i1;Target=TRINITY_DN815_c0_g1_i1 72 276;Gap=M205
Contig2482	31117	31202	100	+	ID=TRINITY_DN815_c0_g1_i1.path1;Name=TRINITY_DN815_c0_g1_i1;Target=TRINITY_DN815_c0_g1_i1 277 362;Gap=M86
Contig2482	25566	25636	100	+	ID=TRINITY_DN815_c0_g1_i2.path1;Name=TRINITY_DN815_c0_g1_i2;Target=TRINITY_DN815_c0_g1_i2 1 71;Gap=M71
Contig2482	29127	29485	100	+	ID=TRINITY_DN815_c0_g1_i2.path1;Name=TRINITY_DN815_c0_g1_i2;Target=TRINITY_DN815_c0_g1_i2 72 430;Gap=M359
Contig3565	19291	19517	95	-	ID=TRINITY_DN844_c0_g1_i2.path1;Name=TRINITY_DN844_c0_g1_i2;Target=TRINITY_DN844_c0_g1_i2 22 248;Gap=M227
Contig3565	40415	40641	95	-	ID=TRINITY_DN844_c0_g1_i2.path2;Name=TRINITY_DN844_c0_g1_i2;Target=TRINITY_DN844_c0_g1_i2 22 248;Gap=M227
Contig235	33226	33279	100	+	ID=TRINITY_DN785_c0_g1_i1.path1;Name=TRINITY_DN785_c0_g1_i1;Target=TRINITY_DN785_c0_g1_i1 1 54;Gap=M54
Contig2465	16729	17383	98	-	ID=TRINITY_DN782_c0_g1_i1.path1;Name=TRINITY_DN782_c0_g1_i1;Target=TRINITY_DN782_c0_g1_i1 1 655;Gap=M655
Contig2465	1566	1634	100	-	ID=TRINITY_DN782_c0_g1_i1.path1;Name=TRINITY_DN782_c0_g1_i1;Target=TRINITY_DN782_c0_g1_i1 656 724;Gap=M69
Contig1631	49836	50093	100	+	ID=TRINITY_DN846_c0_g1_i1.path1;Name=TRINITY_DN846_c0_g1_i1;Target=TRINITY_DN846_c0_g1_i1 1 258;Gap=M258
Contig242	125934	126347	79	+	ID=TRINITY_DN729_c0_g1_i1.path1;Name=TRINITY_DN729_c0_g1_i1;Target=TRINITY_DN729_c0_g1_i1 44 401;Gap=M53 I6 M159 D7 M33 D6 M8 D44 M43 D5 M56
Contig202	13861	14073	97	-	ID=TRINITY_DN848_c0_g1_i1.path1;Name=TRINITY_DN848_c0_g1_i1;Target=TRINITY_DN848_c0_g1_i1 5 217;Gap=M213
Contig1719	92613	92945	100	+	ID=TRINITY_DN825_c0_g1_i1.path1;Name=TRINITY_DN825_c0_g1_i1;Target=TRINITY_DN825_c0_g1_i1 1 333;Gap=M333
Contig1719	92928	93155	100	+	ID=TRINITY_DN825_c0_g2_i1.path1;Name=TRINITY_DN825_c0_g2_i1;Target=TRINITY_DN825_c0_g2_i1 1 228;Gap=M228
Contig372	87729	87876	100	+	ID=TRINITY_DN808_c0_g1_i1.path1;Name=TRINITY_DN808_c0_g1_i1;Target=TRINITY_DN808_c0_g1_i1 1 148;Gap=M148
Contig372	94149	94216	98	+	ID=TRINITY_DN808_c0_g1_i1.path1;Name=TRINITY_DN808_c0_g1_i1;Target=TRINITY_DN808_c0_g1_i1 149 216;Gap=M68
Contig1673	28439	28796	100	+	ID=TRINITY_DN822_c0_g2_i1.path1;Name=TRINITY_DN822_c0_g2_i1;Target=TRINITY_DN822_c0_g2_i1 1 358;Gap=M358
Contig2650	14397	14754	100	+	ID=TRINITY_DN822_c0_g2_i1.path2;Name=TRINITY_DN822_c0_g2_i1;Target=TRINITY_DN822_c0_g2_i1 1 358;Gap=M358
Contig3722	287803	288160	100	+	ID=TRINITY_DN822_c0_g2_i1.path3;Name=TRINITY_DN822_c0_g2_i1;Target=TRINITY_DN822_c0_g2_i1 1 358;Gap=M358
Contig2835	111639	111851	99	+	ID=TRINITY_DN846_c1_g1_i1.path1;Name=TRINITY_DN846_c1_g1_i1;Target=TRINITY_DN846_c1_g1_i1 1 213;Gap=M213
Contig2835	297109	297321	99	+	ID=TRINITY_DN846_c1_g1_i1.path2;Name=TRINITY_DN846_c1_g1_i1;Target=TRINITY_DN846_c1_g1_i1 1 213;Gap=M213
Contig3545	21505	21936	100	+	ID=TRINITY_DN773_c0_g1_i1.path1;Name=TRINITY_DN773_c0_g1_i1;Target=TRINITY_DN773_c0_g1_i1 1 432;Gap=M432
Contig1273	136161	136517	99	+	ID=TRINITY_DN809_c0_g1_i1.path1;Name=TRINITY_DN809_c0_g1_i1;Target=TRINITY_DN809_c0_g1_i1 12 368;Gap=M357
Contig350	56295	56604	99	+	ID=TRINITY_DN812_c0_g1_i1.path1;Name=TRINITY_DN812_c0_g1_i1;Target=TRINITY_DN812_c0_g1_i1 5 313;Gap=M244 D1 M65
Contig2527	94056	94214	99	-	ID=TRINITY_DN777_c0_g1_i1.path1;Name=TRINITY_DN777_c0_g1_i1;Target=TRINITY_DN777_c0_g1_i1 1 159;Gap=M159
Contig3321	23063	23289	100	-	ID=TRINITY_DN777_c0_g1_i1.path2;Name=TRINITY_DN777_c0_g1_i1;Target=TRINITY_DN777_c0_g1_i1 160 386;Gap=M227
Contig1673	28202	28442	100	+	ID=TRINITY_DN822_c0_g1_i1.path1;Name=TRINITY_DN822_c0_g1_i1;Target=TRINITY_DN822_c0_g1_i1 1 241;Gap=M241
Contig2650	14160	14400	100	+	ID=TRINITY_DN822_c0_g1_i1.path2;Name=TRINITY_DN822_c0_g1_i1;Target=TRINITY_DN822_c0_g1_i1 1 241;Gap=M241
Contig3722	287566	287806	100	+	ID=TRINITY_DN822_c0_g1_i1.path3;Name=TRINITY_DN822_c0_g1_i1;Target=TRINITY_DN822_c0_g1_i1 1 241;Gap=M241
Contig2735	105	334	100	-	ID=TRINITY_DN827_c0_g1_i2.path1;Name=TRINITY_DN827_c0_g1_i2;Target=TRINITY_DN827_c0_g1_i2 5 234;Gap=M230
Contig3896	39507	39705	100	-	ID=TRINITY_DN802_c0_g1_i1.path1;Name=TRINITY_DN802_c0_g1_i1;Target=TRINITY_DN802_c0_g1_i1 1 199;Gap=M199
Contig2735	105	417	94	-	ID=TRINITY_DN827_c0_g1_i1.path1;Name=TRINITY_DN827_c0_g1_i1;Target=TRINITY_DN827_c0_g1_i1 7 321;Gap=M73 I2 M240
Contig3285	13495	13882	99	-	ID=TRINITY_DN801_c0_g1_i1.path1;Name=TRINITY_DN801_c0_g1_i1;Target=TRINITY_DN801_c0_g1_i1 6 393;Gap=M388
Contig1191	30348	30820	95	+	ID=TRINITY_DN821_c0_g1_i1.path1;Name=TRINITY_DN821_c0_g1_i1;Target=TRINITY_DN821_c0_g1_i1 8 481;Gap=M74 I1 M399
Contig1445	5665	6215	100	-	ID=TRINITY_DN832_c0_g1_i1.path1;Name=TRINITY_DN832_c0_g1_i1;Target=TRINITY_DN832_c0_g1_i1 1 551;Gap=M551
Contig3443	222696	222939	100	+	ID=TRINITY_DN818_c0_g1_i2.path1;Name=TRINITY_DN818_c0_g1_i2;Target=TRINITY_DN818_c0_g1_i2 1 244;Gap=M244
Contig2108	45837	46094	91	+	ID=TRINITY_DN810_c0_g1_i1.path1;Name=TRINITY_DN810_c0_g1_i1;Target=TRINITY_DN810_c0_g1_i1 1 258;Gap=M258
Contig492	58712	58967	90	-	ID=TRINITY_DN810_c0_g1_i1.path2;Name=TRINITY_DN810_c0_g1_i1;Target=TRINITY_DN810_c0_g1_i1 1 258;Gap=M134 I2 M122
Contig223	4275	4735	99	-	ID=TRINITY_DN849_c0_g1_i2.path1;Name=TRINITY_DN849_c0_g1_i2;Target=TRINITY_DN849_c0_g1_i2 1 461;Gap=M461
Contig1074	15416	15876	99	-	ID=TRINITY_DN849_c0_g1_i2.path2;Name=TRINITY_DN849_c0_g1_i2;Target=TRINITY_DN849_c0_g1_i2 1 461;Gap=M461
Contig2877	7008	7451	87	-	ID=TRINITY_DN844_c0_g1_i1.path1;Name=TRINITY_DN844_c0_g1_i1;Target=TRINITY_DN844_c0_g1_i1 18 508;Gap=M199 I47 M245
Contig3565	40520	40641	91	-	ID=TRINITY_DN844_c0_g1_i1.path2;Name=TRINITY_DN844_c0_g1_i1;Target=TRINITY_DN844_c0_g1_i1 22 143;Gap=M122
Contig3565	20948	20991	93	-	ID=TRINITY_DN844_c0_g1_i1.path2;Name=TRINITY_DN844_c0_g1_i1;Target=TRINITY_DN844_c0_g1_i1 144 187;Gap=M44
Contig3565	19283	19351	89	-	ID=TRINITY_DN844_c0_g1_i1.path2;Name=TRINITY_DN844_c0_g1_i1;Target=TRINITY_DN844_c0_g1_i1 188 256;Gap=M69
Contig3565	14606	14857	89	-	ID=TRINITY_DN844_c0_g1_i1.path2;Name=TRINITY_DN844_c0_g1_i1;Target=TRINITY_DN844_c0_g1_i1 257 508;Gap=M252
Contig1903	122627	122755	100	-	ID=TRINITY_DN807_c0_g1_i1.path1;Name=TRINITY_DN807_c0_g1_i1;Target=TRINITY_DN807_c0_g1_i1 1 129;Gap=M129
Contig1903	122492	122579	100	-	ID=TRINITY_DN807_c0_g1_i1.path1;Name=TRINITY_DN807_c0_g1_i1;Target=TRINITY_DN807_c0_g1_i1 130 217;Gap=M88
Contig1903	87224	87312	100	-	ID=TRINITY_DN807_c0_g1_i1.path1;Name=TRINITY_DN807_c0_g1_i1;Target=TRINITY_DN807_c0_g1_i1 218 306;Gap=M89
Contig3241	56323	56737	99	+	ID=TRINITY_DN805_c0_g1_i1.path1;Name=TRINITY_DN805_c0_g1_i1;Target=TRINITY_DN805_c0_g1_i1 1 415;Gap=M415
Contig3489	17336	17634	91	+	ID=TRINITY_DN826_c0_g1_i1.path1;Name=TRINITY_DN826_c0_g1_i1;Target=TRINITY_DN826_c0_g1_i1 1 285;Gap=M183 D1 M5 D13 M97
Contig3841	114016	114388	98	+	ID=TRINITY_DN806_c0_g1_i1.path1;Name=TRINITY_DN806_c0_g1_i1;Target=TRINITY_DN806_c0_g1_i1 1 373;Gap=M373
Contig674	23407	23671	100	-	ID=TRINITY_DN813_c0_g1_i1.path1;Name=TRINITY_DN813_c0_g1_i1;Target=TRINITY_DN813_c0_g1_i1 1 265;Gap=M265
Contig722	93925	95089	100	+	ID=TRINITY_DN803_c0_g1_i1.path1;Name=TRINITY_DN803_c0_g1_i1;Target=TRINITY_DN803_c0_g1_i1 1 1165;Gap=M1165
Contig1798	163819	164130	91	-	ID=TRINITY_DN761_c0_g1_i2.path1;Name=TRINITY_DN761_c0_g1_i2;Target=TRINITY_DN761_c0_g1_i2 1 314;Gap=M13 D1 M86 I2 M183 I1 M29
Contig2835	339353	339458	100	-	ID=TRINITY_DN761_c0_g1_i2.path2;Name=TRINITY_DN761_c0_g1_i2;Target=TRINITY_DN761_c0_g1_i2 315 420;Gap=M106
Contig3129	7797	7878	100	-	ID=TRINITY_DN818_c0_g1_i1.path1;Name=TRINITY_DN818_c0_g1_i1;Target=TRINITY_DN818_c0_g1_i1 1 82;Gap=M82
Contig3443	222781	222939	96	+	ID=TRINITY_DN818_c0_g1_i1.path2;Name=TRINITY_DN818_c0_g1_i1;Target=TRINITY_DN818_c0_g1_i1 83 242;Gap=M16 I1 M143
Contig1355	113400	113513	100	-	ID=TRINITY_DN779_c0_g1_i1.path1;Name=TRINITY_DN779_c0_g1_i1;Target=TRINITY_DN779_c0_g1_i1 17 130;Gap=M114
Contig1667	64882	65259	99	-	ID=TRINITY_DN779_c0_g1_i1.path2;Name=TRINITY_DN779_c0_g1_i1;Target=TRINITY_DN779_c0_g1_i1 131 508;Gap=M378
Contig2273	13203	13455	98	-	ID=TRINITY_DN817_c0_g1_i1.path1;Name=TRINITY_DN817_c0_g1_i1;Target=TRINITY_DN817_c0_g1_i1 1 251;Gap=M197 D2 M54
Contig1419	79007	79213	100	+	ID=TRINITY_DN817_c1_g1_i1.path1;Name=TRINITY_DN817_c1_g1_i1;Target=TRINITY_DN817_c1_g1_i1 2 208;Gap=M207
Contig344	95413	95673	100	-	ID=TRINITY_DN853_c0_g1_i1.path1;Name=TRINITY_DN853_c0_g1_i1;Target=TRINITY_DN853_c0_g1_i1 1 261;Gap=M261
Contig3354	258789	259242	100	-	ID=TRINITY_DN810_c0_g2_i1.path1;Name=TRINITY_DN810_c0_g2_i1;Target=TRINITY_DN810_c0_g2_i1 18 471;Gap=M454
Contig400	19475	19542	100	+	ID=TRINITY_DN833_c0_g1_i1.path1;Name=TRINITY_DN833_c0_g1_i1;Target=TRINITY_DN833_c0_g1_i1 10 77;Gap=M68
Contig400	21855	22059	99	+	ID=TRINITY_DN833_c0_g1_i1.path1;Name=TRINITY_DN833_c0_g1_i1;Target=TRINITY_DN833_c0_g1_i1 78 283;Gap=M40 I1 M165
Contig2033	30022	30505	96	-	ID=TRINITY_DN816_c0_g1_i1.path1;Name=TRINITY_DN816_c0_g1_i1;Target=TRINITY_DN816_c0_g1_i1 7 493;Gap=M26 I3 M458
Contig1667	140262	140748	95	+	ID=TRINITY_DN816_c0_g1_i1.path2;Name=TRINITY_DN816_c0_g1_i1;Target=TRINITY_DN816_c0_g1_i1 7 493;Gap=M487
Contig559	6045	6304	98	+	ID=TRINITY_DN879_c0_g1_i1.path1;Name=TRINITY_DN879_c0_g1_i1;Target=TRINITY_DN879_c0_g1_i1 1 260;Gap=M260
Contig2033	30022	30505	97	-	ID=TRINITY_DN816_c0_g1_i2.path1;Name=TRINITY_DN816_c0_g1_i2;Target=TRINITY_DN816_c0_g1_i2 7 492;Gap=M26 I3 M116 D1 M341
Contig2394	84991	85198	99	-	ID=TRINITY_DN816_c0_g1_i2.path2;Name=TRINITY_DN816_c0_g1_i2;Target=TRINITY_DN816_c0_g1_i2 7 214;Gap=M208
Contig2394	81266	81543	94	-	ID=TRINITY_DN816_c0_g1_i2.path2;Name=TRINITY_DN816_c0_g1_i2;Target=TRINITY_DN816_c0_g1_i2 215 492;Gap=M24 D1 M210 I1 M43
Contig3722	325047	325708	99	+	ID=TRINITY_DN819_c0_g2_i1.path1;Name=TRINITY_DN819_c0_g2_i1;Target=TRINITY_DN819_c0_g2_i1 1 662;Gap=M662
Contig695	6616	6805	100	-	ID=TRINITY_DN820_c0_g1_i2.path1;Name=TRINITY_DN820_c0_g1_i2;Target=TRINITY_DN820_c0_g1_i2 1 190;Gap=M190
Contig554	10361	10440	100	-	ID=TRINITY_DN814_c0_g1_i1.path1;Name=TRINITY_DN814_c0_g1_i1;Target=TRINITY_DN814_c0_g1_i1 5 84;Gap=M80
Contig1119	14108	14562	100	-	ID=TRINITY_DN814_c0_g1_i1.path2;Name=TRINITY_DN814_c0_g1_i1;Target=TRINITY_DN814_c0_g1_i1 85 539;Gap=M455
Contig981	676	1042	100	+	ID=TRINITY_DN824_c0_g1_i1.path1;Name=TRINITY_DN824_c0_g1_i1;Target=TRINITY_DN824_c0_g1_i1 13 379;Gap=M367
Contig981	1090	1218	100	+	ID=TRINITY_DN824_c0_g1_i1.path1;Name=TRINITY_DN824_c0_g1_i1;Target=TRINITY_DN824_c0_g1_i1 380 508;Gap=M129
Contig981	1278	1358	100	+	ID=TRINITY_DN824_c0_g1_i1.path1;Name=TRINITY_DN824_c0_g1_i1;Target=TRINITY_DN824_c0_g1_i1 509 589;Gap=M81
Contig705	12091	12457	99	-	ID=TRINITY_DN824_c0_g1_i1.path2;Name=TRINITY_DN824_c0_g1_i1;Target=TRINITY_DN824_c0_g1_i1 13 379;Gap=M367
Contig705	4923	5051	100	-	ID=TRINITY_DN824_c0_g1_i1.path2;Name=TRINITY_DN824_c0_g1_i1;Target=TRINITY_DN824_c0_g1_i1 380 508;Gap=M129
Contig705	4783	4863	100	-	ID=TRINITY_DN824_c0_g1_i1.path2;Name=TRINITY_DN824_c0_g1_i1;Target=TRINITY_DN824_c0_g1_i1 509 589;Gap=M81
Contig3945	282914	283137	100	+	ID=TRINITY_DN823_c0_g1_i1.path1;Name=TRINITY_DN823_c0_g1_i1;Target=TRINITY_DN823_c0_g1_i1 1 224;Gap=M224
Contig3701	36475	36936	99	-	ID=TRINITY_DN855_c0_g1_i1.path1;Name=TRINITY_DN855_c0_g1_i1;Target=TRINITY_DN855_c0_g1_i1 1 462;Gap=M462
Contig2824	56891	57337	99	-	ID=TRINITY_DN841_c0_g1_i1.path1;Name=TRINITY_DN841_c0_g1_i1;Target=TRINITY_DN841_c0_g1_i1 1 443;Gap=M341 D4 M102
Contig3164	35658	35792	100	-	ID=TRINITY_DN828_c0_g1_i1.path1;Name=TRINITY_DN828_c0_g1_i1;Target=TRINITY_DN828_c0_g1_i1 16 150;Gap=M135
Contig3164	14425	14504	98	-	ID=TRINITY_DN828_c0_g1_i1.path1;Name=TRINITY_DN828_c0_g1_i1;Target=TRINITY_DN828_c0_g1_i1 151 229;Gap=M40 D1 M39
Contig1891	20761	21151	99	+	ID=TRINITY_DN829_c0_g1_i1.path1;Name=TRINITY_DN829_c0_g1_i1;Target=TRINITY_DN829_c0_g1_i1 4 394;Gap=M391
Contig3366	227317	227367	100	+	ID=TRINITY_DN858_c0_g1_i1.path1;Name=TRINITY_DN858_c0_g1_i1;Target=TRINITY_DN858_c0_g1_i1 1 51;Gap=M51
Contig3366	234976	235027	98	+	ID=TRINITY_DN858_c0_g1_i1.path1;Name=TRINITY_DN858_c0_g1_i1;Target=TRINITY_DN858_c0_g1_i1 52 103;Gap=M52
Contig1467	22794	22928	100	+	ID=TRINITY_DN858_c0_g1_i1.path2;Name=TRINITY_DN858_c0_g1_i1;Target=TRINITY_DN858_c0_g1_i1 104 238;Gap=M135
Contig895	141350	141572	100	-	ID=TRINITY_DN831_c0_g1_i1.path1;Name=TRINITY_DN831_c0_g1_i1;Target=TRINITY_DN831_c0_g1_i1 1 223;Gap=M223
Contig2222	482	711	97	-	ID=TRINITY_DN819_c0_g1_i1.path1;Name=TRINITY_DN819_c0_g1_i1;Target=TRINITY_DN819_c0_g1_i1 1 230;Gap=M230
Contig3722	324822	325051	97	+	ID=TRINITY_DN819_c0_g1_i1.path2;Name=TRINITY_DN819_c0_g1_i1;Target=TRINITY_DN819_c0_g1_i1 1 230;Gap=M230
Contig3164	35658	35792	100	-	ID=TRINITY_DN828_c0_g1_i2.path1;Name=TRINITY_DN828_c0_g1_i2;Target=TRINITY_DN828_c0_g1_i2 16 150;Gap=M135
Contig3164	30679	30755	100	-	ID=TRINITY_DN828_c0_g1_i2.path1;Name=TRINITY_DN828_c0_g1_i2;Target=TRINITY_DN828_c0_g1_i2 151 227;Gap=M77
Contig117	5803	6139	100	+	ID=TRINITY_DN835_c0_g1_i1.path1;Name=TRINITY_DN835_c0_g1_i1;Target=TRINITY_DN835_c0_g1_i1 1 337;Gap=M337
Contig2968	9033	9369	100	-	ID=TRINITY_DN835_c0_g1_i1.path2;Name=TRINITY_DN835_c0_g1_i1;Target=TRINITY_DN835_c0_g1_i1 1 337;Gap=M337
Contig1302	29413	29664	98	-	ID=TRINITY_DN834_c0_g1_i1.path1;Name=TRINITY_DN834_c0_g1_i1;Target=TRINITY_DN834_c0_g1_i1 1 252;Gap=M252
Contig1562	212364	212429	98	-	ID=TRINITY_DN785_c0_g1_i3.path1;Name=TRINITY_DN785_c0_g1_i3;Target=TRINITY_DN785_c0_g1_i3 1 66;Gap=M66
Contig1562	212253	212279	100	-	ID=TRINITY_DN785_c0_g1_i3.path1;Name=TRINITY_DN785_c0_g1_i3;Target=TRINITY_DN785_c0_g1_i3 67 93;Gap=M27
Contig1562	211640	211762	96	-	ID=TRINITY_DN785_c0_g1_i3.path1;Name=TRINITY_DN785_c0_g1_i3;Target=TRINITY_DN785_c0_g1_i3 94 216;Gap=M123
Contig899	3794	3973	100	-	ID=TRINITY_DN830_c0_g1_i1.path1;Name=TRINITY_DN830_c0_g1_i1;Target=TRINITY_DN830_c0_g1_i1 1 180;Gap=M180
Contig899	558	772	100	-	ID=TRINITY_DN830_c0_g1_i1.path1;Name=TRINITY_DN830_c0_g1_i1;Target=TRINITY_DN830_c0_g1_i1 181 395;Gap=M215
Contig1346	1355	1482	100	+	ID=TRINITY_DN830_c0_g1_i1.path2;Name=TRINITY_DN830_c0_g1_i1;Target=TRINITY_DN830_c0_g1_i1 396 523;Gap=M128
Contig1346	3312	3384	100	+	ID=TRINITY_DN830_c0_g1_i1.path2;Name=TRINITY_DN830_c0_g1_i1;Target=TRINITY_DN830_c0_g1_i1 524 596;Gap=M73
Contig1346	5782	5908	100	+	ID=TRINITY_DN830_c0_g1_i1.path2;Name=TRINITY_DN830_c0_g1_i1;Target=TRINITY_DN830_c0_g1_i1 597 723;Gap=M127
Contig233	194195	194689	99	-	ID=TRINITY_DN842_c0_g1_i1.path1;Name=TRINITY_DN842_c0_g1_i1;Target=TRINITY_DN842_c0_g1_i1 1 495;Gap=M495
Contig106	27469	27733	98	+	ID=TRINITY_DN837_c0_g1_i1.path1;Name=TRINITY_DN837_c0_g1_i1;Target=TRINITY_DN837_c0_g1_i1 1 267;Gap=M7 I1 M27 I1 M231
Contig1261	5842	6237	100	+	ID=TRINITY_DN856_c0_g1_i1.path1;Name=TRINITY_DN856_c0_g1_i1;Target=TRINITY_DN856_c0_g1_i1 1 396;Gap=M396
Contig1760	12313	12668	100	+	ID=TRINITY_DN737_c0_g1_i1.path1;Name=TRINITY_DN737_c0_g1_i1;Target=TRINITY_DN737_c0_g1_i1 25 380;Gap=M356
Contig1760	19617	19746	100	+	ID=TRINITY_DN737_c0_g1_i1.path1;Name=TRINITY_DN737_c0_g1_i1;Target=TRINITY_DN737_c0_g1_i1 381 510;Gap=M130
Contig1760	38435	38561	100	+	ID=TRINITY_DN737_c0_g1_i1.path1;Name=TRINITY_DN737_c0_g1_i1;Target=TRINITY_DN737_c0_g1_i1 511 637;Gap=M127
Contig1760	47953	48038	100	+	ID=TRINITY_DN737_c0_g1_i1.path1;Name=TRINITY_DN737_c0_g1_i1;Target=TRINITY_DN737_c0_g1_i1 638 723;Gap=M86
Contig1760	62485	62592	100	+	ID=TRINITY_DN737_c0_g1_i1.path1;Name=TRINITY_DN737_c0_g1_i1;Target=TRINITY_DN737_c0_g1_i1 724 831;Gap=M108
Contig1760	74353	74471	100	+	ID=TRINITY_DN737_c0_g1_i1.path1;Name=TRINITY_DN737_c0_g1_i1;Target=TRINITY_DN737_c0_g1_i1 832 950;Gap=M119
Contig292	22100	22647	100	+	ID=TRINITY_DN737_c0_g1_i1.path2;Name=TRINITY_DN737_c0_g1_i1;Target=TRINITY_DN737_c0_g1_i1 951 1498;Gap=M548
Contig117	5803	5993	100	+	ID=TRINITY_DN835_c0_g1_i2.path1;Name=TRINITY_DN835_c0_g1_i2;Target=TRINITY_DN835_c0_g1_i2 1 191;Gap=M191
Contig2968	9179	9369	100	-	ID=TRINITY_DN835_c0_g1_i2.path2;Name=TRINITY_DN835_c0_g1_i2;Target=TRINITY_DN835_c0_g1_i2 1 191;Gap=M191
Contig280	71219	71404	100	+	ID=TRINITY_DN856_c0_g1_i2.path1;Name=TRINITY_DN856_c0_g1_i2;Target=TRINITY_DN856_c0_g1_i2 1 186;Gap=M186
Contig1261	5953	6237	100	+	ID=TRINITY_DN856_c0_g1_i2.path2;Name=TRINITY_DN856_c0_g1_i2;Target=TRINITY_DN856_c0_g1_i2 187 471;Gap=M285
Contig1074	15416	15932	91	-	ID=TRINITY_DN849_c0_g1_i1.path1;Name=TRINITY_DN849_c0_g1_i1;Target=TRINITY_DN849_c0_g1_i1 23 523;Gap=M31 D15 M49 D1 M421
Contig223	4275	4654	97	-	ID=TRINITY_DN849_c0_g1_i1.path2;Name=TRINITY_DN849_c0_g1_i1;Target=TRINITY_DN849_c0_g1_i1 144 523;Gap=M380
Contig1447	81120	81367	100	-	ID=TRINITY_DN875_c0_g1_i1.path1;Name=TRINITY_DN875_c0_g1_i1;Target=TRINITY_DN875_c0_g1_i1 1 248;Gap=M248
Contig2586	56720	57226	100	-	ID=TRINITY_DN836_c0_g1_i2.path1;Name=TRINITY_DN836_c0_g1_i2;Target=TRINITY_DN836_c0_g1_i2 1 507;Gap=M507
Contig2586	55409	55540	100	-	ID=TRINITY_DN836_c0_g1_i2.path1;Name=TRINITY_DN836_c0_g1_i2;Target=TRINITY_DN836_c0_g1_i2 508 639;Gap=M132
Contig2586	55146	55358	100	-	ID=TRINITY_DN836_c0_g1_i2.path1;Name=TRINITY_DN836_c0_g1_i2;Target=TRINITY_DN836_c0_g1_i2 640 852;Gap=M213
Contig2586	52942	53100	100	-	ID=TRINITY_DN836_c0_g1_i2.path1;Name=TRINITY_DN836_c0_g1_i2;Target=TRINITY_DN836_c0_g1_i2 853 1011;Gap=M159
Contig2586	52785	52896	100	-	ID=TRINITY_DN836_c0_g1_i2.path1;Name=TRINITY_DN836_c0_g1_i2;Target=TRINITY_DN836_c0_g1_i2 1012 1123;Gap=M112
Contig2586	49980	50107	100	-	ID=TRINITY_DN836_c0_g1_i2.path1;Name=TRINITY_DN836_c0_g1_i2;Target=TRINITY_DN836_c0_g1_i2 1124 1251;Gap=M128
Contig2586	49864	49926	100	-	ID=TRINITY_DN836_c0_g1_i2.path1;Name=TRINITY_DN836_c0_g1_i2;Target=TRINITY_DN836_c0_g1_i2 1252 1314;Gap=M63
Contig2586	49585	49795	100	-	ID=TRINITY_DN836_c0_g1_i2.path1;Name=TRINITY_DN836_c0_g1_i2;Target=TRINITY_DN836_c0_g1_i2 1315 1525;Gap=M211
Contig2586	45098	45309	100	-	ID=TRINITY_DN836_c0_g1_i2.path1;Name=TRINITY_DN836_c0_g1_i2;Target=TRINITY_DN836_c0_g1_i2 1526 1737;Gap=M212
Contig2586	44107	44157	100	-	ID=TRINITY_DN836_c0_g1_i2.path1;Name=TRINITY_DN836_c0_g1_i2;Target=TRINITY_DN836_c0_g1_i2 1738 1788;Gap=M51
Contig901	80186	80228	100	-	ID=TRINITY_DN850_c0_g1_i1.path1;Name=TRINITY_DN850_c0_g1_i1;Target=TRINITY_DN850_c0_g1_i1 1 43;Gap=M43
Contig901	76756	76929	100	-	ID=TRINITY_DN850_c0_g1_i1.path1;Name=TRINITY_DN850_c0_g1_i1;Target=TRINITY_DN850_c0_g1_i1 44 217;Gap=M174
Contig2586	56720	57226	100	-	ID=TRINITY_DN836_c0_g1_i1.path1;Name=TRINITY_DN836_c0_g1_i1;Target=TRINITY_DN836_c0_g1_i1 1 507;Gap=M507
Contig2586	55409	55540	100	-	ID=TRINITY_DN836_c0_g1_i1.path1;Name=TRINITY_DN836_c0_g1_i1;Target=TRINITY_DN836_c0_g1_i1 508 639;Gap=M132
Contig2586	55146	55358	100	-	ID=TRINITY_DN836_c0_g1_i1.path1;Name=TRINITY_DN836_c0_g1_i1;Target=TRINITY_DN836_c0_g1_i1 640 852;Gap=M213
Contig2586	52942	53100	100	-	ID=TRINITY_DN836_c0_g1_i1.path1;Name=TRINITY_DN836_c0_g1_i1;Target=TRINITY_DN836_c0_g1_i1 853 1011;Gap=M159
Contig2586	52785	52896	100	-	ID=TRINITY_DN836_c0_g1_i1.path1;Name=TRINITY_DN836_c0_g1_i1;Target=TRINITY_DN836_c0_g1_i1 1012 1123;Gap=M112
Contig2586	49980	50107	100	-	ID=TRINITY_DN836_c0_g1_i1.path1;Name=TRINITY_DN836_c0_g1_i1;Target=TRINITY_DN836_c0_g1_i1 1124 1251;Gap=M128
Contig2586	49864	49926	100	-	ID=TRINITY_DN836_c0_g1_i1.path1;Name=TRINITY_DN836_c0_g1_i1;Target=TRINITY_DN836_c0_g1_i1 1252 1314;Gap=M63
Contig2586	49585	49795	100	-	ID=TRINITY_DN836_c0_g1_i1.path1;Name=TRINITY_DN836_c0_g1_i1;Target=TRINITY_DN836_c0_g1_i1 1315 1525;Gap=M211
Contig2586	45155	45309	100	-	ID=TRINITY_DN836_c0_g1_i1.path1;Name=TRINITY_DN836_c0_g1_i1;Target=TRINITY_DN836_c0_g1_i1 1526 1680;Gap=M155
Contig2586	44107	44157	100	-	ID=TRINITY_DN836_c0_g1_i1.path1;Name=TRINITY_DN836_c0_g1_i1;Target=TRINITY_DN836_c0_g1_i1 1681 1731;Gap=M51
Contig1020	69374	69745	99	+	ID=TRINITY_DN868_c0_g1_i1.path1;Name=TRINITY_DN868_c0_g1_i1;Target=TRINITY_DN868_c0_g1_i1 1 372;Gap=M372
Contig3820	137221	137348	100	+	ID=TRINITY_DN800_c0_g1_i1.path1;Name=TRINITY_DN800_c0_g1_i1;Target=TRINITY_DN800_c0_g1_i1 1 128;Gap=M128
Contig1973	66636	66809	100	+	ID=TRINITY_DN800_c0_g1_i1.path2;Name=TRINITY_DN800_c0_g1_i1;Target=TRINITY_DN800_c0_g1_i1 129 302;Gap=M174
Contig1562	211889	212013	95	-	ID=TRINITY_DN785_c0_g1_i4.path1;Name=TRINITY_DN785_c0_g1_i4;Target=TRINITY_DN785_c0_g1_i4 5 129;Gap=M125
Contig1562	211683	211734	100	-	ID=TRINITY_DN785_c0_g1_i4.path1;Name=TRINITY_DN785_c0_g1_i4;Target=TRINITY_DN785_c0_g1_i4 130 181;Gap=M52
Contig1562	211553	211626	94	-	ID=TRINITY_DN785_c0_g1_i4.path1;Name=TRINITY_DN785_c0_g1_i4;Target=TRINITY_DN785_c0_g1_i4 182 255;Gap=M74
Contig1562	211184	211202	100	-	ID=TRINITY_DN785_c0_g1_i4.path1;Name=TRINITY_DN785_c0_g1_i4;Target=TRINITY_DN785_c0_g1_i4 256 274;Gap=M19
Contig1562	210741	210898	68	-	ID=TRINITY_DN785_c0_g1_i4.path1;Name=TRINITY_DN785_c0_g1_i4;Target=TRINITY_DN785_c0_g1_i4 275 390;Gap=M51 D42 M65
Contig3861	53248	53605	94	+	ID=TRINITY_DN890_c0_g2_i1.path1;Name=TRINITY_DN890_c0_g2_i1;Target=TRINITY_DN890_c0_g2_i1 1 357;Gap=M293 D2 M35 I1 M28
Contig363	81583	82474	99	+	ID=TRINITY_DN867_c0_g1_i1.path1;Name=TRINITY_DN867_c0_g1_i1;Target=TRINITY_DN867_c0_g1_i1 10 901;Gap=M892
[truncated: 135,282 more rows]
