# Supplementary material for: The genome, transcriptome, and proteome of the fish parasite Pomphorhynchus laevis (Acanthocephala)
Source: PLoS One. 2020 Jun 23;15(6):e0232973. doi: 10.1371/journal.pone.0232973 (PMC7310846; doi:10.1371/journal.pone.0232973)
Supplement: S5 Table — (XLSX) [file pone.0232973.s005.xlsx]

## Sheet: Unmapped transcripts
Transcript ID	sprot_Top_BLASTX_hit (hit to SwissProt database)	Protein ID	sprot_Top_BLASTP_hit (hit to SwissProt database)	Repetition expected
TRINITY_DN38_c0_g1_i1	.	TRINITY_DN38_c0_g1_i1.p2	.
TRINITY_DN60_c0_g1_i1	.	TRINITY_DN60_c0_g1_i1.p1	.
TRINITY_DN60_c0_g1_i1	.	TRINITY_DN60_c0_g1_i1.p2	.
TRINITY_DN60_c0_g1_i2	.	TRINITY_DN60_c0_g1_i2.p1	.
TRINITY_DN60_c0_g1_i2	.	TRINITY_DN60_c0_g1_i2.p2	.
TRINITY_DN36_c0_g1_i1	.	TRINITY_DN36_c0_g1_i1.p1	.
TRINITY_DN36_c0_g1_i1	.	TRINITY_DN36_c0_g1_i1.p2	.
TRINITY_DN36_c0_g1_i1	.	TRINITY_DN36_c0_g1_i1.p3	.
TRINITY_DN12_c0_g1_i1	.	TRINITY_DN12_c0_g1_i1.p1	.
TRINITY_DN12_c0_g1_i1	.	TRINITY_DN12_c0_g1_i1.p2	.
TRINITY_DN12_c0_g1_i1	.	TRINITY_DN12_c0_g1_i1.p3	.
TRINITY_DN2_c0_g1_i1	.	TRINITY_DN2_c0_g1_i1.p1	.
TRINITY_DN5_c0_g1_i1	.	TRINITY_DN5_c0_g1_i1.p1	.
TRINITY_DN9_c0_g1_i1	.	TRINITY_DN9_c0_g1_i1.p1	.
TRINITY_DN9_c0_g1_i1	.	TRINITY_DN9_c0_g1_i1.p2	.
TRINITY_DN69_c0_g1_i1	.	TRINITY_DN69_c0_g1_i1.p1	.
TRINITY_DN69_c0_g1_i1	.	TRINITY_DN69_c0_g1_i1.p2	.
TRINITY_DN69_c0_g1_i1	.	TRINITY_DN69_c0_g1_i1.p3	.
TRINITY_DN69_c0_g1_i2	.	TRINITY_DN69_c0_g1_i2.p1	.
TRINITY_DN69_c0_g1_i2	.	TRINITY_DN69_c0_g1_i2.p2	.
TRINITY_DN28_c0_g1_i1	.	TRINITY_DN28_c0_g1_i1.p1	.
TRINITY_DN18_c0_g1_i1	ZD16A_DANRE^ZD16A_DANRE^Q:258-1064,H:76-372^31.65%ID^E:4e-35^RecName: Full=Palmitoyltransferase ZDHHC16A {ECO:0000305};^Eukaryota; Metazoa; Chordata; Craniata; Vertebrata; Euteleostomi; Actinopterygii; Neopterygii; Teleostei; Ostariophysi; Cypriniformes; Cyprinidae; Danio	TRINITY_DN18_c0_g1_i1.p1	ZD16A_DANRE^ZD16A_DANRE^Q:32-300,H:76-372^31.65%ID^E:1.83e-39^RecName: Full=Palmitoyltransferase ZDHHC16A {ECO:0000305};^Eukaryota; Metazoa; Chordata; Craniata; Vertebrata; Euteleostomi; Actinopterygii; Neopterygii; Teleostei; Ostariophysi; Cypriniformes; Cyprinidae; Danio
TRINITY_DN18_c0_g1_i1	ZD16A_DANRE^ZD16A_DANRE^Q:258-1064,H:76-372^31.65%ID^E:4e-35^RecName: Full=Palmitoyltransferase ZDHHC16A {ECO:0000305};^Eukaryota; Metazoa; Chordata; Craniata; Vertebrata; Euteleostomi; Actinopterygii; Neopterygii; Teleostei; Ostariophysi; Cypriniformes; Cyprinidae; Danio	TRINITY_DN18_c0_g1_i1.p2	.
TRINITY_DN18_c0_g1_i1	ZD16A_DANRE^ZD16A_DANRE^Q:258-1064,H:76-372^31.65%ID^E:4e-35^RecName: Full=Palmitoyltransferase ZDHHC16A {ECO:0000305};^Eukaryota; Metazoa; Chordata; Craniata; Vertebrata; Euteleostomi; Actinopterygii; Neopterygii; Teleostei; Ostariophysi; Cypriniformes; Cyprinidae; Danio	TRINITY_DN18_c0_g1_i1.p3	.
TRINITY_DN18_c0_g1_i1	ZD16A_DANRE^ZD16A_DANRE^Q:258-1064,H:76-372^31.65%ID^E:4e-35^RecName: Full=Palmitoyltransferase ZDHHC16A {ECO:0000305};^Eukaryota; Metazoa; Chordata; Craniata; Vertebrata; Euteleostomi; Actinopterygii; Neopterygii; Teleostei; Ostariophysi; Cypriniformes; Cyprinidae; Danio	TRINITY_DN18_c0_g1_i1.p4	.
TRINITY_DN18_c0_g1_i1	ZD16A_DANRE^ZD16A_DANRE^Q:258-1064,H:76-372^31.65%ID^E:4e-35^RecName: Full=Palmitoyltransferase ZDHHC16A {ECO:0000305};^Eukaryota; Metazoa; Chordata; Craniata; Vertebrata; Euteleostomi; Actinopterygii; Neopterygii; Teleostei; Ostariophysi; Cypriniformes; Cyprinidae; Danio	TRINITY_DN18_c0_g1_i1.p5	.
TRINITY_DN18_c0_g1_i1	ZD16A_DANRE^ZD16A_DANRE^Q:258-1064,H:76-372^31.65%ID^E:4e-35^RecName: Full=Palmitoyltransferase ZDHHC16A {ECO:0000305};^Eukaryota; Metazoa; Chordata; Craniata; Vertebrata; Euteleostomi; Actinopterygii; Neopterygii; Teleostei; Ostariophysi; Cypriniformes; Cyprinidae; Danio	TRINITY_DN18_c0_g1_i1.p6	.
TRINITY_DN29_c0_g1_i1	.	TRINITY_DN29_c0_g1_i1.p1	.
TRINITY_DN29_c0_g1_i1	.	TRINITY_DN29_c0_g1_i1.p2	.
TRINITY_DN29_c0_g1_i1	.	TRINITY_DN29_c0_g1_i1.p3	.
TRINITY_DN29_c0_g1_i1	.	TRINITY_DN29_c0_g1_i1.p4	.
TRINITY_DN52_c0_g1_i1	ZBED5_BOVIN^ZBED5_BOVIN^Q:3-224,H:384-457^47.297%ID^E:3.74e-15^RecName: Full=Zinc finger BED domain-containing protein 5;^Eukaryota; Metazoa; Chordata; Craniata; Vertebrata; Euteleostomi; Mammalia; Eutheria; Laurasiatheria; Cetartiodactyla; Ruminantia; Pecora; Bovidae; Bovinae; Bos	TRINITY_DN52_c0_g1_i1.p1	ZBED5_BOVIN^ZBED5_BOVIN^Q:1-51,H:384-434^47.059%ID^E:1.98e-08^RecName: Full=Zinc finger BED domain-containing protein 5;^Eukaryota; Metazoa; Chordata; Craniata; Vertebrata; Euteleostomi; Mammalia; Eutheria; Laurasiatheria; Cetartiodactyla; Ruminantia; Pecora; Bovidae; Bovinae; Bos
TRINITY_DN52_c0_g1_i1	ZBED5_BOVIN^ZBED5_BOVIN^Q:3-224,H:384-457^47.297%ID^E:3.74e-15^RecName: Full=Zinc finger BED domain-containing protein 5;^Eukaryota; Metazoa; Chordata; Craniata; Vertebrata; Euteleostomi; Mammalia; Eutheria; Laurasiatheria; Cetartiodactyla; Ruminantia; Pecora; Bovidae; Bovinae; Bos	TRINITY_DN52_c0_g1_i1.p2	.
TRINITY_DN50_c0_g1_i1	.	TRINITY_DN50_c0_g1_i1.p1	.
TRINITY_DN50_c0_g1_i1	.	TRINITY_DN50_c0_g1_i1.p2	.
TRINITY_DN50_c0_g2_i1	.	TRINITY_DN50_c0_g2_i1.p1	.
TRINITY_DN50_c0_g2_i1	.	TRINITY_DN50_c0_g2_i1.p2	.
TRINITY_DN50_c0_g2_i1	.	TRINITY_DN50_c0_g2_i1.p3	.
TRINITY_DN50_c0_g2_i1	.	TRINITY_DN50_c0_g2_i1.p4	.
TRINITY_DN99_c1_g1_i1	.	TRINITY_DN99_c1_g1_i1.p1	.
TRINITY_DN39_c0_g1_i1	.	TRINITY_DN39_c0_g1_i1.p1	.
TRINITY_DN39_c0_g1_i1	.	TRINITY_DN39_c0_g1_i1.p2	.
TRINITY_DN39_c0_g1_i1	.	TRINITY_DN39_c0_g1_i1.p3	.
TRINITY_DN42_c0_g1_i1	.	TRINITY_DN42_c0_g1_i1.p1	.
TRINITY_DN42_c0_g1_i1	.	TRINITY_DN42_c0_g1_i1.p2	.
TRINITY_DN42_c0_g1_i2	.	TRINITY_DN42_c0_g1_i2.p1	.
TRINITY_DN42_c0_g1_i2	.	TRINITY_DN42_c0_g1_i2.p2	.
TRINITY_DN42_c0_g1_i2	.	TRINITY_DN42_c0_g1_i2.p3	.
TRINITY_DN42_c0_g1_i2	.	TRINITY_DN42_c0_g1_i2.p4	.
TRINITY_DN42_c0_g1_i2	.	TRINITY_DN42_c0_g1_i2.p5	.
TRINITY_DN48_c0_g1_i1	.	TRINITY_DN48_c0_g1_i1.p1	.
TRINITY_DN48_c0_g1_i1	.	TRINITY_DN48_c0_g1_i1.p2	.
TRINITY_DN48_c0_g1_i1	.	TRINITY_DN48_c0_g1_i1.p3	.
TRINITY_DN63_c0_g1_i1	RTXE_DROME^RTXE_DROME^Q:1-207,H:616-689^40.541%ID^E:3.72e-10^RecName: Full=Probable RNA-directed DNA polymerase from transposon X-element;^Eukaryota; Metazoa; Ecdysozoa; Arthropoda; Hexapoda; Insecta; Pterygota; Neoptera; Holometabola; Diptera; Brachycera; Muscomorpha; Ephydroidea; Drosophilidae; Drosophila; Sophophora	TRINITY_DN63_c0_g1_i1.p1	RTXE_DROME^RTXE_DROME^Q:1-69,H:616-689^40.541%ID^E:3.35e-10^RecName: Full=Probable RNA-directed DNA polymerase from transposon X-element;^Eukaryota; Metazoa; Ecdysozoa; Arthropoda; Hexapoda; Insecta; Pterygota; Neoptera; Holometabola; Diptera; Brachycera; Muscomorpha; Ephydroidea; Drosophilidae; Drosophila; Sophophora	yes
TRINITY_DN63_c0_g1_i1	RTXE_DROME^RTXE_DROME^Q:1-207,H:616-689^40.541%ID^E:3.72e-10^RecName: Full=Probable RNA-directed DNA polymerase from transposon X-element;^Eukaryota; Metazoa; Ecdysozoa; Arthropoda; Hexapoda; Insecta; Pterygota; Neoptera; Holometabola; Diptera; Brachycera; Muscomorpha; Ephydroidea; Drosophilidae; Drosophila; Sophophora	TRINITY_DN63_c0_g1_i1.p2	.	yes
TRINITY_DN63_c0_g1_i1	RTXE_DROME^RTXE_DROME^Q:1-207,H:616-689^40.541%ID^E:3.72e-10^RecName: Full=Probable RNA-directed DNA polymerase from transposon X-element;^Eukaryota; Metazoa; Ecdysozoa; Arthropoda; Hexapoda; Insecta; Pterygota; Neoptera; Holometabola; Diptera; Brachycera; Muscomorpha; Ephydroidea; Drosophilidae; Drosophila; Sophophora	TRINITY_DN63_c0_g1_i1.p3	.	yes
TRINITY_DN63_c0_g1_i1	RTXE_DROME^RTXE_DROME^Q:1-207,H:616-689^40.541%ID^E:3.72e-10^RecName: Full=Probable RNA-directed DNA polymerase from transposon X-element;^Eukaryota; Metazoa; Ecdysozoa; Arthropoda; Hexapoda; Insecta; Pterygota; Neoptera; Holometabola; Diptera; Brachycera; Muscomorpha; Ephydroidea; Drosophilidae; Drosophila; Sophophora	TRINITY_DN63_c0_g1_i1.p4	.	yes
TRINITY_DN63_c0_g1_i1	RTXE_DROME^RTXE_DROME^Q:1-207,H:616-689^40.541%ID^E:3.72e-10^RecName: Full=Probable RNA-directed DNA polymerase from transposon X-element;^Eukaryota; Metazoa; Ecdysozoa; Arthropoda; Hexapoda; Insecta; Pterygota; Neoptera; Holometabola; Diptera; Brachycera; Muscomorpha; Ephydroidea; Drosophilidae; Drosophila; Sophophora	TRINITY_DN63_c0_g1_i1.p5	.	yes
TRINITY_DN49_c0_g1_i1	.	TRINITY_DN49_c0_g1_i1.p1	.
TRINITY_DN49_c0_g1_i1	.	TRINITY_DN49_c0_g1_i1.p2	.
TRINITY_DN49_c0_g1_i1	.	TRINITY_DN49_c0_g1_i1.p3	.
TRINITY_DN49_c0_g1_i2	.	TRINITY_DN49_c0_g1_i2.p1	.
TRINITY_DN49_c0_g1_i2	.	TRINITY_DN49_c0_g1_i2.p2	.
TRINITY_DN91_c0_g1_i1	.	TRINITY_DN91_c0_g1_i1.p1	.
TRINITY_DN84_c0_g1_i1	.	TRINITY_DN84_c0_g1_i1.p1	.
TRINITY_DN74_c0_g1_i1	.	.	.
TRINITY_DN94_c0_g1_i1	WDFY2_HUMAN^WDFY2_HUMAN^Q:15-128,H:26-63^60.526%ID^E:2.84e-09^RecName: Full=WD repeat and FYVE domain-containing protein 2;^Eukaryota; Metazoa; Chordata; Craniata; Vertebrata; Euteleostomi; Mammalia; Eutheria; Euarchontoglires; Primates; Haplorrhini; Catarrhini; Hominidae; Homo	TRINITY_DN94_c0_g1_i1.p1	WDFY2_HUMAN^WDFY2_HUMAN^Q:5-42,H:26-63^60.526%ID^E:3.23e-09^RecName: Full=WD repeat and FYVE domain-containing protein 2;^Eukaryota; Metazoa; Chordata; Craniata; Vertebrata; Euteleostomi; Mammalia; Eutheria; Euarchontoglires; Primates; Haplorrhini; Catarrhini; Hominidae; Homo
TRINITY_DN66_c0_g1_i1	.	TRINITY_DN66_c0_g1_i1.p1	.
TRINITY_DN66_c0_g1_i1	.	TRINITY_DN66_c0_g1_i1.p2	.
TRINITY_DN70_c0_g1_i1	.	TRINITY_DN70_c0_g1_i1.p1	.
TRINITY_DN70_c0_g1_i1	.	TRINITY_DN70_c0_g1_i1.p2	.
TRINITY_DN70_c0_g1_i1	.	TRINITY_DN70_c0_g1_i1.p3	.
TRINITY_DN71_c0_g1_i1	.	TRINITY_DN71_c0_g1_i1.p1	.
TRINITY_DN75_c0_g1_i1	.	TRINITY_DN75_c0_g1_i1.p1	.
TRINITY_DN76_c0_g1_i1	.	TRINITY_DN76_c0_g1_i1.p1	.
TRINITY_DN96_c0_g1_i1	.	TRINITY_DN96_c0_g1_i1.p1	.
TRINITY_DN96_c0_g1_i1	.	TRINITY_DN96_c0_g1_i1.p2	.
TRINITY_DN96_c0_g1_i2	.	TRINITY_DN96_c0_g1_i2.p1	.
TRINITY_DN96_c0_g1_i2	.	TRINITY_DN96_c0_g1_i2.p2	.
TRINITY_DN78_c1_g1_i1	.	.	.
TRINITY_DN98_c0_g1_i1	.	TRINITY_DN98_c0_g1_i1.p1	.
TRINITY_DN98_c0_g1_i1	.	TRINITY_DN98_c0_g1_i1.p2	.
TRINITY_DN116_c0_g1_i1	.	TRINITY_DN116_c0_g1_i1.p1	.
TRINITY_DN116_c0_g1_i1	.	TRINITY_DN116_c0_g1_i1.p2	.
TRINITY_DN102_c0_g1_i1	.	TRINITY_DN102_c0_g1_i1.p1	.
TRINITY_DN102_c0_g1_i1	.	TRINITY_DN102_c0_g1_i1.p2	.
TRINITY_DN102_c0_g1_i1	.	TRINITY_DN102_c0_g1_i1.p3	.
TRINITY_DN107_c0_g1_i1	.	TRINITY_DN107_c0_g1_i1.p1	.
TRINITY_DN119_c0_g1_i1	.	TRINITY_DN119_c0_g1_i1.p1	.
TRINITY_DN119_c0_g1_i1	.	TRINITY_DN119_c0_g1_i1.p2	.
TRINITY_DN119_c0_g1_i1	.	TRINITY_DN119_c0_g1_i1.p3	.
TRINITY_DN189_c0_g1_i1	.	TRINITY_DN189_c0_g1_i1.p1	.
TRINITY_DN189_c0_g1_i1	.	TRINITY_DN189_c0_g1_i1.p2	.
TRINITY_DN128_c0_g1_i1	.	TRINITY_DN128_c0_g1_i1.p1	.
TRINITY_DN128_c0_g1_i1	.	TRINITY_DN128_c0_g1_i1.p2	.
TRINITY_DN128_c0_g1_i1	.	TRINITY_DN128_c0_g1_i1.p3	.
TRINITY_DN115_c0_g1_i1	.	TRINITY_DN115_c0_g1_i1.p1	.
TRINITY_DN117_c0_g1_i1	.	TRINITY_DN117_c0_g1_i1.p1	.
TRINITY_DN196_c0_g1_i1	.	TRINITY_DN196_c0_g1_i1.p1	.
TRINITY_DN196_c0_g1_i1	.	TRINITY_DN196_c0_g1_i1.p2	.
TRINITY_DN196_c0_g1_i1	.	TRINITY_DN196_c0_g1_i1.p3	.
TRINITY_DN196_c0_g1_i1	.	TRINITY_DN196_c0_g1_i1.p4	.
TRINITY_DN126_c0_g1_i1	.	TRINITY_DN126_c0_g1_i1.p1	.
TRINITY_DN184_c0_g1_i1	.	TRINITY_DN184_c0_g1_i1.p1	.
TRINITY_DN184_c0_g1_i1	.	TRINITY_DN184_c0_g1_i1.p2	.
TRINITY_DN184_c0_g1_i2	.	TRINITY_DN184_c0_g1_i2.p1	.
TRINITY_DN184_c0_g1_i2	.	TRINITY_DN184_c0_g1_i2.p2	.
TRINITY_DN171_c0_g1_i1	.	TRINITY_DN171_c0_g1_i1.p1	.
TRINITY_DN171_c0_g1_i1	.	TRINITY_DN171_c0_g1_i1.p2	.
TRINITY_DN171_c0_g1_i1	.	TRINITY_DN171_c0_g1_i1.p3	.
TRINITY_DN171_c0_g1_i1	.	TRINITY_DN171_c0_g1_i1.p4	.
TRINITY_DN171_c0_g1_i1	.	TRINITY_DN171_c0_g1_i1.p5	.
TRINITY_DN131_c0_g1_i1	.	TRINITY_DN131_c0_g1_i1.p1	.
TRINITY_DN142_c0_g1_i1	.	TRINITY_DN142_c0_g1_i1.p1	IM23_SCHJA^IM23_SCHJA^Q:115-252,H:69-205^21.831%ID^E:0.000131^RecName: Full=23 kDa integral membrane protein;^Eukaryota; Metazoa; Platyhelminthes; Trematoda; Digenea; Strigeidida; Schistosomatoidea; Schistosomatidae; Schistosoma
TRINITY_DN142_c0_g1_i1	.	TRINITY_DN142_c0_g1_i1.p2	.
TRINITY_DN142_c0_g1_i1	.	TRINITY_DN142_c0_g1_i1.p3	.
TRINITY_DN142_c0_g1_i1	.	TRINITY_DN142_c0_g1_i1.p4	.
TRINITY_DN142_c0_g1_i1	.	TRINITY_DN142_c0_g1_i1.p5	.
TRINITY_DN142_c0_g1_i1	.	TRINITY_DN142_c0_g1_i1.p6	.
TRINITY_DN142_c0_g1_i1	.	TRINITY_DN142_c0_g1_i1.p7	.
TRINITY_DN142_c0_g1_i1	.	TRINITY_DN142_c0_g1_i1.p8	.
TRINITY_DN142_c0_g1_i1	.	TRINITY_DN142_c0_g1_i1.p9	.
TRINITY_DN142_c0_g1_i1	.	TRINITY_DN142_c0_g1_i1.p10	.
TRINITY_DN142_c0_g1_i1	.	TRINITY_DN142_c0_g1_i1.p11	.
TRINITY_DN157_c0_g1_i1	.	TRINITY_DN157_c0_g1_i1.p1	.
TRINITY_DN157_c0_g1_i1	.	TRINITY_DN157_c0_g1_i1.p2	.
TRINITY_DN159_c0_g1_i1	.	TRINITY_DN159_c0_g1_i1.p1	.
TRINITY_DN159_c0_g1_i1	.	TRINITY_DN159_c0_g1_i1.p2	.
TRINITY_DN159_c0_g1_i1	.	TRINITY_DN159_c0_g1_i1.p3	.
TRINITY_DN159_c0_g1_i1	.	TRINITY_DN159_c0_g1_i1.p4	.
TRINITY_DN159_c0_g1_i1	.	TRINITY_DN159_c0_g1_i1.p5	.
TRINITY_DN159_c0_g1_i1	.	TRINITY_DN159_c0_g1_i1.p6	.
TRINITY_DN159_c0_g1_i1	.	TRINITY_DN159_c0_g1_i1.p7	.
TRINITY_DN159_c0_g1_i1	.	TRINITY_DN159_c0_g1_i1.p8	.
TRINITY_DN165_c0_g1_i1	.	TRINITY_DN165_c0_g1_i1.p1	.
TRINITY_DN164_c0_g1_i1	.	TRINITY_DN164_c0_g1_i1.p1	.
TRINITY_DN164_c0_g1_i1	.	TRINITY_DN164_c0_g1_i1.p2	.
TRINITY_DN190_c0_g1_i1	.	TRINITY_DN190_c0_g1_i1.p1	.
TRINITY_DN190_c0_g1_i1	.	TRINITY_DN190_c0_g1_i1.p2	.
TRINITY_DN173_c0_g1_i1	.	TRINITY_DN173_c0_g1_i1.p1	.
TRINITY_DN173_c0_g1_i1	.	TRINITY_DN173_c0_g1_i1.p2	.
TRINITY_DN192_c0_g1_i1	.	TRINITY_DN192_c0_g1_i1.p1	.
TRINITY_DN192_c0_g1_i1	.	TRINITY_DN192_c0_g1_i1.p2	.
TRINITY_DN186_c0_g1_i1	.	.	.
TRINITY_DN200_c0_g1_i1	.	TRINITY_DN200_c0_g1_i1.p1	.
TRINITY_DN200_c0_g1_i1	.	TRINITY_DN200_c0_g1_i1.p2	.
TRINITY_DN200_c0_g1_i1	.	TRINITY_DN200_c0_g1_i1.p3	.
TRINITY_DN200_c0_g1_i2	.	TRINITY_DN200_c0_g1_i2.p1	.
TRINITY_DN200_c0_g1_i2	.	TRINITY_DN200_c0_g1_i2.p2	.
TRINITY_DN200_c0_g1_i2	.	TRINITY_DN200_c0_g1_i2.p3	.
TRINITY_DN200_c0_g1_i2	.	TRINITY_DN200_c0_g1_i2.p4	.
TRINITY_DN207_c0_g1_i1	.	TRINITY_DN207_c0_g1_i1.p1	.
TRINITY_DN207_c0_g1_i1	.	TRINITY_DN207_c0_g1_i1.p2	.
TRINITY_DN205_c0_g1_i1	.	TRINITY_DN205_c0_g1_i1.p1	.
TRINITY_DN205_c0_g1_i1	.	TRINITY_DN205_c0_g1_i1.p2	.
TRINITY_DN205_c0_g1_i1	.	TRINITY_DN205_c0_g1_i1.p3	.
TRINITY_DN205_c0_g1_i1	.	TRINITY_DN205_c0_g1_i1.p4	.
TRINITY_DN205_c0_g1_i1	.	TRINITY_DN205_c0_g1_i1.p5	.
TRINITY_DN205_c0_g1_i1	.	TRINITY_DN205_c0_g1_i1.p6	.
TRINITY_DN205_c0_g1_i1	.	TRINITY_DN205_c0_g1_i1.p7	.
TRINITY_DN205_c0_g1_i1	.	TRINITY_DN205_c0_g1_i1.p8	.
TRINITY_DN205_c0_g1_i1	.	TRINITY_DN205_c0_g1_i1.p9	.
TRINITY_DN205_c0_g1_i1	.	TRINITY_DN205_c0_g1_i1.p10	.
TRINITY_DN205_c0_g1_i1	.	TRINITY_DN205_c0_g1_i1.p11	.
TRINITY_DN205_c0_g1_i1	.	TRINITY_DN205_c0_g1_i1.p12	.
TRINITY_DN205_c0_g1_i1	.	TRINITY_DN205_c0_g1_i1.p13	.
TRINITY_DN240_c0_g1_i1	.	TRINITY_DN240_c0_g1_i1.p1	.
TRINITY_DN240_c0_g1_i1	.	TRINITY_DN240_c0_g1_i1.p2	.
TRINITY_DN222_c0_g1_i1	.	TRINITY_DN222_c0_g1_i1.p1	.
TRINITY_DN222_c0_g1_i1	.	TRINITY_DN222_c0_g1_i1.p2	.
TRINITY_DN222_c0_g1_i1	.	TRINITY_DN222_c0_g1_i1.p3	.
TRINITY_DN250_c0_g1_i1	POL3_DROME^POL3_DROME^Q:264-43,H:509-583^40%ID^E:1.52e-11^RecName: Full=Retrovirus-related Pol polyprotein from transposon 17.6;^Eukaryota; Metazoa; Ecdysozoa; Arthropoda; Hexapoda; Insecta; Pterygota; Neoptera; Holometabola; Diptera; Brachycera; Muscomorpha; Ephydroidea; Drosophilidae; Drosophila; Sophophora	TRINITY_DN250_c0_g1_i1.p1	POL3_DROME^POL3_DROME^Q:5-78,H:509-583^40%ID^E:1.37e-11^RecName: Full=Retrovirus-related Pol polyprotein from transposon 17.6;^Eukaryota; Metazoa; Ecdysozoa; Arthropoda; Hexapoda; Insecta; Pterygota; Neoptera; Holometabola; Diptera; Brachycera; Muscomorpha; Ephydroidea; Drosophilidae; Drosophila; Sophophora	yes
TRINITY_DN250_c0_g1_i1	POL3_DROME^POL3_DROME^Q:264-43,H:509-583^40%ID^E:1.52e-11^RecName: Full=Retrovirus-related Pol polyprotein from transposon 17.6;^Eukaryota; Metazoa; Ecdysozoa; Arthropoda; Hexapoda; Insecta; Pterygota; Neoptera; Holometabola; Diptera; Brachycera; Muscomorpha; Ephydroidea; Drosophilidae; Drosophila; Sophophora	TRINITY_DN250_c0_g1_i1.p2	.	yes
TRINITY_DN233_c0_g1_i1	YRD6_CAEEL^YRD6_CAEEL^Q:5-310,H:951-1062^33.333%ID^E:7.74e-06^RecName: Full=Uncharacterized protein K02A2.6;^Eukaryota; Metazoa; Ecdysozoa; Nematoda; Chromadorea; Rhabditida; Rhabditina; Rhabditomorpha; Rhabditoidea; Rhabditidae; Peloderinae; Caenorhabditis	TRINITY_DN233_c0_g1_i1.p1	YRD6_CAEEL^YRD6_CAEEL^Q:2-103,H:951-1062^33.333%ID^E:6.97e-06^RecName: Full=Uncharacterized protein K02A2.6;^Eukaryota; Metazoa; Ecdysozoa; Nematoda; Chromadorea; Rhabditida; Rhabditina; Rhabditomorpha; Rhabditoidea; Rhabditidae; Peloderinae; Caenorhabditis
TRINITY_DN233_c0_g1_i1	YRD6_CAEEL^YRD6_CAEEL^Q:5-310,H:951-1062^33.333%ID^E:7.74e-06^RecName: Full=Uncharacterized protein K02A2.6;^Eukaryota; Metazoa; Ecdysozoa; Nematoda; Chromadorea; Rhabditida; Rhabditina; Rhabditomorpha; Rhabditoidea; Rhabditidae; Peloderinae; Caenorhabditis	TRINITY_DN233_c0_g1_i1.p2	.
TRINITY_DN233_c0_g1_i1	YRD6_CAEEL^YRD6_CAEEL^Q:5-310,H:951-1062^33.333%ID^E:7.74e-06^RecName: Full=Uncharacterized protein K02A2.6;^Eukaryota; Metazoa; Ecdysozoa; Nematoda; Chromadorea; Rhabditida; Rhabditina; Rhabditomorpha; Rhabditoidea; Rhabditidae; Peloderinae; Caenorhabditis	TRINITY_DN233_c0_g1_i1.p3	.
TRINITY_DN233_c0_g1_i1	YRD6_CAEEL^YRD6_CAEEL^Q:5-310,H:951-1062^33.333%ID^E:7.74e-06^RecName: Full=Uncharacterized protein K02A2.6;^Eukaryota; Metazoa; Ecdysozoa; Nematoda; Chromadorea; Rhabditida; Rhabditina; Rhabditomorpha; Rhabditoidea; Rhabditidae; Peloderinae; Caenorhabditis	TRINITY_DN233_c0_g1_i1.p4	.
TRINITY_DN225_c0_g1_i1	.	TRINITY_DN225_c0_g1_i1.p1	.
TRINITY_DN225_c0_g1_i1	.	TRINITY_DN225_c0_g1_i1.p2	.
TRINITY_DN225_c0_g1_i1	.	TRINITY_DN225_c0_g1_i1.p3	.
TRINITY_DN225_c0_g1_i1	.	TRINITY_DN225_c0_g1_i1.p4	.
TRINITY_DN225_c0_g1_i1	.	TRINITY_DN225_c0_g1_i1.p5	.
TRINITY_DN225_c0_g1_i1	.	TRINITY_DN225_c0_g1_i1.p6	.
TRINITY_DN225_c0_g1_i1	.	TRINITY_DN225_c0_g1_i1.p7	.
TRINITY_DN219_c0_g1_i1	.	TRINITY_DN219_c0_g1_i1.p1	.
TRINITY_DN219_c0_g1_i1	.	TRINITY_DN219_c0_g1_i1.p2	.
TRINITY_DN219_c0_g1_i1	.	TRINITY_DN219_c0_g1_i1.p3	.
TRINITY_DN219_c0_g1_i1	.	TRINITY_DN219_c0_g1_i1.p4	.
TRINITY_DN230_c0_g1_i1	.	TRINITY_DN230_c0_g1_i1.p1	.
TRINITY_DN230_c0_g1_i1	.	TRINITY_DN230_c0_g1_i1.p2	.
TRINITY_DN283_c0_g1_i1	.	TRINITY_DN283_c0_g1_i1.p1	.
TRINITY_DN283_c0_g1_i1	.	TRINITY_DN283_c0_g1_i1.p2	.
TRINITY_DN283_c0_g1_i1	.	TRINITY_DN283_c0_g1_i1.p3	.
TRINITY_DN283_c0_g1_i1	.	TRINITY_DN283_c0_g1_i1.p4	.
TRINITY_DN283_c0_g1_i1	.	TRINITY_DN283_c0_g1_i1.p5	.
TRINITY_DN283_c0_g1_i1	.	TRINITY_DN283_c0_g1_i1.p6	.
TRINITY_DN265_c0_g1_i1	.	TRINITY_DN265_c0_g1_i1.p1	.
TRINITY_DN265_c0_g1_i1	.	TRINITY_DN265_c0_g1_i1.p2	.
TRINITY_DN265_c0_g1_i1	.	TRINITY_DN265_c0_g1_i1.p3	.
TRINITY_DN238_c0_g1_i1	.	TRINITY_DN238_c0_g1_i1.p1	.
TRINITY_DN238_c0_g1_i1	.	TRINITY_DN238_c0_g1_i1.p2	.
TRINITY_DN238_c0_g1_i2	.	TRINITY_DN238_c0_g1_i2.p1	.
TRINITY_DN275_c0_g1_i1	.	.	.
TRINITY_DN253_c0_g1_i1	.	TRINITY_DN253_c0_g1_i1.p1	.
TRINITY_DN253_c0_g1_i1	.	TRINITY_DN253_c0_g1_i1.p2	.
TRINITY_DN253_c0_g1_i1	.	TRINITY_DN253_c0_g1_i1.p3	.
TRINITY_DN253_c0_g1_i1	.	TRINITY_DN253_c0_g1_i1.p4	.
TRINITY_DN253_c0_g1_i1	.	TRINITY_DN253_c0_g1_i1.p5	.
TRINITY_DN253_c0_g1_i1	.	TRINITY_DN253_c0_g1_i1.p6	.
TRINITY_DN262_c0_g1_i1	.	TRINITY_DN262_c0_g1_i1.p1	.
TRINITY_DN262_c0_g1_i1	.	TRINITY_DN262_c0_g1_i1.p2	.
TRINITY_DN262_c0_g1_i1	.	TRINITY_DN262_c0_g1_i1.p3	.
TRINITY_DN262_c0_g1_i2	.	TRINITY_DN262_c0_g1_i2.p1	.
TRINITY_DN262_c0_g1_i2	.	TRINITY_DN262_c0_g1_i2.p2	.
TRINITY_DN262_c0_g1_i2	.	TRINITY_DN262_c0_g1_i2.p3	.
TRINITY_DN262_c0_g1_i2	.	TRINITY_DN262_c0_g1_i2.p4	.
TRINITY_DN254_c0_g1_i1	.	TRINITY_DN254_c0_g1_i1.p1	.
TRINITY_DN255_c0_g1_i1	.	TRINITY_DN255_c0_g1_i1.p1	.
TRINITY_DN255_c0_g1_i1	.	TRINITY_DN255_c0_g1_i1.p2	.
TRINITY_DN255_c0_g1_i1	.	TRINITY_DN255_c0_g1_i1.p3	.
TRINITY_DN255_c0_g1_i1	.	TRINITY_DN255_c0_g1_i1.p4	.
TRINITY_DN264_c0_g1_i1	.	TRINITY_DN264_c0_g1_i1.p1	.
TRINITY_DN264_c0_g1_i1	.	TRINITY_DN264_c0_g1_i1.p2	.
TRINITY_DN264_c0_g1_i1	.	TRINITY_DN264_c0_g1_i1.p3	.
TRINITY_DN276_c0_g1_i1	.	TRINITY_DN276_c0_g1_i1.p1	.
TRINITY_DN276_c0_g1_i1	.	TRINITY_DN276_c0_g1_i1.p2	.
TRINITY_DN276_c0_g1_i1	.	TRINITY_DN276_c0_g1_i1.p3	.
TRINITY_DN285_c0_g1_i1	.	TRINITY_DN285_c0_g1_i1.p1	.
TRINITY_DN285_c0_g1_i1	.	TRINITY_DN285_c0_g1_i1.p2	.
TRINITY_DN320_c0_g1_i1	.	.	.
TRINITY_DN340_c0_g1_i1	.	.	.
TRINITY_DN314_c0_g1_i1	.	TRINITY_DN314_c0_g1_i1.p1	.
TRINITY_DN314_c0_g1_i1	.	TRINITY_DN314_c0_g1_i1.p2	.
TRINITY_DN314_c0_g1_i1	.	TRINITY_DN314_c0_g1_i1.p3	.
TRINITY_DN314_c0_g1_i1	.	TRINITY_DN314_c0_g1_i1.p4	.
TRINITY_DN349_c0_g1_i1	.	TRINITY_DN349_c0_g1_i1.p1	.
TRINITY_DN300_c0_g1_i1	.	TRINITY_DN300_c0_g1_i1.p1	.
TRINITY_DN302_c0_g1_i1	.	TRINITY_DN302_c0_g1_i1.p1	.
TRINITY_DN302_c0_g1_i1	.	TRINITY_DN302_c0_g1_i1.p2	.
TRINITY_DN334_c0_g1_i1	.	TRINITY_DN334_c0_g1_i1.p1	.
TRINITY_DN334_c0_g1_i1	.	TRINITY_DN334_c0_g1_i1.p2	.
TRINITY_DN335_c0_g1_i1	.	TRINITY_DN335_c0_g1_i1.p1	.
TRINITY_DN335_c0_g1_i1	.	TRINITY_DN335_c0_g1_i1.p2	.
TRINITY_DN336_c0_g1_i1	.	TRINITY_DN336_c0_g1_i1.p1	.
TRINITY_DN336_c0_g1_i1	.	TRINITY_DN336_c0_g1_i1.p2	.
TRINITY_DN337_c0_g1_i1	.	TRINITY_DN337_c0_g1_i1.p1	.
TRINITY_DN337_c0_g1_i1	.	TRINITY_DN337_c0_g1_i1.p2	.
TRINITY_DN366_c0_g1_i1	.	TRINITY_DN366_c0_g1_i1.p1	.
TRINITY_DN366_c0_g1_i1	.	TRINITY_DN366_c0_g1_i1.p2	.
TRINITY_DN366_c0_g1_i1	.	TRINITY_DN366_c0_g1_i1.p3	.
TRINITY_DN398_c0_g1_i1	.	TRINITY_DN398_c0_g1_i1.p1	.
TRINITY_DN398_c0_g1_i1	.	TRINITY_DN398_c0_g1_i1.p2	.
TRINITY_DN362_c0_g1_i1	.	TRINITY_DN362_c0_g1_i1.p1	.
TRINITY_DN360_c0_g1_i1	.	TRINITY_DN360_c0_g1_i1.p1	.
TRINITY_DN360_c0_g1_i1	.	TRINITY_DN360_c0_g1_i1.p2	.
TRINITY_DN360_c0_g1_i1	.	TRINITY_DN360_c0_g1_i1.p3	.
TRINITY_DN360_c0_g1_i1	.	TRINITY_DN360_c0_g1_i1.p4	.
TRINITY_DN359_c0_g1_i1	.	TRINITY_DN359_c0_g1_i1.p1	.
TRINITY_DN359_c0_g1_i1	.	TRINITY_DN359_c0_g1_i1.p2	.
TRINITY_DN359_c0_g1_i1	.	TRINITY_DN359_c0_g1_i1.p3	.
TRINITY_DN359_c0_g1_i1	.	TRINITY_DN359_c0_g1_i1.p4	.
TRINITY_DN359_c0_g1_i2	.	TRINITY_DN359_c0_g1_i2.p1	.
TRINITY_DN359_c0_g1_i2	.	TRINITY_DN359_c0_g1_i2.p2	.
TRINITY_DN359_c0_g1_i2	.	TRINITY_DN359_c0_g1_i2.p3	.
TRINITY_DN359_c0_g1_i2	.	TRINITY_DN359_c0_g1_i2.p4	.
TRINITY_DN359_c0_g1_i2	.	TRINITY_DN359_c0_g1_i2.p5	.
TRINITY_DN359_c0_g1_i3	.	TRINITY_DN359_c0_g1_i3.p1	.
TRINITY_DN359_c0_g1_i3	.	TRINITY_DN359_c0_g1_i3.p2	.
TRINITY_DN359_c0_g1_i3	.	TRINITY_DN359_c0_g1_i3.p3	.
TRINITY_DN359_c0_g1_i3	.	TRINITY_DN359_c0_g1_i3.p4	.
TRINITY_DN365_c0_g1_i1	.	TRINITY_DN365_c0_g1_i1.p1	.
TRINITY_DN396_c0_g1_i1	.	TRINITY_DN396_c0_g1_i1.p1	.
TRINITY_DN375_c0_g1_i1	.	TRINITY_DN375_c0_g1_i1.p1	.
TRINITY_DN375_c1_g1_i1	.	TRINITY_DN375_c1_g1_i1.p1	.
TRINITY_DN375_c1_g1_i1	.	TRINITY_DN375_c1_g1_i1.p2	.
TRINITY_DN393_c0_g1_i1	.	TRINITY_DN393_c0_g1_i1.p1	.
TRINITY_DN393_c0_g1_i1	.	TRINITY_DN393_c0_g1_i1.p2	.
TRINITY_DN393_c0_g1_i2	.	TRINITY_DN393_c0_g1_i2.p1	.
TRINITY_DN393_c0_g1_i2	.	TRINITY_DN393_c0_g1_i2.p2	.
TRINITY_DN387_c0_g1_i1	.	TRINITY_DN387_c0_g1_i1.p1	.
TRINITY_DN387_c0_g1_i1	.	TRINITY_DN387_c0_g1_i1.p2	.
TRINITY_DN402_c0_g1_i1	.	TRINITY_DN402_c0_g1_i1.p1	.
TRINITY_DN402_c0_g1_i1	.	TRINITY_DN402_c0_g1_i1.p2	.
TRINITY_DN402_c0_g1_i1	.	TRINITY_DN402_c0_g1_i1.p3	.
TRINITY_DN402_c0_g1_i1	.	TRINITY_DN402_c0_g1_i1.p4	.
TRINITY_DN402_c0_g1_i1	.	TRINITY_DN402_c0_g1_i1.p5	.
TRINITY_DN402_c0_g1_i1	.	TRINITY_DN402_c0_g1_i1.p6	.
TRINITY_DN402_c0_g1_i2	.	TRINITY_DN402_c0_g1_i2.p1	.
TRINITY_DN402_c0_g1_i2	.	TRINITY_DN402_c0_g1_i2.p2	.
TRINITY_DN402_c0_g1_i2	.	TRINITY_DN402_c0_g1_i2.p3	.
TRINITY_DN402_c0_g1_i2	.	TRINITY_DN402_c0_g1_i2.p4	.
TRINITY_DN402_c0_g1_i2	.	TRINITY_DN402_c0_g1_i2.p5	.
TRINITY_DN402_c0_g1_i2	.	TRINITY_DN402_c0_g1_i2.p6	.
TRINITY_DN418_c0_g1_i2	.	TRINITY_DN418_c0_g1_i2.p1	.
TRINITY_DN418_c0_g1_i2	.	TRINITY_DN418_c0_g1_i2.p2	.
TRINITY_DN415_c0_g1_i1	RTJK_DROFU^RTJK_DROFU^Q:358-11,H:641-767^25.185%ID^E:3.24e-05^RecName: Full=RNA-directed DNA polymerase from mobile element jockey;^Eukaryota; Metazoa; Ecdysozoa; Arthropoda; Hexapoda; Insecta; Pterygota; Neoptera; Holometabola; Diptera; Brachycera; Muscomorpha; Ephydroidea; Drosophilidae; Drosophila	TRINITY_DN415_c0_g1_i1.p1	.	yes
TRINITY_DN415_c0_g1_i1	RTJK_DROFU^RTJK_DROFU^Q:358-11,H:641-767^25.185%ID^E:3.24e-05^RecName: Full=RNA-directed DNA polymerase from mobile element jockey;^Eukaryota; Metazoa; Ecdysozoa; Arthropoda; Hexapoda; Insecta; Pterygota; Neoptera; Holometabola; Diptera; Brachycera; Muscomorpha; Ephydroidea; Drosophilidae; Drosophila	TRINITY_DN415_c0_g1_i1.p2	.	yes
TRINITY_DN415_c1_g1_i1	.	TRINITY_DN415_c1_g1_i1.p1	.
TRINITY_DN487_c0_g1_i1	.	TRINITY_DN487_c0_g1_i1.p1	.
TRINITY_DN487_c0_g1_i1	.	TRINITY_DN487_c0_g1_i1.p2	.
TRINITY_DN426_c0_g1_i1	.	TRINITY_DN426_c0_g1_i1.p1	.
TRINITY_DN426_c0_g1_i2	.	TRINITY_DN426_c0_g1_i2.p1	.
TRINITY_DN426_c0_g1_i2	.	TRINITY_DN426_c0_g1_i2.p2	.
TRINITY_DN419_c0_g1_i1	.	TRINITY_DN419_c0_g1_i1.p1	.
TRINITY_DN406_c0_g1_i1	.	TRINITY_DN406_c0_g1_i1.p1	.
TRINITY_DN406_c0_g1_i1	.	TRINITY_DN406_c0_g1_i1.p2	.
TRINITY_DN406_c0_g1_i1	.	TRINITY_DN406_c0_g1_i1.p3	.
TRINITY_DN406_c0_g1_i1	.	TRINITY_DN406_c0_g1_i1.p4	.
TRINITY_DN406_c0_g1_i1	.	TRINITY_DN406_c0_g1_i1.p5	.
TRINITY_DN461_c0_g1_i1	.	TRINITY_DN461_c0_g1_i1.p1	.
TRINITY_DN461_c0_g1_i1	.	TRINITY_DN461_c0_g1_i1.p2	.
TRINITY_DN461_c0_g1_i1	.	TRINITY_DN461_c0_g1_i1.p3	.
TRINITY_DN411_c0_g1_i1	.	.	.
TRINITY_DN414_c0_g1_i2	.	TRINITY_DN414_c0_g1_i2.p1	.
TRINITY_DN416_c0_g1_i1	.	TRINITY_DN416_c0_g1_i1.p1	.
TRINITY_DN416_c0_g1_i1	.	TRINITY_DN416_c0_g1_i1.p2	.
TRINITY_DN416_c0_g1_i1	.	TRINITY_DN416_c0_g1_i1.p3	.
TRINITY_DN432_c0_g1_i2	.	TRINITY_DN432_c0_g1_i2.p1	.
TRINITY_DN432_c0_g1_i2	.	TRINITY_DN432_c0_g1_i2.p2	.
TRINITY_DN432_c0_g1_i2	.	TRINITY_DN432_c0_g1_i2.p3	.
TRINITY_DN432_c0_g1_i2	.	TRINITY_DN432_c0_g1_i2.p4	.
TRINITY_DN432_c0_g1_i2	.	TRINITY_DN432_c0_g1_i2.p5	.
TRINITY_DN432_c0_g1_i2	.	TRINITY_DN432_c0_g1_i2.p6	.
TRINITY_DN432_c0_g1_i2	.	TRINITY_DN432_c0_g1_i2.p7	.
TRINITY_DN432_c0_g1_i2	.	TRINITY_DN432_c0_g1_i2.p8	.
TRINITY_DN480_c0_g1_i1	.	TRINITY_DN480_c0_g1_i1.p1	.
TRINITY_DN435_c0_g1_i1	.	TRINITY_DN435_c0_g1_i1.p1	.
TRINITY_DN435_c0_g1_i1	.	TRINITY_DN435_c0_g1_i1.p2	.
TRINITY_DN435_c0_g1_i1	.	TRINITY_DN435_c0_g1_i1.p3	.
TRINITY_DN435_c0_g1_i1	.	TRINITY_DN435_c0_g1_i1.p4	.
TRINITY_DN435_c0_g1_i2	.	TRINITY_DN435_c0_g1_i2.p1	.
TRINITY_DN435_c0_g1_i2	.	TRINITY_DN435_c0_g1_i2.p2	.
TRINITY_DN435_c0_g1_i2	.	TRINITY_DN435_c0_g1_i2.p3	.
TRINITY_DN451_c0_g1_i1	.	TRINITY_DN451_c0_g1_i1.p1	.
TRINITY_DN451_c0_g1_i1	.	TRINITY_DN451_c0_g1_i1.p2	.
TRINITY_DN477_c0_g1_i1	.	TRINITY_DN477_c0_g1_i1.p1	.
TRINITY_DN477_c0_g1_i1	.	TRINITY_DN477_c0_g1_i1.p2	.
TRINITY_DN477_c0_g1_i1	.	TRINITY_DN477_c0_g1_i1.p3	.
TRINITY_DN477_c0_g1_i1	.	TRINITY_DN477_c0_g1_i1.p4	.
TRINITY_DN477_c0_g1_i1	.	TRINITY_DN477_c0_g1_i1.p5	.
TRINITY_DN477_c0_g1_i1	.	TRINITY_DN477_c0_g1_i1.p6	.
TRINITY_DN477_c0_g1_i1	.	TRINITY_DN477_c0_g1_i1.p7	.
TRINITY_DN477_c0_g2_i1	.	TRINITY_DN477_c0_g2_i1.p1	.
TRINITY_DN466_c0_g1_i1	.	TRINITY_DN466_c0_g1_i1.p1	.
TRINITY_DN466_c0_g1_i1	.	TRINITY_DN466_c0_g1_i1.p2	.
TRINITY_DN471_c0_g1_i1	.	TRINITY_DN471_c0_g1_i1.p1	.
TRINITY_DN471_c0_g1_i1	.	TRINITY_DN471_c0_g1_i1.p2	.
TRINITY_DN471_c0_g1_i1	.	TRINITY_DN471_c0_g1_i1.p3	.
TRINITY_DN471_c0_g1_i1	.	TRINITY_DN471_c0_g1_i1.p4	.
TRINITY_DN471_c0_g1_i1	.	TRINITY_DN471_c0_g1_i1.p5	.
TRINITY_DN447_c0_g1_i1	.	TRINITY_DN447_c0_g1_i1.p1	.
TRINITY_DN447_c0_g1_i1	.	TRINITY_DN447_c0_g1_i1.p2	.
TRINITY_DN448_c0_g1_i1	.	TRINITY_DN448_c0_g1_i1.p1	.
TRINITY_DN452_c0_g1_i1	.	TRINITY_DN452_c0_g1_i1.p1	.
TRINITY_DN452_c0_g1_i1	.	TRINITY_DN452_c0_g1_i1.p2	.
TRINITY_DN486_c0_g1_i1	.	TRINITY_DN486_c0_g1_i1.p1	.
TRINITY_DN486_c0_g1_i1	.	TRINITY_DN486_c0_g1_i1.p2	.
TRINITY_DN456_c0_g1_i1	.	TRINITY_DN456_c0_g1_i1.p1	.
TRINITY_DN456_c0_g1_i1	.	TRINITY_DN456_c0_g1_i1.p2	.
TRINITY_DN462_c0_g1_i1	.	.	.
TRINITY_DN472_c0_g1_i1	.	TRINITY_DN472_c0_g1_i1.p1	.
TRINITY_DN472_c0_g1_i1	.	TRINITY_DN472_c0_g1_i1.p2	.
TRINITY_DN497_c0_g1_i1	.	TRINITY_DN497_c0_g1_i1.p1	.
TRINITY_DN497_c0_g1_i1	.	TRINITY_DN497_c0_g1_i1.p2	.
TRINITY_DN497_c0_g1_i1	.	TRINITY_DN497_c0_g1_i1.p3	.
TRINITY_DN497_c0_g1_i1	.	TRINITY_DN497_c0_g1_i1.p4	.
TRINITY_DN497_c0_g1_i1	.	TRINITY_DN497_c0_g1_i1.p5	.
TRINITY_DN463_c0_g1_i1	.	TRINITY_DN463_c0_g1_i1.p1	.
TRINITY_DN463_c0_g1_i1	.	TRINITY_DN463_c0_g1_i1.p2	.
TRINITY_DN479_c0_g1_i1	.	TRINITY_DN479_c0_g1_i1.p1	.
TRINITY_DN479_c0_g1_i2	.	TRINITY_DN479_c0_g1_i2.p1	.
TRINITY_DN505_c0_g1_i1	.	TRINITY_DN505_c0_g1_i1.p1	.
TRINITY_DN505_c0_g1_i1	.	TRINITY_DN505_c0_g1_i1.p2	.
TRINITY_DN505_c0_g1_i1	.	TRINITY_DN505_c0_g1_i1.p3	.
TRINITY_DN506_c0_g1_i1	.	TRINITY_DN506_c0_g1_i1.p1	.
TRINITY_DN536_c0_g1_i1	.	TRINITY_DN536_c0_g1_i1.p1	.
TRINITY_DN536_c0_g1_i1	.	TRINITY_DN536_c0_g1_i1.p2	.
TRINITY_DN536_c0_g1_i2	.	TRINITY_DN536_c0_g1_i2.p1	.
TRINITY_DN536_c0_g1_i2	.	TRINITY_DN536_c0_g1_i2.p2	.
TRINITY_DN536_c0_g1_i2	.	TRINITY_DN536_c0_g1_i2.p3	.
TRINITY_DN514_c0_g1_i2	.	.	.
TRINITY_DN568_c0_g1_i1	.	TRINITY_DN568_c0_g1_i1.p1	.
TRINITY_DN501_c0_g1_i1	.	TRINITY_DN501_c0_g1_i1.p1	.
TRINITY_DN501_c0_g1_i1	.	TRINITY_DN501_c0_g1_i1.p2	.
TRINITY_DN501_c0_g1_i1	.	TRINITY_DN501_c0_g1_i1.p3	.
TRINITY_DN502_c0_g1_i1	.	TRINITY_DN502_c0_g1_i1.p1	.
TRINITY_DN504_c0_g1_i1	.	TRINITY_DN504_c0_g1_i1.p1	.
TRINITY_DN504_c0_g1_i1	.	TRINITY_DN504_c0_g1_i1.p2	.
TRINITY_DN565_c0_g1_i1	.	TRINITY_DN565_c0_g1_i1.p1	.
TRINITY_DN565_c0_g1_i1	.	TRINITY_DN565_c0_g1_i1.p2	.
TRINITY_DN565_c0_g1_i1	.	TRINITY_DN565_c0_g1_i1.p3	.
TRINITY_DN565_c0_g1_i1	.	TRINITY_DN565_c0_g1_i1.p4	.
TRINITY_DN565_c0_g1_i1	.	TRINITY_DN565_c0_g1_i1.p5	.
TRINITY_DN564_c1_g1_i1	.	.	.
TRINITY_DN508_c0_g1_i1	.	TRINITY_DN508_c0_g1_i1.p1	.
TRINITY_DN508_c0_g1_i2	.	TRINITY_DN508_c0_g1_i2.p1	.
TRINITY_DN508_c0_g1_i2	.	TRINITY_DN508_c0_g1_i2.p2	.
TRINITY_DN508_c0_g1_i2	.	TRINITY_DN508_c0_g1_i2.p3	.
TRINITY_DN554_c0_g1_i1	.	TRINITY_DN554_c0_g1_i1.p1	.
TRINITY_DN554_c0_g1_i1	.	TRINITY_DN554_c0_g1_i1.p2	.
TRINITY_DN554_c0_g1_i1	.	TRINITY_DN554_c0_g1_i1.p3	.
TRINITY_DN554_c0_g1_i1	.	TRINITY_DN554_c0_g1_i1.p4	.
TRINITY_DN520_c0_g1_i1	.	TRINITY_DN520_c0_g1_i1.p1	.
TRINITY_DN520_c0_g1_i1	.	TRINITY_DN520_c0_g1_i1.p2	.
TRINITY_DN520_c0_g1_i1	.	TRINITY_DN520_c0_g1_i1.p3	.
TRINITY_DN520_c0_g1_i1	.	TRINITY_DN520_c0_g1_i1.p4	.
TRINITY_DN520_c0_g1_i1	.	TRINITY_DN520_c0_g1_i1.p5	.
TRINITY_DN527_c0_g1_i1	.	TRINITY_DN527_c0_g1_i1.p1	.
TRINITY_DN527_c0_g1_i1	.	TRINITY_DN527_c0_g1_i1.p2	.
TRINITY_DN527_c0_g1_i1	.	TRINITY_DN527_c0_g1_i1.p3	.
TRINITY_DN527_c0_g1_i2	.	TRINITY_DN527_c0_g1_i2.p1	.
TRINITY_DN527_c0_g1_i2	.	TRINITY_DN527_c0_g1_i2.p2	.
TRINITY_DN527_c0_g1_i2	.	TRINITY_DN527_c0_g1_i2.p3	.
TRINITY_DN525_c1_g1_i1	F200A_MACFA^F200A_MACFA^Q:227-352,H:272-313^54.762%ID^E:0.000865^RecName: Full=Protein FAM200A;^Eukaryota; Metazoa; Chordata; Craniata; Vertebrata; Euteleostomi; Mammalia; Eutheria; Euarchontoglires; Primates; Haplorrhini; Catarrhini; Cercopithecidae; Cercopithecinae; Macaca	TRINITY_DN525_c1_g1_i1.p1	.
TRINITY_DN525_c1_g1_i1	F200A_MACFA^F200A_MACFA^Q:227-352,H:272-313^54.762%ID^E:0.000865^RecName: Full=Protein FAM200A;^Eukaryota; Metazoa; Chordata; Craniata; Vertebrata; Euteleostomi; Mammalia; Eutheria; Euarchontoglires; Primates; Haplorrhini; Catarrhini; Cercopithecidae; Cercopithecinae; Macaca	TRINITY_DN525_c1_g1_i1.p2	.
TRINITY_DN525_c1_g1_i1	F200A_MACFA^F200A_MACFA^Q:227-352,H:272-313^54.762%ID^E:0.000865^RecName: Full=Protein FAM200A;^Eukaryota; Metazoa; Chordata; Craniata; Vertebrata; Euteleostomi; Mammalia; Eutheria; Euarchontoglires; Primates; Haplorrhini; Catarrhini; Cercopithecidae; Cercopithecinae; Macaca	TRINITY_DN525_c1_g1_i1.p3	.
TRINITY_DN525_c1_g1_i1	F200A_MACFA^F200A_MACFA^Q:227-352,H:272-313^54.762%ID^E:0.000865^RecName: Full=Protein FAM200A;^Eukaryota; Metazoa; Chordata; Craniata; Vertebrata; Euteleostomi; Mammalia; Eutheria; Euarchontoglires; Primates; Haplorrhini; Catarrhini; Cercopithecidae; Cercopithecinae; Macaca	TRINITY_DN525_c1_g1_i1.p4	.
TRINITY_DN525_c1_g1_i1	F200A_MACFA^F200A_MACFA^Q:227-352,H:272-313^54.762%ID^E:0.000865^RecName: Full=Protein FAM200A;^Eukaryota; Metazoa; Chordata; Craniata; Vertebrata; Euteleostomi; Mammalia; Eutheria; Euarchontoglires; Primates; Haplorrhini; Catarrhini; Cercopithecidae; Cercopithecinae; Macaca	TRINITY_DN525_c1_g1_i1.p5	.
TRINITY_DN559_c0_g1_i1	.	TRINITY_DN559_c0_g1_i1.p1	.
TRINITY_DN559_c0_g1_i1	.	TRINITY_DN559_c0_g1_i1.p2	.
TRINITY_DN534_c0_g1_i1	.	.	.
TRINITY_DN584_c0_g1_i1	.	TRINITY_DN584_c0_g1_i1.p1	.
TRINITY_DN584_c0_g1_i1	.	TRINITY_DN584_c0_g1_i1.p2	.
TRINITY_DN553_c1_g1_i1	.	.	.
TRINITY_DN555_c0_g1_i1	.	TRINITY_DN555_c0_g1_i1.p1	.
TRINITY_DN556_c0_g1_i1	.	TRINITY_DN556_c0_g1_i1.p1	.
TRINITY_DN556_c0_g1_i1	.	TRINITY_DN556_c0_g1_i1.p2	.
TRINITY_DN599_c0_g1_i2	.	TRINITY_DN599_c0_g1_i2.p1	.
TRINITY_DN560_c0_g1_i1	.	TRINITY_DN560_c0_g1_i1.p1	.
TRINITY_DN560_c0_g1_i1	.	TRINITY_DN560_c0_g1_i1.p2	.
TRINITY_DN560_c0_g1_i1	.	TRINITY_DN560_c0_g1_i1.p3	.
TRINITY_DN560_c0_g1_i2	.	TRINITY_DN560_c0_g1_i2.p1	.
TRINITY_DN560_c0_g1_i2	.	TRINITY_DN560_c0_g1_i2.p2	.
TRINITY_DN585_c0_g1_i1	.	TRINITY_DN585_c0_g1_i1.p1	.
TRINITY_DN585_c0_g1_i1	.	TRINITY_DN585_c0_g1_i1.p2	.
TRINITY_DN585_c0_g1_i1	.	TRINITY_DN585_c0_g1_i1.p3	.
TRINITY_DN585_c0_g1_i2	.	TRINITY_DN585_c0_g1_i2.p1	.
TRINITY_DN585_c0_g1_i2	.	TRINITY_DN585_c0_g1_i2.p2	.
TRINITY_DN585_c0_g1_i2	.	TRINITY_DN585_c0_g1_i2.p3	.
TRINITY_DN573_c0_g1_i1	.	TRINITY_DN573_c0_g1_i1.p1	.
TRINITY_DN573_c1_g1_i1	.	TRINITY_DN573_c1_g1_i1.p1	.
TRINITY_DN573_c1_g1_i1	.	TRINITY_DN573_c1_g1_i1.p2	.
TRINITY_DN596_c0_g1_i1	.	TRINITY_DN596_c0_g1_i1.p1	.
TRINITY_DN596_c0_g1_i1	.	TRINITY_DN596_c0_g1_i1.p2	.
TRINITY_DN596_c0_g1_i1	.	TRINITY_DN596_c0_g1_i1.p3	.
TRINITY_DN596_c0_g1_i1	.	TRINITY_DN596_c0_g1_i1.p4	.
TRINITY_DN596_c0_g1_i1	.	TRINITY_DN596_c0_g1_i1.p5	.
TRINITY_DN596_c0_g1_i1	.	TRINITY_DN596_c0_g1_i1.p6	.
TRINITY_DN596_c0_g1_i1	.	TRINITY_DN596_c0_g1_i1.p7	.
TRINITY_DN582_c0_g1_i1	.	TRINITY_DN582_c0_g1_i1.p1	.
TRINITY_DN582_c0_g1_i1	.	TRINITY_DN582_c0_g1_i1.p2	.
TRINITY_DN588_c0_g1_i1	.	TRINITY_DN588_c0_g1_i1.p1	.
TRINITY_DN588_c0_g1_i1	.	TRINITY_DN588_c0_g1_i1.p2	.
TRINITY_DN588_c0_g1_i2	.	TRINITY_DN588_c0_g1_i2.p1	.
TRINITY_DN603_c0_g1_i1	.	TRINITY_DN603_c0_g1_i1.p1	.
TRINITY_DN603_c0_g1_i1	.	TRINITY_DN603_c0_g1_i1.p2	.
TRINITY_DN603_c0_g1_i1	.	TRINITY_DN603_c0_g1_i1.p3	.
TRINITY_DN603_c0_g1_i1	.	TRINITY_DN603_c0_g1_i1.p4	.
TRINITY_DN603_c0_g1_i1	.	TRINITY_DN603_c0_g1_i1.p5	.
TRINITY_DN606_c0_g1_i1	.	TRINITY_DN606_c0_g1_i1.p1	.
TRINITY_DN606_c0_g1_i1	.	TRINITY_DN606_c0_g1_i1.p2	.
TRINITY_DN656_c0_g1_i1	.	TRINITY_DN656_c0_g1_i1.p1	.
TRINITY_DN656_c0_g1_i1	.	TRINITY_DN656_c0_g1_i1.p2	.
TRINITY_DN656_c0_g2_i1	.	TRINITY_DN656_c0_g2_i1.p1	.
TRINITY_DN656_c0_g2_i1	.	TRINITY_DN656_c0_g2_i1.p2	.
TRINITY_DN601_c0_g1_i1	.	TRINITY_DN601_c0_g1_i1.p1	.
TRINITY_DN601_c0_g1_i1	.	TRINITY_DN601_c0_g1_i1.p2	.
TRINITY_DN601_c0_g1_i1	.	TRINITY_DN601_c0_g1_i1.p3	.
TRINITY_DN602_c0_g1_i1	.	.	.
TRINITY_DN689_c0_g1_i1	.	.	.
TRINITY_DN689_c0_g1_i2	.	.	.
TRINITY_DN605_c0_g2_i1	.	TRINITY_DN605_c0_g2_i1.p1	.
TRINITY_DN605_c0_g2_i1	.	TRINITY_DN605_c0_g2_i1.p2	.
TRINITY_DN605_c0_g2_i1	.	TRINITY_DN605_c0_g2_i1.p3	.
TRINITY_DN607_c0_g1_i1	.	TRINITY_DN607_c0_g1_i1.p1	.
TRINITY_DN607_c0_g1_i1	.	TRINITY_DN607_c0_g1_i1.p2	.
TRINITY_DN664_c0_g1_i1	.	TRINITY_DN664_c0_g1_i1.p1	.
TRINITY_DN664_c0_g1_i1	.	TRINITY_DN664_c0_g1_i1.p2	.
TRINITY_DN613_c0_g1_i1	.	TRINITY_DN613_c0_g1_i1.p1	.
TRINITY_DN613_c0_g1_i1	.	TRINITY_DN613_c0_g1_i1.p2	.
TRINITY_DN613_c0_g1_i1	.	TRINITY_DN613_c0_g1_i1.p3	.
TRINITY_DN613_c0_g1_i1	.	TRINITY_DN613_c0_g1_i1.p4	.
TRINITY_DN619_c0_g1_i1	.	TRINITY_DN619_c0_g1_i1.p1	.
TRINITY_DN619_c0_g1_i1	.	TRINITY_DN619_c0_g1_i1.p2	.
TRINITY_DN679_c0_g1_i2	GAGJ_DROME^GAGJ_DROME^Q:205-32,H:389-444^33.898%ID^E:0.00013^RecName: Full=Nucleic-acid-binding protein from mobile element jockey;^Eukaryota; Metazoa; Ecdysozoa; Arthropoda; Hexapoda; Insecta; Pterygota; Neoptera; Holometabola; Diptera; Brachycera; Muscomorpha; Ephydroidea; Drosophilidae; Drosophila; Sophophora	TRINITY_DN679_c0_g1_i2.p1	GAGJ_DROME^GAGJ_DROME^Q:25-82,H:389-444^33.898%ID^E:0.000117^RecName: Full=Nucleic-acid-binding protein from mobile element jockey;^Eukaryota; Metazoa; Ecdysozoa; Arthropoda; Hexapoda; Insecta; Pterygota; Neoptera; Holometabola; Diptera; Brachycera; Muscomorpha; Ephydroidea; Drosophilidae; Drosophila; Sophophora	yes
TRINITY_DN679_c0_g1_i2	GAGJ_DROME^GAGJ_DROME^Q:205-32,H:389-444^33.898%ID^E:0.00013^RecName: Full=Nucleic-acid-binding protein from mobile element jockey;^Eukaryota; Metazoa; Ecdysozoa; Arthropoda; Hexapoda; Insecta; Pterygota; Neoptera; Holometabola; Diptera; Brachycera; Muscomorpha; Ephydroidea; Drosophilidae; Drosophila; Sophophora	TRINITY_DN679_c0_g1_i2.p2	.	yes
TRINITY_DN679_c0_g1_i2	GAGJ_DROME^GAGJ_DROME^Q:205-32,H:389-444^33.898%ID^E:0.00013^RecName: Full=Nucleic-acid-binding protein from mobile element jockey;^Eukaryota; Metazoa; Ecdysozoa; Arthropoda; Hexapoda; Insecta; Pterygota; Neoptera; Holometabola; Diptera; Brachycera; Muscomorpha; Ephydroidea; Drosophilidae; Drosophila; Sophophora	TRINITY_DN679_c0_g1_i2.p3	.	yes
TRINITY_DN627_c0_g1_i1	.	TRINITY_DN627_c0_g1_i1.p1	.
TRINITY_DN627_c0_g1_i1	.	TRINITY_DN627_c0_g1_i1.p2	.
TRINITY_DN627_c0_g1_i1	.	TRINITY_DN627_c0_g1_i1.p3	.
TRINITY_DN627_c0_g1_i1	.	TRINITY_DN627_c0_g1_i1.p4	.
TRINITY_DN639_c0_g1_i1	.	TRINITY_DN639_c0_g1_i1.p1	.
TRINITY_DN639_c0_g1_i1	.	TRINITY_DN639_c0_g1_i1.p2	.
TRINITY_DN639_c0_g1_i1	.	TRINITY_DN639_c0_g1_i1.p3	.
TRINITY_DN639_c0_g2_i1	.	TRINITY_DN639_c0_g2_i1.p1	.
TRINITY_DN639_c0_g2_i1	.	TRINITY_DN639_c0_g2_i1.p2	.
TRINITY_DN644_c0_g1_i1	.	TRINITY_DN644_c0_g1_i1.p1	.
TRINITY_DN644_c0_g1_i1	.	TRINITY_DN644_c0_g1_i1.p2	.
TRINITY_DN644_c0_g1_i1	.	TRINITY_DN644_c0_g1_i1.p3	.
TRINITY_DN655_c0_g1_i1	.	TRINITY_DN655_c0_g1_i1.p1	.
TRINITY_DN655_c0_g1_i1	.	TRINITY_DN655_c0_g1_i1.p2	.
TRINITY_DN651_c0_g1_i1	.	TRINITY_DN651_c0_g1_i1.p1	.
TRINITY_DN651_c0_g1_i1	.	TRINITY_DN651_c0_g1_i1.p2	.
TRINITY_DN651_c0_g1_i1	.	TRINITY_DN651_c0_g1_i1.p3	.
TRINITY_DN651_c0_g1_i1	.	TRINITY_DN651_c0_g1_i1.p4	.
TRINITY_DN651_c0_g1_i1	.	TRINITY_DN651_c0_g1_i1.p5	.
TRINITY_DN651_c0_g1_i1	.	TRINITY_DN651_c0_g1_i1.p6	.
TRINITY_DN698_c0_g1_i1	.	TRINITY_DN698_c0_g1_i1.p1	.
TRINITY_DN681_c0_g1_i1	.	TRINITY_DN681_c0_g1_i1.p1	.
TRINITY_DN681_c0_g1_i1	.	TRINITY_DN681_c0_g1_i1.p2	.
TRINITY_DN681_c0_g1_i1	.	TRINITY_DN681_c0_g1_i1.p3	.
TRINITY_DN680_c0_g1_i1	.	TRINITY_DN680_c0_g1_i1.p1	.
TRINITY_DN680_c0_g1_i1	.	TRINITY_DN680_c0_g1_i1.p2	.
TRINITY_DN680_c0_g1_i1	.	TRINITY_DN680_c0_g1_i1.p3	.
TRINITY_DN694_c0_g1_i1	.	.	.
TRINITY_DN678_c0_g1_i1	.	.	.
TRINITY_DN764_c0_g1_i1	.	TRINITY_DN764_c0_g1_i1.p1	.
TRINITY_DN764_c0_g1_i1	.	TRINITY_DN764_c0_g1_i1.p2	.
TRINITY_DN764_c0_g1_i1	.	TRINITY_DN764_c0_g1_i1.p3	.
TRINITY_DN718_c0_g1_i2	.	TRINITY_DN718_c0_g1_i2.p1	.
TRINITY_DN718_c0_g1_i2	.	TRINITY_DN718_c0_g1_i2.p2	.
TRINITY_DN745_c0_g1_i1	.	TRINITY_DN745_c0_g1_i1.p1	.
TRINITY_DN745_c0_g1_i1	.	TRINITY_DN745_c0_g1_i1.p2	.
TRINITY_DN745_c0_g1_i1	.	TRINITY_DN745_c0_g1_i1.p3	.
TRINITY_DN745_c0_g1_i1	.	TRINITY_DN745_c0_g1_i1.p4	.
TRINITY_DN745_c0_g1_i1	.	TRINITY_DN745_c0_g1_i1.p5	.
TRINITY_DN745_c0_g2_i1	.	TRINITY_DN745_c0_g2_i1.p1	.
TRINITY_DN745_c0_g2_i1	.	TRINITY_DN745_c0_g2_i1.p2	.
TRINITY_DN745_c0_g2_i1	.	TRINITY_DN745_c0_g2_i1.p3	.
TRINITY_DN703_c0_g1_i1	.	TRINITY_DN703_c0_g1_i1.p1	.
TRINITY_DN703_c0_g1_i1	.	TRINITY_DN703_c0_g1_i1.p2	.
TRINITY_DN704_c0_g1_i1	MLRH_CAEEL^MLRH_CAEEL^Q:539-57,H:10-168^45.399%ID^E:2.97e-41^RecName: Full=Myosin regulatory light chain {ECO:0000303|PubMed:10427096};^Eukaryota; Metazoa; Ecdysozoa; Nematoda; Chromadorea; Rhabditida; Rhabditina; Rhabditomorpha; Rhabditoidea; Rhabditidae; Peloderinae; Caenorhabditis	TRINITY_DN704_c0_g1_i1.p1	MLRH_CAEEL^MLRH_CAEEL^Q:3-165,H:10-170^44.848%ID^E:6.74e-43^RecName: Full=Myosin regulatory light chain {ECO:0000303|PubMed:10427096};^Eukaryota; Metazoa; Ecdysozoa; Nematoda; Chromadorea; Rhabditida; Rhabditina; Rhabditomorpha; Rhabditoidea; Rhabditidae; Peloderinae; Caenorhabditis
TRINITY_DN704_c0_g1_i1	MLRH_CAEEL^MLRH_CAEEL^Q:539-57,H:10-168^45.399%ID^E:2.97e-41^RecName: Full=Myosin regulatory light chain {ECO:0000303|PubMed:10427096};^Eukaryota; Metazoa; Ecdysozoa; Nematoda; Chromadorea; Rhabditida; Rhabditina; Rhabditomorpha; Rhabditoidea; Rhabditidae; Peloderinae; Caenorhabditis	TRINITY_DN704_c0_g1_i1.p2	.
TRINITY_DN712_c0_g1_i1	.	.	.
TRINITY_DN758_c0_g1_i1	.	TRINITY_DN758_c0_g1_i1.p1	.
TRINITY_DN758_c0_g1_i1	.	TRINITY_DN758_c0_g1_i1.p2	.
TRINITY_DN758_c0_g1_i1	.	TRINITY_DN758_c0_g1_i1.p3	.
TRINITY_DN720_c0_g1_i2	.	TRINITY_DN720_c0_g1_i2.p1	.
TRINITY_DN720_c0_g1_i2	.	TRINITY_DN720_c0_g1_i2.p2	.
TRINITY_DN720_c0_g1_i2	.	TRINITY_DN720_c0_g1_i2.p3	.
TRINITY_DN769_c0_g1_i1	.	TRINITY_DN769_c0_g1_i1.p1	.
TRINITY_DN732_c0_g1_i1	.	TRINITY_DN732_c0_g1_i1.p1	.
TRINITY_DN732_c0_g1_i1	.	TRINITY_DN732_c0_g1_i1.p2	.
TRINITY_DN739_c0_g1_i1	.	TRINITY_DN739_c0_g1_i1.p1	.
TRINITY_DN739_c0_g1_i1	.	TRINITY_DN739_c0_g1_i1.p2	.
TRINITY_DN741_c0_g1_i1	.	TRINITY_DN741_c0_g1_i1.p1	.
TRINITY_DN741_c0_g1_i1	.	TRINITY_DN741_c0_g1_i1.p2	.
TRINITY_DN741_c0_g1_i2	.	TRINITY_DN741_c0_g1_i2.p1	.
TRINITY_DN741_c0_g1_i2	.	TRINITY_DN741_c0_g1_i2.p2	.
TRINITY_DN741_c0_g1_i2	.	TRINITY_DN741_c0_g1_i2.p3	.
TRINITY_DN766_c0_g1_i1	.	TRINITY_DN766_c0_g1_i1.p1	.
TRINITY_DN766_c0_g1_i1	.	TRINITY_DN766_c0_g1_i1.p2	.
TRINITY_DN766_c1_g1_i1	.	TRINITY_DN766_c1_g1_i1.p1	.
TRINITY_DN774_c0_g1_i1	EIF3D_DANRE^EIF3D_DANRE^Q:1671-169,H:74-526^40.971%ID^E:6.88e-123^RecName: Full=Eukaryotic translation initiation factor 3 subunit D {ECO:0000255|HAMAP-Rule:MF_03003};^Eukaryota; Metazoa; Chordata; Craniata; Vertebrata; Euteleostomi; Actinopterygii; Neopterygii; Teleostei; Ostariophysi; Cypriniformes; Cyprinidae; Danio	TRINITY_DN774_c0_g1_i1.p1	EIF3D_DANRE^EIF3D_DANRE^Q:146-646,H:74-526^40.971%ID^E:3.51e-125^RecName: Full=Eukaryotic translation initiation factor 3 subunit D {ECO:0000255|HAMAP-Rule:MF_03003};^Eukaryota; Metazoa; Chordata; Craniata; Vertebrata; Euteleostomi; Actinopterygii; Neopterygii; Teleostei; Ostariophysi; Cypriniformes; Cyprinidae; Danio
TRINITY_DN774_c0_g1_i1	EIF3D_DANRE^EIF3D_DANRE^Q:1671-169,H:74-526^40.971%ID^E:6.88e-123^RecName: Full=Eukaryotic translation initiation factor 3 subunit D {ECO:0000255|HAMAP-Rule:MF_03003};^Eukaryota; Metazoa; Chordata; Craniata; Vertebrata; Euteleostomi; Actinopterygii; Neopterygii; Teleostei; Ostariophysi; Cypriniformes; Cyprinidae; Danio	TRINITY_DN774_c0_g1_i1.p2	.
TRINITY_DN774_c0_g1_i1	EIF3D_DANRE^EIF3D_DANRE^Q:1671-169,H:74-526^40.971%ID^E:6.88e-123^RecName: Full=Eukaryotic translation initiation factor 3 subunit D {ECO:0000255|HAMAP-Rule:MF_03003};^Eukaryota; Metazoa; Chordata; Craniata; Vertebrata; Euteleostomi; Actinopterygii; Neopterygii; Teleostei; Ostariophysi; Cypriniformes; Cyprinidae; Danio	TRINITY_DN774_c0_g1_i1.p3	.
TRINITY_DN774_c0_g1_i1	EIF3D_DANRE^EIF3D_DANRE^Q:1671-169,H:74-526^40.971%ID^E:6.88e-123^RecName: Full=Eukaryotic translation initiation factor 3 subunit D {ECO:0000255|HAMAP-Rule:MF_03003};^Eukaryota; Metazoa; Chordata; Craniata; Vertebrata; Euteleostomi; Actinopterygii; Neopterygii; Teleostei; Ostariophysi; Cypriniformes; Cyprinidae; Danio	TRINITY_DN774_c0_g1_i1.p4	.
TRINITY_DN774_c0_g1_i1	EIF3D_DANRE^EIF3D_DANRE^Q:1671-169,H:74-526^40.971%ID^E:6.88e-123^RecName: Full=Eukaryotic translation initiation factor 3 subunit D {ECO:0000255|HAMAP-Rule:MF_03003};^Eukaryota; Metazoa; Chordata; Craniata; Vertebrata; Euteleostomi; Actinopterygii; Neopterygii; Teleostei; Ostariophysi; Cypriniformes; Cyprinidae; Danio	TRINITY_DN774_c0_g1_i1.p5	.
TRINITY_DN774_c0_g1_i1	EIF3D_DANRE^EIF3D_DANRE^Q:1671-169,H:74-526^40.971%ID^E:6.88e-123^RecName: Full=Eukaryotic translation initiation factor 3 subunit D {ECO:0000255|HAMAP-Rule:MF_03003};^Eukaryota; Metazoa; Chordata; Craniata; Vertebrata; Euteleostomi; Actinopterygii; Neopterygii; Teleostei; Ostariophysi; Cypriniformes; Cyprinidae; Danio	TRINITY_DN774_c0_g1_i1.p6	.
TRINITY_DN774_c0_g1_i1	EIF3D_DANRE^EIF3D_DANRE^Q:1671-169,H:74-526^40.971%ID^E:6.88e-123^RecName: Full=Eukaryotic translation initiation factor 3 subunit D {ECO:0000255|HAMAP-Rule:MF_03003};^Eukaryota; Metazoa; Chordata; Craniata; Vertebrata; Euteleostomi; Actinopterygii; Neopterygii; Teleostei; Ostariophysi; Cypriniformes; Cyprinidae; Danio	TRINITY_DN774_c0_g1_i1.p7	.
TRINITY_DN774_c0_g1_i1	EIF3D_DANRE^EIF3D_DANRE^Q:1671-169,H:74-526^40.971%ID^E:6.88e-123^RecName: Full=Eukaryotic translation initiation factor 3 subunit D {ECO:0000255|HAMAP-Rule:MF_03003};^Eukaryota; Metazoa; Chordata; Craniata; Vertebrata; Euteleostomi; Actinopterygii; Neopterygii; Teleostei; Ostariophysi; Cypriniformes; Cyprinidae; Danio	TRINITY_DN774_c0_g1_i1.p8	.
TRINITY_DN774_c0_g1_i1	EIF3D_DANRE^EIF3D_DANRE^Q:1671-169,H:74-526^40.971%ID^E:6.88e-123^RecName: Full=Eukaryotic translation initiation factor 3 subunit D {ECO:0000255|HAMAP-Rule:MF_03003};^Eukaryota; Metazoa; Chordata; Craniata; Vertebrata; Euteleostomi; Actinopterygii; Neopterygii; Teleostei; Ostariophysi; Cypriniformes; Cyprinidae; Danio	TRINITY_DN774_c0_g1_i1.p9	.
TRINITY_DN748_c0_g1_i1	.	TRINITY_DN748_c0_g1_i1.p1	.
TRINITY_DN748_c0_g1_i1	.	TRINITY_DN748_c0_g1_i1.p2	.
TRINITY_DN752_c0_g1_i1	.	TRINITY_DN752_c0_g1_i1.p1	.
TRINITY_DN752_c0_g1_i1	.	TRINITY_DN752_c0_g1_i1.p2	.
TRINITY_DN752_c0_g1_i1	.	TRINITY_DN752_c0_g1_i1.p3	.
TRINITY_DN783_c0_g1_i1	.	TRINITY_DN783_c0_g1_i1.p1	.
TRINITY_DN783_c0_g1_i1	.	TRINITY_DN783_c0_g1_i1.p2	.
TRINITY_DN761_c0_g1_i2	.	TRINITY_DN761_c0_g1_i2.p1	.
TRINITY_DN761_c0_g1_i2	.	TRINITY_DN761_c0_g1_i2.p2	.
TRINITY_DN761_c0_g1_i2	.	TRINITY_DN761_c0_g1_i2.p3	.
TRINITY_DN761_c0_g1_i2	.	TRINITY_DN761_c0_g1_i2.p4	.
TRINITY_DN777_c0_g1_i1	.	TRINITY_DN777_c0_g1_i1.p1	.
TRINITY_DN767_c0_g1_i1	.	TRINITY_DN767_c0_g1_i1.p1	.
TRINITY_DN767_c0_g1_i1	.	TRINITY_DN767_c0_g1_i1.p2	.
TRINITY_DN767_c0_g1_i1	.	TRINITY_DN767_c0_g1_i1.p3	.
TRINITY_DN767_c0_g1_i1	.	TRINITY_DN767_c0_g1_i1.p4	.
TRINITY_DN767_c0_g1_i1	.	TRINITY_DN767_c0_g1_i1.p5	.
TRINITY_DN767_c0_g1_i1	.	TRINITY_DN767_c0_g1_i1.p6	.
TRINITY_DN767_c0_g1_i2	.	TRINITY_DN767_c0_g1_i2.p1	.
TRINITY_DN767_c0_g1_i2	.	TRINITY_DN767_c0_g1_i2.p2	.
TRINITY_DN767_c0_g1_i2	.	TRINITY_DN767_c0_g1_i2.p3	.
TRINITY_DN767_c0_g1_i2	.	TRINITY_DN767_c0_g1_i2.p4	.
TRINITY_DN767_c0_g1_i2	.	TRINITY_DN767_c0_g1_i2.p5	.
TRINITY_DN767_c0_g1_i2	.	TRINITY_DN767_c0_g1_i2.p6	.
TRINITY_DN797_c0_g1_i1	.	TRINITY_DN797_c0_g1_i1.p1	.
TRINITY_DN797_c0_g1_i1	.	TRINITY_DN797_c0_g1_i1.p2	.
TRINITY_DN797_c0_g1_i1	.	TRINITY_DN797_c0_g1_i1.p3	.
TRINITY_DN797_c0_g1_i1	.	TRINITY_DN797_c0_g1_i1.p4	.
TRINITY_DN775_c0_g1_i1	.	TRINITY_DN775_c0_g1_i1.p1	.
TRINITY_DN775_c0_g1_i1	.	TRINITY_DN775_c0_g1_i1.p2	.
TRINITY_DN775_c0_g1_i1	.	TRINITY_DN775_c0_g1_i1.p3	.
TRINITY_DN775_c0_g1_i1	.	TRINITY_DN775_c0_g1_i1.p4	.
TRINITY_DN775_c0_g2_i1	.	TRINITY_DN775_c0_g2_i1.p1	.
TRINITY_DN776_c0_g1_i1	ZCHC3_HUMAN^ZCHC3_HUMAN^Q:275-153,H:328-366^43.902%ID^E:3.63e-05^RecName: Full=Zinc finger CCHC domain-containing protein 3;^Eukaryota; Metazoa; Chordata; Craniata; Vertebrata; Euteleostomi; Mammalia; Eutheria; Euarchontoglires; Primates; Haplorrhini; Catarrhini; Hominidae; Homo	TRINITY_DN776_c0_g1_i1.p1	ZCHC3_HUMAN^ZCHC3_HUMAN^Q:4-44,H:328-366^43.902%ID^E:1.09e-05^RecName: Full=Zinc finger CCHC domain-containing protein 3;^Eukaryota; Metazoa; Chordata; Craniata; Vertebrata; Euteleostomi; Mammalia; Eutheria; Euarchontoglires; Primates; Haplorrhini; Catarrhini; Hominidae; Homo
TRINITY_DN776_c0_g1_i1	ZCHC3_HUMAN^ZCHC3_HUMAN^Q:275-153,H:328-366^43.902%ID^E:3.63e-05^RecName: Full=Zinc finger CCHC domain-containing protein 3;^Eukaryota; Metazoa; Chordata; Craniata; Vertebrata; Euteleostomi; Mammalia; Eutheria; Euarchontoglires; Primates; Haplorrhini; Catarrhini; Hominidae; Homo	TRINITY_DN776_c0_g1_i1.p2	.
TRINITY_DN776_c0_g1_i1	ZCHC3_HUMAN^ZCHC3_HUMAN^Q:275-153,H:328-366^43.902%ID^E:3.63e-05^RecName: Full=Zinc finger CCHC domain-containing protein 3;^Eukaryota; Metazoa; Chordata; Craniata; Vertebrata; Euteleostomi; Mammalia; Eutheria; Euarchontoglires; Primates; Haplorrhini; Catarrhini; Hominidae; Homo	TRINITY_DN776_c0_g1_i1.p3	.
TRINITY_DN787_c0_g1_i1	.	TRINITY_DN787_c0_g1_i1.p1	.
TRINITY_DN787_c0_g1_i1	.	TRINITY_DN787_c0_g1_i1.p2	.
TRINITY_DN844_c0_g1_i1	.	TRINITY_DN844_c0_g1_i1.p1	.
TRINITY_DN844_c0_g1_i1	.	TRINITY_DN844_c0_g1_i1.p2	.
TRINITY_DN844_c0_g1_i1	.	TRINITY_DN844_c0_g1_i1.p3	.
TRINITY_DN844_c0_g1_i1	.	TRINITY_DN844_c0_g1_i1.p4	.
TRINITY_DN844_c0_g1_i1	.	TRINITY_DN844_c0_g1_i1.p5	.
TRINITY_DN844_c0_g1_i1	.	TRINITY_DN844_c0_g1_i1.p6	.
TRINITY_DN844_c0_g1_i2	.	TRINITY_DN844_c0_g1_i2.p1	.
TRINITY_DN844_c0_g1_i2	.	TRINITY_DN844_c0_g1_i2.p2	.
TRINITY_DN844_c0_g1_i2	.	TRINITY_DN844_c0_g1_i2.p3	.
TRINITY_DN846_c1_g1_i1	.	TRINITY_DN846_c1_g1_i1.p1	.
TRINITY_DN846_c1_g1_i1	.	TRINITY_DN846_c1_g1_i1.p2	.
TRINITY_DN846_c1_g1_i1	.	TRINITY_DN846_c1_g1_i1.p3	.
TRINITY_DN848_c0_g1_i1	.	.	.
TRINITY_DN821_c0_g1_i1	.	TRINITY_DN821_c0_g1_i1.p1	.
TRINITY_DN821_c0_g1_i1	.	TRINITY_DN821_c0_g1_i1.p2	.
TRINITY_DN821_c0_g1_i1	.	TRINITY_DN821_c0_g1_i1.p3	.
TRINITY_DN810_c0_g1_i1	.	TRINITY_DN810_c0_g1_i1.p1	.
TRINITY_DN810_c0_g1_i1	.	TRINITY_DN810_c0_g1_i1.p2	.
TRINITY_DN810_c0_g2_i1	.	TRINITY_DN810_c0_g2_i1.p1	.
TRINITY_DN810_c0_g2_i1	.	TRINITY_DN810_c0_g2_i1.p2	.
TRINITY_DN827_c0_g1_i1	.	TRINITY_DN827_c0_g1_i1.p1	.
TRINITY_DN827_c0_g1_i2	.	.	.
TRINITY_DN800_c0_g1_i1	.	TRINITY_DN800_c0_g1_i1.p1	.
TRINITY_DN800_c0_g1_i1	.	TRINITY_DN800_c0_g1_i1.p2	.
TRINITY_DN800_c0_g1_i1	.	TRINITY_DN800_c0_g1_i1.p3	.
TRINITY_DN800_c0_g1_i1	.	TRINITY_DN800_c0_g1_i1.p4	.
TRINITY_DN802_c0_g1_i1	.	TRINITY_DN802_c0_g1_i1.p1	.
TRINITY_DN802_c0_g1_i1	.	TRINITY_DN802_c0_g1_i1.p2	.
TRINITY_DN818_c0_g1_i2	.	TRINITY_DN818_c0_g1_i2.p1	.
TRINITY_DN849_c0_g1_i1	.	TRINITY_DN849_c0_g1_i1.p1	.
TRINITY_DN849_c0_g1_i1	.	TRINITY_DN849_c0_g1_i1.p2	.
TRINITY_DN849_c0_g1_i1	.	TRINITY_DN849_c0_g1_i1.p3	.
TRINITY_DN849_c0_g1_i1	.	TRINITY_DN849_c0_g1_i1.p4	.
TRINITY_DN849_c0_g1_i1	.	TRINITY_DN849_c0_g1_i1.p5	.
TRINITY_DN849_c0_g1_i1	.	TRINITY_DN849_c0_g1_i1.p6	.
TRINITY_DN849_c0_g1_i1	.	TRINITY_DN849_c0_g1_i1.p7	.
TRINITY_DN805_c0_g1_i1	.	TRINITY_DN805_c0_g1_i1.p1	.
TRINITY_DN805_c0_g1_i1	.	TRINITY_DN805_c0_g1_i1.p2	.
TRINITY_DN813_c0_g1_i1	.	TRINITY_DN813_c0_g1_i1.p1	.
TRINITY_DN813_c0_g1_i1	.	TRINITY_DN813_c0_g1_i1.p2	.
TRINITY_DN816_c0_g1_i1	.	TRINITY_DN816_c0_g1_i1.p1	.
TRINITY_DN816_c0_g1_i1	.	TRINITY_DN816_c0_g1_i1.p2	.
TRINITY_DN816_c0_g1_i1	.	TRINITY_DN816_c0_g1_i1.p3	.
TRINITY_DN816_c0_g1_i1	.	TRINITY_DN816_c0_g1_i1.p4	.
TRINITY_DN816_c0_g1_i2	.	TRINITY_DN816_c0_g1_i2.p1	.
TRINITY_DN816_c0_g1_i2	.	TRINITY_DN816_c0_g1_i2.p2	.
TRINITY_DN816_c0_g1_i2	.	TRINITY_DN816_c0_g1_i2.p3	.
TRINITY_DN816_c0_g1_i2	.	TRINITY_DN816_c0_g1_i2.p4	.
TRINITY_DN816_c0_g1_i2	.	TRINITY_DN816_c0_g1_i2.p5	.
TRINITY_DN853_c0_g1_i1	.	TRINITY_DN853_c0_g1_i1.p1	.
TRINITY_DN817_c0_g1_i1	.	TRINITY_DN817_c0_g1_i1.p1	.
TRINITY_DN855_c0_g1_i1	.	TRINITY_DN855_c0_g1_i1.p1	.
TRINITY_DN834_c0_g1_i1	.	TRINITY_DN834_c0_g1_i1.p1	.
TRINITY_DN834_c0_g1_i1	.	TRINITY_DN834_c0_g1_i1.p2	.
TRINITY_DN863_c0_g1_i1	.	TRINITY_DN863_c0_g1_i1.p1	.	yes
TRINITY_DN863_c0_g1_i1	.	TRINITY_DN863_c0_g1_i1.p2	YSM6_CAEEL^YSM6_CAEEL^Q:3-45,H:126-168^37.209%ID^E:0.001^RecName: Full=Putative uncharacterized transposon-derived protein F52C9.6;^Eukaryota; Metazoa; Ecdysozoa; Nematoda; Chromadorea; Rhabditida; Rhabditina; Rhabditomorpha; Rhabditoidea; Rhabditidae; Peloderinae; Caenorhabditis	yes
TRINITY_DN863_c0_g1_i1	.	TRINITY_DN863_c0_g1_i1.p3	.	yes
TRINITY_DN863_c0_g1_i1	.	TRINITY_DN863_c0_g1_i1.p4	.	yes
TRINITY_DN837_c0_g1_i2	.	TRINITY_DN837_c0_g1_i2.p1	.
TRINITY_DN837_c0_g1_i2	.	TRINITY_DN837_c0_g1_i2.p2	.
TRINITY_DN837_c0_g1_i2	.	TRINITY_DN837_c0_g1_i2.p3	.
TRINITY_DN850_c0_g1_i1	.	.	.
TRINITY_DN851_c0_g1_i1	.	.	.
TRINITY_DN891_c0_g1_i1	.	TRINITY_DN891_c0_g1_i1.p1	.
TRINITY_DN891_c0_g1_i1	.	TRINITY_DN891_c0_g1_i1.p2	.
TRINITY_DN891_c0_g1_i1	.	TRINITY_DN891_c0_g1_i1.p3	.
TRINITY_DN891_c0_g1_i1	.	TRINITY_DN891_c0_g1_i1.p4	.
TRINITY_DN891_c0_g1_i1	.	TRINITY_DN891_c0_g1_i1.p5	.
TRINITY_DN891_c0_g1_i1	.	TRINITY_DN891_c0_g1_i1.p6	.
TRINITY_DN891_c0_g1_i2	.	TRINITY_DN891_c0_g1_i2.p1	.
TRINITY_DN891_c0_g1_i2	.	TRINITY_DN891_c0_g1_i2.p2	.
TRINITY_DN891_c0_g1_i2	.	TRINITY_DN891_c0_g1_i2.p3	.
TRINITY_DN891_c0_g1_i2	.	TRINITY_DN891_c0_g1_i2.p4	.
TRINITY_DN891_c0_g1_i2	.	TRINITY_DN891_c0_g1_i2.p5	.
TRINITY_DN852_c0_g1_i1	.	TRINITY_DN852_c0_g1_i1.p1	.
TRINITY_DN852_c0_g1_i1	.	TRINITY_DN852_c0_g1_i1.p2	.
TRINITY_DN852_c0_g1_i1	.	TRINITY_DN852_c0_g1_i1.p3	.
TRINITY_DN852_c0_g1_i2	.	TRINITY_DN852_c0_g1_i2.p1	.
TRINITY_DN852_c0_g1_i2	.	TRINITY_DN852_c0_g1_i2.p2	.
TRINITY_DN892_c0_g1_i1	.	TRINITY_DN892_c0_g1_i1.p1	.
TRINITY_DN861_c0_g1_i1	.	TRINITY_DN861_c0_g1_i1.p1	.
TRINITY_DN864_c0_g1_i1	.	TRINITY_DN864_c0_g1_i1.p1	.
TRINITY_DN894_c0_g1_i1	.	TRINITY_DN894_c0_g1_i1.p1	.
TRINITY_DN894_c0_g1_i1	.	TRINITY_DN894_c0_g1_i1.p2	.
TRINITY_DN894_c0_g1_i1	.	TRINITY_DN894_c0_g1_i1.p3	.
TRINITY_DN893_c0_g2_i1	.	TRINITY_DN893_c0_g2_i1.p1	.
TRINITY_DN893_c0_g2_i1	.	TRINITY_DN893_c0_g2_i1.p2	.
TRINITY_DN893_c0_g2_i1	.	TRINITY_DN893_c0_g2_i1.p3	.
TRINITY_DN893_c0_g2_i1	.	TRINITY_DN893_c0_g2_i1.p4	.
TRINITY_DN869_c0_g1_i1	.	TRINITY_DN869_c0_g1_i1.p1	.
TRINITY_DN869_c0_g1_i1	.	TRINITY_DN869_c0_g1_i1.p2	.
TRINITY_DN869_c0_g1_i1	.	TRINITY_DN869_c0_g1_i1.p3	.
TRINITY_DN906_c0_g1_i1	.	TRINITY_DN906_c0_g1_i1.p1	.
TRINITY_DN917_c0_g1_i1	.	TRINITY_DN917_c0_g1_i1.p1	.
TRINITY_DN917_c0_g1_i1	.	TRINITY_DN917_c0_g1_i1.p2	.
TRINITY_DN917_c0_g1_i1	.	TRINITY_DN917_c0_g1_i1.p3	.
TRINITY_DN922_c0_g1_i1	.	TRINITY_DN922_c0_g1_i1.p1	.
TRINITY_DN922_c0_g1_i1	.	TRINITY_DN922_c0_g1_i1.p2	.
TRINITY_DN922_c0_g1_i1	.	TRINITY_DN922_c0_g1_i1.p3	.
TRINITY_DN901_c0_g1_i1	.	TRINITY_DN901_c0_g1_i1.p1	.
TRINITY_DN901_c0_g1_i1	.	TRINITY_DN901_c0_g1_i1.p2	.
TRINITY_DN901_c0_g1_i1	.	TRINITY_DN901_c0_g1_i1.p3	.
TRINITY_DN901_c0_g1_i1	.	TRINITY_DN901_c0_g1_i1.p4	.
TRINITY_DN901_c0_g1_i1	.	TRINITY_DN901_c0_g1_i1.p5	.
TRINITY_DN901_c0_g1_i2	.	TRINITY_DN901_c0_g1_i2.p1	.
TRINITY_DN901_c0_g1_i2	.	TRINITY_DN901_c0_g1_i2.p2	.
TRINITY_DN901_c0_g1_i2	.	TRINITY_DN901_c0_g1_i2.p3	.
TRINITY_DN901_c0_g1_i2	.	TRINITY_DN901_c0_g1_i2.p4	.
TRINITY_DN901_c0_g1_i2	.	TRINITY_DN901_c0_g1_i2.p5	.
TRINITY_DN923_c0_g1_i1	.	TRINITY_DN923_c0_g1_i1.p1	.
TRINITY_DN923_c0_g1_i1	.	TRINITY_DN923_c0_g1_i1.p2	.
TRINITY_DN973_c0_g1_i1	.	TRINITY_DN973_c0_g1_i1.p1	.
TRINITY_DN914_c0_g1_i1	.	TRINITY_DN914_c0_g1_i1.p1	.
TRINITY_DN914_c0_g1_i1	.	TRINITY_DN914_c0_g1_i1.p2	.
TRINITY_DN914_c0_g1_i1	.	TRINITY_DN914_c0_g1_i1.p3	.
TRINITY_DN914_c0_g1_i2	.	TRINITY_DN914_c0_g1_i2.p1	.
TRINITY_DN914_c0_g1_i2	.	TRINITY_DN914_c0_g1_i2.p2	.
TRINITY_DN914_c0_g1_i2	.	TRINITY_DN914_c0_g1_i2.p3	.
TRINITY_DN929_c0_g1_i1	.	TRINITY_DN929_c0_g1_i1.p1	.
TRINITY_DN929_c0_g1_i1	.	TRINITY_DN929_c0_g1_i1.p2	.
TRINITY_DN929_c0_g2_i1	.	TRINITY_DN929_c0_g2_i1.p1	.
TRINITY_DN929_c0_g2_i1	.	TRINITY_DN929_c0_g2_i1.p2	.
TRINITY_DN925_c0_g1_i1	.	.	.
TRINITY_DN963_c0_g1_i1	.	TRINITY_DN963_c0_g1_i1.p1	.
TRINITY_DN963_c0_g1_i1	.	TRINITY_DN963_c0_g1_i1.p2	.
TRINITY_DN963_c0_g1_i1	.	TRINITY_DN963_c0_g1_i1.p3	.
TRINITY_DN963_c1_g1_i1	.	TRINITY_DN963_c1_g1_i1.p1	.
TRINITY_DN963_c1_g1_i1	.	TRINITY_DN963_c1_g1_i1.p2	.
TRINITY_DN963_c1_g1_i1	.	TRINITY_DN963_c1_g1_i1.p3	.
TRINITY_DN963_c1_g1_i1	.	TRINITY_DN963_c1_g1_i1.p4	.
TRINITY_DN963_c1_g1_i1	.	TRINITY_DN963_c1_g1_i1.p5	.
TRINITY_DN954_c0_g1_i1	.	TRINITY_DN954_c0_g1_i1.p1	.
TRINITY_DN954_c0_g1_i1	.	TRINITY_DN954_c0_g1_i1.p2	.
TRINITY_DN954_c0_g1_i1	.	TRINITY_DN954_c0_g1_i1.p3	.
TRINITY_DN954_c0_g1_i2	.	TRINITY_DN954_c0_g1_i2.p1	.
TRINITY_DN954_c0_g1_i2	.	TRINITY_DN954_c0_g1_i2.p2	.
TRINITY_DN975_c0_g1_i1	.	TRINITY_DN975_c0_g1_i1.p1	.
TRINITY_DN975_c0_g1_i1	.	TRINITY_DN975_c0_g1_i1.p2	.
TRINITY_DN975_c0_g2_i1	.	TRINITY_DN975_c0_g2_i1.p1	.
TRINITY_DN975_c0_g2_i1	.	TRINITY_DN975_c0_g2_i1.p2	.
TRINITY_DN975_c0_g2_i1	.	TRINITY_DN975_c0_g2_i1.p3	.
TRINITY_DN931_c0_g1_i1	.	TRINITY_DN931_c0_g1_i1.p1	.
TRINITY_DN931_c0_g1_i1	.	TRINITY_DN931_c0_g1_i1.p2	.
TRINITY_DN931_c0_g1_i1	.	TRINITY_DN931_c0_g1_i1.p3	.
TRINITY_DN931_c0_g1_i2	.	TRINITY_DN931_c0_g1_i2.p1	.
TRINITY_DN931_c0_g1_i2	.	TRINITY_DN931_c0_g1_i2.p2	.
TRINITY_DN931_c0_g1_i2	.	TRINITY_DN931_c0_g1_i2.p3	.
TRINITY_DN933_c0_g1_i1	.	.	.
TRINITY_DN934_c0_g1_i1	.	TRINITY_DN934_c0_g1_i1.p1	.
TRINITY_DN936_c0_g1_i1	.	TRINITY_DN936_c0_g1_i1.p1	.
TRINITY_DN936_c0_g1_i1	.	TRINITY_DN936_c0_g1_i1.p2	.
TRINITY_DN936_c0_g1_i1	.	TRINITY_DN936_c0_g1_i1.p3	.
TRINITY_DN946_c1_g1_i1	.	TRINITY_DN946_c1_g1_i1.p1	.
TRINITY_DN946_c1_g1_i1	.	TRINITY_DN946_c1_g1_i1.p2	.
TRINITY_DN964_c0_g1_i1	.	TRINITY_DN964_c0_g1_i1.p1	.
TRINITY_DN964_c0_g1_i1	.	TRINITY_DN964_c0_g1_i1.p2	.
TRINITY_DN964_c0_g1_i1	.	TRINITY_DN964_c0_g1_i1.p3	.
TRINITY_DN964_c0_g1_i1	.	TRINITY_DN964_c0_g1_i1.p4	.
TRINITY_DN976_c0_g1_i1	.	TRINITY_DN976_c0_g1_i1.p1	.
TRINITY_DN976_c0_g1_i1	.	TRINITY_DN976_c0_g1_i1.p2	.
TRINITY_DN976_c0_g1_i1	.	TRINITY_DN976_c0_g1_i1.p3	.
TRINITY_DN976_c1_g1_i1	.	TRINITY_DN976_c1_g1_i1.p1	.
TRINITY_DN956_c0_g1_i1	.	TRINITY_DN956_c0_g1_i1.p1	.
TRINITY_DN956_c0_g1_i1	.	TRINITY_DN956_c0_g1_i1.p2	.
TRINITY_DN956_c0_g1_i1	.	TRINITY_DN956_c0_g1_i1.p3	.
TRINITY_DN971_c0_g1_i1	.	TRINITY_DN971_c0_g1_i1.p1	.
TRINITY_DN971_c0_g1_i2	.	TRINITY_DN971_c0_g1_i2.p1	.
TRINITY_DN962_c0_g1_i1	.	TRINITY_DN962_c0_g1_i1.p1	.
TRINITY_DN962_c0_g1_i1	.	TRINITY_DN962_c0_g1_i1.p2	.
TRINITY_DN981_c0_g1_i1	.	TRINITY_DN981_c0_g1_i1.p1	.
TRINITY_DN981_c0_g1_i1	.	TRINITY_DN981_c0_g1_i1.p2	.
TRINITY_DN981_c0_g1_i1	.	TRINITY_DN981_c0_g1_i1.p3	.
TRINITY_DN992_c0_g1_i1	.	TRINITY_DN992_c0_g1_i1.p1	.
TRINITY_DN992_c0_g1_i1	.	TRINITY_DN992_c0_g1_i1.p2	.
TRINITY_DN992_c0_g1_i1	.	TRINITY_DN992_c0_g1_i1.p3	.
TRINITY_DN992_c0_g1_i1	.	TRINITY_DN992_c0_g1_i1.p4	.
TRINITY_DN987_c0_g1_i1	.	TRINITY_DN987_c0_g1_i1.p1	.
TRINITY_DN987_c0_g1_i1	.	TRINITY_DN987_c0_g1_i1.p2	.
TRINITY_DN972_c0_g1_i1	.	TRINITY_DN972_c0_g1_i1.p1	.
TRINITY_DN972_c0_g1_i1	.	TRINITY_DN972_c0_g1_i1.p2	.
TRINITY_DN993_c0_g1_i1	.	TRINITY_DN993_c0_g1_i1.p1	.
TRINITY_DN1019_c0_g1_i1	.	TRINITY_DN1019_c0_g1_i1.p1	.
TRINITY_DN1019_c0_g1_i1	.	TRINITY_DN1019_c0_g1_i1.p2	.
TRINITY_DN1019_c0_g1_i1	.	TRINITY_DN1019_c0_g1_i1.p3	.
TRINITY_DN1007_c0_g1_i1	.	TRINITY_DN1007_c0_g1_i1.p1	.
TRINITY_DN1007_c0_g1_i1	.	TRINITY_DN1007_c0_g1_i1.p2	.
TRINITY_DN1007_c0_g1_i1	.	TRINITY_DN1007_c0_g1_i1.p3	.
TRINITY_DN1024_c0_g1_i1	.	TRINITY_DN1024_c0_g1_i1.p1	.
TRINITY_DN1024_c0_g1_i1	.	TRINITY_DN1024_c0_g1_i1.p2	.
TRINITY_DN1015_c0_g1_i1	.	TRINITY_DN1015_c0_g1_i1.p1	.
TRINITY_DN1015_c0_g1_i1	.	TRINITY_DN1015_c0_g1_i1.p2	.
TRINITY_DN1015_c0_g1_i1	.	TRINITY_DN1015_c0_g1_i1.p3	.
TRINITY_DN1009_c0_g1_i1	YI31B_YEAST^YI31B_YEAST^Q:179-331,H:673-722^41.176%ID^E:6.06e-07^RecName: Full=Transposon Ty3-I Gag-Pol polyprotein;^Eukaryota; Fungi; Dikarya; Ascomycota; Saccharomycotina; Saccharomycetes; Saccharomycetales; Saccharomycetaceae; Saccharomyces	TRINITY_DN1009_c0_g1_i1.p1	YI31B_YEAST^YI31B_YEAST^Q:1-50,H:674-722^40%ID^E:3.27e-07^RecName: Full=Transposon Ty3-I Gag-Pol polyprotein;^Eukaryota; Fungi; Dikarya; Ascomycota; Saccharomycotina; Saccharomycetes; Saccharomycetales; Saccharomycetaceae; Saccharomyces	yes
TRINITY_DN1009_c0_g1_i1	YI31B_YEAST^YI31B_YEAST^Q:179-331,H:673-722^41.176%ID^E:6.06e-07^RecName: Full=Transposon Ty3-I Gag-Pol polyprotein;^Eukaryota; Fungi; Dikarya; Ascomycota; Saccharomycotina; Saccharomycetes; Saccharomycetales; Saccharomycetaceae; Saccharomyces	TRINITY_DN1009_c0_g1_i1.p2	.	yes
TRINITY_DN1009_c0_g1_i1	YI31B_YEAST^YI31B_YEAST^Q:179-331,H:673-722^41.176%ID^E:6.06e-07^RecName: Full=Transposon Ty3-I Gag-Pol polyprotein;^Eukaryota; Fungi; Dikarya; Ascomycota; Saccharomycotina; Saccharomycetes; Saccharomycetales; Saccharomycetaceae; Saccharomyces	TRINITY_DN1009_c0_g1_i1.p3	.	yes
TRINITY_DN1009_c0_g1_i2	YI31B_YEAST^YI31B_YEAST^Q:187-330,H:675-722^39.583%ID^E:2.03e-05^RecName: Full=Transposon Ty3-I Gag-Pol polyprotein;^Eukaryota; Fungi; Dikarya; Ascomycota; Saccharomycotina; Saccharomycetes; Saccharomycetales; Saccharomycetaceae; Saccharomyces	TRINITY_DN1009_c0_g1_i2.p1	.	yes
TRINITY_DN1009_c0_g1_i2	YI31B_YEAST^YI31B_YEAST^Q:187-330,H:675-722^39.583%ID^E:2.03e-05^RecName: Full=Transposon Ty3-I Gag-Pol polyprotein;^Eukaryota; Fungi; Dikarya; Ascomycota; Saccharomycotina; Saccharomycetes; Saccharomycetales; Saccharomycetaceae; Saccharomyces	TRINITY_DN1009_c0_g1_i2.p2	.	yes
TRINITY_DN1044_c0_g1_i1	.	TRINITY_DN1044_c0_g1_i1.p1	.
TRINITY_DN1044_c0_g1_i1	.	TRINITY_DN1044_c0_g1_i1.p2	.
TRINITY_DN1044_c0_g1_i1	.	TRINITY_DN1044_c0_g1_i1.p3	.
TRINITY_DN1031_c0_g1_i1	.	TRINITY_DN1031_c0_g1_i1.p1	.
TRINITY_DN1031_c0_g1_i1	.	TRINITY_DN1031_c0_g1_i1.p2	.
TRINITY_DN1041_c0_g1_i1	.	TRINITY_DN1041_c0_g1_i1.p1	.
TRINITY_DN1041_c0_g1_i1	.	TRINITY_DN1041_c0_g1_i1.p2	.
TRINITY_DN1041_c0_g1_i1	.	TRINITY_DN1041_c0_g1_i1.p3	.
TRINITY_DN1071_c0_g1_i1	.	TRINITY_DN1071_c0_g1_i1.p1	.
TRINITY_DN1071_c0_g1_i1	.	TRINITY_DN1071_c0_g1_i1.p2	.
TRINITY_DN1018_c0_g1_i1	.	TRINITY_DN1018_c0_g1_i1.p1	.
TRINITY_DN1018_c0_g1_i1	.	TRINITY_DN1018_c0_g1_i1.p2	.
TRINITY_DN1021_c0_g1_i1	.	TRINITY_DN1021_c0_g1_i1.p1	.
TRINITY_DN1021_c0_g1_i1	.	TRINITY_DN1021_c0_g1_i1.p2	.
TRINITY_DN1021_c1_g1_i1	.	TRINITY_DN1021_c1_g1_i1.p1	.
TRINITY_DN1021_c1_g1_i1	.	TRINITY_DN1021_c1_g1_i1.p2	.
TRINITY_DN1054_c0_g1_i1	.	TRINITY_DN1054_c0_g1_i1.p1	.
TRINITY_DN1054_c0_g1_i1	.	TRINITY_DN1054_c0_g1_i1.p2	.
TRINITY_DN1027_c0_g1_i1	.	TRINITY_DN1027_c0_g1_i1.p1	.
TRINITY_DN1027_c0_g1_i1	.	TRINITY_DN1027_c0_g1_i1.p2	.
TRINITY_DN1057_c0_g1_i1	.	TRINITY_DN1057_c0_g1_i1.p1	.
TRINITY_DN1032_c0_g1_i1	.	TRINITY_DN1032_c0_g1_i1.p1	.
TRINITY_DN1032_c0_g1_i1	.	TRINITY_DN1032_c0_g1_i1.p2	.
TRINITY_DN1032_c0_g1_i1	.	TRINITY_DN1032_c0_g1_i1.p3	.
TRINITY_DN1032_c0_g2_i1	.	TRINITY_DN1032_c0_g2_i1.p1	.
TRINITY_DN1032_c0_g2_i1	.	TRINITY_DN1032_c0_g2_i1.p2	.
TRINITY_DN1033_c0_g1_i1	.	TRINITY_DN1033_c0_g1_i1.p1	.
TRINITY_DN1033_c0_g1_i2	.	.	.
TRINITY_DN1099_c0_g1_i1	.	TRINITY_DN1099_c0_g1_i1.p1	.
TRINITY_DN1099_c0_g1_i1	.	TRINITY_DN1099_c0_g1_i1.p2	.
TRINITY_DN1046_c0_g1_i1	.	TRINITY_DN1046_c0_g1_i1.p1	.
TRINITY_DN1062_c0_g1_i1	.	.	.
TRINITY_DN1093_c0_g1_i1	.	TRINITY_DN1093_c0_g1_i1.p1	.
TRINITY_DN1093_c0_g1_i1	.	TRINITY_DN1093_c0_g1_i1.p2	.
TRINITY_DN1093_c0_g1_i1	.	TRINITY_DN1093_c0_g1_i1.p3	.
TRINITY_DN1053_c0_g1_i1	.	TRINITY_DN1053_c0_g1_i1.p1	.
TRINITY_DN1053_c0_g1_i1	.	TRINITY_DN1053_c0_g1_i1.p2	.
TRINITY_DN1053_c0_g1_i1	.	TRINITY_DN1053_c0_g1_i1.p3	.
TRINITY_DN1053_c0_g1_i1	.	TRINITY_DN1053_c0_g1_i1.p4	.
TRINITY_DN1053_c0_g1_i1	.	TRINITY_DN1053_c0_g1_i1.p5	.
TRINITY_DN1056_c0_g1_i1	.	TRINITY_DN1056_c0_g1_i1.p1	.
TRINITY_DN1056_c0_g1_i1	.	TRINITY_DN1056_c0_g1_i1.p2	.
TRINITY_DN1056_c0_g1_i1	.	TRINITY_DN1056_c0_g1_i1.p3	.
TRINITY_DN1059_c0_g1_i1	.	TRINITY_DN1059_c0_g1_i1.p1	.
TRINITY_DN1059_c0_g1_i1	.	TRINITY_DN1059_c0_g1_i1.p2	.
TRINITY_DN1079_c0_g1_i1	.	TRINITY_DN1079_c0_g1_i1.p1	.
TRINITY_DN1079_c0_g1_i1	.	TRINITY_DN1079_c0_g1_i1.p2	.
TRINITY_DN1079_c0_g1_i1	.	TRINITY_DN1079_c0_g1_i1.p3	.
TRINITY_DN1079_c0_g2_i1	.	TRINITY_DN1079_c0_g2_i1.p1	.
TRINITY_DN1078_c0_g1_i1	.	.	.
TRINITY_DN1083_c0_g1_i1	.	TRINITY_DN1083_c0_g1_i1.p1	.
TRINITY_DN1083_c0_g1_i1	.	TRINITY_DN1083_c0_g1_i1.p2	.
TRINITY_DN1083_c0_g1_i1	.	TRINITY_DN1083_c0_g1_i1.p3	.
TRINITY_DN1080_c0_g1_i1	.	TRINITY_DN1080_c0_g1_i1.p1	.
TRINITY_DN1074_c0_g1_i1	.	TRINITY_DN1074_c0_g1_i1.p1	.
TRINITY_DN1074_c0_g1_i1	.	TRINITY_DN1074_c0_g1_i1.p2	.
TRINITY_DN1092_c0_g1_i1	.	TRINITY_DN1092_c0_g1_i1.p1	.
TRINITY_DN1089_c0_g1_i1	.	TRINITY_DN1089_c0_g1_i1.p1	.
TRINITY_DN1089_c0_g1_i1	.	TRINITY_DN1089_c0_g1_i1.p2	.
TRINITY_DN1089_c0_g1_i1	.	TRINITY_DN1089_c0_g1_i1.p3	.
TRINITY_DN1089_c0_g1_i2	.	TRINITY_DN1089_c0_g1_i2.p1	.
TRINITY_DN1089_c0_g1_i2	.	TRINITY_DN1089_c0_g1_i2.p2	.
TRINITY_DN1086_c1_g1_i1	.	TRINITY_DN1086_c1_g1_i1.p1	.
TRINITY_DN1086_c1_g1_i1	.	TRINITY_DN1086_c1_g1_i1.p2	.
TRINITY_DN1086_c1_g1_i1	.	TRINITY_DN1086_c1_g1_i1.p3	.
TRINITY_DN1086_c1_g1_i1	.	TRINITY_DN1086_c1_g1_i1.p4	.
TRINITY_DN1086_c1_g1_i1	.	TRINITY_DN1086_c1_g1_i1.p5	.
TRINITY_DN1086_c1_g1_i1	.	TRINITY_DN1086_c1_g1_i1.p6	.
TRINITY_DN1086_c1_g1_i1	.	TRINITY_DN1086_c1_g1_i1.p7	.
TRINITY_DN1104_c0_g1_i1	.	TRINITY_DN1104_c0_g1_i1.p1	.
TRINITY_DN1104_c0_g1_i1	.	TRINITY_DN1104_c0_g1_i1.p2	.
TRINITY_DN1104_c0_g1_i1	.	TRINITY_DN1104_c0_g1_i1.p3	.
TRINITY_DN1104_c0_g1_i1	.	TRINITY_DN1104_c0_g1_i1.p4	.
TRINITY_DN1104_c0_g1_i1	.	TRINITY_DN1104_c0_g1_i1.p5	.
TRINITY_DN1104_c0_g1_i1	.	TRINITY_DN1104_c0_g1_i1.p6	.
TRINITY_DN1105_c0_g1_i1	.	TRINITY_DN1105_c0_g1_i1.p1	.
TRINITY_DN1105_c0_g1_i1	.	TRINITY_DN1105_c0_g1_i1.p2	.
TRINITY_DN1105_c0_g1_i1	.	TRINITY_DN1105_c0_g1_i1.p3	.
TRINITY_DN1105_c0_g2_i1	.	TRINITY_DN1105_c0_g2_i1.p1	.
TRINITY_DN1105_c0_g2_i1	.	TRINITY_DN1105_c0_g2_i1.p2	.
TRINITY_DN1105_c0_g2_i1	.	TRINITY_DN1105_c0_g2_i1.p3	.
TRINITY_DN1105_c0_g2_i1	.	TRINITY_DN1105_c0_g2_i1.p4	.
TRINITY_DN1105_c0_g2_i1	.	TRINITY_DN1105_c0_g2_i1.p5	.
TRINITY_DN1145_c0_g1_i1	.	TRINITY_DN1145_c0_g1_i1.p1	.
TRINITY_DN1145_c0_g1_i1	.	TRINITY_DN1145_c0_g1_i1.p2	.
TRINITY_DN1145_c0_g1_i2	.	TRINITY_DN1145_c0_g1_i2.p1	.
TRINITY_DN1145_c0_g1_i2	.	TRINITY_DN1145_c0_g1_i2.p2	.
TRINITY_DN1111_c0_g1_i1	.	TRINITY_DN1111_c0_g1_i1.p1	.
TRINITY_DN1111_c0_g1_i1	.	TRINITY_DN1111_c0_g1_i1.p2	.
TRINITY_DN1111_c0_g1_i1	.	TRINITY_DN1111_c0_g1_i1.p3	.
TRINITY_DN1136_c0_g1_i1	.	TRINITY_DN1136_c0_g1_i1.p1	.
TRINITY_DN1136_c0_g1_i1	.	TRINITY_DN1136_c0_g1_i1.p2	.
TRINITY_DN1136_c0_g1_i1	.	TRINITY_DN1136_c0_g1_i1.p3	.
TRINITY_DN1136_c0_g1_i2	.	TRINITY_DN1136_c0_g1_i2.p1	.
TRINITY_DN1136_c0_g1_i2	.	TRINITY_DN1136_c0_g1_i2.p2	.
TRINITY_DN1136_c0_g1_i2	.	TRINITY_DN1136_c0_g1_i2.p3	.
TRINITY_DN1169_c0_g1_i1	.	TRINITY_DN1169_c0_g1_i1.p1	.
TRINITY_DN1169_c0_g1_i1	.	TRINITY_DN1169_c0_g1_i1.p2	.
TRINITY_DN1169_c0_g1_i1	.	TRINITY_DN1169_c0_g1_i1.p3	.
TRINITY_DN1169_c0_g1_i1	.	TRINITY_DN1169_c0_g1_i1.p4	.
TRINITY_DN1169_c0_g1_i1	.	TRINITY_DN1169_c0_g1_i1.p5	.
TRINITY_DN1169_c0_g1_i1	.	TRINITY_DN1169_c0_g1_i1.p6	.
TRINITY_DN1169_c0_g1_i1	.	TRINITY_DN1169_c0_g1_i1.p7	.
TRINITY_DN1114_c0_g1_i1	.	TRINITY_DN1114_c0_g1_i1.p1	.
TRINITY_DN1149_c0_g1_i1	.	TRINITY_DN1149_c0_g1_i1.p1	.
TRINITY_DN1149_c0_g1_i1	.	TRINITY_DN1149_c0_g1_i1.p2	.
TRINITY_DN1149_c0_g1_i1	.	TRINITY_DN1149_c0_g1_i1.p3	.
TRINITY_DN1132_c0_g1_i1	TC3A_CAEEL^TC3A_CAEEL^Q:86-304,H:228-297^38.356%ID^E:2.1e-06^RecName: Full=Transposable element Tc3 transposase;^Eukaryota; Metazoa; Ecdysozoa; Nematoda; Chromadorea; Rhabditida; Rhabditina; Rhabditomorpha; Rhabditoidea; Rhabditidae; Peloderinae; Caenorhabditis	TRINITY_DN1132_c0_g1_i1.p1	TC3A_CAEEL^TC3A_CAEEL^Q:29-93,H:228-289^40%ID^E:7.04e-07^RecName: Full=Transposable element Tc3 transposase;^Eukaryota; Metazoa; Ecdysozoa; Nematoda; Chromadorea; Rhabditida; Rhabditina; Rhabditomorpha; Rhabditoidea; Rhabditidae; Peloderinae; Caenorhabditis	yes
TRINITY_DN1132_c0_g1_i1	TC3A_CAEEL^TC3A_CAEEL^Q:86-304,H:228-297^38.356%ID^E:2.1e-06^RecName: Full=Transposable element Tc3 transposase;^Eukaryota; Metazoa; Ecdysozoa; Nematoda; Chromadorea; Rhabditida; Rhabditina; Rhabditomorpha; Rhabditoidea; Rhabditidae; Peloderinae; Caenorhabditis	TRINITY_DN1132_c0_g1_i1.p2	.	yes
TRINITY_DN1132_c0_g1_i1	TC3A_CAEEL^TC3A_CAEEL^Q:86-304,H:228-297^38.356%ID^E:2.1e-06^RecName: Full=Transposable element Tc3 transposase;^Eukaryota; Metazoa; Ecdysozoa; Nematoda; Chromadorea; Rhabditida; Rhabditina; Rhabditomorpha; Rhabditoidea; Rhabditidae; Peloderinae; Caenorhabditis	TRINITY_DN1132_c0_g1_i1.p3	.	yes
TRINITY_DN1147_c0_g1_i1	.	TRINITY_DN1147_c0_g1_i1.p1	.
TRINITY_DN1147_c0_g1_i1	.	TRINITY_DN1147_c0_g1_i1.p2	.
TRINITY_DN1122_c0_g1_i1	.	TRINITY_DN1122_c0_g1_i1.p1	.
TRINITY_DN1122_c0_g1_i1	.	TRINITY_DN1122_c0_g1_i1.p2	.
TRINITY_DN1122_c0_g1_i1	.	TRINITY_DN1122_c0_g1_i1.p3	.
TRINITY_DN1122_c0_g1_i1	.	TRINITY_DN1122_c0_g1_i1.p4	.
TRINITY_DN1152_c0_g1_i1	.	TRINITY_DN1152_c0_g1_i1.p1	.
TRINITY_DN1152_c0_g1_i1	.	TRINITY_DN1152_c0_g1_i1.p2	.
TRINITY_DN1152_c0_g1_i2	.	TRINITY_DN1152_c0_g1_i2.p1	.
TRINITY_DN1152_c0_g1_i2	.	TRINITY_DN1152_c0_g1_i2.p2	.
TRINITY_DN1152_c0_g1_i2	.	TRINITY_DN1152_c0_g1_i2.p3	.
TRINITY_DN1137_c0_g1_i1	TF28_SCHPO^TF28_SCHPO^Q:743-396,H:710-831^37.097%ID^E:3.34e-13^RecName: Full=Transposon Tf2-8 polyprotein;^Eukaryota; Fungi; Dikarya; Ascomycota; Taphrinomycotina; Schizosaccharomycetes; Schizosaccharomycetales; Schizosaccharomycetaceae; Schizosaccharomyces`TF28_SCHPO^TF28_SCHPO^Q:354-37,H:916-1026^28.829%ID^E:0.000353^RecName: Full=Transposon Tf2-8 polyprotein;^Eukaryota; Fungi; Dikarya; Ascomyc…	TRINITY_DN1137_c0_g1_i1.p1	.	yes
TRINITY_DN1137_c0_g1_i1	TF28_SCHPO^TF28_SCHPO^Q:743-396,H:710-831^37.097%ID^E:3.34e-13^RecName: Full=Transposon Tf2-8 polyprotein;^Eukaryota; Fungi; Dikarya; Ascomycota; Taphrinomycotina; Schizosaccharomycetes; Schizosaccharomycetales; Schizosaccharomycetaceae; Schizosaccharomyces`TF28_SCHPO^TF28_SCHPO^Q:354-37,H:916-1026^28.829%ID^E:0.000353^RecName: Full=Transposon Tf2-8 polyprotein;^Eukaryota; Fungi; Dikarya; Ascomyc…	TRINITY_DN1137_c0_g1_i1.p2	TF28_SCHPO^TF28_SCHPO^Q:2-78,H:948-1026^31.646%ID^E:0.000166^RecName: Full=Transposon Tf2-8 polyprotein;^Eukaryota; Fungi; Dikarya; Ascomycota; Taphrinomycotina; Schizosaccharomycetes; Schizosaccharomycetales; Schizosaccharomycetaceae; Schizosaccharomyces	yes
TRINITY_DN1137_c0_g1_i1	TF28_SCHPO^TF28_SCHPO^Q:743-396,H:710-831^37.097%ID^E:3.34e-13^RecName: Full=Transposon Tf2-8 polyprotein;^Eukaryota; Fungi; Dikarya; Ascomycota; Taphrinomycotina; Schizosaccharomycetes; Schizosaccharomycetales; Schizosaccharomycetaceae; Schizosaccharomyces`TF28_SCHPO^TF28_SCHPO^Q:354-37,H:916-1026^28.829%ID^E:0.000353^RecName: Full=Transposon Tf2-8 polyprotein;^Eukaryota; Fungi; Dikarya; Ascomyc…	TRINITY_DN1137_c0_g1_i1.p3	.	yes
TRINITY_DN1137_c0_g1_i1	TF28_SCHPO^TF28_SCHPO^Q:743-396,H:710-831^37.097%ID^E:3.34e-13^RecName: Full=Transposon Tf2-8 polyprotein;^Eukaryota; Fungi; Dikarya; Ascomycota; Taphrinomycotina; Schizosaccharomycetes; Schizosaccharomycetales; Schizosaccharomycetaceae; Schizosaccharomyces`TF28_SCHPO^TF28_SCHPO^Q:354-37,H:916-1026^28.829%ID^E:0.000353^RecName: Full=Transposon Tf2-8 polyprotein;^Eukaryota; Fungi; Dikarya; Ascomyc…	TRINITY_DN1137_c0_g1_i1.p4	.	yes
TRINITY_DN1171_c0_g1_i1	.	TRINITY_DN1171_c0_g1_i1.p1	.
TRINITY_DN1126_c0_g1_i1	.	TRINITY_DN1126_c0_g1_i1.p1	.
TRINITY_DN1126_c0_g1_i1	.	TRINITY_DN1126_c0_g1_i1.p2	.
TRINITY_DN1126_c0_g1_i1	.	TRINITY_DN1126_c0_g1_i1.p3	.
TRINITY_DN1185_c0_g1_i1	.	TRINITY_DN1185_c0_g1_i1.p1	.
TRINITY_DN1185_c0_g1_i1	.	TRINITY_DN1185_c0_g1_i1.p2	.
TRINITY_DN1185_c0_g1_i1	.	TRINITY_DN1185_c0_g1_i1.p3	.
TRINITY_DN1185_c0_g1_i1	.	TRINITY_DN1185_c0_g1_i1.p4	.
TRINITY_DN1176_c0_g2_i1	.	TRINITY_DN1176_c0_g2_i1.p1	.
TRINITY_DN1176_c0_g2_i1	.	TRINITY_DN1176_c0_g2_i1.p2	.
TRINITY_DN1176_c0_g2_i1	.	TRINITY_DN1176_c0_g2_i1.p3	.
TRINITY_DN1163_c0_g1_i1	.	TRINITY_DN1163_c0_g1_i1.p1	.
TRINITY_DN1168_c0_g1_i1	.	TRINITY_DN1168_c0_g1_i1.p1	.
TRINITY_DN1168_c0_g1_i2	.	TRINITY_DN1168_c0_g1_i2.p1	.
TRINITY_DN1182_c0_g1_i1	.	TRINITY_DN1182_c0_g1_i1.p1	.
TRINITY_DN1182_c0_g1_i1	.	TRINITY_DN1182_c0_g1_i1.p2	.
TRINITY_DN1151_c0_g1_i1	.	.	.
TRINITY_DN1183_c0_g1_i1	.	TRINITY_DN1183_c0_g1_i1.p1	.
TRINITY_DN1183_c0_g1_i2	.	.	.
TRINITY_DN1158_c0_g1_i1	.	TRINITY_DN1158_c0_g1_i1.p1	.
TRINITY_DN1158_c0_g1_i1	.	TRINITY_DN1158_c0_g1_i1.p2	.
TRINITY_DN1158_c0_g1_i1	.	TRINITY_DN1158_c0_g1_i1.p3	.
TRINITY_DN1158_c0_g1_i1	.	TRINITY_DN1158_c0_g1_i1.p4	.
TRINITY_DN1158_c0_g1_i2	.	TRINITY_DN1158_c0_g1_i2.p1	.
TRINITY_DN1159_c0_g1_i1	.	TRINITY_DN1159_c0_g1_i1.p1	.
TRINITY_DN1159_c0_g1_i1	.	TRINITY_DN1159_c0_g1_i1.p2	.
TRINITY_DN1159_c0_g1_i1	.	TRINITY_DN1159_c0_g1_i1.p3	.
TRINITY_DN1161_c0_g1_i1	.	TRINITY_DN1161_c0_g1_i1.p1	.
TRINITY_DN1161_c0_g1_i1	.	TRINITY_DN1161_c0_g1_i1.p2	.
TRINITY_DN1161_c0_g1_i1	.	TRINITY_DN1161_c0_g1_i1.p3	.
TRINITY_DN1161_c0_g1_i1	.	TRINITY_DN1161_c0_g1_i1.p4	.
TRINITY_DN1177_c0_g1_i1	.	TRINITY_DN1177_c0_g1_i1.p1	.
TRINITY_DN1177_c0_g1_i1	.	TRINITY_DN1177_c0_g1_i1.p2	.
TRINITY_DN1198_c0_g1_i1	.	TRINITY_DN1198_c0_g1_i1.p1	.
TRINITY_DN1198_c0_g1_i1	.	TRINITY_DN1198_c0_g1_i1.p2	.
TRINITY_DN1198_c0_g1_i1	.	TRINITY_DN1198_c0_g1_i1.p3	.
TRINITY_DN1190_c0_g1_i1	.	TRINITY_DN1190_c0_g1_i1.p1	.
TRINITY_DN1190_c0_g1_i1	.	TRINITY_DN1190_c0_g1_i1.p2	.
TRINITY_DN1190_c0_g1_i1	.	TRINITY_DN1190_c0_g1_i1.p3	.
TRINITY_DN1174_c0_g1_i1	.	TRINITY_DN1174_c0_g1_i1.p1	.
TRINITY_DN1174_c0_g1_i1	.	TRINITY_DN1174_c0_g1_i1.p2	.
TRINITY_DN1174_c0_g1_i1	.	TRINITY_DN1174_c0_g1_i1.p3	.
TRINITY_DN1174_c0_g1_i1	.	TRINITY_DN1174_c0_g1_i1.p4	.
TRINITY_DN1174_c0_g1_i1	.	TRINITY_DN1174_c0_g1_i1.p5	.
TRINITY_DN1174_c0_g1_i2	.	TRINITY_DN1174_c0_g1_i2.p1	.
TRINITY_DN1174_c0_g1_i2	.	TRINITY_DN1174_c0_g1_i2.p2	.
TRINITY_DN1174_c0_g1_i2	.	TRINITY_DN1174_c0_g1_i2.p3	.
TRINITY_DN1174_c0_g1_i2	.	TRINITY_DN1174_c0_g1_i2.p4	.
TRINITY_DN1180_c0_g1_i1	.	TRINITY_DN1180_c0_g1_i1.p1	.
TRINITY_DN1194_c0_g1_i1	.	TRINITY_DN1194_c0_g1_i1.p1	.
TRINITY_DN1192_c0_g1_i1	.	TRINITY_DN1192_c0_g1_i1.p1	.
TRINITY_DN1192_c0_g1_i1	.	TRINITY_DN1192_c0_g1_i1.p2	.
TRINITY_DN1192_c0_g1_i1	.	TRINITY_DN1192_c0_g1_i1.p3	.
TRINITY_DN1192_c0_g1_i1	.	TRINITY_DN1192_c0_g1_i1.p4	.
TRINITY_DN1192_c1_g1_i1	.	TRINITY_DN1192_c1_g1_i1.p1	.
TRINITY_DN1192_c1_g1_i1	.	TRINITY_DN1192_c1_g1_i1.p2	.
TRINITY_DN1192_c1_g1_i1	.	TRINITY_DN1192_c1_g1_i1.p3	.
TRINITY_DN1192_c1_g1_i1	.	TRINITY_DN1192_c1_g1_i1.p4	.
TRINITY_DN1196_c0_g1_i1	.	TRINITY_DN1196_c0_g1_i1.p1	.
TRINITY_DN1196_c0_g1_i1	.	TRINITY_DN1196_c0_g1_i1.p2	.
TRINITY_DN1181_c0_g1_i1	.	TRINITY_DN1181_c0_g1_i1.p1	.
TRINITY_DN1181_c0_g1_i1	.	TRINITY_DN1181_c0_g1_i1.p2	.
TRINITY_DN1219_c0_g1_i1	.	TRINITY_DN1219_c0_g1_i1.p1	.
TRINITY_DN1219_c0_g1_i1	.	TRINITY_DN1219_c0_g1_i1.p2	.
TRINITY_DN1202_c0_g1_i1	.	TRINITY_DN1202_c0_g1_i1.p1	.
TRINITY_DN1202_c0_g1_i1	.	TRINITY_DN1202_c0_g1_i1.p2	.
TRINITY_DN1202_c0_g1_i1	.	TRINITY_DN1202_c0_g1_i1.p3	.
TRINITY_DN1202_c0_g1_i1	.	TRINITY_DN1202_c0_g1_i1.p4	.
TRINITY_DN1202_c0_g1_i1	.	TRINITY_DN1202_c0_g1_i1.p5	.
TRINITY_DN1202_c0_g1_i1	.	TRINITY_DN1202_c0_g1_i1.p6	.
TRINITY_DN1202_c0_g1_i1	.	TRINITY_DN1202_c0_g1_i1.p7	.
TRINITY_DN1218_c0_g1_i1	.	.	.
TRINITY_DN1207_c0_g1_i1	.	TRINITY_DN1207_c0_g1_i1.p1	.
TRINITY_DN1207_c0_g1_i1	.	TRINITY_DN1207_c0_g1_i1.p2	.
TRINITY_DN1207_c0_g1_i1	.	TRINITY_DN1207_c0_g1_i1.p3	.
TRINITY_DN1223_c0_g1_i1	.	TRINITY_DN1223_c0_g1_i1.p1	.
TRINITY_DN1223_c0_g1_i1	.	TRINITY_DN1223_c0_g1_i1.p2	.
TRINITY_DN1221_c0_g1_i1	.	TRINITY_DN1221_c0_g1_i1.p1	.
TRINITY_DN1209_c0_g1_i1	.	TRINITY_DN1209_c0_g1_i1.p1	.
TRINITY_DN1209_c0_g1_i1	.	TRINITY_DN1209_c0_g1_i1.p2	.
TRINITY_DN1226_c0_g1_i1	.	TRINITY_DN1226_c0_g1_i1.p1	.
TRINITY_DN1226_c0_g1_i1	.	TRINITY_DN1226_c0_g1_i1.p2	.
TRINITY_DN1226_c0_g1_i1	.	TRINITY_DN1226_c0_g1_i1.p3	.
TRINITY_DN1259_c0_g1_i1	.	TRINITY_DN1259_c0_g1_i1.p1	.
TRINITY_DN1259_c0_g1_i1	.	TRINITY_DN1259_c0_g1_i1.p2	.
TRINITY_DN1259_c0_g1_i1	.	TRINITY_DN1259_c0_g1_i1.p3	.
TRINITY_DN1235_c0_g1_i1	.	.	.
TRINITY_DN1205_c0_g1_i1	.	TRINITY_DN1205_c0_g1_i1.p1	.
TRINITY_DN1205_c0_g1_i1	.	TRINITY_DN1205_c0_g1_i1.p2	.
TRINITY_DN1205_c0_g1_i1	.	TRINITY_DN1205_c0_g1_i1.p3	.
TRINITY_DN1205_c0_g1_i1	.	TRINITY_DN1205_c0_g1_i1.p4	.
TRINITY_DN1240_c0_g1_i1	L_LBVAV^L_LBVAV^Q:356-15,H:337-448^29.565%ID^E:1.41e-11^RecName: Full=RNA-directed RNA polymerase L;^Viruses; ssRNA viruses; ssRNA negative-strand viruses; Mononegavirales; Rhabdoviridae; Varicosavirus	TRINITY_DN1240_c0_g1_i1.p1	L_LBVAV^L_LBVAV^Q:2-115,H:337-448^29.565%ID^E:1.27e-11^RecName: Full=RNA-directed RNA polymerase L;^Viruses; ssRNA viruses; ssRNA negative-strand viruses; Mononegavirales; Rhabdoviridae; Varicosavirus
TRINITY_DN1256_c0_g1_i1	.	TRINITY_DN1256_c0_g1_i1.p1	.
TRINITY_DN1247_c0_g1_i1	.	TRINITY_DN1247_c0_g1_i1.p1	.
TRINITY_DN1247_c0_g1_i1	.	TRINITY_DN1247_c0_g1_i1.p2	.
TRINITY_DN1247_c0_g1_i1	.	TRINITY_DN1247_c0_g1_i1.p3	.
TRINITY_DN1247_c0_g1_i1	.	TRINITY_DN1247_c0_g1_i1.p4	.
TRINITY_DN1227_c0_g1_i1	.	.	.
TRINITY_DN1230_c0_g1_i1	.	TRINITY_DN1230_c0_g1_i1.p1	.
TRINITY_DN1230_c0_g1_i1	.	TRINITY_DN1230_c0_g1_i1.p2	.
TRINITY_DN1230_c0_g1_i1	.	TRINITY_DN1230_c0_g1_i1.p3	.
TRINITY_DN1230_c1_g1_i1	.	TRINITY_DN1230_c1_g1_i1.p1	.
TRINITY_DN1283_c0_g1_i1	.	.	.
TRINITY_DN1236_c0_g1_i1	.	TRINITY_DN1236_c0_g1_i1.p1	.
TRINITY_DN1236_c0_g1_i1	.	TRINITY_DN1236_c0_g1_i1.p2	.
TRINITY_DN1236_c0_g1_i1	.	TRINITY_DN1236_c0_g1_i1.p3	.
TRINITY_DN1236_c1_g1_i1	.	TRINITY_DN1236_c1_g1_i1.p1	.
TRINITY_DN1236_c1_g1_i1	.	TRINITY_DN1236_c1_g1_i1.p2	.
TRINITY_DN1266_c0_g1_i1	.	TRINITY_DN1266_c0_g1_i1.p1	.
TRINITY_DN1266_c0_g1_i1	.	TRINITY_DN1266_c0_g1_i1.p2	.
TRINITY_DN1242_c0_g1_i1	.	TRINITY_DN1242_c0_g1_i1.p1	.
TRINITY_DN1242_c0_g1_i1	.	TRINITY_DN1242_c0_g1_i1.p2	.
TRINITY_DN1242_c0_g1_i1	.	TRINITY_DN1242_c0_g1_i1.p3	.
TRINITY_DN1242_c0_g1_i1	.	TRINITY_DN1242_c0_g1_i1.p4	.
TRINITY_DN1242_c0_g1_i1	.	TRINITY_DN1242_c0_g1_i1.p5	.
TRINITY_DN1297_c0_g1_i1	.	TRINITY_DN1297_c0_g1_i1.p1	.
TRINITY_DN1297_c0_g1_i1	.	TRINITY_DN1297_c0_g1_i1.p2	.
TRINITY_DN1297_c0_g1_i1	.	TRINITY_DN1297_c0_g1_i1.p3	.
TRINITY_DN1297_c0_g1_i2	.	TRINITY_DN1297_c0_g1_i2.p1	.
TRINITY_DN1297_c0_g1_i2	.	TRINITY_DN1297_c0_g1_i2.p2	.
TRINITY_DN1297_c0_g1_i2	.	TRINITY_DN1297_c0_g1_i2.p3	.
TRINITY_DN1297_c0_g1_i2	.	TRINITY_DN1297_c0_g1_i2.p4	.
TRINITY_DN1298_c0_g1_i1	.	TRINITY_DN1298_c0_g1_i1.p1	.
TRINITY_DN1298_c0_g1_i1	.	TRINITY_DN1298_c0_g1_i1.p2	.
TRINITY_DN1298_c0_g1_i1	.	TRINITY_DN1298_c0_g1_i1.p3	.
TRINITY_DN1253_c0_g1_i1	.	TRINITY_DN1253_c0_g1_i1.p1	.
TRINITY_DN1253_c0_g1_i1	.	TRINITY_DN1253_c0_g1_i1.p2	.
TRINITY_DN1253_c0_g1_i1	.	TRINITY_DN1253_c0_g1_i1.p3	.
TRINITY_DN1253_c0_g1_i1	.	TRINITY_DN1253_c0_g1_i1.p4	.
TRINITY_DN1293_c0_g1_i1	.	TRINITY_DN1293_c0_g1_i1.p1	.
TRINITY_DN1292_c0_g1_i1	.	.	.
TRINITY_DN1277_c0_g1_i1	.	TRINITY_DN1277_c0_g1_i1.p1	.
TRINITY_DN1277_c1_g1_i1	.	TRINITY_DN1277_c1_g1_i1.p1	.
TRINITY_DN1274_c0_g1_i1	.	TRINITY_DN1274_c0_g1_i1.p1	.
TRINITY_DN1274_c0_g1_i1	.	TRINITY_DN1274_c0_g1_i1.p2	.
TRINITY_DN1295_c0_g1_i1	.	TRINITY_DN1295_c0_g1_i1.p1	.
TRINITY_DN1295_c0_g1_i2	.	TRINITY_DN1295_c0_g1_i2.p1	.
TRINITY_DN1280_c0_g1_i1	.	TRINITY_DN1280_c0_g1_i1.p1	.
TRINITY_DN1280_c0_g1_i1	.	TRINITY_DN1280_c0_g1_i1.p2	.
TRINITY_DN1299_c0_g1_i1	.	TRINITY_DN1299_c0_g1_i1.p1	.
TRINITY_DN1299_c0_g1_i1	.	TRINITY_DN1299_c0_g1_i1.p2	.
TRINITY_DN1299_c0_g1_i1	.	TRINITY_DN1299_c0_g1_i1.p3	.
TRINITY_DN1299_c0_g1_i1	.	TRINITY_DN1299_c0_g1_i1.p4	.
TRINITY_DN1299_c0_g1_i1	.	TRINITY_DN1299_c0_g1_i1.p5	.
TRINITY_DN1299_c1_g1_i1	.	TRINITY_DN1299_c1_g1_i1.p1	.
TRINITY_DN1330_c0_g1_i1	.	TRINITY_DN1330_c0_g1_i1.p1	.
TRINITY_DN1330_c0_g1_i1	.	TRINITY_DN1330_c0_g1_i1.p2	.
TRINITY_DN1330_c0_g1_i1	.	TRINITY_DN1330_c0_g1_i1.p3	.
TRINITY_DN1330_c0_g1_i1	.	TRINITY_DN1330_c0_g1_i1.p4	.
TRINITY_DN1330_c1_g1_i1	.	TRINITY_DN1330_c1_g1_i1.p1	.
TRINITY_DN1330_c1_g1_i1	.	TRINITY_DN1330_c1_g1_i1.p2	.
TRINITY_DN1330_c1_g1_i1	.	TRINITY_DN1330_c1_g1_i1.p3	.
TRINITY_DN1330_c1_g1_i1	.	TRINITY_DN1330_c1_g1_i1.p4	.
TRINITY_DN1330_c1_g1_i1	.	TRINITY_DN1330_c1_g1_i1.p5	.
TRINITY_DN1305_c0_g1_i1	.	TRINITY_DN1305_c0_g1_i1.p1	.
TRINITY_DN1352_c0_g1_i1	.	TRINITY_DN1352_c0_g1_i1.p1	.
TRINITY_DN1352_c0_g1_i1	.	TRINITY_DN1352_c0_g1_i1.p2	.
TRINITY_DN1352_c0_g1_i1	.	TRINITY_DN1352_c0_g1_i1.p3	.
TRINITY_DN1352_c0_g1_i1	.	TRINITY_DN1352_c0_g1_i1.p4	.
TRINITY_DN1352_c0_g1_i1	.	TRINITY_DN1352_c0_g1_i1.p5	.
TRINITY_DN1352_c0_g2_i1	.	TRINITY_DN1352_c0_g2_i1.p1	.
TRINITY_DN1309_c0_g1_i1	.	TRINITY_DN1309_c0_g1_i1.p1	.
TRINITY_DN1309_c0_g1_i1	.	TRINITY_DN1309_c0_g1_i1.p2	.
TRINITY_DN1309_c0_g1_i1	.	TRINITY_DN1309_c0_g1_i1.p3	.
TRINITY_DN1382_c0_g1_i1	.	TRINITY_DN1382_c0_g1_i1.p1	.
TRINITY_DN1382_c0_g1_i1	.	TRINITY_DN1382_c0_g1_i1.p2	.
TRINITY_DN1382_c0_g1_i1	.	TRINITY_DN1382_c0_g1_i1.p3	.
TRINITY_DN1354_c0_g1_i1	.	.	.
TRINITY_DN1354_c0_g1_i2	.	TRINITY_DN1354_c0_g1_i2.p1	.
TRINITY_DN1318_c0_g1_i1	.	TRINITY_DN1318_c0_g1_i1.p1	.
TRINITY_DN1318_c0_g1_i1	.	TRINITY_DN1318_c0_g1_i1.p2	.
TRINITY_DN1318_c0_g1_i2	.	TRINITY_DN1318_c0_g1_i2.p1	.
TRINITY_DN1313_c0_g1_i1	.	TRINITY_DN1313_c0_g1_i1.p1	.
TRINITY_DN1313_c0_g1_i1	.	TRINITY_DN1313_c0_g1_i1.p2	.
TRINITY_DN1302_c0_g1_i1	.	TRINITY_DN1302_c0_g1_i1.p1	.
TRINITY_DN1302_c0_g1_i1	.	TRINITY_DN1302_c0_g1_i1.p2	.
TRINITY_DN1302_c0_g1_i1	.	TRINITY_DN1302_c0_g1_i1.p3	.
TRINITY_DN1302_c0_g1_i1	.	TRINITY_DN1302_c0_g1_i1.p4	.
TRINITY_DN1307_c0_g1_i1	.	TRINITY_DN1307_c0_g1_i1.p1	.
TRINITY_DN1307_c0_g1_i1	.	TRINITY_DN1307_c0_g1_i1.p2	.
TRINITY_DN1307_c0_g1_i1	.	TRINITY_DN1307_c0_g1_i1.p3	.
TRINITY_DN1307_c0_g1_i1	.	TRINITY_DN1307_c0_g1_i1.p4	.
TRINITY_DN1307_c0_g1_i1	.	TRINITY_DN1307_c0_g1_i1.p5	.
TRINITY_DN1307_c0_g1_i2	.	TRINITY_DN1307_c0_g1_i2.p1	.
TRINITY_DN1307_c0_g1_i2	.	TRINITY_DN1307_c0_g1_i2.p2	.
TRINITY_DN1307_c0_g1_i2	.	TRINITY_DN1307_c0_g1_i2.p3	.
TRINITY_DN1307_c0_g1_i2	.	TRINITY_DN1307_c0_g1_i2.p4	.
TRINITY_DN1307_c0_g1_i2	.	TRINITY_DN1307_c0_g1_i2.p5	.
TRINITY_DN1310_c0_g1_i1	.	TRINITY_DN1310_c0_g1_i1.p1	.
TRINITY_DN1310_c0_g1_i1	.	TRINITY_DN1310_c0_g1_i1.p2	.
TRINITY_DN1310_c0_g1_i1	.	TRINITY_DN1310_c0_g1_i1.p3	.
TRINITY_DN1310_c0_g2_i1	.	TRINITY_DN1310_c0_g2_i1.p1	.
TRINITY_DN1345_c0_g1_i1	.	TRINITY_DN1345_c0_g1_i1.p1	.
TRINITY_DN1345_c0_g1_i1	.	TRINITY_DN1345_c0_g1_i1.p2	.
TRINITY_DN1345_c0_g1_i1	.	TRINITY_DN1345_c0_g1_i1.p3	.
TRINITY_DN1336_c0_g1_i1	.	TRINITY_DN1336_c0_g1_i1.p1	.
TRINITY_DN1336_c0_g1_i2	.	TRINITY_DN1336_c0_g1_i2.p1	.
TRINITY_DN1336_c0_g1_i2	.	TRINITY_DN1336_c0_g1_i2.p2	.
TRINITY_DN1316_c0_g1_i1	.	TRINITY_DN1316_c0_g1_i1.p1	.
TRINITY_DN1316_c0_g1_i1	.	TRINITY_DN1316_c0_g1_i1.p2	.
TRINITY_DN1359_c0_g1_i1	.	TRINITY_DN1359_c0_g1_i1.p1	.
TRINITY_DN1325_c0_g1_i1	TF26_SCHPO^TF26_SCHPO^Q:319-35,H:638-732^34.737%ID^E:1.96e-12^RecName: Full=Transposon Tf2-6 polyprotein;^Eukaryota; Fungi; Dikarya; Ascomycota; Taphrinomycotina; Schizosaccharomycetes; Schizosaccharomycetales; Schizosaccharomycetaceae; Schizosaccharomyces	TRINITY_DN1325_c0_g1_i1.p1	TF26_SCHPO^TF26_SCHPO^Q:2-96,H:638-732^34.737%ID^E:1.2e-12^RecName: Full=Transposon Tf2-6 polyprotein;^Eukaryota; Fungi; Dikarya; Ascomycota; Taphrinomycotina; Schizosaccharomycetes; Schizosaccharomycetales; Schizosaccharomycetaceae; Schizosaccharomyces	yes
TRINITY_DN1325_c0_g1_i1	TF26_SCHPO^TF26_SCHPO^Q:319-35,H:638-732^34.737%ID^E:1.96e-12^RecName: Full=Transposon Tf2-6 polyprotein;^Eukaryota; Fungi; Dikarya; Ascomycota; Taphrinomycotina; Schizosaccharomycetes; Schizosaccharomycetales; Schizosaccharomycetaceae; Schizosaccharomyces	TRINITY_DN1325_c0_g1_i1.p2	.	yes
TRINITY_DN1325_c0_g1_i1	TF26_SCHPO^TF26_SCHPO^Q:319-35,H:638-732^34.737%ID^E:1.96e-12^RecName: Full=Transposon Tf2-6 polyprotein;^Eukaryota; Fungi; Dikarya; Ascomycota; Taphrinomycotina; Schizosaccharomycetes; Schizosaccharomycetales; Schizosaccharomycetaceae; Schizosaccharomyces	TRINITY_DN1325_c0_g1_i1.p3	.	yes
TRINITY_DN1346_c0_g1_i1	.	TRINITY_DN1346_c0_g1_i1.p1	.
TRINITY_DN1346_c0_g1_i1	.	TRINITY_DN1346_c0_g1_i1.p2	.
TRINITY_DN1346_c0_g1_i2	.	TRINITY_DN1346_c0_g1_i2.p1	.
TRINITY_DN1346_c0_g1_i2	.	TRINITY_DN1346_c0_g1_i2.p2	.
TRINITY_DN1346_c0_g1_i2	.	TRINITY_DN1346_c0_g1_i2.p3	.
TRINITY_DN1335_c0_g1_i1	.	TRINITY_DN1335_c0_g1_i1.p1	.
TRINITY_DN1335_c0_g1_i1	.	TRINITY_DN1335_c0_g1_i1.p2	.
TRINITY_DN1335_c0_g1_i1	.	TRINITY_DN1335_c0_g1_i1.p3	.
TRINITY_DN1335_c0_g1_i1	.	TRINITY_DN1335_c0_g1_i1.p4	.
TRINITY_DN1395_c0_g1_i1	.	TRINITY_DN1395_c0_g1_i1.p1	.
TRINITY_DN1395_c0_g1_i1	.	TRINITY_DN1395_c0_g1_i1.p2	.
TRINITY_DN1395_c0_g1_i1	.	TRINITY_DN1395_c0_g1_i1.p3	.
TRINITY_DN1380_c0_g1_i1	.	TRINITY_DN1380_c0_g1_i1.p1	.
TRINITY_DN1380_c0_g1_i1	.	TRINITY_DN1380_c0_g1_i1.p2	.
TRINITY_DN1369_c0_g1_i1	.	TRINITY_DN1369_c0_g1_i1.p1	.
TRINITY_DN1369_c0_g1_i1	.	TRINITY_DN1369_c0_g1_i1.p2	.
TRINITY_DN1339_c0_g1_i1	.	TRINITY_DN1339_c0_g1_i1.p1	.
TRINITY_DN1339_c0_g1_i1	.	TRINITY_DN1339_c0_g1_i1.p2	.
TRINITY_DN1339_c0_g1_i1	.	TRINITY_DN1339_c0_g1_i1.p3	.
TRINITY_DN1340_c0_g1_i1	.	TRINITY_DN1340_c0_g1_i1.p1	.
TRINITY_DN1340_c0_g1_i1	.	TRINITY_DN1340_c0_g1_i1.p2	.
TRINITY_DN1340_c0_g1_i1	.	TRINITY_DN1340_c0_g1_i1.p3	.
TRINITY_DN1340_c0_g1_i1	.	TRINITY_DN1340_c0_g1_i1.p4	.
TRINITY_DN1343_c0_g1_i1	.	TRINITY_DN1343_c0_g1_i1.p1	.
TRINITY_DN1343_c0_g1_i1	.	TRINITY_DN1343_c0_g1_i1.p2	.
TRINITY_DN1343_c0_g1_i1	.	TRINITY_DN1343_c0_g1_i1.p3	.
TRINITY_DN1350_c0_g1_i1	.	TRINITY_DN1350_c0_g1_i1.p1	.
TRINITY_DN1355_c0_g1_i1	.	TRINITY_DN1355_c0_g1_i1.p1	.
TRINITY_DN1355_c0_g1_i1	.	TRINITY_DN1355_c0_g1_i1.p2	.
TRINITY_DN1355_c0_g1_i1	.	TRINITY_DN1355_c0_g1_i1.p3	.
TRINITY_DN1355_c0_g1_i1	.	TRINITY_DN1355_c0_g1_i1.p4	.
TRINITY_DN1355_c0_g1_i1	.	TRINITY_DN1355_c0_g1_i1.p5	.
TRINITY_DN1355_c0_g1_i1	.	TRINITY_DN1355_c0_g1_i1.p6	.
TRINITY_DN1356_c0_g1_i1	.	TRINITY_DN1356_c0_g1_i1.p1	.
TRINITY_DN1356_c0_g1_i1	.	TRINITY_DN1356_c0_g1_i1.p2	.
TRINITY_DN1356_c0_g1_i1	.	TRINITY_DN1356_c0_g1_i1.p3	.
TRINITY_DN1356_c0_g1_i1	.	TRINITY_DN1356_c0_g1_i1.p4	.
TRINITY_DN1356_c0_g1_i1	.	TRINITY_DN1356_c0_g1_i1.p5	.
TRINITY_DN1360_c0_g1_i1	.	TRINITY_DN1360_c0_g1_i1.p1	.
TRINITY_DN1360_c0_g1_i1	.	TRINITY_DN1360_c0_g1_i1.p2	.
TRINITY_DN1360_c0_g1_i1	.	TRINITY_DN1360_c0_g1_i1.p3	.
TRINITY_DN1360_c0_g1_i1	.	TRINITY_DN1360_c0_g1_i1.p4	.
TRINITY_DN1360_c0_g1_i2	.	TRINITY_DN1360_c0_g1_i2.p1	.
TRINITY_DN1360_c0_g1_i2	.	TRINITY_DN1360_c0_g1_i2.p2	.
TRINITY_DN1360_c0_g1_i2	.	TRINITY_DN1360_c0_g1_i2.p3	.
TRINITY_DN1360_c0_g1_i2	.	TRINITY_DN1360_c0_g1_i2.p4	.
TRINITY_DN1360_c0_g1_i2	.	TRINITY_DN1360_c0_g1_i2.p5	.
TRINITY_DN1378_c0_g1_i1	.	TRINITY_DN1378_c0_g1_i1.p1	.
TRINITY_DN1378_c0_g1_i1	.	TRINITY_DN1378_c0_g1_i1.p2	.
TRINITY_DN1378_c0_g1_i1	.	TRINITY_DN1378_c0_g1_i1.p3	.
TRINITY_DN1378_c0_g1_i1	.	TRINITY_DN1378_c0_g1_i1.p4	.
TRINITY_DN1378_c0_g2_i1	.	TRINITY_DN1378_c0_g2_i1.p1	.
TRINITY_DN1378_c0_g2_i1	.	TRINITY_DN1378_c0_g2_i1.p2	.
TRINITY_DN1378_c0_g2_i1	.	TRINITY_DN1378_c0_g2_i1.p3	.
TRINITY_DN1378_c0_g1_i2	.	TRINITY_DN1378_c0_g1_i2.p1	.
TRINITY_DN1378_c0_g1_i2	.	TRINITY_DN1378_c0_g1_i2.p2	.
TRINITY_DN1378_c0_g1_i2	.	TRINITY_DN1378_c0_g1_i2.p3	.
TRINITY_DN1368_c0_g1_i1	.	TRINITY_DN1368_c0_g1_i1.p1	.
TRINITY_DN1377_c0_g1_i1	.	TRINITY_DN1377_c0_g1_i1.p1	.
TRINITY_DN1377_c0_g1_i1	.	TRINITY_DN1377_c0_g1_i1.p2	.
TRINITY_DN1377_c0_g1_i1	.	TRINITY_DN1377_c0_g1_i1.p3	.
TRINITY_DN1377_c0_g1_i2	.	TRINITY_DN1377_c0_g1_i2.p1	.
TRINITY_DN1377_c0_g1_i2	.	TRINITY_DN1377_c0_g1_i2.p2	.
TRINITY_DN1377_c0_g1_i2	.	TRINITY_DN1377_c0_g1_i2.p3	.
TRINITY_DN1377_c0_g1_i2	.	TRINITY_DN1377_c0_g1_i2.p4	.
TRINITY_DN1398_c0_g1_i1	.	TRINITY_DN1398_c0_g1_i1.p1	.
TRINITY_DN1398_c0_g1_i1	.	TRINITY_DN1398_c0_g1_i1.p2	.
TRINITY_DN1398_c0_g1_i1	.	TRINITY_DN1398_c0_g1_i1.p3	.
TRINITY_DN1429_c0_g1_i1	.	TRINITY_DN1429_c0_g1_i1.p1	.
TRINITY_DN1429_c0_g1_i1	.	TRINITY_DN1429_c0_g1_i1.p2	.
TRINITY_DN1429_c0_g1_i1	.	TRINITY_DN1429_c0_g1_i1.p3	.
TRINITY_DN1420_c0_g1_i1	.	TRINITY_DN1420_c0_g1_i1.p1	.
TRINITY_DN1411_c0_g1_i1	.	TRINITY_DN1411_c0_g1_i1.p1	.
TRINITY_DN1411_c0_g1_i1	.	TRINITY_DN1411_c0_g1_i1.p2	.
TRINITY_DN1411_c0_g1_i1	.	TRINITY_DN1411_c0_g1_i1.p3	.
TRINITY_DN1469_c0_g1_i1	.	TRINITY_DN1469_c0_g1_i1.p1	.
TRINITY_DN1469_c0_g1_i1	.	TRINITY_DN1469_c0_g1_i1.p2	.
TRINITY_DN1400_c0_g1_i1	.	TRINITY_DN1400_c0_g1_i1.p1	.
TRINITY_DN1400_c0_g1_i2	.	.	.
TRINITY_DN1434_c0_g1_i1	.	TRINITY_DN1434_c0_g1_i1.p1	.
TRINITY_DN1434_c0_g1_i2	.	TRINITY_DN1434_c0_g1_i2.p1	.
TRINITY_DN1434_c0_g1_i2	.	TRINITY_DN1434_c0_g1_i2.p2	.
TRINITY_DN1424_c0_g1_i1	.	TRINITY_DN1424_c0_g1_i1.p1	.
TRINITY_DN1424_c0_g1_i1	.	TRINITY_DN1424_c0_g1_i1.p2	.
TRINITY_DN1424_c0_g1_i1	.	TRINITY_DN1424_c0_g1_i1.p3	.
TRINITY_DN1424_c0_g1_i1	.	TRINITY_DN1424_c0_g1_i1.p4	.
TRINITY_DN1470_c0_g1_i1	.	TRINITY_DN1470_c0_g1_i1.p1	.
TRINITY_DN1470_c0_g1_i2	.	TRINITY_DN1470_c0_g1_i2.p1	.
TRINITY_DN1470_c0_g1_i2	.	TRINITY_DN1470_c0_g1_i2.p2	.
TRINITY_DN1470_c0_g1_i3	.	TRINITY_DN1470_c0_g1_i3.p1	.
TRINITY_DN1470_c0_g1_i3	.	TRINITY_DN1470_c0_g1_i3.p2	.
TRINITY_DN1470_c0_g1_i3	.	TRINITY_DN1470_c0_g1_i3.p3	.
TRINITY_DN1430_c0_g1_i1	GT2D2_BOVIN^GT2D2_BOVIN^Q:316-89,H:744-819^34.211%ID^E:1.13e-10^RecName: Full=General transcription factor II-I repeat domain-containing protein 2;^Eukaryota; Metazoa; Chordata; Craniata; Vertebrata; Euteleostomi; Mammalia; Eutheria; Laurasiatheria; Cetartiodactyla; Ruminantia; Pecora; Bovidae; Bovinae; Bos`GT2D2_BOVIN^GT2D2_BOVIN^Q:99-7,H:825-855^38.71%ID^E:1.13e-10^RecName: Full=General transcr…	TRINITY_DN1430_c0_g1_i1.p1	GT2D2_BOVIN^GT2D2_BOVIN^Q:1-76,H:744-819^34.211%ID^E:1.97e-09^RecName: Full=General transcription factor II-I repeat domain-containing protein 2;^Eukaryota; Metazoa; Chordata; Craniata; Vertebrata; Euteleostomi; Mammalia; Eutheria; Laurasiatheria; Cetartiodactyla; Ruminantia; Pecora; Bovidae; Bovinae; Bos
TRINITY_DN1430_c0_g1_i1	GT2D2_BOVIN^GT2D2_BOVIN^Q:316-89,H:744-819^34.211%ID^E:1.13e-10^RecName: Full=General transcription factor II-I repeat domain-containing protein 2;^Eukaryota; Metazoa; Chordata; Craniata; Vertebrata; Euteleostomi; Mammalia; Eutheria; Laurasiatheria; Cetartiodactyla; Ruminantia; Pecora; Bovidae; Bovinae; Bos`GT2D2_BOVIN^GT2D2_BOVIN^Q:99-7,H:825-855^38.71%ID^E:1.13e-10^RecName: Full=General transcr…	TRINITY_DN1430_c0_g1_i1.p2	.
TRINITY_DN1430_c0_g1_i1	GT2D2_BOVIN^GT2D2_BOVIN^Q:316-89,H:744-819^34.211%ID^E:1.13e-10^RecName: Full=General transcription factor II-I repeat domain-containing protein 2;^Eukaryota; Metazoa; Chordata; Craniata; Vertebrata; Euteleostomi; Mammalia; Eutheria; Laurasiatheria; Cetartiodactyla; Ruminantia; Pecora; Bovidae; Bovinae; Bos`GT2D2_BOVIN^GT2D2_BOVIN^Q:99-7,H:825-855^38.71%ID^E:1.13e-10^RecName: Full=General transcr…	TRINITY_DN1430_c0_g1_i1.p3	.
TRINITY_DN1417_c0_g1_i1	.	TRINITY_DN1417_c0_g1_i1.p1	.
TRINITY_DN1417_c0_g1_i1	.	TRINITY_DN1417_c0_g1_i1.p2	.
TRINITY_DN1417_c0_g1_i1	.	TRINITY_DN1417_c0_g1_i1.p3	.
TRINITY_DN1456_c0_g1_i1	.	TRINITY_DN1456_c0_g1_i1.p1	.
TRINITY_DN1456_c0_g1_i1	.	TRINITY_DN1456_c0_g1_i1.p2	.
TRINITY_DN1483_c0_g1_i1	.	TRINITY_DN1483_c0_g1_i1.p1	.
TRINITY_DN1483_c0_g1_i2	.	TRINITY_DN1483_c0_g1_i2.p1	.
TRINITY_DN1435_c0_g1_i1	MARF1_RAT^MARF1_RAT^Q:436-1584,H:952-1316^25.622%ID^E:6.47e-27^RecName: Full=Meiosis regulator and mRNA stability factor 1 {ECO:0000312|RGD:619770};^Eukaryota; Metazoa; Chordata; Craniata; Vertebrata; Euteleostomi; Mammalia; Eutheria; Euarchontoglires; Glires; Rodentia; Myomorpha; Muroidea; Muridae; Murinae; Rattus	TRINITY_DN1435_c0_g1_i1.p1	MARF1_RAT^MARF1_RAT^Q:146-528,H:952-1316^25.622%ID^E:9.84e-29^RecName: Full=Meiosis regulator and mRNA stability factor 1 {ECO:0000312|RGD:619770};^Eukaryota; Metazoa; Chordata; Craniata; Vertebrata; Euteleostomi; Mammalia; Eutheria; Euarchontoglires; Glires; Rodentia; Myomorpha; Muroidea; Muridae; Murinae; Rattus
TRINITY_DN1435_c0_g1_i1	MARF1_RAT^MARF1_RAT^Q:436-1584,H:952-1316^25.622%ID^E:6.47e-27^RecName: Full=Meiosis regulator and mRNA stability factor 1 {ECO:0000312|RGD:619770};^Eukaryota; Metazoa; Chordata; Craniata; Vertebrata; Euteleostomi; Mammalia; Eutheria; Euarchontoglires; Glires; Rodentia; Myomorpha; Muroidea; Muridae; Murinae; Rattus	TRINITY_DN1435_c0_g1_i1.p2	.
TRINITY_DN1435_c0_g1_i1	MARF1_RAT^MARF1_RAT^Q:436-1584,H:952-1316^25.622%ID^E:6.47e-27^RecName: Full=Meiosis regulator and mRNA stability factor 1 {ECO:0000312|RGD:619770};^Eukaryota; Metazoa; Chordata; Craniata; Vertebrata; Euteleostomi; Mammalia; Eutheria; Euarchontoglires; Glires; Rodentia; Myomorpha; Muroidea; Muridae; Murinae; Rattus	TRINITY_DN1435_c0_g1_i1.p3	.
TRINITY_DN1435_c0_g1_i1	MARF1_RAT^MARF1_RAT^Q:436-1584,H:952-1316^25.622%ID^E:6.47e-27^RecName: Full=Meiosis regulator and mRNA stability factor 1 {ECO:0000312|RGD:619770};^Eukaryota; Metazoa; Chordata; Craniata; Vertebrata; Euteleostomi; Mammalia; Eutheria; Euarchontoglires; Glires; Rodentia; Myomorpha; Muroidea; Muridae; Murinae; Rattus	TRINITY_DN1435_c0_g1_i1.p4	.
TRINITY_DN1435_c0_g1_i1	MARF1_RAT^MARF1_RAT^Q:436-1584,H:952-1316^25.622%ID^E:6.47e-27^RecName: Full=Meiosis regulator and mRNA stability factor 1 {ECO:0000312|RGD:619770};^Eukaryota; Metazoa; Chordata; Craniata; Vertebrata; Euteleostomi; Mammalia; Eutheria; Euarchontoglires; Glires; Rodentia; Myomorpha; Muroidea; Muridae; Murinae; Rattus	TRINITY_DN1435_c0_g1_i1.p5	.
TRINITY_DN1435_c0_g1_i1	MARF1_RAT^MARF1_RAT^Q:436-1584,H:952-1316^25.622%ID^E:6.47e-27^RecName: Full=Meiosis regulator and mRNA stability factor 1 {ECO:0000312|RGD:619770};^Eukaryota; Metazoa; Chordata; Craniata; Vertebrata; Euteleostomi; Mammalia; Eutheria; Euarchontoglires; Glires; Rodentia; Myomorpha; Muroidea; Muridae; Murinae; Rattus	TRINITY_DN1435_c0_g1_i1.p6	.
TRINITY_DN1435_c0_g1_i1	MARF1_RAT^MARF1_RAT^Q:436-1584,H:952-1316^25.622%ID^E:6.47e-27^RecName: Full=Meiosis regulator and mRNA stability factor 1 {ECO:0000312|RGD:619770};^Eukaryota; Metazoa; Chordata; Craniata; Vertebrata; Euteleostomi; Mammalia; Eutheria; Euarchontoglires; Glires; Rodentia; Myomorpha; Muroidea; Muridae; Murinae; Rattus	TRINITY_DN1435_c0_g1_i1.p7	.
TRINITY_DN1435_c0_g1_i1	MARF1_RAT^MARF1_RAT^Q:436-1584,H:952-1316^25.622%ID^E:6.47e-27^RecName: Full=Meiosis regulator and mRNA stability factor 1 {ECO:0000312|RGD:619770};^Eukaryota; Metazoa; Chordata; Craniata; Vertebrata; Euteleostomi; Mammalia; Eutheria; Euarchontoglires; Glires; Rodentia; Myomorpha; Muroidea; Muridae; Murinae; Rattus	TRINITY_DN1435_c0_g1_i1.p8	.
TRINITY_DN1435_c0_g1_i1	MARF1_RAT^MARF1_RAT^Q:436-1584,H:952-1316^25.622%ID^E:6.47e-27^RecName: Full=Meiosis regulator and mRNA stability factor 1 {ECO:0000312|RGD:619770};^Eukaryota; Metazoa; Chordata; Craniata; Vertebrata; Euteleostomi; Mammalia; Eutheria; Euarchontoglires; Glires; Rodentia; Myomorpha; Muroidea; Muridae; Murinae; Rattus	TRINITY_DN1435_c0_g1_i1.p9	.
TRINITY_DN1438_c0_g1_i1	.	TRINITY_DN1438_c0_g1_i1.p1	.
TRINITY_DN1438_c0_g1_i1	.	TRINITY_DN1438_c0_g1_i1.p2	.
TRINITY_DN1438_c0_g1_i2	.	TRINITY_DN1438_c0_g1_i2.p1	.
TRINITY_DN1438_c0_g1_i2	.	TRINITY_DN1438_c0_g1_i2.p2	.
TRINITY_DN1458_c0_g1_i1	.	TRINITY_DN1458_c0_g1_i1.p1	.
TRINITY_DN1458_c0_g1_i1	.	TRINITY_DN1458_c0_g1_i1.p2	.
TRINITY_DN1463_c0_g1_i1	.	TRINITY_DN1463_c0_g1_i1.p1	.
TRINITY_DN1463_c0_g1_i1	.	TRINITY_DN1463_c0_g1_i1.p2	.
TRINITY_DN1474_c0_g1_i1	.	TRINITY_DN1474_c0_g1_i1.p1	.
TRINITY_DN1474_c0_g1_i1	.	TRINITY_DN1474_c0_g1_i1.p2	.
TRINITY_DN1492_c0_g1_i1	.	TRINITY_DN1492_c0_g1_i1.p1	.
TRINITY_DN1492_c0_g1_i1	.	TRINITY_DN1492_c0_g1_i1.p2	.
TRINITY_DN1460_c0_g1_i1	.	TRINITY_DN1460_c0_g1_i1.p1	.
TRINITY_DN1460_c0_g1_i1	.	TRINITY_DN1460_c0_g1_i1.p2	.
TRINITY_DN1460_c0_g1_i1	.	TRINITY_DN1460_c0_g1_i1.p3	.
TRINITY_DN1460_c0_g1_i1	.	TRINITY_DN1460_c0_g1_i1.p4	.
TRINITY_DN1460_c0_g1_i1	.	TRINITY_DN1460_c0_g1_i1.p5	.
TRINITY_DN1461_c0_g1_i1	.	TRINITY_DN1461_c0_g1_i1.p1	.
TRINITY_DN1461_c0_g1_i1	.	TRINITY_DN1461_c0_g1_i1.p2	.
TRINITY_DN1476_c0_g1_i1	.	.	.
TRINITY_DN1489_c0_g1_i1	.	TRINITY_DN1489_c0_g1_i1.p1	.
TRINITY_DN1489_c0_g1_i1	.	TRINITY_DN1489_c0_g1_i1.p2	.
TRINITY_DN1479_c0_g1_i1	.	TRINITY_DN1479_c0_g1_i1.p1	.
TRINITY_DN1479_c0_g1_i1	.	TRINITY_DN1479_c0_g1_i1.p2	.
TRINITY_DN1549_c0_g1_i1	.	TRINITY_DN1549_c0_g1_i1.p1	.
TRINITY_DN1549_c0_g1_i1	.	TRINITY_DN1549_c0_g1_i1.p2	.
TRINITY_DN1549_c0_g1_i2	.	TRINITY_DN1549_c0_g1_i2.p1	.
TRINITY_DN1549_c0_g1_i2	.	TRINITY_DN1549_c0_g1_i2.p2	.
TRINITY_DN1549_c0_g1_i2	.	TRINITY_DN1549_c0_g1_i2.p3	.
TRINITY_DN1539_c0_g1_i1	YI31B_YEAST^YI31B_YEAST^Q:280-690,H:642-776^40.58%ID^E:3.86e-23^RecName: Full=Transposon Ty3-I Gag-Pol polyprotein;^Eukaryota; Fungi; Dikarya; Ascomycota; Saccharomycotina; Saccharomycetes; Saccharomycetales; Saccharomycetaceae; Saccharomyces	TRINITY_DN1539_c0_g1_i1.p1	YI31B_YEAST^YI31B_YEAST^Q:1-106,H:674-776^39.623%ID^E:1.27e-18^RecName: Full=Transposon Ty3-I Gag-Pol polyprotein;^Eukaryota; Fungi; Dikarya; Ascomycota; Saccharomycotina; Saccharomycetes; Saccharomycetales; Saccharomycetaceae; Saccharomyces	yes
TRINITY_DN1539_c0_g1_i1	YI31B_YEAST^YI31B_YEAST^Q:280-690,H:642-776^40.58%ID^E:3.86e-23^RecName: Full=Transposon Ty3-I Gag-Pol polyprotein;^Eukaryota; Fungi; Dikarya; Ascomycota; Saccharomycotina; Saccharomycetes; Saccharomycetales; Saccharomycetaceae; Saccharomyces	TRINITY_DN1539_c0_g1_i1.p2	.	yes
TRINITY_DN1517_c0_g1_i1	.	TRINITY_DN1517_c0_g1_i1.p1	.
TRINITY_DN1517_c0_g1_i1	.	TRINITY_DN1517_c0_g1_i1.p2	.
TRINITY_DN1517_c0_g1_i1	.	TRINITY_DN1517_c0_g1_i1.p3	.
TRINITY_DN1517_c0_g1_i1	.	TRINITY_DN1517_c0_g1_i1.p4	.
TRINITY_DN1540_c0_g1_i1	.	TRINITY_DN1540_c0_g1_i1.p1	.
TRINITY_DN1540_c0_g1_i1	.	TRINITY_DN1540_c0_g1_i1.p2	.
TRINITY_DN1554_c0_g1_i1	.	TRINITY_DN1554_c0_g1_i1.p1	.
TRINITY_DN1554_c0_g1_i1	.	TRINITY_DN1554_c0_g1_i1.p2	.
TRINITY_DN1535_c0_g1_i1	.	TRINITY_DN1535_c0_g1_i1.p1	.
TRINITY_DN1535_c0_g1_i1	.	TRINITY_DN1535_c0_g1_i1.p2	.
TRINITY_DN1535_c0_g1_i1	.	TRINITY_DN1535_c0_g1_i1.p3	.
TRINITY_DN1535_c0_g1_i1	.	TRINITY_DN1535_c0_g1_i1.p4	.
TRINITY_DN1500_c0_g1_i2	RUXF_XENLA^RUXF_XENLA^Q:76-279,H:6-73^73.529%ID^E:8.14e-31^RecName: Full=Small nuclear ribonucleoprotein F;^Eukaryota; Metazoa; Chordata; Craniata; Vertebrata; Euteleostomi; Amphibia; Batrachia; Anura; Pipoidea; Pipidae; Xenopodinae; Xenopus; Xenopus	TRINITY_DN1500_c0_g1_i2.p1	RUXF_XENLA^RUXF_XENLA^Q:8-75,H:6-73^73.529%ID^E:2.08e-32^RecName: Full=Small nuclear ribonucleoprotein F;^Eukaryota; Metazoa; Chordata; Craniata; Vertebrata; Euteleostomi; Amphibia; Batrachia; Anura; Pipoidea; Pipidae; Xenopodinae; Xenopus; Xenopus
TRINITY_DN1500_c0_g1_i2	RUXF_XENLA^RUXF_XENLA^Q:76-279,H:6-73^73.529%ID^E:8.14e-31^RecName: Full=Small nuclear ribonucleoprotein F;^Eukaryota; Metazoa; Chordata; Craniata; Vertebrata; Euteleostomi; Amphibia; Batrachia; Anura; Pipoidea; Pipidae; Xenopodinae; Xenopus; Xenopus	TRINITY_DN1500_c0_g1_i2.p2	.
TRINITY_DN1545_c0_g1_i1	.	TRINITY_DN1545_c0_g1_i1.p1	.
TRINITY_DN1545_c0_g1_i1	.	TRINITY_DN1545_c0_g1_i1.p2	.
TRINITY_DN1545_c0_g1_i1	.	TRINITY_DN1545_c0_g1_i1.p3	.
TRINITY_DN1545_c0_g1_i1	.	TRINITY_DN1545_c0_g1_i1.p4	.
TRINITY_DN1545_c0_g1_i1	.	TRINITY_DN1545_c0_g1_i1.p5	.
TRINITY_DN1545_c0_g1_i1	.	TRINITY_DN1545_c0_g1_i1.p6	.
TRINITY_DN1513_c0_g1_i1	.	TRINITY_DN1513_c0_g1_i1.p1	.
TRINITY_DN1513_c0_g1_i1	.	TRINITY_DN1513_c0_g1_i1.p2	.
TRINITY_DN1513_c0_g1_i1	.	TRINITY_DN1513_c0_g1_i1.p3	.
TRINITY_DN1513_c0_g1_i1	.	TRINITY_DN1513_c0_g1_i1.p4	.
TRINITY_DN1513_c0_g1_i1	.	TRINITY_DN1513_c0_g1_i1.p5	.
TRINITY_DN1513_c0_g1_i1	.	TRINITY_DN1513_c0_g1_i1.p6	.
TRINITY_DN1513_c0_g1_i1	.	TRINITY_DN1513_c0_g1_i1.p7	.
TRINITY_DN1513_c0_g1_i1	.	TRINITY_DN1513_c0_g1_i1.p8	.
TRINITY_DN1555_c0_g1_i1	.	TRINITY_DN1555_c0_g1_i1.p1	.
TRINITY_DN1555_c0_g1_i1	.	TRINITY_DN1555_c0_g1_i1.p2	.
TRINITY_DN1555_c0_g1_i1	.	TRINITY_DN1555_c0_g1_i1.p3	.
TRINITY_DN1595_c0_g1_i1	.	TRINITY_DN1595_c0_g1_i1.p1	.
TRINITY_DN1532_c0_g1_i1	POL5_DROME^POL5_DROME^Q:400-140,H:176-261^32.184%ID^E:6.74e-07^RecName: Full=Retrovirus-related Pol polyprotein from transposon opus;^Eukaryota; Metazoa; Ecdysozoa; Arthropoda; Hexapoda; Insecta; Pterygota; Neoptera; Holometabola; Diptera; Brachycera; Muscomorpha; Ephydroidea; Drosophilidae; Drosophila; Sophophora	TRINITY_DN1532_c0_g1_i1.p1	POL_COYMV^POL_COYMV^Q:1-61,H:1486-1546^31.148%ID^E:6.66e-07^RecName: Full=Polyprotein P3;^Viruses; Ortervirales; Caulimoviridae; Badnavirus	yes
TRINITY_DN1532_c0_g1_i1	POL5_DROME^POL5_DROME^Q:400-140,H:176-261^32.184%ID^E:6.74e-07^RecName: Full=Retrovirus-related Pol polyprotein from transposon opus;^Eukaryota; Metazoa; Ecdysozoa; Arthropoda; Hexapoda; Insecta; Pterygota; Neoptera; Holometabola; Diptera; Brachycera; Muscomorpha; Ephydroidea; Drosophilidae; Drosophila; Sophophora	TRINITY_DN1532_c0_g1_i1.p2	.	yes
TRINITY_DN1532_c0_g1_i1	POL5_DROME^POL5_DROME^Q:400-140,H:176-261^32.184%ID^E:6.74e-07^RecName: Full=Retrovirus-related Pol polyprotein from transposon opus;^Eukaryota; Metazoa; Ecdysozoa; Arthropoda; Hexapoda; Insecta; Pterygota; Neoptera; Holometabola; Diptera; Brachycera; Muscomorpha; Ephydroidea; Drosophilidae; Drosophila; Sophophora	TRINITY_DN1532_c0_g1_i1.p3	.	yes
TRINITY_DN1532_c0_g1_i1	POL5_DROME^POL5_DROME^Q:400-140,H:176-261^32.184%ID^E:6.74e-07^RecName: Full=Retrovirus-related Pol polyprotein from transposon opus;^Eukaryota; Metazoa; Ecdysozoa; Arthropoda; Hexapoda; Insecta; Pterygota; Neoptera; Holometabola; Diptera; Brachycera; Muscomorpha; Ephydroidea; Drosophilidae; Drosophila; Sophophora	TRINITY_DN1532_c0_g1_i1.p4	.	yes
TRINITY_DN1534_c0_g1_i1	.	TRINITY_DN1534_c0_g1_i1.p1	.
TRINITY_DN1534_c0_g1_i1	.	TRINITY_DN1534_c0_g1_i1.p2	.
TRINITY_DN1534_c0_g1_i2	.	TRINITY_DN1534_c0_g1_i2.p1	.
TRINITY_DN1534_c0_g1_i2	.	TRINITY_DN1534_c0_g1_i2.p2	.
TRINITY_DN1548_c0_g1_i1	.	.	.
TRINITY_DN1537_c0_g1_i1	.	TRINITY_DN1537_c0_g1_i1.p1	.
TRINITY_DN1537_c0_g1_i1	.	TRINITY_DN1537_c0_g1_i1.p2	.
TRINITY_DN1537_c0_g1_i1	.	TRINITY_DN1537_c0_g1_i1.p3	.
TRINITY_DN1537_c0_g1_i1	.	TRINITY_DN1537_c0_g1_i1.p4	.
TRINITY_DN1541_c0_g1_i1	.	TRINITY_DN1541_c0_g1_i1.p1	.
TRINITY_DN1541_c0_g1_i1	.	TRINITY_DN1541_c0_g1_i1.p2	.
TRINITY_DN1541_c0_g1_i1	.	TRINITY_DN1541_c0_g1_i1.p3	.
TRINITY_DN1541_c0_g1_i1	.	TRINITY_DN1541_c0_g1_i1.p4	.
TRINITY_DN1546_c0_g1_i1	.	TRINITY_DN1546_c0_g1_i1.p1	.
TRINITY_DN1546_c0_g1_i2	.	TRINITY_DN1546_c0_g1_i2.p1	.
TRINITY_DN1546_c0_g1_i2	.	TRINITY_DN1546_c0_g1_i2.p2	.
TRINITY_DN1546_c0_g1_i2	.	TRINITY_DN1546_c0_g1_i2.p3	.
TRINITY_DN1550_c0_g1_i1	.	TRINITY_DN1550_c0_g1_i1.p1	.
TRINITY_DN1550_c0_g1_i2	.	.	.
TRINITY_DN1551_c0_g1_i2	.	TRINITY_DN1551_c0_g1_i2.p1	.
TRINITY_DN1557_c0_g1_i1	.	TRINITY_DN1557_c0_g1_i1.p1	.
TRINITY_DN1582_c0_g1_i1	.	TRINITY_DN1582_c0_g1_i1.p1	.
TRINITY_DN1582_c0_g1_i1	.	TRINITY_DN1582_c0_g1_i1.p2	.
TRINITY_DN1582_c0_g1_i1	.	TRINITY_DN1582_c0_g1_i1.p3	.
TRINITY_DN1582_c0_g1_i1	.	TRINITY_DN1582_c0_g1_i1.p4	.
TRINITY_DN1582_c0_g1_i1	.	TRINITY_DN1582_c0_g1_i1.p5	.
TRINITY_DN1582_c0_g1_i1	.	TRINITY_DN1582_c0_g1_i1.p6	.
TRINITY_DN1578_c0_g1_i1	.	TRINITY_DN1578_c0_g1_i1.p1	.
TRINITY_DN1578_c0_g1_i1	.	TRINITY_DN1578_c0_g1_i1.p2	.
TRINITY_DN1578_c0_g1_i1	.	TRINITY_DN1578_c0_g1_i1.p3	.
TRINITY_DN1578_c0_g1_i1	.	TRINITY_DN1578_c0_g1_i1.p4	.
TRINITY_DN1578_c0_g1_i1	.	TRINITY_DN1578_c0_g1_i1.p5	.
TRINITY_DN1572_c0_g1_i1	.	TRINITY_DN1572_c0_g1_i1.p1	.
TRINITY_DN1572_c0_g1_i1	.	TRINITY_DN1572_c0_g1_i1.p2	.
TRINITY_DN1572_c0_g1_i1	.	TRINITY_DN1572_c0_g1_i1.p3	.
TRINITY_DN1593_c0_g1_i1	.	TRINITY_DN1593_c0_g1_i1.p1	.
TRINITY_DN1593_c0_g1_i1	.	TRINITY_DN1593_c0_g1_i1.p2	.
TRINITY_DN1593_c0_g1_i1	.	TRINITY_DN1593_c0_g1_i1.p3	.
TRINITY_DN1593_c0_g1_i1	.	TRINITY_DN1593_c0_g1_i1.p4	.
TRINITY_DN1590_c0_g1_i1	.	TRINITY_DN1590_c0_g1_i1.p1	.
TRINITY_DN1590_c0_g1_i1	.	TRINITY_DN1590_c0_g1_i1.p2	.
TRINITY_DN1590_c0_g1_i1	.	TRINITY_DN1590_c0_g1_i1.p3	.
TRINITY_DN1590_c0_g1_i1	.	TRINITY_DN1590_c0_g1_i1.p4	.
TRINITY_DN1590_c0_g1_i1	.	TRINITY_DN1590_c0_g1_i1.p5	.
TRINITY_DN1590_c0_g1_i2	.	TRINITY_DN1590_c0_g1_i2.p1	.
TRINITY_DN1590_c0_g1_i2	.	TRINITY_DN1590_c0_g1_i2.p2	.
TRINITY_DN1590_c0_g1_i2	.	TRINITY_DN1590_c0_g1_i2.p3	.
TRINITY_DN1590_c0_g1_i2	.	TRINITY_DN1590_c0_g1_i2.p4	.
TRINITY_DN1590_c0_g1_i2	.	TRINITY_DN1590_c0_g1_i2.p5	.
TRINITY_DN1606_c0_g1_i1	.	.	.
TRINITY_DN1605_c0_g1_i1	.	TRINITY_DN1605_c0_g1_i1.p1	.
TRINITY_DN1605_c0_g1_i1	.	TRINITY_DN1605_c0_g1_i1.p2	.
TRINITY_DN1605_c0_g1_i1	.	TRINITY_DN1605_c0_g1_i1.p3	.
TRINITY_DN1605_c0_g1_i1	.	TRINITY_DN1605_c0_g1_i1.p4	.
TRINITY_DN1603_c0_g1_i1	.	TRINITY_DN1603_c0_g1_i1.p1	.
TRINITY_DN1603_c0_g1_i1	.	TRINITY_DN1603_c0_g1_i1.p2	.
TRINITY_DN1603_c0_g1_i1	.	TRINITY_DN1603_c0_g1_i1.p3	.
TRINITY_DN1603_c0_g1_i1	.	TRINITY_DN1603_c0_g1_i1.p4	.
TRINITY_DN1603_c0_g1_i1	.	TRINITY_DN1603_c0_g1_i1.p5	.
TRINITY_DN1633_c0_g1_i1	.	TRINITY_DN1633_c0_g1_i1.p1	.
TRINITY_DN1616_c0_g1_i2	.	TRINITY_DN1616_c0_g1_i2.p1	.
TRINITY_DN1643_c0_g1_i1	.	TRINITY_DN1643_c0_g1_i1.p1	.
TRINITY_DN1643_c0_g1_i1	.	TRINITY_DN1643_c0_g1_i1.p2	.
TRINITY_DN1643_c0_g1_i1	.	TRINITY_DN1643_c0_g1_i1.p3	.
TRINITY_DN1643_c0_g1_i1	.	TRINITY_DN1643_c0_g1_i1.p4	.
TRINITY_DN1643_c0_g1_i1	.	TRINITY_DN1643_c0_g1_i1.p5	.
TRINITY_DN1667_c0_g1_i1	.	TRINITY_DN1667_c0_g1_i1.p1	.
TRINITY_DN1667_c0_g1_i1	.	TRINITY_DN1667_c0_g1_i1.p2	.
TRINITY_DN1667_c0_g1_i1	.	TRINITY_DN1667_c0_g1_i1.p3	.
TRINITY_DN1636_c0_g1_i1	.	TRINITY_DN1636_c0_g1_i1.p1	.
TRINITY_DN1636_c0_g1_i1	.	TRINITY_DN1636_c0_g1_i1.p2	.
TRINITY_DN1636_c0_g1_i1	.	TRINITY_DN1636_c0_g1_i1.p3	.
TRINITY_DN1636_c0_g2_i1	.	TRINITY_DN1636_c0_g2_i1.p1	.
TRINITY_DN1636_c0_g2_i1	.	TRINITY_DN1636_c0_g2_i1.p2	.
TRINITY_DN1640_c0_g1_i1	.	TRINITY_DN1640_c0_g1_i1.p1	.
TRINITY_DN1640_c0_g1_i1	.	TRINITY_DN1640_c0_g1_i1.p2	.
TRINITY_DN1640_c0_g1_i1	.	TRINITY_DN1640_c0_g1_i1.p3	.
TRINITY_DN1654_c0_g1_i1	.	TRINITY_DN1654_c0_g1_i1.p1	.
TRINITY_DN1654_c0_g1_i1	.	TRINITY_DN1654_c0_g1_i1.p2	.
TRINITY_DN1654_c0_g1_i1	.	TRINITY_DN1654_c0_g1_i1.p3	.
TRINITY_DN1654_c0_g1_i1	.	TRINITY_DN1654_c0_g1_i1.p4	.
TRINITY_DN1641_c0_g1_i1	YCX91_PHAAO^YCX91_PHAAO^Q:119-3,H:2-40^71.795%ID^E:2.51e-09^RecName: Full=Uncharacterized protein ORF91;^Eukaryota; Viridiplantae; Streptophyta; Embryophyta; Tracheophyta; Spermatophyta; Magnoliophyta; Liliopsida; Asparagales; Orchidaceae; Epidendroideae; Vandeae; Aeridinae; Phalaenopsis	TRINITY_DN1641_c0_g1_i1.p1	.
TRINITY_DN1641_c0_g1_i1	YCX91_PHAAO^YCX91_PHAAO^Q:119-3,H:2-40^71.795%ID^E:2.51e-09^RecName: Full=Uncharacterized protein ORF91;^Eukaryota; Viridiplantae; Streptophyta; Embryophyta; Tracheophyta; Spermatophyta; Magnoliophyta; Liliopsida; Asparagales; Orchidaceae; Epidendroideae; Vandeae; Aeridinae; Phalaenopsis	TRINITY_DN1641_c0_g1_i1.p2	.
TRINITY_DN1669_c0_g1_i1	.	TRINITY_DN1669_c0_g1_i1.p1	.
TRINITY_DN1669_c0_g1_i1	.	TRINITY_DN1669_c0_g1_i1.p2	.
TRINITY_DN1669_c0_g1_i1	.	TRINITY_DN1669_c0_g1_i1.p3	.
TRINITY_DN1669_c0_g1_i2	.	TRINITY_DN1669_c0_g1_i2.p1	.
TRINITY_DN1669_c0_g1_i2	.	TRINITY_DN1669_c0_g1_i2.p2	.
TRINITY_DN1659_c0_g1_i1	.	TRINITY_DN1659_c0_g1_i1.p1	.
TRINITY_DN1659_c0_g1_i1	.	TRINITY_DN1659_c0_g1_i1.p2	.
TRINITY_DN1645_c0_g1_i1	.	TRINITY_DN1645_c0_g1_i1.p1	.
TRINITY_DN1645_c0_g1_i1	.	TRINITY_DN1645_c0_g1_i1.p2	.
TRINITY_DN1646_c0_g1_i1	.	TRINITY_DN1646_c0_g1_i1.p1	.
TRINITY_DN1658_c0_g1_i1	.	TRINITY_DN1658_c0_g1_i1.p1	.
TRINITY_DN1658_c0_g1_i1	.	TRINITY_DN1658_c0_g1_i1.p2	.
TRINITY_DN1658_c0_g1_i1	.	TRINITY_DN1658_c0_g1_i1.p3	.
TRINITY_DN1658_c0_g1_i1	.	TRINITY_DN1658_c0_g1_i1.p4	.
TRINITY_DN1682_c0_g1_i1	.	.	.
TRINITY_DN1691_c0_g1_i1	.	TRINITY_DN1691_c0_g1_i1.p1	.
TRINITY_DN1691_c0_g1_i1	.	TRINITY_DN1691_c0_g1_i1.p2	.
TRINITY_DN1691_c0_g1_i2	.	TRINITY_DN1691_c0_g1_i2.p1	.
TRINITY_DN1691_c0_g1_i2	.	TRINITY_DN1691_c0_g1_i2.p2	.
TRINITY_DN1697_c0_g1_i1	POL2_DROME^POL2_DROME^Q:55-291,H:503-579^37.5%ID^E:5.51e-08^RecName: Full=Retrovirus-related Pol polyprotein from transposon 297;^Eukaryota; Metazoa; Ecdysozoa; Arthropoda; Hexapoda; Insecta; Pterygota; Neoptera; Holometabola; Diptera; Brachycera; Muscomorpha; Ephydroidea; Drosophilidae; Drosophila; Sophophora	TRINITY_DN1697_c0_g1_i1.p1	.	yes
TRINITY_DN1697_c0_g1_i1	POL2_DROME^POL2_DROME^Q:55-291,H:503-579^37.5%ID^E:5.51e-08^RecName: Full=Retrovirus-related Pol polyprotein from transposon 297;^Eukaryota; Metazoa; Ecdysozoa; Arthropoda; Hexapoda; Insecta; Pterygota; Neoptera; Holometabola; Diptera; Brachycera; Muscomorpha; Ephydroidea; Drosophilidae; Drosophila; Sophophora	TRINITY_DN1697_c0_g1_i1.p2	.	yes
TRINITY_DN1699_c0_g1_i1	.	TRINITY_DN1699_c0_g1_i1.p1	.
TRINITY_DN1699_c0_g1_i1	.	TRINITY_DN1699_c0_g1_i1.p2	.
TRINITY_DN1699_c0_g1_i1	.	TRINITY_DN1699_c0_g1_i1.p3	.
TRINITY_DN1699_c0_g1_i1	.	TRINITY_DN1699_c0_g1_i1.p4	.
TRINITY_DN1699_c1_g1_i1	.	TRINITY_DN1699_c1_g1_i1.p1	.
TRINITY_DN1699_c1_g1_i1	.	TRINITY_DN1699_c1_g1_i1.p2	.
TRINITY_DN1699_c1_g1_i1	.	TRINITY_DN1699_c1_g1_i1.p3	.
TRINITY_DN1673_c0_g1_i1	.	TRINITY_DN1673_c0_g1_i1.p1	.
TRINITY_DN1673_c0_g1_i1	.	TRINITY_DN1673_c0_g1_i1.p2	.
TRINITY_DN1673_c0_g1_i2	.	TRINITY_DN1673_c0_g1_i2.p1	.
TRINITY_DN1680_c0_g1_i1	.	TRINITY_DN1680_c0_g1_i1.p1	.
TRINITY_DN1680_c0_g1_i1	.	TRINITY_DN1680_c0_g1_i1.p2	.
TRINITY_DN1680_c0_g1_i1	.	TRINITY_DN1680_c0_g1_i1.p3	.
TRINITY_DN1695_c0_g1_i1	.	TRINITY_DN1695_c0_g1_i1.p1	.
TRINITY_DN1695_c0_g1_i1	.	TRINITY_DN1695_c0_g1_i1.p2	.
TRINITY_DN1695_c0_g1_i1	.	TRINITY_DN1695_c0_g1_i1.p3	.
TRINITY_DN1695_c0_g1_i1	.	TRINITY_DN1695_c0_g1_i1.p4	.
TRINITY_DN1695_c0_g1_i2	.	TRINITY_DN1695_c0_g1_i2.p1	.
TRINITY_DN1695_c0_g1_i2	.	TRINITY_DN1695_c0_g1_i2.p2	.
TRINITY_DN1695_c0_g1_i2	.	TRINITY_DN1695_c0_g1_i2.p3	.
TRINITY_DN1688_c0_g1_i1	.	TRINITY_DN1688_c0_g1_i1.p1	.
TRINITY_DN1688_c0_g1_i1	.	TRINITY_DN1688_c0_g1_i1.p2	.
TRINITY_DN1688_c0_g1_i1	.	TRINITY_DN1688_c0_g1_i1.p3	.
TRINITY_DN1687_c0_g1_i1	.	.	.
TRINITY_DN1717_c0_g1_i1	.	TRINITY_DN1717_c0_g1_i1.p1	.
TRINITY_DN1717_c0_g1_i1	.	TRINITY_DN1717_c0_g1_i1.p2	.
TRINITY_DN1717_c0_g1_i1	.	TRINITY_DN1717_c0_g1_i1.p3	.
TRINITY_DN1717_c0_g1_i1	.	TRINITY_DN1717_c0_g1_i1.p4	.
TRINITY_DN1733_c0_g1_i1	.	TRINITY_DN1733_c0_g1_i1.p1	.
TRINITY_DN1733_c0_g1_i1	.	TRINITY_DN1733_c0_g1_i1.p2	.
TRINITY_DN1752_c0_g1_i1	.	TRINITY_DN1752_c0_g1_i1.p1	.
TRINITY_DN1752_c0_g1_i1	.	TRINITY_DN1752_c0_g1_i1.p2	.
TRINITY_DN1752_c0_g1_i2	.	TRINITY_DN1752_c0_g1_i2.p1	.
TRINITY_DN1752_c0_g1_i2	.	TRINITY_DN1752_c0_g1_i2.p2	.
TRINITY_DN1740_c0_g1_i1	.	TRINITY_DN1740_c0_g1_i1.p1	.
TRINITY_DN1740_c0_g1_i1	.	TRINITY_DN1740_c0_g1_i1.p2	.
TRINITY_DN1740_c0_g1_i1	.	TRINITY_DN1740_c0_g1_i1.p3	.
TRINITY_DN1711_c0_g1_i1	.	TRINITY_DN1711_c0_g1_i1.p1	.
TRINITY_DN1711_c0_g1_i1	.	TRINITY_DN1711_c0_g1_i1.p2	.
TRINITY_DN1711_c0_g1_i1	.	TRINITY_DN1711_c0_g1_i1.p3	.
TRINITY_DN1711_c0_g1_i2	.	TRINITY_DN1711_c0_g1_i2.p1	.
TRINITY_DN1711_c0_g1_i2	.	TRINITY_DN1711_c0_g1_i2.p2	.
TRINITY_DN1711_c0_g1_i2	.	TRINITY_DN1711_c0_g1_i2.p3	.
TRINITY_DN1746_c0_g1_i1	.	TRINITY_DN1746_c0_g1_i1.p1	.
TRINITY_DN1746_c0_g1_i1	.	TRINITY_DN1746_c0_g1_i1.p2	.
TRINITY_DN1746_c0_g1_i1	.	TRINITY_DN1746_c0_g1_i1.p3	.
TRINITY_DN1746_c0_g1_i1	.	TRINITY_DN1746_c0_g1_i1.p4	.
TRINITY_DN1746_c0_g1_i1	.	TRINITY_DN1746_c0_g1_i1.p5	.
TRINITY_DN1745_c0_g1_i1	.	TRINITY_DN1745_c0_g1_i1.p1	.
TRINITY_DN1745_c0_g1_i1	.	TRINITY_DN1745_c0_g1_i1.p2	.
TRINITY_DN1745_c0_g1_i1	.	TRINITY_DN1745_c0_g1_i1.p3	.
TRINITY_DN1745_c0_g1_i1	.	TRINITY_DN1745_c0_g1_i1.p4	.
TRINITY_DN1745_c0_g1_i1	.	TRINITY_DN1745_c0_g1_i1.p5	.
TRINITY_DN1730_c0_g1_i1	.	TRINITY_DN1730_c0_g1_i1.p1	.
TRINITY_DN1730_c0_g1_i1	.	TRINITY_DN1730_c0_g1_i1.p2	.
TRINITY_DN1730_c0_g1_i1	.	TRINITY_DN1730_c0_g1_i1.p3	.
TRINITY_DN1730_c0_g1_i1	.	TRINITY_DN1730_c0_g1_i1.p4	.
TRINITY_DN1730_c0_g1_i2	.	TRINITY_DN1730_c0_g1_i2.p1	.
TRINITY_DN1730_c0_g1_i2	.	TRINITY_DN1730_c0_g1_i2.p2	.
TRINITY_DN1730_c0_g1_i2	.	TRINITY_DN1730_c0_g1_i2.p3	.
TRINITY_DN1728_c0_g1_i1	.	TRINITY_DN1728_c0_g1_i1.p1	.
TRINITY_DN1728_c0_g1_i1	.	TRINITY_DN1728_c0_g1_i1.p2	.
TRINITY_DN1708_c0_g1_i1	.	TRINITY_DN1708_c0_g1_i1.p1	.
TRINITY_DN1715_c0_g1_i1	.	TRINITY_DN1715_c0_g1_i1.p1	.
TRINITY_DN1715_c0_g1_i1	.	TRINITY_DN1715_c0_g1_i1.p2	.
TRINITY_DN1715_c0_g1_i1	.	TRINITY_DN1715_c0_g1_i1.p3	.
TRINITY_DN1744_c0_g1_i2	.	TRINITY_DN1744_c0_g1_i2.p1	.
TRINITY_DN1744_c0_g1_i2	.	TRINITY_DN1744_c0_g1_i2.p2	.
TRINITY_DN1744_c0_g1_i2	.	TRINITY_DN1744_c0_g1_i2.p3	.
TRINITY_DN1757_c0_g2_i1	.	TRINITY_DN1757_c0_g2_i1.p1	.
TRINITY_DN1757_c0_g2_i1	.	TRINITY_DN1757_c0_g2_i1.p2	.
TRINITY_DN1736_c0_g1_i1	ZBED8_BOVIN^ZBED8_BOVIN^Q:63-221,H:280-332^56.604%ID^E:5.32e-13^RecName: Full=Protein ZBED8;^Eukaryota; Metazoa; Chordata; Craniata; Vertebrata; Euteleostomi; Mammalia; Eutheria; Laurasiatheria; Cetartiodactyla; Ruminantia; Pecora; Bovidae; Bovinae; Bos	TRINITY_DN1736_c0_g1_i1.p1	.
TRINITY_DN1736_c0_g1_i1	ZBED8_BOVIN^ZBED8_BOVIN^Q:63-221,H:280-332^56.604%ID^E:5.32e-13^RecName: Full=Protein ZBED8;^Eukaryota; Metazoa; Chordata; Craniata; Vertebrata; Euteleostomi; Mammalia; Eutheria; Laurasiatheria; Cetartiodactyla; Ruminantia; Pecora; Bovidae; Bovinae; Bos	TRINITY_DN1736_c0_g1_i1.p2	.
TRINITY_DN1736_c0_g1_i2	ZBED8_HUMAN^ZBED8_HUMAN^Q:6-239,H:255-332^50%ID^E:1.49e-18^RecName: Full=Protein ZBED8;^Eukaryota; Metazoa; Chordata; Craniata; Vertebrata; Euteleostomi; Mammalia; Eutheria; Euarchontoglires; Primates; Haplorrhini; Catarrhini; Hominidae; Homo	TRINITY_DN1736_c0_g1_i2.p1	ZBED8_HUMAN^ZBED8_HUMAN^Q:2-79,H:255-332^50%ID^E:1.34e-18^RecName: Full=Protein ZBED8;^Eukaryota; Metazoa; Chordata; Craniata; Vertebrata; Euteleostomi; Mammalia; Eutheria; Euarchontoglires; Primates; Haplorrhini; Catarrhini; Hominidae; Homo
TRINITY_DN1736_c0_g1_i2	ZBED8_HUMAN^ZBED8_HUMAN^Q:6-239,H:255-332^50%ID^E:1.49e-18^RecName: Full=Protein ZBED8;^Eukaryota; Metazoa; Chordata; Craniata; Vertebrata; Euteleostomi; Mammalia; Eutheria; Euarchontoglires; Primates; Haplorrhini; Catarrhini; Hominidae; Homo	TRINITY_DN1736_c0_g1_i2.p2	.
TRINITY_DN1769_c0_g1_i1	.	TRINITY_DN1769_c0_g1_i1.p1	.
TRINITY_DN1769_c0_g1_i1	.	TRINITY_DN1769_c0_g1_i1.p2	.
TRINITY_DN1769_c0_g1_i2	ZBED8_BOVIN^ZBED8_BOVIN^Q:13-309,H:109-210^36.275%ID^E:1.56e-08^RecName: Full=Protein ZBED8;^Eukaryota; Metazoa; Chordata; Craniata; Vertebrata; Euteleostomi; Mammalia; Eutheria; Laurasiatheria; Cetartiodactyla; Ruminantia; Pecora; Bovidae; Bovinae; Bos	TRINITY_DN1769_c0_g1_i2.p1	.
TRINITY_DN1769_c0_g1_i2	ZBED8_BOVIN^ZBED8_BOVIN^Q:13-309,H:109-210^36.275%ID^E:1.56e-08^RecName: Full=Protein ZBED8;^Eukaryota; Metazoa; Chordata; Craniata; Vertebrata; Euteleostomi; Mammalia; Eutheria; Laurasiatheria; Cetartiodactyla; Ruminantia; Pecora; Bovidae; Bovinae; Bos	TRINITY_DN1769_c0_g1_i2.p2	ZMYM6_HUMAN^ZMYM6_HUMAN^Q:6-57,H:847-899^47.17%ID^E:2.41e-05^RecName: Full=Zinc finger MYM-type protein 6;^Eukaryota; Metazoa; Chordata; Craniata; Vertebrata; Euteleostomi; Mammalia; Eutheria; Euarchontoglires; Primates; Haplorrhini; Catarrhini; Hominidae; Homo
TRINITY_DN1769_c0_g1_i2	ZBED8_BOVIN^ZBED8_BOVIN^Q:13-309,H:109-210^36.275%ID^E:1.56e-08^RecName: Full=Protein ZBED8;^Eukaryota; Metazoa; Chordata; Craniata; Vertebrata; Euteleostomi; Mammalia; Eutheria; Laurasiatheria; Cetartiodactyla; Ruminantia; Pecora; Bovidae; Bovinae; Bos	TRINITY_DN1769_c0_g1_i2.p3	.
TRINITY_DN1769_c0_g1_i2	ZBED8_BOVIN^ZBED8_BOVIN^Q:13-309,H:109-210^36.275%ID^E:1.56e-08^RecName: Full=Protein ZBED8;^Eukaryota; Metazoa; Chordata; Craniata; Vertebrata; Euteleostomi; Mammalia; Eutheria; Laurasiatheria; Cetartiodactyla; Ruminantia; Pecora; Bovidae; Bovinae; Bos	TRINITY_DN1769_c0_g1_i2.p4	.
TRINITY_DN1769_c0_g1_i2	ZBED8_BOVIN^ZBED8_BOVIN^Q:13-309,H:109-210^36.275%ID^E:1.56e-08^RecName: Full=Protein ZBED8;^Eukaryota; Metazoa; Chordata; Craniata; Vertebrata; Euteleostomi; Mammalia; Eutheria; Laurasiatheria; Cetartiodactyla; Ruminantia; Pecora; Bovidae; Bovinae; Bos	TRINITY_DN1769_c0_g1_i2.p5	.
TRINITY_DN1769_c0_g1_i2	ZBED8_BOVIN^ZBED8_BOVIN^Q:13-309,H:109-210^36.275%ID^E:1.56e-08^RecName: Full=Protein ZBED8;^Eukaryota; Metazoa; Chordata; Craniata; Vertebrata; Euteleostomi; Mammalia; Eutheria; Laurasiatheria; Cetartiodactyla; Ruminantia; Pecora; Bovidae; Bovinae; Bos	TRINITY_DN1769_c0_g1_i2.p6	.
TRINITY_DN1749_c0_g1_i1	.	TRINITY_DN1749_c0_g1_i1.p1	.
TRINITY_DN1749_c0_g1_i1	.	TRINITY_DN1749_c0_g1_i1.p2	.
TRINITY_DN1749_c0_g1_i1	.	TRINITY_DN1749_c0_g1_i1.p3	.
TRINITY_DN1790_c0_g1_i1	.	TRINITY_DN1790_c0_g1_i1.p1	.
TRINITY_DN1790_c0_g1_i1	.	TRINITY_DN1790_c0_g1_i1.p2	.
TRINITY_DN1790_c0_g1_i1	.	TRINITY_DN1790_c0_g1_i1.p3	.
TRINITY_DN1790_c0_g1_i1	.	TRINITY_DN1790_c0_g1_i1.p4	.
TRINITY_DN1790_c0_g1_i1	.	TRINITY_DN1790_c0_g1_i1.p5	.
TRINITY_DN1779_c0_g1_i1	.	TRINITY_DN1779_c0_g1_i1.p1	.
TRINITY_DN1779_c0_g1_i1	.	TRINITY_DN1779_c0_g1_i1.p2	.
TRINITY_DN1779_c0_g1_i2	.	TRINITY_DN1779_c0_g1_i2.p1	.
TRINITY_DN1779_c0_g1_i2	.	TRINITY_DN1779_c0_g1_i2.p2	.
TRINITY_DN1781_c0_g1_i1	.	TRINITY_DN1781_c0_g1_i1.p1	.
TRINITY_DN1781_c0_g1_i1	.	TRINITY_DN1781_c0_g1_i1.p2	.
TRINITY_DN1781_c0_g1_i1	.	TRINITY_DN1781_c0_g1_i1.p3	.
TRINITY_DN1781_c0_g1_i2	.	TRINITY_DN1781_c0_g1_i2.p1	.
TRINITY_DN1781_c0_g1_i2	.	TRINITY_DN1781_c0_g1_i2.p2	.
TRINITY_DN1750_c0_g1_i1	.	TRINITY_DN1750_c0_g1_i1.p1	.
TRINITY_DN1750_c0_g1_i1	.	TRINITY_DN1750_c0_g1_i1.p2	.
TRINITY_DN1754_c0_g1_i1	.	TRINITY_DN1754_c0_g1_i1.p1	.
TRINITY_DN1754_c0_g1_i1	.	TRINITY_DN1754_c0_g1_i1.p2	.
TRINITY_DN1754_c0_g1_i1	.	TRINITY_DN1754_c0_g1_i1.p3	.
TRINITY_DN1768_c0_g1_i1	.	TRINITY_DN1768_c0_g1_i1.p1	.
TRINITY_DN1768_c0_g1_i2	.	TRINITY_DN1768_c0_g1_i2.p1	.
TRINITY_DN1768_c0_g1_i2	.	TRINITY_DN1768_c0_g1_i2.p2	.
TRINITY_DN1768_c0_g1_i2	.	TRINITY_DN1768_c0_g1_i2.p3	.
TRINITY_DN1792_c0_g1_i1	.	TRINITY_DN1792_c0_g1_i1.p1	.
TRINITY_DN1792_c0_g1_i1	.	TRINITY_DN1792_c0_g1_i1.p2	.
TRINITY_DN1792_c0_g1_i1	.	TRINITY_DN1792_c0_g1_i1.p3	.
TRINITY_DN1792_c0_g1_i1	.	TRINITY_DN1792_c0_g1_i1.p4	.
TRINITY_DN1777_c0_g1_i1	.	TRINITY_DN1777_c0_g1_i1.p1	.
TRINITY_DN1777_c0_g1_i1	.	TRINITY_DN1777_c0_g1_i1.p2	.
TRINITY_DN1777_c0_g1_i1	.	TRINITY_DN1777_c0_g1_i1.p3	.
TRINITY_DN1777_c0_g2_i1	.	TRINITY_DN1777_c0_g2_i1.p1	.
TRINITY_DN1777_c0_g2_i1	.	TRINITY_DN1777_c0_g2_i1.p2	.
TRINITY_DN1777_c0_g2_i1	.	TRINITY_DN1777_c0_g2_i1.p3	.
TRINITY_DN1789_c0_g1_i1	.	TRINITY_DN1789_c0_g1_i1.p1	.
TRINITY_DN1789_c0_g1_i1	.	TRINITY_DN1789_c0_g1_i1.p2	.
TRINITY_DN1789_c0_g1_i1	.	TRINITY_DN1789_c0_g1_i1.p3	.
TRINITY_DN1789_c0_g1_i1	.	TRINITY_DN1789_c0_g1_i1.p4	.
TRINITY_DN1800_c0_g1_i1	.	TRINITY_DN1800_c0_g1_i1.p1	.
TRINITY_DN1800_c0_g1_i1	.	TRINITY_DN1800_c0_g1_i1.p2	.
TRINITY_DN1800_c0_g1_i1	.	TRINITY_DN1800_c0_g1_i1.p3	.
TRINITY_DN1800_c0_g1_i1	.	TRINITY_DN1800_c0_g1_i1.p4	.
TRINITY_DN1800_c0_g1_i2	.	TRINITY_DN1800_c0_g1_i2.p1	.
TRINITY_DN1800_c0_g1_i2	.	TRINITY_DN1800_c0_g1_i2.p2	.
TRINITY_DN1800_c0_g1_i2	.	TRINITY_DN1800_c0_g1_i2.p3	.
TRINITY_DN1800_c0_g1_i2	.	TRINITY_DN1800_c0_g1_i2.p4	.
TRINITY_DN1810_c0_g1_i1	.	TRINITY_DN1810_c0_g1_i1.p1	.
TRINITY_DN1842_c0_g1_i1	.	TRINITY_DN1842_c0_g1_i1.p1	.
TRINITY_DN1842_c0_g1_i1	.	TRINITY_DN1842_c0_g1_i1.p2	.
TRINITY_DN1806_c0_g1_i1	.	TRINITY_DN1806_c0_g1_i1.p1	.
TRINITY_DN1812_c0_g1_i1	.	TRINITY_DN1812_c0_g1_i1.p1	.
TRINITY_DN1812_c1_g1_i1	.	TRINITY_DN1812_c1_g1_i1.p1	.
TRINITY_DN1812_c1_g1_i1	.	TRINITY_DN1812_c1_g1_i1.p2	.
TRINITY_DN1825_c0_g1_i1	.	TRINITY_DN1825_c0_g1_i1.p1	.
TRINITY_DN1825_c0_g1_i1	.	TRINITY_DN1825_c0_g1_i1.p2	.
TRINITY_DN1830_c0_g1_i1	YRD6_CAEEL^YRD6_CAEEL^Q:8-295,H:503-597^40.625%ID^E:1.05e-16^RecName: Full=Uncharacterized protein K02A2.6;^Eukaryota; Metazoa; Ecdysozoa; Nematoda; Chromadorea; Rhabditida; Rhabditina; Rhabditomorpha; Rhabditoidea; Rhabditidae; Peloderinae; Caenorhabditis	TRINITY_DN1830_c0_g1_i1.p1	YRD6_CAEEL^YRD6_CAEEL^Q:3-69,H:503-568^38.806%ID^E:2.04e-08^RecName: Full=Uncharacterized protein K02A2.6;^Eukaryota; Metazoa; Ecdysozoa; Nematoda; Chromadorea; Rhabditida; Rhabditina; Rhabditomorpha; Rhabditoidea; Rhabditidae; Peloderinae; Caenorhabditis
TRINITY_DN1830_c0_g1_i1	YRD6_CAEEL^YRD6_CAEEL^Q:8-295,H:503-597^40.625%ID^E:1.05e-16^RecName: Full=Uncharacterized protein K02A2.6;^Eukaryota; Metazoa; Ecdysozoa; Nematoda; Chromadorea; Rhabditida; Rhabditina; Rhabditomorpha; Rhabditoidea; Rhabditidae; Peloderinae; Caenorhabditis	TRINITY_DN1830_c0_g1_i1.p2	.
TRINITY_DN1830_c0_g1_i1	YRD6_CAEEL^YRD6_CAEEL^Q:8-295,H:503-597^40.625%ID^E:1.05e-16^RecName: Full=Uncharacterized protein K02A2.6;^Eukaryota; Metazoa; Ecdysozoa; Nematoda; Chromadorea; Rhabditida; Rhabditina; Rhabditomorpha; Rhabditoidea; Rhabditidae; Peloderinae; Caenorhabditis	TRINITY_DN1830_c0_g1_i1.p3	.
TRINITY_DN1830_c0_g1_i1	YRD6_CAEEL^YRD6_CAEEL^Q:8-295,H:503-597^40.625%ID^E:1.05e-16^RecName: Full=Uncharacterized protein K02A2.6;^Eukaryota; Metazoa; Ecdysozoa; Nematoda; Chromadorea; Rhabditida; Rhabditina; Rhabditomorpha; Rhabditoidea; Rhabditidae; Peloderinae; Caenorhabditis	TRINITY_DN1830_c0_g1_i1.p4	.
TRINITY_DN1831_c0_g1_i1	.	TRINITY_DN1831_c0_g1_i1.p1	.
TRINITY_DN1831_c0_g1_i1	.	TRINITY_DN1831_c0_g1_i1.p2	.
TRINITY_DN1831_c0_g1_i1	.	TRINITY_DN1831_c0_g1_i1.p3	.
TRINITY_DN1831_c0_g1_i1	.	TRINITY_DN1831_c0_g1_i1.p4	.
TRINITY_DN1828_c0_g1_i1	CBX5_HUMAN^CBX5_HUMAN^Q:120-680,H:20-176^43.316%ID^E:1.53e-47^RecName: Full=Chromobox protein homolog 5;^Eukaryota; Metazoa; Chordata; Craniata; Vertebrata; Euteleostomi; Mammalia; Eutheria; Euarchontoglires; Primates; Haplorrhini; Catarrhini; Hominidae; Homo	TRINITY_DN1828_c0_g1_i1.p1	CBX5_HUMAN^CBX5_HUMAN^Q:30-216,H:20-176^43.316%ID^E:2.84e-48^RecName: Full=Chromobox protein homolog 5;^Eukaryota; Metazoa; Chordata; Craniata; Vertebrata; Euteleostomi; Mammalia; Eutheria; Euarchontoglires; Primates; Haplorrhini; Catarrhini; Hominidae; Homo
TRINITY_DN1828_c0_g1_i1	CBX5_HUMAN^CBX5_HUMAN^Q:120-680,H:20-176^43.316%ID^E:1.53e-47^RecName: Full=Chromobox protein homolog 5;^Eukaryota; Metazoa; Chordata; Craniata; Vertebrata; Euteleostomi; Mammalia; Eutheria; Euarchontoglires; Primates; Haplorrhini; Catarrhini; Hominidae; Homo	TRINITY_DN1828_c0_g1_i1.p2	.
TRINITY_DN1828_c0_g1_i1	CBX5_HUMAN^CBX5_HUMAN^Q:120-680,H:20-176^43.316%ID^E:1.53e-47^RecName: Full=Chromobox protein homolog 5;^Eukaryota; Metazoa; Chordata; Craniata; Vertebrata; Euteleostomi; Mammalia; Eutheria; Euarchontoglires; Primates; Haplorrhini; Catarrhini; Hominidae; Homo	TRINITY_DN1828_c0_g1_i1.p3	.
TRINITY_DN1828_c0_g1_i1	CBX5_HUMAN^CBX5_HUMAN^Q:120-680,H:20-176^43.316%ID^E:1.53e-47^RecName: Full=Chromobox protein homolog 5;^Eukaryota; Metazoa; Chordata; Craniata; Vertebrata; Euteleostomi; Mammalia; Eutheria; Euarchontoglires; Primates; Haplorrhini; Catarrhini; Hominidae; Homo	TRINITY_DN1828_c0_g1_i1.p4	.
TRINITY_DN1835_c0_g1_i1	.	TRINITY_DN1835_c0_g1_i1.p1	.
TRINITY_DN1835_c0_g1_i1	.	TRINITY_DN1835_c0_g1_i1.p2	.
TRINITY_DN1835_c0_g1_i1	.	TRINITY_DN1835_c0_g1_i1.p3	.
TRINITY_DN1835_c0_g1_i1	.	TRINITY_DN1835_c0_g1_i1.p4	.
TRINITY_DN1835_c0_g1_i1	.	TRINITY_DN1835_c0_g1_i1.p5	.
TRINITY_DN1837_c0_g1_i1	.	TRINITY_DN1837_c0_g1_i1.p1	.
TRINITY_DN1837_c0_g1_i1	.	TRINITY_DN1837_c0_g1_i1.p2	.
TRINITY_DN1837_c0_g1_i1	.	TRINITY_DN1837_c0_g1_i1.p3	.
TRINITY_DN1841_c0_g1_i1	.	TRINITY_DN1841_c0_g1_i1.p1	.
TRINITY_DN1841_c0_g1_i1	.	TRINITY_DN1841_c0_g1_i1.p2	.
TRINITY_DN1841_c0_g1_i2	.	TRINITY_DN1841_c0_g1_i2.p1	.
TRINITY_DN1867_c0_g1_i1	.	TRINITY_DN1867_c0_g1_i1.p1	.
TRINITY_DN1867_c0_g1_i1	.	TRINITY_DN1867_c0_g1_i1.p2	.
TRINITY_DN1867_c0_g1_i1	.	TRINITY_DN1867_c0_g1_i1.p3	.
TRINITY_DN1843_c0_g1_i1	.	TRINITY_DN1843_c0_g1_i1.p1	.
TRINITY_DN1843_c0_g1_i1	.	TRINITY_DN1843_c0_g1_i1.p2	.
TRINITY_DN1843_c0_g1_i1	.	TRINITY_DN1843_c0_g1_i1.p3	.
TRINITY_DN1843_c0_g2_i1	.	TRINITY_DN1843_c0_g2_i1.p1	.
TRINITY_DN1843_c0_g2_i1	.	TRINITY_DN1843_c0_g2_i1.p2	.
TRINITY_DN1843_c0_g2_i1	.	TRINITY_DN1843_c0_g2_i1.p3	.
TRINITY_DN1843_c0_g2_i1	.	TRINITY_DN1843_c0_g2_i1.p4	.
TRINITY_DN1848_c0_g1_i1	.	TRINITY_DN1848_c0_g1_i1.p1	.
TRINITY_DN1848_c0_g1_i1	.	TRINITY_DN1848_c0_g1_i1.p2	.
TRINITY_DN1848_c0_g1_i1	.	TRINITY_DN1848_c0_g1_i1.p3	.
TRINITY_DN1851_c0_g1_i1	.	TRINITY_DN1851_c0_g1_i1.p1	.
TRINITY_DN1851_c0_g1_i1	.	TRINITY_DN1851_c0_g1_i1.p2	.
TRINITY_DN1855_c0_g1_i1	.	TRINITY_DN1855_c0_g1_i1.p1	.
TRINITY_DN1855_c0_g1_i1	.	TRINITY_DN1855_c0_g1_i1.p2	.
TRINITY_DN1855_c0_g1_i1	.	TRINITY_DN1855_c0_g1_i1.p3	.
TRINITY_DN1855_c0_g1_i1	.	TRINITY_DN1855_c0_g1_i1.p4	.
TRINITY_DN1881_c0_g1_i1	.	TRINITY_DN1881_c0_g1_i1.p1	.
TRINITY_DN1881_c0_g1_i1	.	TRINITY_DN1881_c0_g1_i1.p2	.
TRINITY_DN1881_c0_g1_i1	.	TRINITY_DN1881_c0_g1_i1.p3	.
TRINITY_DN1881_c0_g1_i1	.	TRINITY_DN1881_c0_g1_i1.p4	.
TRINITY_DN1881_c0_g1_i1	.	TRINITY_DN1881_c0_g1_i1.p5	.
TRINITY_DN1882_c0_g1_i1	.	TRINITY_DN1882_c0_g1_i1.p1	.
TRINITY_DN1869_c1_g1_i1	.	TRINITY_DN1869_c1_g1_i1.p1	.
TRINITY_DN1884_c0_g1_i1	.	.	.
TRINITY_DN1898_c0_g1_i1	.	TRINITY_DN1898_c0_g1_i1.p1	.
TRINITY_DN1898_c0_g1_i1	.	TRINITY_DN1898_c0_g1_i1.p2	.
TRINITY_DN1898_c0_g1_i1	.	TRINITY_DN1898_c0_g1_i1.p3	.
TRINITY_DN1898_c0_g1_i1	.	TRINITY_DN1898_c0_g1_i1.p4	.
TRINITY_DN1898_c0_g1_i1	.	TRINITY_DN1898_c0_g1_i1.p5	.
TRINITY_DN1879_c0_g1_i1	.	TRINITY_DN1879_c0_g1_i1.p1	.
TRINITY_DN1879_c0_g1_i1	.	TRINITY_DN1879_c0_g1_i1.p2	.
TRINITY_DN1883_c0_g1_i1	.	.	.
TRINITY_DN1944_c0_g1_i1	.	TRINITY_DN1944_c0_g1_i1.p1	.
TRINITY_DN1944_c0_g1_i1	.	TRINITY_DN1944_c0_g1_i1.p2	.
TRINITY_DN1913_c0_g1_i1	.	TRINITY_DN1913_c0_g1_i1.p1	.
TRINITY_DN1913_c0_g1_i1	.	TRINITY_DN1913_c0_g1_i1.p2	.
TRINITY_DN1913_c0_g1_i1	.	TRINITY_DN1913_c0_g1_i1.p3	.
TRINITY_DN1913_c0_g1_i1	.	TRINITY_DN1913_c0_g1_i1.p4	.
TRINITY_DN1937_c0_g1_i1	.	TRINITY_DN1937_c0_g1_i1.p1	.
TRINITY_DN1937_c0_g1_i1	.	TRINITY_DN1937_c0_g1_i1.p2	.
TRINITY_DN1937_c0_g1_i1	.	TRINITY_DN1937_c0_g1_i1.p3	.
TRINITY_DN1935_c0_g1_i1	MB12B_HUMAN^MB12B_HUMAN^Q:65-895,H:49-301^27.083%ID^E:7.65e-27^RecName: Full=Multivesicular body subunit 12B;^Eukaryota; Metazoa; Chordata; Craniata; Vertebrata; Euteleostomi; Mammalia; Eutheria; Euarchontoglires; Primates; Haplorrhini; Catarrhini; Hominidae; Homo	TRINITY_DN1935_c0_g1_i1.p1	MB12B_HUMAN^MB12B_HUMAN^Q:11-287,H:49-301^27.083%ID^E:1.09e-27^RecName: Full=Multivesicular body subunit 12B;^Eukaryota; Metazoa; Chordata; Craniata; Vertebrata; Euteleostomi; Mammalia; Eutheria; Euarchontoglires; Primates; Haplorrhini; Catarrhini; Hominidae; Homo
TRINITY_DN1935_c0_g1_i1	MB12B_HUMAN^MB12B_HUMAN^Q:65-895,H:49-301^27.083%ID^E:7.65e-27^RecName: Full=Multivesicular body subunit 12B;^Eukaryota; Metazoa; Chordata; Craniata; Vertebrata; Euteleostomi; Mammalia; Eutheria; Euarchontoglires; Primates; Haplorrhini; Catarrhini; Hominidae; Homo	TRINITY_DN1935_c0_g1_i1.p2	.
TRINITY_DN1935_c0_g1_i1	MB12B_HUMAN^MB12B_HUMAN^Q:65-895,H:49-301^27.083%ID^E:7.65e-27^RecName: Full=Multivesicular body subunit 12B;^Eukaryota; Metazoa; Chordata; Craniata; Vertebrata; Euteleostomi; Mammalia; Eutheria; Euarchontoglires; Primates; Haplorrhini; Catarrhini; Hominidae; Homo	TRINITY_DN1935_c0_g1_i1.p3	.
TRINITY_DN1935_c0_g1_i1	MB12B_HUMAN^MB12B_HUMAN^Q:65-895,H:49-301^27.083%ID^E:7.65e-27^RecName: Full=Multivesicular body subunit 12B;^Eukaryota; Metazoa; Chordata; Craniata; Vertebrata; Euteleostomi; Mammalia; Eutheria; Euarchontoglires; Primates; Haplorrhini; Catarrhini; Hominidae; Homo	TRINITY_DN1935_c0_g1_i1.p4	.
TRINITY_DN1928_c0_g1_i2	.	TRINITY_DN1928_c0_g1_i2.p1	.
TRINITY_DN1928_c0_g1_i2	.	TRINITY_DN1928_c0_g1_i2.p2	.
TRINITY_DN1928_c0_g1_i3	.	TRINITY_DN1928_c0_g1_i3.p1	.
TRINITY_DN1928_c0_g1_i3	.	TRINITY_DN1928_c0_g1_i3.p2	.
TRINITY_DN1928_c0_g1_i3	.	TRINITY_DN1928_c0_g1_i3.p3	.
TRINITY_DN1921_c0_g1_i1	RTXE_DROME^RTXE_DROME^Q:1191-946,H:601-680^30.12%ID^E:0.001^RecName: Full=Probable RNA-directed DNA polymerase from transposon X-element;^Eukaryota; Metazoa; Ecdysozoa; Arthropoda; Hexapoda; Insecta; Pterygota; Neoptera; Holometabola; Diptera; Brachycera; Muscomorpha; Ephydroidea; Drosophilidae; Drosophila; Sophophora	TRINITY_DN1921_c0_g1_i1.p1	.	yes
TRINITY_DN1921_c0_g1_i1	RTXE_DROME^RTXE_DROME^Q:1191-946,H:601-680^30.12%ID^E:0.001^RecName: Full=Probable RNA-directed DNA polymerase from transposon X-element;^Eukaryota; Metazoa; Ecdysozoa; Arthropoda; Hexapoda; Insecta; Pterygota; Neoptera; Holometabola; Diptera; Brachycera; Muscomorpha; Ephydroidea; Drosophilidae; Drosophila; Sophophora	TRINITY_DN1921_c0_g1_i1.p2	.	yes
TRINITY_DN1921_c0_g1_i1	RTXE_DROME^RTXE_DROME^Q:1191-946,H:601-680^30.12%ID^E:0.001^RecName: Full=Probable RNA-directed DNA polymerase from transposon X-element;^Eukaryota; Metazoa; Ecdysozoa; Arthropoda; Hexapoda; Insecta; Pterygota; Neoptera; Holometabola; Diptera; Brachycera; Muscomorpha; Ephydroidea; Drosophilidae; Drosophila; Sophophora	TRINITY_DN1921_c0_g1_i1.p3	.	yes
TRINITY_DN1921_c0_g1_i1	RTXE_DROME^RTXE_DROME^Q:1191-946,H:601-680^30.12%ID^E:0.001^RecName: Full=Probable RNA-directed DNA polymerase from transposon X-element;^Eukaryota; Metazoa; Ecdysozoa; Arthropoda; Hexapoda; Insecta; Pterygota; Neoptera; Holometabola; Diptera; Brachycera; Muscomorpha; Ephydroidea; Drosophilidae; Drosophila; Sophophora	TRINITY_DN1921_c0_g1_i1.p4	.	yes
TRINITY_DN1921_c0_g1_i1	RTXE_DROME^RTXE_DROME^Q:1191-946,H:601-680^30.12%ID^E:0.001^RecName: Full=Probable RNA-directed DNA polymerase from transposon X-element;^Eukaryota; Metazoa; Ecdysozoa; Arthropoda; Hexapoda; Insecta; Pterygota; Neoptera; Holometabola; Diptera; Brachycera; Muscomorpha; Ephydroidea; Drosophilidae; Drosophila; Sophophora	TRINITY_DN1921_c0_g1_i1.p5	.	yes
TRINITY_DN1921_c0_g1_i1	RTXE_DROME^RTXE_DROME^Q:1191-946,H:601-680^30.12%ID^E:0.001^RecName: Full=Probable RNA-directed DNA polymerase from transposon X-element;^Eukaryota; Metazoa; Ecdysozoa; Arthropoda; Hexapoda; Insecta; Pterygota; Neoptera; Holometabola; Diptera; Brachycera; Muscomorpha; Ephydroidea; Drosophilidae; Drosophila; Sophophora	TRINITY_DN1921_c0_g1_i1.p6	.	yes
TRINITY_DN1921_c0_g1_i1	RTXE_DROME^RTXE_DROME^Q:1191-946,H:601-680^30.12%ID^E:0.001^RecName: Full=Probable RNA-directed DNA polymerase from transposon X-element;^Eukaryota; Metazoa; Ecdysozoa; Arthropoda; Hexapoda; Insecta; Pterygota; Neoptera; Holometabola; Diptera; Brachycera; Muscomorpha; Ephydroidea; Drosophilidae; Drosophila; Sophophora	TRINITY_DN1921_c0_g1_i1.p7	.	yes
TRINITY_DN1921_c0_g1_i1	RTXE_DROME^RTXE_DROME^Q:1191-946,H:601-680^30.12%ID^E:0.001^RecName: Full=Probable RNA-directed DNA polymerase from transposon X-element;^Eukaryota; Metazoa; Ecdysozoa; Arthropoda; Hexapoda; Insecta; Pterygota; Neoptera; Holometabola; Diptera; Brachycera; Muscomorpha; Ephydroidea; Drosophilidae; Drosophila; Sophophora	TRINITY_DN1921_c0_g1_i1.p8	.	yes
TRINITY_DN1906_c0_g1_i1	.	TRINITY_DN1906_c0_g1_i1.p1	.
TRINITY_DN1907_c0_g1_i1	.	TRINITY_DN1907_c0_g1_i1.p1	.
TRINITY_DN1907_c0_g1_i1	.	TRINITY_DN1907_c0_g1_i1.p2	.
TRINITY_DN1907_c0_g2_i1	.	TRINITY_DN1907_c0_g2_i1.p1	.
TRINITY_DN1907_c0_g2_i1	.	TRINITY_DN1907_c0_g2_i1.p2	.
TRINITY_DN1907_c0_g2_i1	.	TRINITY_DN1907_c0_g2_i1.p3	.
TRINITY_DN1907_c0_g2_i1	.	TRINITY_DN1907_c0_g2_i1.p4	.
TRINITY_DN1907_c0_g2_i1	.	TRINITY_DN1907_c0_g2_i1.p5	.
TRINITY_DN1920_c0_g1_i1	.	TRINITY_DN1920_c0_g1_i1.p1	.
TRINITY_DN1920_c0_g1_i1	.	TRINITY_DN1920_c0_g1_i1.p2	.
TRINITY_DN1920_c0_g1_i2	.	TRINITY_DN1920_c0_g1_i2.p1	.
TRINITY_DN1920_c0_g1_i2	.	TRINITY_DN1920_c0_g1_i2.p2	.
TRINITY_DN1920_c0_g1_i2	.	TRINITY_DN1920_c0_g1_i2.p3	.
TRINITY_DN1940_c0_g1_i1	.	TRINITY_DN1940_c0_g1_i1.p1	.
TRINITY_DN1940_c0_g1_i1	.	TRINITY_DN1940_c0_g1_i1.p2	.
TRINITY_DN1940_c1_g1_i1	.	TRINITY_DN1940_c1_g1_i1.p1	.
TRINITY_DN1940_c1_g1_i1	.	TRINITY_DN1940_c1_g1_i1.p2	.
TRINITY_DN1956_c0_g1_i1	.	TRINITY_DN1956_c0_g1_i1.p1	POLR1_ARATH^POLR1_ARATH^Q:18-58,H:518-559^40.476%ID^E:0.000369^RecName: Full=Retrovirus-related Pol polyprotein from transposon RE1;^Eukaryota; Viridiplantae; Streptophyta; Embryophyta; Tracheophyta; Spermatophyta; Magnoliophyta; eudicotyledons; Gunneridae; Pentapetalae; rosids; malvids; Brassicales; Brassicaceae; Camelineae; Arabidopsis	yes
TRINITY_DN1956_c0_g1_i1	.	TRINITY_DN1956_c0_g1_i1.p2	.	yes
TRINITY_DN1956_c0_g1_i1	.	TRINITY_DN1956_c0_g1_i1.p3	.	yes
TRINITY_DN1938_c0_g1_i1	.	TRINITY_DN1938_c0_g1_i1.p1	.
TRINITY_DN1938_c0_g1_i1	.	TRINITY_DN1938_c0_g1_i1.p2	.
TRINITY_DN1938_c0_g1_i1	.	TRINITY_DN1938_c0_g1_i1.p3	.
TRINITY_DN1938_c0_g1_i1	.	TRINITY_DN1938_c0_g1_i1.p4	.
TRINITY_DN1938_c0_g1_i1	.	TRINITY_DN1938_c0_g1_i1.p5	.
TRINITY_DN1951_c0_g1_i1	.	TRINITY_DN1951_c0_g1_i1.p1	.
TRINITY_DN1951_c0_g1_i1	.	TRINITY_DN1951_c0_g1_i1.p2	.
TRINITY_DN1953_c0_g1_i1	.	TRINITY_DN1953_c0_g1_i1.p1	.
TRINITY_DN1953_c0_g1_i1	.	TRINITY_DN1953_c0_g1_i1.p2	.
TRINITY_DN1953_c0_g1_i1	.	TRINITY_DN1953_c0_g1_i1.p3	.
TRINITY_DN1953_c0_g1_i1	.	TRINITY_DN1953_c0_g1_i1.p4	.
TRINITY_DN1953_c0_g1_i1	.	TRINITY_DN1953_c0_g1_i1.p5	.
TRINITY_DN1953_c0_g1_i1	.	TRINITY_DN1953_c0_g1_i1.p6	.
TRINITY_DN1943_c0_g1_i1	.	TRINITY_DN1943_c0_g1_i1.p1	.
TRINITY_DN1943_c0_g1_i1	.	TRINITY_DN1943_c0_g1_i1.p2	.
TRINITY_DN1999_c0_g1_i1	.	TRINITY_DN1999_c0_g1_i1.p1	.
TRINITY_DN1999_c0_g1_i1	.	TRINITY_DN1999_c0_g1_i1.p2	.
TRINITY_DN1999_c0_g1_i1	.	TRINITY_DN1999_c0_g1_i1.p3	.
TRINITY_DN1999_c0_g1_i1	.	TRINITY_DN1999_c0_g1_i1.p4	.
TRINITY_DN1969_c0_g1_i1	.	TRINITY_DN1969_c0_g1_i1.p1	.
TRINITY_DN1969_c0_g1_i1	.	TRINITY_DN1969_c0_g1_i1.p2	.
TRINITY_DN1969_c0_g1_i1	.	TRINITY_DN1969_c0_g1_i1.p3	.
TRINITY_DN1969_c0_g1_i1	.	TRINITY_DN1969_c0_g1_i1.p4	.
TRINITY_DN1969_c0_g1_i1	.	TRINITY_DN1969_c0_g1_i1.p5	.
TRINITY_DN1969_c1_g1_i1	.	TRINITY_DN1969_c1_g1_i1.p1	.
TRINITY_DN1969_c1_g1_i1	.	TRINITY_DN1969_c1_g1_i1.p2	.
TRINITY_DN1969_c1_g1_i1	.	TRINITY_DN1969_c1_g1_i1.p3	.
TRINITY_DN1952_c0_g1_i1	.	TRINITY_DN1952_c0_g1_i1.p1	.
TRINITY_DN1952_c0_g1_i1	.	TRINITY_DN1952_c0_g1_i1.p2	.
TRINITY_DN1952_c0_g2_i1	.	TRINITY_DN1952_c0_g2_i1.p1	.
TRINITY_DN1960_c0_g1_i1	.	TRINITY_DN1960_c0_g1_i1.p1	.
TRINITY_DN1960_c0_g1_i1	.	TRINITY_DN1960_c0_g1_i1.p2	.
TRINITY_DN1967_c0_g1_i1	.	TRINITY_DN1967_c0_g1_i1.p1	.
TRINITY_DN1967_c0_g1_i1	.	TRINITY_DN1967_c0_g1_i1.p2	.
TRINITY_DN1967_c0_g1_i2	.	TRINITY_DN1967_c0_g1_i2.p1	.
TRINITY_DN1967_c0_g1_i2	.	TRINITY_DN1967_c0_g1_i2.p2	.
TRINITY_DN1984_c0_g1_i1	.	TRINITY_DN1984_c0_g1_i1.p1	.
TRINITY_DN1984_c0_g1_i1	.	TRINITY_DN1984_c0_g1_i1.p2	.
TRINITY_DN1984_c0_g1_i1	.	TRINITY_DN1984_c0_g1_i1.p3	.
TRINITY_DN1992_c0_g1_i1	.	TRINITY_DN1992_c0_g1_i1.p1	.
TRINITY_DN1992_c0_g1_i1	.	TRINITY_DN1992_c0_g1_i1.p2	.
TRINITY_DN1992_c0_g1_i1	.	TRINITY_DN1992_c0_g1_i1.p3	.
TRINITY_DN1992_c0_g1_i1	.	TRINITY_DN1992_c0_g1_i1.p4	.
TRINITY_DN1992_c0_g1_i1	.	TRINITY_DN1992_c0_g1_i1.p5	.
TRINITY_DN1992_c0_g1_i1	.	TRINITY_DN1992_c0_g1_i1.p6	.
TRINITY_DN1992_c0_g2_i1	.	TRINITY_DN1992_c0_g2_i1.p1	.
TRINITY_DN1976_c0_g1_i1	.	TRINITY_DN1976_c0_g1_i1.p1	.
TRINITY_DN1976_c0_g1_i1	.	TRINITY_DN1976_c0_g1_i1.p2	.
TRINITY_DN1976_c0_g1_i1	.	TRINITY_DN1976_c0_g1_i1.p3	.
TRINITY_DN1976_c0_g1_i1	.	TRINITY_DN1976_c0_g1_i1.p4	.
TRINITY_DN1976_c0_g1_i1	.	TRINITY_DN1976_c0_g1_i1.p5	.
TRINITY_DN1976_c0_g1_i1	.	TRINITY_DN1976_c0_g1_i1.p6	.
TRINITY_DN2012_c0_g2_i1	SMC_FUSNN^SMC_FUSNN^Q:2-256,H:493-577^64.706%ID^E:3.71e-30^RecName: Full=Chromosome partition protein Smc {ECO:0000255|HAMAP-Rule:MF_01894};^Bacteria; Fusobacteria; Fusobacteriales; Fusobacteriaceae; Fusobacterium	TRINITY_DN2012_c0_g2_i1.p1	SMC_FUSNN^SMC_FUSNN^Q:1-85,H:493-577^64.706%ID^E:3.34e-30^RecName: Full=Chromosome partition protein Smc {ECO:0000255|HAMAP-Rule:MF_01894};^Bacteria; Fusobacteria; Fusobacteriales; Fusobacteriaceae; Fusobacterium
TRINITY_DN2012_c0_g2_i1	SMC_FUSNN^SMC_FUSNN^Q:2-256,H:493-577^64.706%ID^E:3.71e-30^RecName: Full=Chromosome partition protein Smc {ECO:0000255|HAMAP-Rule:MF_01894};^Bacteria; Fusobacteria; Fusobacteriales; Fusobacteriaceae; Fusobacterium	TRINITY_DN2012_c0_g2_i1.p2	.
TRINITY_DN2002_c0_g1_i1	.	TRINITY_DN2002_c0_g1_i1.p1	.
TRINITY_DN2002_c0_g1_i1	.	TRINITY_DN2002_c0_g1_i1.p2	.
TRINITY_DN2002_c0_g1_i1	.	TRINITY_DN2002_c0_g1_i1.p3	.
TRINITY_DN2002_c0_g1_i1	.	TRINITY_DN2002_c0_g1_i1.p4	.
TRINITY_DN2002_c0_g1_i2	.	TRINITY_DN2002_c0_g1_i2.p1	.
TRINITY_DN2002_c0_g1_i2	.	TRINITY_DN2002_c0_g1_i2.p2	.
TRINITY_DN2002_c0_g1_i2	.	TRINITY_DN2002_c0_g1_i2.p3	.
TRINITY_DN2002_c0_g1_i2	.	TRINITY_DN2002_c0_g1_i2.p4	.
TRINITY_DN2021_c0_g1_i1	.	TRINITY_DN2021_c0_g1_i1.p1	.
TRINITY_DN2021_c0_g1_i1	.	TRINITY_DN2021_c0_g1_i1.p2	.
TRINITY_DN2021_c0_g1_i1	.	TRINITY_DN2021_c0_g1_i1.p3	.
TRINITY_DN2014_c0_g1_i1	.	TRINITY_DN2014_c0_g1_i1.p1	.
TRINITY_DN2014_c0_g1_i1	.	TRINITY_DN2014_c0_g1_i1.p2	.
TRINITY_DN2014_c0_g1_i1	.	TRINITY_DN2014_c0_g1_i1.p3	.
TRINITY_DN2018_c0_g1_i1	F13B_HUMAN^F13B_HUMAN^Q:1113-250,H:375-616^23.368%ID^E:7.83e-06^RecName: Full=Coagulation factor XIII B chain;^Eukaryota; Metazoa; Chordata; Craniata; Vertebrata; Euteleostomi; Mammalia; Eutheria; Euarchontoglires; Primates; Haplorrhini; Catarrhini; Hominidae; Homo	TRINITY_DN2018_c0_g1_i1.p1	F13B_HUMAN^F13B_HUMAN^Q:471-758,H:375-616^23.368%ID^E:2.09e-05^RecName: Full=Coagulation factor XIII B chain;^Eukaryota; Metazoa; Chordata; Craniata; Vertebrata; Euteleostomi; Mammalia; Eutheria; Euarchontoglires; Primates; Haplorrhini; Catarrhini; Hominidae; Homo
TRINITY_DN2018_c0_g1_i1	F13B_HUMAN^F13B_HUMAN^Q:1113-250,H:375-616^23.368%ID^E:7.83e-06^RecName: Full=Coagulation factor XIII B chain;^Eukaryota; Metazoa; Chordata; Craniata; Vertebrata; Euteleostomi; Mammalia; Eutheria; Euarchontoglires; Primates; Haplorrhini; Catarrhini; Hominidae; Homo	TRINITY_DN2018_c0_g1_i1.p2	.
TRINITY_DN2018_c0_g1_i1	F13B_HUMAN^F13B_HUMAN^Q:1113-250,H:375-616^23.368%ID^E:7.83e-06^RecName: Full=Coagulation factor XIII B chain;^Eukaryota; Metazoa; Chordata; Craniata; Vertebrata; Euteleostomi; Mammalia; Eutheria; Euarchontoglires; Primates; Haplorrhini; Catarrhini; Hominidae; Homo	TRINITY_DN2018_c0_g1_i1.p3	.
TRINITY_DN2018_c0_g1_i1	F13B_HUMAN^F13B_HUMAN^Q:1113-250,H:375-616^23.368%ID^E:7.83e-06^RecName: Full=Coagulation factor XIII B chain;^Eukaryota; Metazoa; Chordata; Craniata; Vertebrata; Euteleostomi; Mammalia; Eutheria; Euarchontoglires; Primates; Haplorrhini; Catarrhini; Hominidae; Homo	TRINITY_DN2018_c0_g1_i1.p4	.
TRINITY_DN2018_c0_g1_i1	F13B_HUMAN^F13B_HUMAN^Q:1113-250,H:375-616^23.368%ID^E:7.83e-06^RecName: Full=Coagulation factor XIII B chain;^Eukaryota; Metazoa; Chordata; Craniata; Vertebrata; Euteleostomi; Mammalia; Eutheria; Euarchontoglires; Primates; Haplorrhini; Catarrhini; Hominidae; Homo	TRINITY_DN2018_c0_g1_i1.p5	.
TRINITY_DN2018_c0_g1_i1	F13B_HUMAN^F13B_HUMAN^Q:1113-250,H:375-616^23.368%ID^E:7.83e-06^RecName: Full=Coagulation factor XIII B chain;^Eukaryota; Metazoa; Chordata; Craniata; Vertebrata; Euteleostomi; Mammalia; Eutheria; Euarchontoglires; Primates; Haplorrhini; Catarrhini; Hominidae; Homo	TRINITY_DN2018_c0_g1_i1.p6	.
TRINITY_DN2018_c0_g1_i1	F13B_HUMAN^F13B_HUMAN^Q:1113-250,H:375-616^23.368%ID^E:7.83e-06^RecName: Full=Coagulation factor XIII B chain;^Eukaryota; Metazoa; Chordata; Craniata; Vertebrata; Euteleostomi; Mammalia; Eutheria; Euarchontoglires; Primates; Haplorrhini; Catarrhini; Hominidae; Homo	TRINITY_DN2018_c0_g1_i1.p7	.
TRINITY_DN2018_c0_g1_i1	F13B_HUMAN^F13B_HUMAN^Q:1113-250,H:375-616^23.368%ID^E:7.83e-06^RecName: Full=Coagulation factor XIII B chain;^Eukaryota; Metazoa; Chordata; Craniata; Vertebrata; Euteleostomi; Mammalia; Eutheria; Euarchontoglires; Primates; Haplorrhini; Catarrhini; Hominidae; Homo	TRINITY_DN2018_c0_g1_i1.p8	.
TRINITY_DN2018_c0_g1_i1	F13B_HUMAN^F13B_HUMAN^Q:1113-250,H:375-616^23.368%ID^E:7.83e-06^RecName: Full=Coagulation factor XIII B chain;^Eukaryota; Metazoa; Chordata; Craniata; Vertebrata; Euteleostomi; Mammalia; Eutheria; Euarchontoglires; Primates; Haplorrhini; Catarrhini; Hominidae; Homo	TRINITY_DN2018_c0_g1_i1.p9	.
TRINITY_DN2018_c0_g1_i1	F13B_HUMAN^F13B_HUMAN^Q:1113-250,H:375-616^23.368%ID^E:7.83e-06^RecName: Full=Coagulation factor XIII B chain;^Eukaryota; Metazoa; Chordata; Craniata; Vertebrata; Euteleostomi; Mammalia; Eutheria; Euarchontoglires; Primates; Haplorrhini; Catarrhini; Hominidae; Homo	TRINITY_DN2018_c0_g1_i1.p10	.
TRINITY_DN2018_c0_g1_i1	F13B_HUMAN^F13B_HUMAN^Q:1113-250,H:375-616^23.368%ID^E:7.83e-06^RecName: Full=Coagulation factor XIII B chain;^Eukaryota; Metazoa; Chordata; Craniata; Vertebrata; Euteleostomi; Mammalia; Eutheria; Euarchontoglires; Primates; Haplorrhini; Catarrhini; Hominidae; Homo	TRINITY_DN2018_c0_g1_i1.p11	.
TRINITY_DN2018_c0_g1_i1	F13B_HUMAN^F13B_HUMAN^Q:1113-250,H:375-616^23.368%ID^E:7.83e-06^RecName: Full=Coagulation factor XIII B chain;^Eukaryota; Metazoa; Chordata; Craniata; Vertebrata; Euteleostomi; Mammalia; Eutheria; Euarchontoglires; Primates; Haplorrhini; Catarrhini; Hominidae; Homo	TRINITY_DN2018_c0_g1_i1.p12	.
TRINITY_DN2018_c0_g1_i1	F13B_HUMAN^F13B_HUMAN^Q:1113-250,H:375-616^23.368%ID^E:7.83e-06^RecName: Full=Coagulation factor XIII B chain;^Eukaryota; Metazoa; Chordata; Craniata; Vertebrata; Euteleostomi; Mammalia; Eutheria; Euarchontoglires; Primates; Haplorrhini; Catarrhini; Hominidae; Homo	TRINITY_DN2018_c0_g1_i1.p13	.
TRINITY_DN2018_c0_g1_i1	F13B_HUMAN^F13B_HUMAN^Q:1113-250,H:375-616^23.368%ID^E:7.83e-06^RecName: Full=Coagulation factor XIII B chain;^Eukaryota; Metazoa; Chordata; Craniata; Vertebrata; Euteleostomi; Mammalia; Eutheria; Euarchontoglires; Primates; Haplorrhini; Catarrhini; Hominidae; Homo	TRINITY_DN2018_c0_g1_i1.p14	.
TRINITY_DN2018_c0_g1_i1	F13B_HUMAN^F13B_HUMAN^Q:1113-250,H:375-616^23.368%ID^E:7.83e-06^RecName: Full=Coagulation factor XIII B chain;^Eukaryota; Metazoa; Chordata; Craniata; Vertebrata; Euteleostomi; Mammalia; Eutheria; Euarchontoglires; Primates; Haplorrhini; Catarrhini; Hominidae; Homo	TRINITY_DN2018_c0_g1_i1.p15	.
TRINITY_DN2018_c0_g1_i1	F13B_HUMAN^F13B_HUMAN^Q:1113-250,H:375-616^23.368%ID^E:7.83e-06^RecName: Full=Coagulation factor XIII B chain;^Eukaryota; Metazoa; Chordata; Craniata; Vertebrata; Euteleostomi; Mammalia; Eutheria; Euarchontoglires; Primates; Haplorrhini; Catarrhini; Hominidae; Homo	TRINITY_DN2018_c0_g1_i1.p16	.
TRINITY_DN2018_c0_g1_i1	F13B_HUMAN^F13B_HUMAN^Q:1113-250,H:375-616^23.368%ID^E:7.83e-06^RecName: Full=Coagulation factor XIII B chain;^Eukaryota; Metazoa; Chordata; Craniata; Vertebrata; Euteleostomi; Mammalia; Eutheria; Euarchontoglires; Primates; Haplorrhini; Catarrhini; Hominidae; Homo	TRINITY_DN2018_c0_g1_i1.p17	.
TRINITY_DN2026_c0_g1_i1	.	TRINITY_DN2026_c0_g1_i1.p1	.
TRINITY_DN2026_c0_g1_i1	.	TRINITY_DN2026_c0_g1_i1.p2	.
TRINITY_DN2026_c0_g1_i1	.	TRINITY_DN2026_c0_g1_i1.p3	.
TRINITY_DN2026_c0_g1_i1	.	TRINITY_DN2026_c0_g1_i1.p4	.
TRINITY_DN2026_c0_g1_i1	.	TRINITY_DN2026_c0_g1_i1.p5	.
TRINITY_DN2026_c0_g1_i2	.	TRINITY_DN2026_c0_g1_i2.p1	.
TRINITY_DN2026_c0_g1_i2	.	TRINITY_DN2026_c0_g1_i2.p2	.
TRINITY_DN2026_c0_g1_i2	.	TRINITY_DN2026_c0_g1_i2.p3	.
TRINITY_DN2026_c0_g1_i2	.	TRINITY_DN2026_c0_g1_i2.p4	.
TRINITY_DN2026_c0_g1_i2	.	TRINITY_DN2026_c0_g1_i2.p5	.
TRINITY_DN2026_c0_g1_i2	.	TRINITY_DN2026_c0_g1_i2.p6	.
TRINITY_DN2027_c0_g1_i1	.	TRINITY_DN2027_c0_g1_i1.p1	.
TRINITY_DN2027_c0_g1_i1	.	TRINITY_DN2027_c0_g1_i1.p2	.
TRINITY_DN2027_c0_g1_i1	.	TRINITY_DN2027_c0_g1_i1.p3	.
TRINITY_DN2027_c0_g1_i1	.	TRINITY_DN2027_c0_g1_i1.p4	.
TRINITY_DN2028_c0_g1_i1	.	TRINITY_DN2028_c0_g1_i1.p1	.
TRINITY_DN2028_c0_g1_i1	.	TRINITY_DN2028_c0_g1_i1.p2	.
TRINITY_DN2028_c0_g1_i1	.	TRINITY_DN2028_c0_g1_i1.p3	.
TRINITY_DN2034_c0_g1_i1	.	TRINITY_DN2034_c0_g1_i1.p1	.
TRINITY_DN2034_c0_g1_i1	.	TRINITY_DN2034_c0_g1_i1.p2	.
TRINITY_DN2034_c0_g1_i1	.	TRINITY_DN2034_c0_g1_i1.p3	.
TRINITY_DN2034_c0_g1_i1	.	TRINITY_DN2034_c0_g1_i1.p4	.
TRINITY_DN2034_c0_g1_i1	.	TRINITY_DN2034_c0_g1_i1.p5	.
TRINITY_DN2060_c0_g1_i1	.	TRINITY_DN2060_c0_g1_i1.p1	.
TRINITY_DN2060_c0_g1_i1	.	TRINITY_DN2060_c0_g1_i1.p2	.
TRINITY_DN2039_c0_g1_i1	.	TRINITY_DN2039_c0_g1_i1.p1	.
TRINITY_DN2039_c0_g1_i1	.	TRINITY_DN2039_c0_g1_i1.p2	.
TRINITY_DN2041_c0_g1_i1	.	TRINITY_DN2041_c0_g1_i1.p1	.
TRINITY_DN2041_c0_g1_i1	.	TRINITY_DN2041_c0_g1_i1.p2	.
TRINITY_DN2041_c0_g1_i1	.	TRINITY_DN2041_c0_g1_i1.p3	.
TRINITY_DN2044_c0_g1_i1	.	TRINITY_DN2044_c0_g1_i1.p1	.
TRINITY_DN2044_c0_g1_i1	.	TRINITY_DN2044_c0_g1_i1.p2	.
TRINITY_DN2044_c0_g1_i2	.	TRINITY_DN2044_c0_g1_i2.p1	.
TRINITY_DN2044_c0_g1_i2	.	TRINITY_DN2044_c0_g1_i2.p2	.
TRINITY_DN2044_c0_g1_i2	.	TRINITY_DN2044_c0_g1_i2.p3	.
TRINITY_DN2044_c0_g1_i3	.	TRINITY_DN2044_c0_g1_i3.p1	.
TRINITY_DN2044_c0_g1_i3	.	TRINITY_DN2044_c0_g1_i3.p2	.
TRINITY_DN2080_c0_g1_i1	.	TRINITY_DN2080_c0_g1_i1.p1	.
TRINITY_DN2080_c0_g1_i1	.	TRINITY_DN2080_c0_g1_i1.p2	.
TRINITY_DN2080_c0_g1_i1	.	TRINITY_DN2080_c0_g1_i1.p3	.
TRINITY_DN2064_c0_g1_i1	.	TRINITY_DN2064_c0_g1_i1.p1	.
TRINITY_DN2064_c0_g1_i1	.	TRINITY_DN2064_c0_g1_i1.p2	.
TRINITY_DN2064_c0_g1_i1	.	TRINITY_DN2064_c0_g1_i1.p3	.
TRINITY_DN2064_c0_g1_i1	.	TRINITY_DN2064_c0_g1_i1.p4	.
TRINITY_DN2095_c0_g1_i2	.	TRINITY_DN2095_c0_g1_i2.p1	.
TRINITY_DN2095_c0_g1_i2	.	TRINITY_DN2095_c0_g1_i2.p2	.
TRINITY_DN2070_c0_g1_i1	.	TRINITY_DN2070_c0_g1_i1.p1	.
TRINITY_DN2070_c0_g1_i1	.	TRINITY_DN2070_c0_g1_i1.p2	.
TRINITY_DN2070_c1_g1_i1	.	TRINITY_DN2070_c1_g1_i1.p1	.
TRINITY_DN2070_c1_g1_i1	.	TRINITY_DN2070_c1_g1_i1.p2	.
TRINITY_DN2070_c1_g1_i1	.	TRINITY_DN2070_c1_g1_i1.p3	.
TRINITY_DN2070_c1_g1_i1	.	TRINITY_DN2070_c1_g1_i1.p4	.
TRINITY_DN2079_c0_g1_i1	.	TRINITY_DN2079_c0_g1_i1.p1	.
TRINITY_DN2079_c0_g1_i1	.	TRINITY_DN2079_c0_g1_i1.p2	.
TRINITY_DN2079_c0_g1_i1	.	TRINITY_DN2079_c0_g1_i1.p3	.
TRINITY_DN2079_c0_g1_i1	.	TRINITY_DN2079_c0_g1_i1.p4	.
TRINITY_DN2084_c0_g1_i1	.	TRINITY_DN2084_c0_g1_i1.p1	.
TRINITY_DN2084_c0_g1_i1	.	TRINITY_DN2084_c0_g1_i1.p2	.
TRINITY_DN2084_c0_g1_i1	.	TRINITY_DN2084_c0_g1_i1.p3	.
TRINITY_DN2124_c0_g1_i1	.	TRINITY_DN2124_c0_g1_i1.p1	.
TRINITY_DN2124_c0_g1_i1	.	TRINITY_DN2124_c0_g1_i1.p2	.
TRINITY_DN2124_c0_g1_i1	.	TRINITY_DN2124_c0_g1_i1.p3	.
TRINITY_DN2124_c0_g1_i1	.	TRINITY_DN2124_c0_g1_i1.p4	.
TRINITY_DN2105_c0_g1_i1	.	TRINITY_DN2105_c0_g1_i1.p1	.
TRINITY_DN2105_c0_g1_i1	.	TRINITY_DN2105_c0_g1_i1.p2	.
TRINITY_DN2105_c0_g1_i1	.	TRINITY_DN2105_c0_g1_i1.p3	.
TRINITY_DN2105_c0_g1_i2	.	TRINITY_DN2105_c0_g1_i2.p1	.
TRINITY_DN2105_c0_g1_i2	.	TRINITY_DN2105_c0_g1_i2.p2	.
TRINITY_DN2105_c0_g1_i2	.	TRINITY_DN2105_c0_g1_i2.p3	.
TRINITY_DN2105_c0_g1_i3	.	TRINITY_DN2105_c0_g1_i3.p1	.
TRINITY_DN2105_c0_g1_i3	.	TRINITY_DN2105_c0_g1_i3.p2	.
TRINITY_DN2106_c0_g1_i1	.	TRINITY_DN2106_c0_g1_i1.p1	.
TRINITY_DN2106_c0_g1_i1	.	TRINITY_DN2106_c0_g1_i1.p2	.
TRINITY_DN2106_c0_g1_i1	.	TRINITY_DN2106_c0_g1_i1.p3	.
TRINITY_DN2106_c0_g1_i1	.	TRINITY_DN2106_c0_g1_i1.p4	.
TRINITY_DN2111_c0_g1_i1	F200A_MACFA^F200A_MACFA^Q:685-416,H:315-400^36.842%ID^E:0.000306^RecName: Full=Protein FAM200A;^Eukaryota; Metazoa; Chordata; Craniata; Vertebrata; Euteleostomi; Mammalia; Eutheria; Euarchontoglires; Primates; Haplorrhini; Catarrhini; Cercopithecidae; Cercopithecinae; Macaca	TRINITY_DN2111_c0_g1_i1.p1	.
TRINITY_DN2111_c0_g1_i1	F200A_MACFA^F200A_MACFA^Q:685-416,H:315-400^36.842%ID^E:0.000306^RecName: Full=Protein FAM200A;^Eukaryota; Metazoa; Chordata; Craniata; Vertebrata; Euteleostomi; Mammalia; Eutheria; Euarchontoglires; Primates; Haplorrhini; Catarrhini; Cercopithecidae; Cercopithecinae; Macaca	TRINITY_DN2111_c0_g1_i1.p2	.
TRINITY_DN2111_c0_g1_i1	F200A_MACFA^F200A_MACFA^Q:685-416,H:315-400^36.842%ID^E:0.000306^RecName: Full=Protein FAM200A;^Eukaryota; Metazoa; Chordata; Craniata; Vertebrata; Euteleostomi; Mammalia; Eutheria; Euarchontoglires; Primates; Haplorrhini; Catarrhini; Cercopithecidae; Cercopithecinae; Macaca	TRINITY_DN2111_c0_g1_i1.p3	.
TRINITY_DN2101_c0_g1_i1	.	TRINITY_DN2101_c0_g1_i1.p1	.
TRINITY_DN2101_c0_g1_i1	.	TRINITY_DN2101_c0_g1_i1.p2	.
TRINITY_DN2101_c0_g1_i1	.	TRINITY_DN2101_c0_g1_i1.p3	.
TRINITY_DN2101_c0_g1_i1	.	TRINITY_DN2101_c0_g1_i1.p4	.
TRINITY_DN2107_c0_g1_i1	.	TRINITY_DN2107_c0_g1_i1.p1	.
TRINITY_DN2107_c0_g1_i1	.	TRINITY_DN2107_c0_g1_i1.p2	.
TRINITY_DN2107_c0_g1_i1	.	TRINITY_DN2107_c0_g1_i1.p3	.
TRINITY_DN2107_c0_g1_i1	.	TRINITY_DN2107_c0_g1_i1.p4	.
TRINITY_DN2107_c0_g1_i1	.	TRINITY_DN2107_c0_g1_i1.p5	.
TRINITY_DN2162_c0_g1_i1	.	TRINITY_DN2162_c0_g1_i1.p1	.
TRINITY_DN2162_c0_g1_i1	.	TRINITY_DN2162_c0_g1_i1.p2	.
TRINITY_DN2117_c0_g1_i1	.	TRINITY_DN2117_c0_g1_i1.p1	.
TRINITY_DN2117_c0_g1_i1	.	TRINITY_DN2117_c0_g1_i1.p2	.
TRINITY_DN2117_c0_g1_i2	.	TRINITY_DN2117_c0_g1_i2.p1	.
TRINITY_DN2117_c0_g1_i2	.	TRINITY_DN2117_c0_g1_i2.p2	.
TRINITY_DN2123_c0_g1_i1	.	TRINITY_DN2123_c0_g1_i1.p1	.
TRINITY_DN2123_c0_g1_i1	.	TRINITY_DN2123_c0_g1_i1.p2	.
TRINITY_DN2123_c0_g1_i1	.	TRINITY_DN2123_c0_g1_i1.p3	.
TRINITY_DN2123_c0_g1_i1	.	TRINITY_DN2123_c0_g1_i1.p4	.
TRINITY_DN2123_c0_g1_i1	.	TRINITY_DN2123_c0_g1_i1.p5	.
TRINITY_DN2123_c0_g1_i1	.	TRINITY_DN2123_c0_g1_i1.p6	.
TRINITY_DN2134_c0_g1_i1	.	TRINITY_DN2134_c0_g1_i1.p1	.
TRINITY_DN2134_c0_g1_i1	.	TRINITY_DN2134_c0_g1_i1.p2	.
TRINITY_DN2125_c0_g1_i1	.	TRINITY_DN2125_c0_g1_i1.p1	.
TRINITY_DN2125_c1_g1_i1	.	TRINITY_DN2125_c1_g1_i1.p1	.
TRINITY_DN2125_c1_g1_i1	.	TRINITY_DN2125_c1_g1_i1.p2	.
TRINITY_DN2151_c0_g1_i1	.	TRINITY_DN2151_c0_g1_i1.p1	.
TRINITY_DN2151_c0_g1_i1	.	TRINITY_DN2151_c0_g1_i1.p2	.
TRINITY_DN2151_c0_g1_i1	.	TRINITY_DN2151_c0_g1_i1.p3	.
TRINITY_DN2151_c0_g1_i1	.	TRINITY_DN2151_c0_g1_i1.p4	.
TRINITY_DN2151_c0_g1_i1	.	TRINITY_DN2151_c0_g1_i1.p5	.
TRINITY_DN2151_c0_g1_i2	.	TRINITY_DN2151_c0_g1_i2.p1	.
TRINITY_DN2151_c0_g1_i2	.	TRINITY_DN2151_c0_g1_i2.p2	.
TRINITY_DN2151_c0_g1_i2	.	TRINITY_DN2151_c0_g1_i2.p3	.
TRINITY_DN2144_c0_g1_i1	.	TRINITY_DN2144_c0_g1_i1.p1	.
TRINITY_DN2144_c0_g1_i1	.	TRINITY_DN2144_c0_g1_i1.p2	.
TRINITY_DN2159_c0_g1_i1	.	TRINITY_DN2159_c0_g1_i1.p1	.
TRINITY_DN2159_c0_g1_i1	.	TRINITY_DN2159_c0_g1_i1.p2	.
TRINITY_DN2159_c0_g1_i1	.	TRINITY_DN2159_c0_g1_i1.p3	.
TRINITY_DN2153_c0_g1_i1	.	TRINITY_DN2153_c0_g1_i1.p1	.
TRINITY_DN2153_c0_g1_i1	.	TRINITY_DN2153_c0_g1_i1.p2	.
TRINITY_DN2153_c0_g1_i1	.	TRINITY_DN2153_c0_g1_i1.p3	.
TRINITY_DN2163_c0_g1_i1	.	.	.
TRINITY_DN2156_c0_g1_i1	.	TRINITY_DN2156_c0_g1_i1.p1	.
TRINITY_DN2156_c0_g1_i1	.	TRINITY_DN2156_c0_g1_i1.p2	.
TRINITY_DN2156_c0_g1_i1	.	TRINITY_DN2156_c0_g1_i1.p3	.
TRINITY_DN2156_c0_g1_i1	.	TRINITY_DN2156_c0_g1_i1.p4	.
TRINITY_DN2156_c0_g1_i1	.	TRINITY_DN2156_c0_g1_i1.p5	.
TRINITY_DN2156_c0_g1_i1	.	TRINITY_DN2156_c0_g1_i1.p6	.
TRINITY_DN2156_c0_g1_i1	.	TRINITY_DN2156_c0_g1_i1.p7	.
TRINITY_DN2192_c0_g1_i1	.	TRINITY_DN2192_c0_g1_i1.p1	.
TRINITY_DN2192_c0_g1_i1	.	TRINITY_DN2192_c0_g1_i1.p2	.
TRINITY_DN2192_c0_g1_i1	.	TRINITY_DN2192_c0_g1_i1.p3	.
TRINITY_DN2192_c0_g1_i1	.	TRINITY_DN2192_c0_g1_i1.p4	.
TRINITY_DN2192_c0_g1_i1	.	TRINITY_DN2192_c0_g1_i1.p5	.
TRINITY_DN2192_c0_g1_i2	.	TRINITY_DN2192_c0_g1_i2.p1	.
TRINITY_DN2192_c0_g1_i2	.	TRINITY_DN2192_c0_g1_i2.p2	.
TRINITY_DN2192_c0_g1_i2	.	TRINITY_DN2192_c0_g1_i2.p3	.
TRINITY_DN2192_c0_g1_i2	.	TRINITY_DN2192_c0_g1_i2.p4	.
TRINITY_DN2192_c0_g1_i2	.	TRINITY_DN2192_c0_g1_i2.p5	.
TRINITY_DN2192_c0_g1_i2	.	TRINITY_DN2192_c0_g1_i2.p6	.
TRINITY_DN2192_c0_g1_i2	.	TRINITY_DN2192_c0_g1_i2.p7	.
TRINITY_DN2174_c0_g1_i1	.	TRINITY_DN2174_c0_g1_i1.p1	.
TRINITY_DN2174_c0_g1_i1	.	TRINITY_DN2174_c0_g1_i1.p2	.
TRINITY_DN2174_c0_g1_i1	.	TRINITY_DN2174_c0_g1_i1.p3	.
TRINITY_DN2174_c0_g1_i1	.	TRINITY_DN2174_c0_g1_i1.p4	.
TRINITY_DN2168_c0_g1_i1	.	TRINITY_DN2168_c0_g1_i1.p1	.
TRINITY_DN2168_c0_g1_i1	.	TRINITY_DN2168_c0_g1_i1.p2	.
TRINITY_DN2168_c0_g1_i2	.	TRINITY_DN2168_c0_g1_i2.p1	.
TRINITY_DN2168_c0_g1_i2	.	TRINITY_DN2168_c0_g1_i2.p2	.
TRINITY_DN2168_c0_g1_i2	.	TRINITY_DN2168_c0_g1_i2.p3	.
TRINITY_DN2186_c0_g1_i1	.	TRINITY_DN2186_c0_g1_i1.p1	.
TRINITY_DN2186_c0_g1_i1	.	TRINITY_DN2186_c0_g1_i1.p2	.
TRINITY_DN2186_c0_g1_i1	.	TRINITY_DN2186_c0_g1_i1.p3	.
TRINITY_DN2191_c0_g1_i1	.	TRINITY_DN2191_c0_g1_i1.p1	.
TRINITY_DN2191_c0_g1_i1	.	TRINITY_DN2191_c0_g1_i1.p2	.
TRINITY_DN2191_c0_g1_i1	.	TRINITY_DN2191_c0_g1_i1.p3	.
TRINITY_DN2191_c0_g1_i1	.	TRINITY_DN2191_c0_g1_i1.p4	.
TRINITY_DN2191_c1_g1_i1	.	TRINITY_DN2191_c1_g1_i1.p1	.
TRINITY_DN2191_c1_g1_i1	.	TRINITY_DN2191_c1_g1_i1.p2	.
TRINITY_DN2191_c1_g1_i1	.	TRINITY_DN2191_c1_g1_i1.p3	.
TRINITY_DN2191_c1_g1_i1	.	TRINITY_DN2191_c1_g1_i1.p4	.
TRINITY_DN2188_c0_g1_i1	.	TRINITY_DN2188_c0_g1_i1.p1	.
TRINITY_DN2188_c0_g1_i1	.	TRINITY_DN2188_c0_g1_i1.p2	.
TRINITY_DN2188_c0_g1_i1	.	TRINITY_DN2188_c0_g1_i1.p3	.
TRINITY_DN2178_c0_g1_i1	.	TRINITY_DN2178_c0_g1_i1.p1	.
TRINITY_DN2194_c0_g1_i1	.	TRINITY_DN2194_c0_g1_i1.p1	.
TRINITY_DN2194_c0_g1_i1	.	TRINITY_DN2194_c0_g1_i1.p2	.
TRINITY_DN2194_c0_g1_i1	.	TRINITY_DN2194_c0_g1_i1.p3	.
TRINITY_DN2194_c0_g1_i2	.	TRINITY_DN2194_c0_g1_i2.p1	.
TRINITY_DN2196_c0_g1_i1	.	.	.
TRINITY_DN2216_c0_g1_i1	.	TRINITY_DN2216_c0_g1_i1.p1	.
TRINITY_DN2216_c0_g1_i1	.	TRINITY_DN2216_c0_g1_i1.p2	.
TRINITY_DN2216_c0_g1_i1	.	TRINITY_DN2216_c0_g1_i1.p3	.
TRINITY_DN2216_c0_g1_i1	.	TRINITY_DN2216_c0_g1_i1.p4	.
TRINITY_DN2216_c0_g1_i2	.	TRINITY_DN2216_c0_g1_i2.p1	.
TRINITY_DN2216_c0_g1_i2	.	TRINITY_DN2216_c0_g1_i2.p2	.
TRINITY_DN2216_c0_g1_i2	.	TRINITY_DN2216_c0_g1_i2.p3	.
TRINITY_DN2232_c0_g1_i1	.	TRINITY_DN2232_c0_g1_i1.p1	.
TRINITY_DN2232_c0_g1_i1	.	TRINITY_DN2232_c0_g1_i1.p2	.
TRINITY_DN2202_c0_g1_i1	RTXE_DROME^RTXE_DROME^Q:230-3,H:513-588^34.211%ID^E:2.1e-07^RecName: Full=Probable RNA-directed DNA polymerase from transposon X-element;^Eukaryota; Metazoa; Ecdysozoa; Arthropoda; Hexapoda; Insecta; Pterygota; Neoptera; Holometabola; Diptera; Brachycera; Muscomorpha; Ephydroidea; Drosophilidae; Drosophila; Sophophora	TRINITY_DN2202_c0_g1_i1.p1	RTXE_DROME^RTXE_DROME^Q:1-28,H:513-540^57.143%ID^E:0.000215^RecName: Full=Probable RNA-directed DNA polymerase from transposon X-element;^Eukaryota; Metazoa; Ecdysozoa; Arthropoda; Hexapoda; Insecta; Pterygota; Neoptera; Holometabola; Diptera; Brachycera; Muscomorpha; Ephydroidea; Drosophilidae; Drosophila; Sophophora	yes
TRINITY_DN2208_c0_g1_i1	.	TRINITY_DN2208_c0_g1_i1.p1	.
TRINITY_DN2208_c0_g1_i1	.	TRINITY_DN2208_c0_g1_i1.p2	.
TRINITY_DN2208_c0_g1_i1	.	TRINITY_DN2208_c0_g1_i1.p3	.
TRINITY_DN2208_c0_g1_i1	.	TRINITY_DN2208_c0_g1_i1.p4	.
TRINITY_DN2267_c0_g1_i1	.	TRINITY_DN2267_c0_g1_i1.p1	.
TRINITY_DN2267_c0_g1_i1	.	TRINITY_DN2267_c0_g1_i1.p2	.
TRINITY_DN2267_c0_g1_i1	.	TRINITY_DN2267_c0_g1_i1.p3	.
TRINITY_DN2241_c0_g1_i1	.	TRINITY_DN2241_c0_g1_i1.p1	.
TRINITY_DN2241_c0_g1_i1	.	TRINITY_DN2241_c0_g1_i1.p2	.
TRINITY_DN2241_c0_g1_i2	.	TRINITY_DN2241_c0_g1_i2.p1	.
TRINITY_DN2200_c0_g1_i1	.	.	.
TRINITY_DN2205_c0_g1_i1	.	TRINITY_DN2205_c0_g1_i1.p1	.
TRINITY_DN2205_c0_g1_i1	.	TRINITY_DN2205_c0_g1_i1.p2	.
TRINITY_DN2204_c0_g1_i1	POL_FFV^POL_FFV^Q:210-16,H:834-899^31.343%ID^E:0.000196^RecName: Full=Pro-Pol polyprotein;^Viruses; Ortervirales; Retroviridae; Spumaretrovirinae; Felispumavirus	TRINITY_DN2204_c0_g1_i1.p1	.
TRINITY_DN2204_c0_g1_i1	POL_FFV^POL_FFV^Q:210-16,H:834-899^31.343%ID^E:0.000196^RecName: Full=Pro-Pol polyprotein;^Viruses; Ortervirales; Retroviridae; Spumaretrovirinae; Felispumavirus	TRINITY_DN2204_c0_g1_i1.p2	.
TRINITY_DN2247_c0_g1_i1	.	TRINITY_DN2247_c0_g1_i1.p1	.
TRINITY_DN2247_c0_g1_i1	.	TRINITY_DN2247_c0_g1_i1.p2	.
TRINITY_DN2247_c0_g1_i1	.	TRINITY_DN2247_c0_g1_i1.p3	.
TRINITY_DN2211_c0_g1_i1	.	TRINITY_DN2211_c0_g1_i1.p1	.
TRINITY_DN2211_c0_g1_i1	.	TRINITY_DN2211_c0_g1_i1.p2	.
TRINITY_DN2211_c0_g1_i1	.	TRINITY_DN2211_c0_g1_i1.p3	.
TRINITY_DN2211_c0_g2_i1	.	TRINITY_DN2211_c0_g2_i1.p1	.
TRINITY_DN2211_c0_g2_i1	.	TRINITY_DN2211_c0_g2_i1.p2	.
TRINITY_DN2211_c0_g2_i1	.	TRINITY_DN2211_c0_g2_i1.p3	.
TRINITY_DN2213_c0_g1_i1	POLY_DROME^POLY_DROME^Q:305-36,H:198-293^30.928%ID^E:6.86e-09^RecName: Full=Retrovirus-related Pol polyprotein from transposon gypsy;^Eukaryota; Metazoa; Ecdysozoa; Arthropoda; Hexapoda; Insecta; Pterygota; Neoptera; Holometabola; Diptera; Brachycera; Muscomorpha; Ephydroidea; Drosophilidae; Drosophila; Sophophora	TRINITY_DN2213_c0_g1_i1.p1	.	yes
TRINITY_DN2213_c0_g1_i1	POLY_DROME^POLY_DROME^Q:305-36,H:198-293^30.928%ID^E:6.86e-09^RecName: Full=Retrovirus-related Pol polyprotein from transposon gypsy;^Eukaryota; Metazoa; Ecdysozoa; Arthropoda; Hexapoda; Insecta; Pterygota; Neoptera; Holometabola; Diptera; Brachycera; Muscomorpha; Ephydroidea; Drosophilidae; Drosophila; Sophophora	TRINITY_DN2213_c0_g1_i1.p2	.	yes
TRINITY_DN2213_c0_g1_i1	POLY_DROME^POLY_DROME^Q:305-36,H:198-293^30.928%ID^E:6.86e-09^RecName: Full=Retrovirus-related Pol polyprotein from transposon gypsy;^Eukaryota; Metazoa; Ecdysozoa; Arthropoda; Hexapoda; Insecta; Pterygota; Neoptera; Holometabola; Diptera; Brachycera; Muscomorpha; Ephydroidea; Drosophilidae; Drosophila; Sophophora	TRINITY_DN2213_c0_g1_i1.p3	.	yes
TRINITY_DN2239_c0_g1_i1	.	.	.
TRINITY_DN2231_c0_g1_i1	.	TRINITY_DN2231_c0_g1_i1.p1	.
TRINITY_DN2231_c0_g1_i1	.	TRINITY_DN2231_c0_g1_i1.p2	.
TRINITY_DN2231_c0_g1_i1	.	TRINITY_DN2231_c0_g1_i1.p3	.
TRINITY_DN2249_c0_g1_i1	.	.	.
TRINITY_DN2248_c0_g1_i2	.	TRINITY_DN2248_c0_g1_i2.p1	.
TRINITY_DN2226_c0_g1_i1	METE_BUCBP^METE_BUCBP^Q:802-1767,H:427-732^24.85%ID^E:1.52e-05^RecName: Full=5-methyltetrahydropteroyltriglutamate--homocysteine methyltransferase {ECO:0000255|HAMAP-Rule:MF_00172};^Bacteria; Proteobacteria; Gammaproteobacteria; Enterobacterales; Erwiniaceae; Buchnera	TRINITY_DN2226_c0_g1_i1.p1	METE_BUCBP^METE_BUCBP^Q:1-322,H:427-732^24.85%ID^E:2.44e-09^RecName: Full=5-methyltetrahydropteroyltriglutamate--homocysteine methyltransferase {ECO:0000255|HAMAP-Rule:MF_00172};^Bacteria; Proteobacteria; Gammaproteobacteria; Enterobacterales; Erwiniaceae; Buchnera
TRINITY_DN2226_c0_g1_i1	METE_BUCBP^METE_BUCBP^Q:802-1767,H:427-732^24.85%ID^E:1.52e-05^RecName: Full=5-methyltetrahydropteroyltriglutamate--homocysteine methyltransferase {ECO:0000255|HAMAP-Rule:MF_00172};^Bacteria; Proteobacteria; Gammaproteobacteria; Enterobacterales; Erwiniaceae; Buchnera	TRINITY_DN2226_c0_g1_i1.p2	.
TRINITY_DN2226_c0_g1_i1	METE_BUCBP^METE_BUCBP^Q:802-1767,H:427-732^24.85%ID^E:1.52e-05^RecName: Full=5-methyltetrahydropteroyltriglutamate--homocysteine methyltransferase {ECO:0000255|HAMAP-Rule:MF_00172};^Bacteria; Proteobacteria; Gammaproteobacteria; Enterobacterales; Erwiniaceae; Buchnera	TRINITY_DN2226_c0_g1_i1.p3	.
TRINITY_DN2226_c0_g1_i1	METE_BUCBP^METE_BUCBP^Q:802-1767,H:427-732^24.85%ID^E:1.52e-05^RecName: Full=5-methyltetrahydropteroyltriglutamate--homocysteine methyltransferase {ECO:0000255|HAMAP-Rule:MF_00172};^Bacteria; Proteobacteria; Gammaproteobacteria; Enterobacterales; Erwiniaceae; Buchnera	TRINITY_DN2226_c0_g1_i1.p4	.
TRINITY_DN2226_c0_g1_i1	METE_BUCBP^METE_BUCBP^Q:802-1767,H:427-732^24.85%ID^E:1.52e-05^RecName: Full=5-methyltetrahydropteroyltriglutamate--homocysteine methyltransferase {ECO:0000255|HAMAP-Rule:MF_00172};^Bacteria; Proteobacteria; Gammaproteobacteria; Enterobacterales; Erwiniaceae; Buchnera	TRINITY_DN2226_c0_g1_i1.p5	.
TRINITY_DN2226_c0_g1_i1	METE_BUCBP^METE_BUCBP^Q:802-1767,H:427-732^24.85%ID^E:1.52e-05^RecName: Full=5-methyltetrahydropteroyltriglutamate--homocysteine methyltransferase {ECO:0000255|HAMAP-Rule:MF_00172};^Bacteria; Proteobacteria; Gammaproteobacteria; Enterobacterales; Erwiniaceae; Buchnera	TRINITY_DN2226_c0_g1_i1.p6	.
TRINITY_DN2226_c0_g1_i1	METE_BUCBP^METE_BUCBP^Q:802-1767,H:427-732^24.85%ID^E:1.52e-05^RecName: Full=5-methyltetrahydropteroyltriglutamate--homocysteine methyltransferase {ECO:0000255|HAMAP-Rule:MF_00172};^Bacteria; Proteobacteria; Gammaproteobacteria; Enterobacterales; Erwiniaceae; Buchnera	TRINITY_DN2226_c0_g1_i1.p7	.
TRINITY_DN2259_c0_g1_i1	.	TRINITY_DN2259_c0_g1_i1.p1	.
TRINITY_DN2259_c0_g1_i1	.	TRINITY_DN2259_c0_g1_i1.p2	.
TRINITY_DN2259_c0_g1_i1	.	TRINITY_DN2259_c0_g1_i1.p3	.
TRINITY_DN2259_c0_g1_i1	.	TRINITY_DN2259_c0_g1_i1.p4	.
TRINITY_DN2254_c0_g1_i1	.	TRINITY_DN2254_c0_g1_i1.p1	.
TRINITY_DN2254_c0_g1_i1	.	TRINITY_DN2254_c0_g1_i1.p2	.
TRINITY_DN2254_c0_g1_i1	.	TRINITY_DN2254_c0_g1_i1.p3	.
TRINITY_DN2254_c0_g1_i1	.	TRINITY_DN2254_c0_g1_i1.p4	.
TRINITY_DN2254_c0_g1_i1	.	TRINITY_DN2254_c0_g1_i1.p5	.
TRINITY_DN2254_c0_g1_i2	.	TRINITY_DN2254_c0_g1_i2.p1	.
TRINITY_DN2254_c0_g1_i2	.	TRINITY_DN2254_c0_g1_i2.p2	.
TRINITY_DN2254_c0_g1_i2	.	TRINITY_DN2254_c0_g1_i2.p3	.
TRINITY_DN2254_c0_g1_i2	.	TRINITY_DN2254_c0_g1_i2.p4	.
TRINITY_DN2254_c0_g1_i2	.	TRINITY_DN2254_c0_g1_i2.p5	.
TRINITY_DN2254_c0_g1_i2	.	TRINITY_DN2254_c0_g1_i2.p6	.
TRINITY_DN2254_c0_g1_i2	.	TRINITY_DN2254_c0_g1_i2.p7	.
TRINITY_DN2280_c0_g1_i1	.	TRINITY_DN2280_c0_g1_i1.p1	.
TRINITY_DN2280_c0_g1_i1	.	TRINITY_DN2280_c0_g1_i1.p2	.
TRINITY_DN2280_c0_g1_i1	.	TRINITY_DN2280_c0_g1_i1.p3	.
TRINITY_DN2282_c0_g1_i1	.	.	.
TRINITY_DN2282_c0_g1_i2	.	.	.
TRINITY_DN2285_c0_g1_i1	.	TRINITY_DN2285_c0_g1_i1.p1	.
TRINITY_DN2284_c0_g1_i1	.	TRINITY_DN2284_c0_g1_i1.p1	.
TRINITY_DN2284_c0_g1_i1	.	TRINITY_DN2284_c0_g1_i1.p2	.
TRINITY_DN2284_c0_g1_i1	.	TRINITY_DN2284_c0_g1_i1.p3	.
TRINITY_DN2315_c0_g1_i1	.	TRINITY_DN2315_c0_g1_i1.p1	.
TRINITY_DN2315_c0_g1_i1	.	TRINITY_DN2315_c0_g1_i1.p2	.
TRINITY_DN2315_c0_g1_i1	.	TRINITY_DN2315_c0_g1_i1.p3	.
TRINITY_DN2315_c0_g1_i1	.	TRINITY_DN2315_c0_g1_i1.p4	.
TRINITY_DN2315_c0_g1_i1	.	TRINITY_DN2315_c0_g1_i1.p5	.
TRINITY_DN2315_c0_g1_i1	.	TRINITY_DN2315_c0_g1_i1.p6	.
TRINITY_DN2315_c0_g1_i1	.	TRINITY_DN2315_c0_g1_i1.p7	.
TRINITY_DN2315_c0_g1_i1	.	TRINITY_DN2315_c0_g1_i1.p8	.
TRINITY_DN2315_c0_g1_i1	.	TRINITY_DN2315_c0_g1_i1.p9	.
TRINITY_DN2315_c0_g1_i1	.	TRINITY_DN2315_c0_g1_i1.p10	.
TRINITY_DN2315_c0_g1_i1	.	TRINITY_DN2315_c0_g1_i1.p11	.
TRINITY_DN2315_c0_g1_i1	.	TRINITY_DN2315_c0_g1_i1.p12	.
TRINITY_DN2313_c0_g1_i1	.	TRINITY_DN2313_c0_g1_i1.p1	.
TRINITY_DN2301_c1_g1_i1	.	TRINITY_DN2301_c1_g1_i1.p1	.
TRINITY_DN2301_c1_g1_i1	.	TRINITY_DN2301_c1_g1_i1.p2	.
TRINITY_DN2301_c1_g1_i1	.	TRINITY_DN2301_c1_g1_i1.p3	.
TRINITY_DN2304_c0_g1_i1	.	TRINITY_DN2304_c0_g1_i1.p1	.
TRINITY_DN2304_c0_g1_i1	.	TRINITY_DN2304_c0_g1_i1.p2	.
[truncated: 36,496 more rows]
