# Supplementary material for: The genome, transcriptome, and proteome of the fish parasite Pomphorhynchus laevis (Acanthocephala)
Source: PLoS One. 2020 Jun 23;15(6):e0232973. doi: 10.1371/journal.pone.0232973 (PMC7310846; doi:10.1371/journal.pone.0232973)
Supplement: S6 Table — (XLSX) [file pone.0232973.s006.xlsx]

## Sheet: tRNA_Annotation
tRNAscan-SE 2.0		tRNA boundaries		tRNA	Anti	Intron boundaries		Inf	Isotype	Isotype
Contig	tRNA numbering (per contig)	Begin	End	Type	Codon	Begin	End	Score	CM (covariance model)	Score	Note
Contig31	1	8345	8273	Phe	GAA	0	0	86.4	Phe	120.8
Contig67	1	79	151	Lys	TTT	0	0	85	Thr	86.1	IPD:-14.20
Contig77	1	37994	37922	Val	CAC	0	0	78.6	Val	103.8
Contig112	1	617095	617167	Phe	GAA	0	0	78.5	Phe	114.4
Contig112	2	619423	619495	Phe	GAA	0	0	86.4	Phe	120.8
Contig112	3	622429	622501	Phe	GAA	0	0	72.3	Phe	98.9
Contig112	4	636828	636900	Phe	GAA	0	0	71.6	Phe	97.5
Contig112	5	641278	641350	Phe	GAA	0	0	86.4	Phe	120.8
Contig129	1	96865	96962	Leu	CAA	96903	96917	75.9	Leu	122.9
Contig129	2	99193	99096	Leu	CAA	99155	99141	73	Leu	120.7
Contig142	1	21429	21357	Lys	CTT	0	0	82.5	Lys	116.2
Contig169	1	20041	20120	Leu	TAG	0	0	74.2	Leu	111.5
Contig192	1	303317	303245	Asp	GTC	0	0	54.7	Asp	88.6
Contig208	1	204639	204721	Leu	CAA	0	0	54.8	Arg	48.5	IPD:-1.10
Contig233	1	338545	338473	Thr	AGT	0	0	81.9	Thr	95.3
Contig286	1	87107	87194	Ile	TAT	87145	87158	76.6	Ile	99.3
Contig295	1	38066	38148	Leu	CAA	0	0	70	Arg	60.7	IPD:-8.50
Contig312	1	67119	67048	Cys	GCA	0	0	78.2	Cys	113.7
Contig330	1	160175	160102	Asn	GTT	0	0	82.4	Asn	107.6
Contig332	1	97040	97112	Arg	TCT	0	0	74.4	Arg	81
Contig332	2	98021	98093	Arg	TCT	0	0	59.8	Arg	62.2
Contig340	1	138199	138270	Glu	TTC	0	0	76.2	Glu	108.7
Contig363	1	45157	45228	Asp	GTC	0	0	67.3	Asp	106.8
Contig364	1	48232	48303	Asp	GTC	0	0	67.3	Asp	106.8
Contig376	1	23770	23700	Gly	GCC	0	0	61.4	Gly	94.8
Contig385	1	71868	71795	Ile	GAT	0	0	79.1	Thr	84.4	IPD:-17.20
Contig385	2	71775	71703	Ala	TGC	0	0	72.9	Ala	68.7
Contig385	3	68391	68319	Asn	GTT	0	0	81.8	Tyr	74.7	IPD:-2.00
Contig406	1	1686	1600	Tyr	GTA	1649	1636	74.2	Tyr	102.1
Contig432	1	43724	43795	Glu	TTC	0	0	76.2	Glu	108.7
Contig467	1	130486	130559	Ile	AAT	0	0	81.7	Ile	108.1
Contig467	2	179664	179737	Ile	AAT	0	0	81.7	Ile	108.1
Contig468	1	152357	152285	Arg	TCT	0	0	80.3	Arg	83.2
Contig468	2	130918	130838	Ser	GCT	0	0	86.1	Ser	122.1
Contig479	1	5230	5303	Met	CAT	0	0	77.1	Met	103.2
Contig482	1	64860	64939	Leu	CAG	0	0	72.6	Leu	105.5
Contig492	1	28842	28756	Tyr	GTA	28805	28792	74.2	Tyr	102.1
Contig502	1	107871	107800	Pro	TGG	0	0	70.9	Pro	113.2
Contig502	2	95099	95026	Met	CAT	0	0	78.6	Met	101.1
Contig507	1	185201	185130	Cys	GCA	0	0	78.2	Cys	113.7
Contig541	1	23916	23835	Leu	TAG	0	0	45.9	Leu	37.1
Contig546	1	40999	40928	Glu	TTC	0	0	68.6	Glu	100.5
Contig566	1	10977	10906	iMet	CAT	0	0	61.4	iMet	114.9
Contig566	2	9727	9656	iMet	CAT	0	0	61.4	iMet	114.9
Contig623	1	46513	46441	Val	TAC	0	0	72.7	Ala	69.9	IPD:-20.90
Contig623	2	46428	46356	Thr	TGT	0	0	77	Lys	88	IPD:-5.60
Contig623	3	46341	46268	Met	CAT	0	0	64.7	Met	80.3
Contig631	1	81011	81083	Ala	CGC	0	0	48.7	Ala	76.7
Contig631	2	81347	81419	Ala	CGC	0	0	54	Ala	86
Contig631	3	81686	81758	Ala	CGC	0	0	39.4	Ala	67.1
Contig631	4	82022	82094	Ala	CGC	0	0	40.9	Ala	70.7
Contig631	5	82361	82433	Ala	CGC	0	0	24.05	Ala	49.3	pseudo
Contig631	6	82697	82769	Ala	CGC	0	0	54	Ala	86
Contig631	7	83036	83108	Ala	CGC	0	0	41.7	Ala	63.6
Contig631	8	86344	86416	Val	CAC	0	0	35.9	Ala	57.3	IPD:-39.40
Contig631	9	86684	86756	Ala	CGC	0	0	54	Ala	86
Contig631	10	75723	75651	Ala	CGC	0	0	42.6	Ala	67.9
Contig631	11	75385	75313	Ala	CGC	0	0	54	Ala	86
Contig631	12	75048	74976	Ala	CGC	0	0	40.5	Ala	60.3
Contig678	1	74760	74689	Cys	GCA	0	0	78.2	Cys	113.7
Contig678	2	74534	74463	Cys	GCA	0	0	78.2	Cys	113.7
Contig691	1	3268	3195	Ile	GAT	0	0	79.1	Thr	84.4	IPD:-17.20
Contig691	2	3175	3103	Ala	TGC	0	0	72.9	Ala	68.7
Contig693	1	86135	86205	Gly	GCC	0	0	76.5	Gly	110.2
Contig721	1	158773	158844	Glu	TTC	0	0	62.7	Glu	92.5
Contig721	2	159109	159038	Glu	TTC	0	0	58.7	Glu	92.1
Contig826	1	224476	224404	Thr	AGT	0	0	80.9	Thr	94.5
Contig826	2	113729	113658	Glu	CTC	0	0	76.2	Glu	108.7
Contig826	3	85188	85117	Glu	CTC	0	0	76.2	Glu	108.7
Contig844	1	51251	51179	Val	AAC	0	0	78.2	Val	104.9
Contig856	1	268861	268788	Met	CAT	0	0	77.1	Met	103.2
Contig856	2	257722	257651	iMet	CAT	0	0	61.4	iMet	114.9
Contig856	3	239391	239318	Met	CAT	0	0	77.1	Met	103.2
Contig856	4	223691	223620	iMet	CAT	0	0	61.4	iMet	114.9
Contig864	1	28663	28745	Leu	TAA	0	0	76.1	Leu	104.4
Contig871	1	91292	91364	Ala	AGC	0	0	64.7	Ala	99
Contig871	2	95054	94984	Gly	GCC	0	0	76.5	Gly	110.2
Contig910	1	325869	325798	Glu	CTC	0	0	76.2	Glu	108.7
Contig910	2	240194	240123	Glu	CTC	0	0	76.2	Glu	108.7
Contig913	1	123348	123275	Asn	GTT	0	0	82.5	Asn	110.7
Contig913	2	67444	67371	Asn	GTT	0	0	82.5	Asn	110.7
Contig925	1	44386	44483	Leu	CAA	44424	44438	73	Leu	120.7
Contig951	1	28085	28014	Gly	TCC	0	0	66.5	Gly	89.5
Contig951	2	16291	16220	Gly	TCC	0	0	66.5	Gly	89.5
Contig951	3	2881	2810	Gly	TCC	0	0	66.5	Gly	89.5
Contig954	1	30080	30161	Ser	AGA	0	0	84.2	Ser	118.4
Contig960	1	2964	3034	Gly	GCC	0	0	69.2	Gly	102.9
Contig960	2	617	547	Gly	GCC	0	0	76.5	Gly	110.2
Contig981	1	84615	84685	Gly	TCC	0	0	35.9	Gly	53.4
Contig981	2	92234	92164	Gly	TCC	0	0	51.1	Gly	78.7
Contig983	1	11664	11743	Leu	AAG	0	0	69	Leu	111.3
Contig1004	1	198708	198780	Ala	TGC	0	0	57.7	Ala	86.3
Contig1012	1	33661	33734	Ile	GAT	0	0	80.6	Thr	90.6	IPD:-14.80
Contig1012	2	33760	33832	Ala	TGC	0	0	75.2	Ala	80.4
Contig1012	3	118973	119043	Cys	GCA	0	0	60.1	Cys	63.6
Contig1012	4	140172	140100	His	GTG	0	0	54.8	His	74.4
Contig1012	5	98813	98740	Arg	TCT	0	0	69.8	Thr	76	IPD:-17.50
Contig1016	1	49979	50059	Ser	GCT	0	0	85	Ser	120.5
Contig1023	1	156110	156190	Tyr	GTA	0	0	51.8	Thr	55.9	IPD:-6.60
Contig1051	1	71028	70948	Ser	TGA	0	0	86.3	Ser	115.2
Contig1149	1	128520	128439	Ser	TGA	0	0	84	Ser	116.4
Contig1156	1	24560	24487	Arg	TCT	0	0	69.8	Thr	76	IPD:-17.50
Contig1175	1	17641	17713	Trp	CCA	0	0	66	Arg	72.4	IPD:-12.40
Contig1196	1	5083	5154	Glu	TTC	0	0	68.7	Glu	92.5
Contig1196	2	6159	6230	Glu	TTC	0	0	76.2	Glu	108.7
Contig1196	3	7235	7306	Glu	TTC	0	0	77.8	Glu	109.9
Contig1196	4	20783	20854	Glu	TTC	0	0	51.2	Glu	80.2
Contig1196	5	21859	21930	Glu	TTC	0	0	76.2	Glu	108.7
Contig1196	6	22934	23005	Glu	TTC	0	0	77.8	Glu	109.9
Contig1196	7	24010	24081	Glu	TTC	0	0	68.3	Glu	94.5
Contig1197	1	71837	71909	Lys	TTT	0	0	89.8	Lys	113.1
Contig1211	1	76544	76616	Ala	AGC	0	0	64.7	Ala	99
Contig1211	2	27566	27495	Gln	TTG	0	0	71	Gln	111.9
Contig1221	1	52183	52104	Leu	AAG	0	0	65.4	Leu	107.8
Contig1225	1	16224	16295	Gln	TTG	0	0	54.9	His	55.8	IPD:-8.80
Contig1239	1	294537	294608	Pro	TGG	0	0	70.9	Pro	113.2
Contig1243	1	13536	13613	Leu	CAG	0	0	74.9	Leu	104.7
Contig1256	1	6946	7017	Gln	CTG	0	0	69.3	Gln	104.1
Contig1266	1	537574	537494	Ser	GCT	0	0	86.1	Ser	122.1
Contig1270	1	3119	3048	Pro	TGG	0	0	70.9	Pro	110.6
Contig1281	1	77855	77783	Lys	CTT	0	0	82.8	Lys	114.7
Contig1292	1	188656	188727	Pro	CGG	0	0	72	Pro	112.9
Contig1296	1	133426	133354	Phe	GAA	0	0	86.4	Phe	120.8
Contig1307	1	36629	36702	Ile	AAT	0	0	83.9	Ile	109.8
Contig1323	1	59903	59823	Ser	TGA	0	0	86.3	Ser	115.2
Contig1323	2	50902	50822	Ser	TGA	0	0	86.3	Ser	115.2
Contig1323	3	50702	50622	Ser	CGA	0	0	86.2	Ser	115.2
Contig1326	1	1221	1292	Asp	GTC	0	0	57	Asp	92.2
Contig1326	2	1943	2014	Asp	ATC	0	0	43279	Asp	57.7
Contig1326	3	4208	4279	Asp	GTC	0	0	65.3	Asp	97.7
Contig1326	4	6349	6420	Asp	GTC	0	0	58	Asp	91.6
Contig1326	5	7071	7142	Asp	ATC	0	0	43279	Asp	57.7
Contig1326	6	9336	9407	Asp	GTC	0	0	65.3	Asp	97.7
Contig1394	1	5488	5561	Met	CAT	0	0	77.1	Met	103.2
Contig1394	2	16155	16228	Met	CAT	0	0	77.1	Met	103.2
Contig1413	1	22415	22498	Leu	TAA	0	0	80.2	Leu	120.4
Contig1447	1	76489	76418	Glu	TTC	0	0	76.2	Glu	108.7
Contig1475	1	33005	32934	Cys	GCA	0	0	59.7	Cys	100.6
Contig1475	2	32772	32701	Cys	GCA	0	0	59.8	Cys	96.9
Contig1475	3	29992	29921	Cys	GCA	0	0	78.2	Cys	113.7
Contig1482	1	4840	4910	Trp	CCA	0	0	38.2	Gln	43187	IPD:-9.70
Contig1491	1	11703	11623	Ser	TGA	0	0	46.2	Arg	33.4	IPD:-24.90
Contig1491	2	11610	11521	Ser	GCT	0	0	51.4	Ser	55.7
Contig1491	3	11458	11385	Arg	ACG	0	0	70.9	Arg	74.4
Contig1527	1	71753	71682	Pro	TGG	0	0	49.6	Pro	98.7
Contig1532	1	207632	207561	iMet	CAT	0	0	61.4	iMet	114.9
Contig1535	1	18331	18251	Ser	GCT	0	0	85	Ser	115.1
Contig1535	2	17835	17755	Ser	GCT	0	0	85	Ser	115.1
Contig1543	1	7718	7789	Glu	TTC	0	0	76.2	Glu	108.7
Contig1543	2	8794	8865	Glu	TTC	0	0	76.2	Glu	108.7
Contig1543	3	9870	9941	Glu	TTC	0	0	76.2	Glu	108.7
Contig1543	4	10945	11016	Glu	TTC	0	0	76.2	Glu	108.7
Contig1543	5	11850	11921	Glu	TTC	0	0	60.1	Glu	94
Contig1543	6	12927	12998	Glu	TTC	0	0	76.2	Glu	108.7
Contig1543	7	14002	14073	Glu	TTC	0	0	77.8	Glu	109.9
Contig1543	8	15078	15149	Glu	TTC	0	0	68.3	Glu	94.5
Contig1553	1	384	455	Glu	TTC	0	0	76.2	Glu	108.7
Contig1558	1	47601	47528	Asn	GTT	0	0	82.4	Asn	107.6
Contig1565	1	4973	5045	Asn	GTT	0	0	84.6	Tyr	85.8	IPD:-10.20
Contig1565	2	5068	5139	Gly	TCC	0	0	56	His	67.7	IPD:-14.40
Contig1565	3	5151	5223	Asn	GTT	0	0	83.4	Tyr	84.2	IPD:-10.50
Contig1565	4	5247	5319	Glu	TTC	0	0	62.9	Gly	66.5	IPD:-40.30
Contig1565	5	5335	5406	Gly	TCC	0	0	56	His	67.7	IPD:-14.40
Contig1565	6	21635	21708	Ile	GAT	0	0	80.6	Thr	90.6	IPD:-14.80
Contig1565	7	21734	21806	Ala	TGC	0	0	75.2	Ala	80.4
Contig1565	8	25056	25128	Asp	GTC	0	0	72.4	Arg	82.4	IPD:-29.20
Contig1565	9	25157	25229	Phe	GAA	0	0	71.5	Thr	73.6	IPD:-22.70
Contig1565	10	25248	25320	Thr	TGT	0	0	77	Lys	88	IPD:-5.60
Contig1565	11	25356	25439	Leu	TAA	0	0	51	Arg	40.6	IPD:-5.50
Contig1565	12	25449	25521	Val	TAC	0	0	72.7	Ala	69.9	IPD:-20.90
Contig1565	13	25552	25625	Arg	ACG	0	0	66.6	Arg	77.3
Contig1565	14	25658	25731	Pro	TGG	0	0	70	Trp	66.5	IPD:-13.90
Contig1565	15	25771	25844	Met	CAT	0	0	68.3	Thr	70.7	IPD:-11.40
Contig1565	16	25852	25925	Met	CAT	0	0	84.5	Ile	82.6	IPD:-6.40
Contig1565	17	25960	26031	Gly	TCC	0	0	56	His	67.7	IPD:-14.40
Contig1565	18	26054	26126	Asp	GTC	0	0	72.4	Arg	82.4	IPD:-29.20
Contig1565	19	26136	26208	Lys	TTT	0	0	85	Thr	86.1	IPD:-14.20
Contig1565	20	26222	26293	Gln	TTG	0	0	53.3	Gln	55
Contig1565	21	26338	26410	Glu	TTC	0	0	62.9	Gly	66.5	IPD:-40.30
Contig1565	22	26429	26518	Ser	TGA	0	0	43.7	Ser	34.9
Contig1565	23	26527	26599	Lys	TTT	0	0	85	Thr	86.1	IPD:-14.20
Contig1565	24	40647	40717	Trp	CCA	0	0	38.2	Gln	43187	IPD:-9.70
Contig1566	1	11677	11605	Arg	CCG	0	0	66.5	Arg	92.5
Contig1600	1	5078	5006	Asn	GTT	0	0	81.8	Tyr	74.7	IPD:-2.00
Contig1600	2	2650	2566	Leu	TAA	0	0	66.1	Arg	59.8	IPD:-16.40
Contig1600	3	2538	2466	Met	CAT	0	0	62.7	Met	82.8
Contig1600	4	2443	2371	Gly	TCC	0	0	77.7	Lys	79.1	IPD:-38.60
Contig1600	5	2361	2289	Lys	TTT	0	0	76.3	Tyr	77.5	IPD:-7.00
Contig1600	6	2277	2204	Met	CAT	0	0	80.2	Thr	79.7	IPD:-8.50
Contig1600	7	2192	2121	Glu	TTC	0	0	65.9	His	72	IPD:-14.20
Contig1600	8	2085	2005	Ser	TGA	0	0	46.7	Arg	32.2	IPD:-18.00
Contig1600	9	1998	1926	Phe	GAA	0	0	78.9	Lys	78.7	IPD:-3.90
Contig1600	10	1877	1805	Val	TAC	0	0	80	Thr	80.8	IPD:-23.10
Contig1600	11	1790	1717	Asp	GTC	0	0	77.6	Thr	78.9	IPD:-36.00
Contig1600	12	1680	1596	Leu	TAA	0	0	66.1	Arg	59.8	IPD:-16.40
Contig1600	13	1559	1487	Met	CAT	0	0	67.4	Met	86.5
Contig1600	14	1438	1365	Met	CAT	0	0	80.2	Thr	79.7	IPD:-8.50
Contig1608	1	72529	72601	Arg	ACG	0	0	72.8	Arg	92.9
Contig1611	1	79562	79634	Val	TAC	0	0	72.7	Ala	69.9	IPD:-20.90
Contig1611	2	79647	79719	Thr	TGT	0	0	77	Lys	88	IPD:-5.60
Contig1611	3	79734	79807	Met	CAT	0	0	64.7	Met	80.3
Contig1638	1	276466	276369	Leu	CAA	276428	276414	73	Leu	122.3
Contig1638	2	265598	265501	Leu	CAA	265560	265546	73	Leu	122.3
Contig1657	1	17503	17423	Ser	TGA	0	0	87.5	Ser	118.4
Contig1664	1	225550	225479	Glu	CTC	0	0	76.2	Glu	108.7
Contig1681	1	13749	13821	Val	AAC	0	0	77.9	Val	102.9
Contig1699	1	12002	12074	Gly	TCC	0	0	77.7	Lys	79.1	IPD:-38.60
Contig1699	2	12085	12156	Glu	TTC	0	0	65.9	His	72	IPD:-14.20
Contig1699	3	12170	12242	Ala	TGC	0	0	72.9	Ala	68.7
Contig1699	4	12251	12324	Met	CAT	0	0	74.2	Thr	63.7	IPD:-15.20
Contig1711	1	5895	5977	Leu	CAA	0	0	70	Arg	60.7	IPD:-8.50
Contig1767	1	36118	36190	Ala	TGC	0	0	55.5	Ala	87.3
Contig1767	2	28470	28398	Ala	TGC	0	0	55.5	Ala	87.3
Contig1797	1	167646	167574	Thr	TGT	0	0	78.2	Thr	94.4
Contig1809	1	53381	53451	Gly	GCC	0	0	73.6	Gly	108.3
Contig1809	2	54110	54180	Gly	GCC	0	0	73.6	Gly	108.3
Contig1815	1	1787	1869	Leu	CAA	0	0	54.8	Arg	48.5	IPD:-1.10
Contig1820	1	42177	42105	Lys	TTT	0	0	89.8	Lys	113.1
Contig1867	1	91892	91820	Arg	TCG	0	0	73.4	Arg	101.3
Contig1872	1	8752	8680	Lys	TTT	0	0	90.8	Lys	110
Contig1873	1	4077	4005	Val	TAC	0	0	72.7	Ala	69.9	IPD:-20.90
Contig1873	2	3992	3920	Thr	TGT	0	0	77	Lys	88	IPD:-5.60
Contig1873	3	3905	3832	Met	CAT	0	0	64.7	Met	80.3
Contig1877	1	174282	174354	Thr	CGT	0	0	76.3	Thr	90.7
Contig1878	1	140973	141044	His	GTG	0	0	57.1	His	80.1
Contig1879	1	93809	93737	Trp	CCA	0	0	76.5	Trp	92.9
Contig1886	1	118049	118120	His	GTG	0	0	59.5	His	85.7
Contig1901	1	71477	71405	Lys	TTT	0	0	76.3	Tyr	77.5	IPD:-7.00
Contig1901	2	71392	71321	Glu	TTC	0	0	65.9	His	72	IPD:-14.20
Contig1901	3	71312	71240	Val	TAC	0	0	80	Thr	80.8	IPD:-23.10
Contig1901	4	71217	71144	Asp	GTC	0	0	77.6	Thr	78.9	IPD:-36.00
Contig1901	5	71122	71050	Thr	TGT	0	0	74.6	Thr	72.4
Contig1901	6	14440	14367	Ile	GAT	0	0	79.1	Thr	84.4	IPD:-17.20
Contig1901	7	14347	14275	Ala	TGC	0	0	72.9	Ala	68.7
Contig1918	1	49850	49769	Ser	AGA	0	0	84.2	Ser	118.4
Contig1933	1	144124	144053	Glu	TTC	0	0	76.2	Glu	108.7
Contig1980	1	14346	14273	Ile	GAT	0	0	79.1	Thr	84.4	IPD:-17.20
Contig1980	2	14253	14181	Ala	TGC	0	0	72.9	Ala	68.7
Contig1991	1	78802	78730	Val	CAC	0	0	76.7	Val	95
Contig1994	1	6669	6587	Ser	GGA	0	0	38.5	Gly	43218	IPD:-18.40
Contig1994	2	6571	6500	Thr	GGT	0	0	51.9	Thr	56
Contig2010	1	6853	6933	Tyr	GTA	0	0	51.8	Thr	55.9	IPD:-6.60
Contig2020	1	429	500	Glu	TTC	0	0	76.2	Glu	108.7
Contig2020	2	1504	1575	Glu	TTC	0	0	76.2	Glu	108.7
Contig2020	3	2580	2651	Glu	TTC	0	0	76.2	Glu	108.7
Contig2020	4	3657	3728	Glu	TTC	0	0	60.1	Glu	94
Contig2020	5	4732	4803	Glu	TTC	0	0	76.2	Glu	108.7
Contig2020	6	5808	5879	Glu	TTC	0	0	76.2	Glu	108.7
Contig2020	7	6884	6955	Glu	TTC	0	0	76.2	Glu	108.7
Contig2020	8	7961	8032	Glu	TTC	0	0	77.8	Glu	109.9
Contig2032	1	50484	50401	Leu	TAA	0	0	80.2	Leu	120.4
Contig2037	1	20576	20503	Asn	GTT	0	0	43301	Asn	42.2	pseudo
Contig2040	1	140351	140279	Gly	TCC	0	0	77.7	Lys	79.1	IPD:-38.60
Contig2040	2	140268	140197	Glu	TTC	0	0	65.9	His	72	IPD:-14.20
Contig2040	3	140183	140111	Ala	TGC	0	0	72.9	Ala	68.7
Contig2040	4	140102	140029	Met	CAT	0	0	74.2	Thr	63.7	IPD:-15.20
Contig2110	1	15402	15330	Phe	GAA	0	0	86.4	Phe	120.8
Contig2144	1	211302	211231	Cys	GCA	0	0	78.2	Cys	113.7
Contig2154	1	158741	158814	Ile	AAT	0	0	83.9	Ile	109.8
Contig2158	1	85613	85526	Ile	TAT	85575	85562	76.6	Ile	99.3
Contig2179	1	55224	55153	Gly	TCC	0	0	55.5	Gly	74.7
Contig2222	1	10428	10356	Val	TAC	0	0	80	Thr	80.8	IPD:-23.10
Contig2222	2	10341	10268	Asp	GTC	0	0	77.6	Thr	78.9	IPD:-36.00
Contig2222	3	10257	10185	Phe	GAA	0	0	78.9	Lys	78.7	IPD:-3.90
Contig2222	4	10165	10095	Cys	GCA	0	0	46.3	Gln	51.7	IPD:-14.90
Contig2222	5	9027	8955	Thr	TGT	0	0	74.6	Thr	72.4
Contig2222	6	8942	8871	Glu	TTC	0	0	65.9	His	72	IPD:-14.20
Contig2222	7	8854	8773	Tyr	GTA	0	0	58	Ser	59.9	IPD:-14.50
Contig2224	1	252944	253020	Tyr	ATA	0	0	45.9	Ile	55.9	IPD:-26.90
Contig2224	2	255007	255094	Ile	TAT	255045	255058	43363	Ile	32.8	pseudo
Contig2240	1	147641	147569	Phe	GAA	0	0	86.4	Phe	120.8
Contig2254	1	75145	75074	Pro	AGG	0	0	75.8	Pro	115.6
Contig2254	2	66719	66639	Ser	CGA	0	0	32.4	Ser	46.2	pseudo
Contig2254	3	66450	66370	Ser	CGA	0	0	89.1	Ser	119.9
Contig2293	1	26653	26724	Gly	TCC	0	0	66.5	Gly	89.5
Contig2293	2	32743	32814	Gly	TCC	0	0	66.5	Gly	89.5
Contig2293	3	100733	100805	Lys	TTT	0	0	89.8	Lys	113.1
Contig2307	1	56765	56693	Arg	TCG	0	0	77.6	Thr	83.1	IPD:-2.10
Contig2310	1	52601	52672	Glu	TTC	0	0	76.2	Glu	108.7
Contig2310	2	53677	53748	Glu	TTC	0	0	76.2	Glu	108.7
Contig2310	3	54753	54824	Glu	TTC	0	0	76.2	Glu	108.7
Contig2310	4	55830	55901	Glu	TTC	0	0	76.2	Glu	108.7
Contig2310	5	56906	56977	Glu	TTC	0	0	76.2	Glu	108.7
Contig2310	6	57982	58053	Glu	TTC	0	0	76.2	Glu	108.7
Contig2310	7	46089	46018	Glu	TTC	0	0	76.2	Glu	108.7
Contig2344	1	168168	168240	Arg	TCG	0	0	73.4	Arg	101.3
Contig2370	1	171591	171519	Lys	CTT	0	0	83.5	Lys	114.1
Contig2373	1	24867	24794	Met	CAT	0	0	80.2	Met	106.7
Contig2373	2	24450	24377	Met	CAT	0	0	80.2	Met	106.7
Contig2373	3	24017	23944	Met	CAT	0	0	48.6	Ile	54.3	pseudo,IPD:-2.40
Contig2394	1	116576	116504	Trp	CCA	0	0	79.6	Trp	94.2
Contig2400	1	26321	26393	Lys	TTT	0	0	90.8	Lys	110
Contig2400	2	22109	22037	Lys	TTT	0	0	55	Lys	73.2
Contig2402	1	45941	46012	Ser	GCT	0	0	46.4	Ser	66.2	trunc_start:6,trunc_end:3
Contig2402	2	46575	46495	Ser	GCT	0	0	81	Ser	110.8
Contig2412	1	9392	9464	Trp	CCA	0	0	66	Arg	72.4	IPD:-12.40
Contig2426	1	31584	31656	Arg	TCT	0	0	80.3	Arg	83.2
Contig2426	2	53026	53106	Ser	GCT	0	0	86.1	Ser	122.1
Contig2470	1	55525	55596	Cys	GCA	0	0	78.2	Cys	113.7
Contig2486	1	234343	234415	Val	TAC	0	0	73.4	Val	99.7
Contig2490	1	9969	10049	Tyr	GTA	0	0	51.8	Thr	55.9	IPD:-6.60
Contig2497	1	93139	93053	SeC	TCA	0	0	117	SeC	117
Contig2502	1	175659	175588	Gln	TTG	0	0	54.9	His	55.8	IPD:-8.80
Contig2502	2	162025	161952	Met	CAT	0	0	78	Thr	74	IPD:-16.80
Contig2502	3	131513	131441	Asn	GTT	0	0	81.8	Tyr	74.7	IPD:-2.00
Contig2502	4	129085	129001	Leu	TAA	0	0	66.1	Arg	59.8	IPD:-16.40
Contig2502	5	128973	128901	Met	CAT	0	0	62.7	Met	82.8
Contig2502	6	128878	128806	Gly	TCC	0	0	77.7	Lys	79.1	IPD:-38.60
Contig2502	7	128796	128724	Lys	TTT	0	0	76.3	Tyr	77.5	IPD:-7.00
Contig2502	8	128712	128639	Met	CAT	0	0	80.2	Thr	79.7	IPD:-8.50
Contig2502	9	128627	128556	Glu	TTC	0	0	65.9	His	72	IPD:-14.20
Contig2502	10	128520	128440	Ser	TGA	0	0	46.7	Arg	32.2	IPD:-18.00
Contig2502	11	128433	128361	Phe	GAA	0	0	78.9	Lys	78.7	IPD:-3.90
Contig2502	12	128313	128241	Val	TAC	0	0	80	Thr	80.8	IPD:-23.10
Contig2502	13	128226	128153	Asp	GTC	0	0	77.6	Thr	78.9	IPD:-36.00
Contig2502	14	128116	128032	Leu	TAA	0	0	66.1	Arg	59.8	IPD:-16.40
Contig2502	15	127995	127923	Met	CAT	0	0	67.4	Met	86.5
Contig2502	16	127874	127801	Met	CAT	0	0	80.2	Thr	79.7	IPD:-8.50
Contig2516	1	20936	21008	Phe	GAA	0	0	86.4	Phe	120.8
Contig2520	1	205614	205682	Ile	GAT	0	0	46.4	Asn	57.1	IPD:-29.80
Contig2520	2	206789	206862	Asn	GTT	0	0	81.8	Asn	110.8
Contig2520	3	204183	204110	Asn	GTT	0	0	68.2	Asn	89.2
Contig2527	1	106677	106607	Gly	GCC	0	0	76.5	Gly	110.2
Contig2527	2	45959	45889	Gly	GCC	0	0	76.5	Gly	110.2
Contig2535	1	36771	36843	Arg	TCT	0	0	75.9	Thr	78.9	IPD:-1.30
Contig2535	2	37561	37491	Thr	TGT	0	0	43245	Pro	45.3	pseudo,IPD:-25.50
Contig2535	3	24688	24617	Pro	TGG	0	0	70.9	Pro	110.6
Contig2535	4	24253	24182	Pro	TGG	0	0	67.8	Pro	106.5
Contig2545	1	65281	65210	Pro	AGG	0	0	75.8	Pro	115.6
Contig2545	2	62969	62898	Pro	AGG	0	0	75.8	Pro	115.6
Contig2552	1	25336	25264	Arg	CCT	0	0	61.6	Arg	91.2
Contig2585	1	39680	39750	Gly	GCC	0	0	76.5	Gly	110.2
Contig2619	1	2961	3033	Trp	CCA	0	0	76.5	Trp	92.9
Contig2646	1	28960	29031	Gln	TTG	0	0	54.9	His	55.8	IPD:-8.80
Contig2646	2	46461	46534	Met	CAT	0	0	78	Thr	74	IPD:-16.80
Contig2664	1	15693	15623	Trp	CCA	0	0	38.2	Gln	43187	IPD:-9.70
Contig2668	1	9705	9784	Leu	AAG	0	0	69	Leu	111.3
Contig2705	1	2087	2159	Lys	TTT	0	0	89.8	Lys	113.1
Contig2705	2	55664	55593	His	GTG	0	0	59.5	His	85.7
Contig2713	1	92233	92305	Lys	TTT	0	0	89.8	Lys	113.1
Contig2824	1	141805	141725	Ser	TGA	0	0	86.3	Ser	115.2
Contig2852	1	54294	54222	Val	AAC	0	0	78.2	Val	104.9
Contig2866	1	654	582	Val	TAC	0	0	76.3	Val	102.1
Contig2875	1	12246	12174	Ala	TGC	0	0	55.5	Ala	87.3
Contig2947	1	156762	156690	Ala	AGC	0	0	64.7	Ala	99
Contig2948	1	8339	8409	Cys	GCA	0	0	60.1	Cys	63.6
Contig2996	1	79781	79710	Gly	TCC	0	0	66.5	Gly	89.5
Contig3030	1	129824	129896	Lys	TTT	0	0	90.8	Lys	114.1
Contig3030	2	130067	130138	Ser	CGA	0	0	43301	Lys	43.7	pseudo,IPD:-57.20
Contig3030	3	130312	130383	Undet	NNN	0	0	43219	Lys	48.1
Contig3030	4	132961	133033	Lys	TTT	0	0	33.9	Lys	51.8	pseudo
Contig3046	1	114093	114165	Thr	AGT	0	0	80.9	Thr	94.5
Contig3048	1	46206	46279	Met	CAT	0	0	78.6	Met	101.1
Contig3098	1	30134	30063	Pro	CGG	0	0	72	Pro	112.9
Contig3098	2	19414	19343	Gln	CTG	0	0	69.3	Gln	104.1
Contig3099	1	26537	26464	Ile	AAT	0	0	81.9	Ile	106.9
Contig3137	1	9602	9674	Thr	TGT	0	0	73.6	Thr	90.4
Contig3142	1	2850	2779	Asp	GTC	0	0	65.3	Asp	97.7
Contig3142	2	709	638	Asp	GTC	0	0	58	Asp	91.6
Contig3157	1	32836	32765	Glu	TTC	0	0	76.2	Glu	108.7
Contig3157	2	10631	10560	Asp	GTC	0	0	67.3	Asp	106.8
Contig3162	1	6618	6545	Arg	TCG	0	0	73.2	Arg	86.8
Contig3174	1	6957	7029	His	GTG	0	0	54.8	His	74.4
Contig3192	1	10472	10400	Asn	GTT	0	0	84.6	Tyr	85.8	IPD:-10.20
Contig3192	2	10377	10306	Gly	TCC	0	0	56	His	67.7	IPD:-14.40
Contig3192	3	10294	10222	Asn	GTT	0	0	83.4	Tyr	84.2	IPD:-10.50
Contig3192	4	10198	10126	Glu	TTC	0	0	62.9	Gly	66.5	IPD:-40.30
Contig3192	5	10111	10040	Gly	TCC	0	0	56	His	67.7	IPD:-14.40
Contig3241	1	60401	60487	Tyr	GTA	60438	60451	74.2	Tyr	102.1
Contig3241	2	81850	81764	Tyr	GTA	81813	81800	74.2	Tyr	102.1
Contig3246	1	8142	8071	His	GTG	0	0	59.5	His	85.7
Contig3255	1	74393	74475	Leu	CAA	0	0	70	Arg	60.7	IPD:-8.50
Contig3255	2	125084	125166	Ser	GGA	0	0	38.5	Gly	43218	IPD:-18.40
Contig3255	3	125182	125253	Thr	GGT	0	0	51.9	Thr	56
Contig3255	4	161313	161386	Arg	TCG	0	0	73.2	Arg	86.8
Contig3255	5	358887	358814	Ile	GAT	0	0	79.1	Thr	84.4	IPD:-17.20
Contig3255	6	358794	358722	Ala	TGC	0	0	72.9	Ala	68.7
Contig3255	7	174263	174190	Pro	TGG	0	0	70.6	Thr	61.8	IPD:-13.40
Contig3255	8	174179	174108	Gln	TTG	0	0	54.9	His	55.8	IPD:-8.80
Contig3303	1	90956	90884	Arg	TCG	0	0	73.4	Arg	101.3
Contig3307	1	29115	29187	Val	TAC	0	0	75.2	Val	103.3
Contig3307	2	11873	11801	Lys	CTT	0	0	82.5	Lys	116.2
Contig3319	1	3599	3511	Tyr	GTA	3562	3547	71.9	Tyr	100.3
Contig3332	1	27662	27581	Ser	AGA	0	0	84.2	Ser	118.4
Contig3345	1	2224	2297	Ile	GAT	0	0	80.6	Thr	90.6	IPD:-14.80
Contig3345	2	2323	2395	Ala	TGC	0	0	75.2	Ala	80.4
Contig3345	3	5645	5717	Asp	GTC	0	0	72.4	Arg	82.4	IPD:-29.20
Contig3345	4	5746	5818	Phe	GAA	0	0	71.5	Thr	73.6	IPD:-22.70
Contig3345	5	5837	5909	Thr	TGT	0	0	77	Lys	88	IPD:-5.60
Contig3345	6	5947	6030	Leu	TAA	0	0	51	Arg	40.6	IPD:-5.50
Contig3345	7	6040	6112	Val	TAC	0	0	72.7	Ala	69.9	IPD:-20.90
Contig3345	8	6143	6216	Arg	ACG	0	0	66.6	Arg	77.3
Contig3345	9	6249	6322	Pro	TGG	0	0	70	Trp	66.5	IPD:-13.90
Contig3345	10	6362	6435	Met	CAT	0	0	68.3	Thr	70.7	IPD:-11.40
Contig3345	11	6443	6516	Met	CAT	0	0	84.5	Ile	82.6	IPD:-6.40
Contig3345	12	6551	6622	Gly	TCC	0	0	56	His	67.7	IPD:-14.40
Contig3345	13	6645	6717	Asp	GTC	0	0	72.4	Arg	82.4	IPD:-29.20
Contig3345	14	6727	6799	Lys	TTT	0	0	85	Thr	86.1	IPD:-14.20
Contig3345	15	6813	6884	Gln	TTG	0	0	53.3	Gln	55
Contig3345	16	6930	7002	Glu	TTC	0	0	62.9	Gly	66.5	IPD:-40.30
Contig3345	17	7021	7110	Ser	TGA	0	0	43.7	Ser	34.9
Contig3345	18	7119	7191	Lys	TTT	0	0	85	Thr	86.1	IPD:-14.20
Contig3345	19	21243	21313	Trp	CCA	0	0	38.2	Gln	43187	IPD:-9.70
Contig3356	1	7369	7449	Ser	TGA	0	0	46.2	Arg	33.4	IPD:-24.90
Contig3356	2	7462	7551	Ser	GCT	0	0	51.4	Ser	55.7
Contig3356	3	7614	7687	Arg	ACG	0	0	70.9	Arg	74.4
Contig3356	4	10260	10333	Pro	TGG	0	0	70.6	Thr	61.8	IPD:-13.40
Contig3356	5	10346	10418	Gly	TCC	0	0	77.7	Lys	79.1	IPD:-38.60
Contig3356	6	10430	10503	Arg	TCT	0	0	67.4	Thr	68	IPD:-13.20
Contig3356	7	10528	10600	His	GTG	0	0	62.7	Thr	52.2	IPD:-7.40
Contig3356	8	10616	10688	Lys	TTT	0	0	76.3	Tyr	77.5	IPD:-7.00
Contig3356	9	10700	10779	Leu	TAG	0	0	54.3	Leu	50
Contig3382	1	118207	118135	Trp	CCA	0	0	65.7	Asn	76.8	IPD:-1.30
Contig3391	1	78229	78301	Cys	GCA	0	0	65.3	Cys	97.4
Contig3391	2	78627	78690	Cys	GCA	0	0	43305	Cys	40.1	pseudo
Contig3391	3	79024	79084	Cys	GCA	0	0	43273	Cys	45.5	trunc_start:6,trunc_end:14
Contig3391	4	79164	79234	Cys	GCA	0	0	56.6	Cys	77.3
Contig3391	5	79559	79629	Cys	GCA	0	0	43216	Cys	42.6
Contig3391	6	79957	80023	Cys	ACA	0	0	43129	Cys	47.6
Contig3391	7	80101	80170	Cys	GCA	0	0	49.1	Cys	78.2
Contig3391	8	81277	81350	Cys	GCA	0	0	43125	Cys	49.3	pseudo
Contig3391	9	82014	82076	Cys	GCA	0	0	43184	Cys	37	pseudo
Contig3391	10	82152	82223	Cys	GCA	0	0	66.2	Cys	102
Contig3391	11	82553	82615	Cys	GCA	0	0	43370	Cys	47.3	trunc_start:6,trunc_end:11
Contig3391	12	82693	82764	Cys	GCA	0	0	61.4	Cys	98.3
Contig3391	13	84017	84087	Cys	GCA	0	0	47.8	Cys	71	pseudo
Contig3391	14	84418	84480	Cys	GCA	0	0	43367	Cys	43.8	trunc_start:6,trunc_end:11
Contig3391	15	84559	84630	Cys	GCA	0	0	22	Cys	59.1	pseudo
Contig3391	16	85347	85413	Cys	GCA	0	0	43250	Cys	44.6	pseudo,trunc_start:6
Contig3391	17	85741	85807	Cys	GCA	0	0	43213	Cys	39.8
Contig3391	18	85883	85954	Cys	GCA	0	0	78.2	Cys	113.7
Contig3391	19	86278	86357	Cys	GCA	0	0	32	Cys	56.5	pseudo,trunc_start:4
Contig3391	20	87607	87675	Cys	GCA	0	0	38.8	Cys	52.3	pseudo
Contig3391	21	88002	88065	Cys	GCA	0	0	43156	Cys	41.8
Contig3391	22	88389	88466	Cys	GCA	0	0	44.3	Cys	65.1	pseudo
Contig3391	23	89181	89247	Cys	GCA	0	0	43180	Cys	39.4	pseudo
Contig3391	24	89323	89394	Cys	GCA	0	0	78.2	Cys	113.7
Contig3391	25	89724	89786	Cys	GCA	0	0	43368	Cys	38.9
Contig3391	26	89864	89935	Cys	GCA	0	0	61.8	Cys	100.7
Contig3391	27	91188	91259	Cys	GCA	0	0	24	Cys	54.7	pseudo
Contig3391	28	92121	92192	Cys	GCA	0	0	68	Cys	101.7
Contig3391	29	92915	92981	Cys	GCA	0	0	43213	Cys	39.8
Contig3391	30	93057	93128	Cys	GCA	0	0	78.2	Cys	113.7
Contig3391	31	93452	93531	Cys	GCA	0	0	41.7	Cys	66.9	pseudo,trunc_start:4
Contig3391	32	93847	93917	Cys	GCA	0	0	22	Cys	39.1
Contig3391	33	94243	94306	Cys	GCA	0	0	43212	Cys	38.2	pseudo
Contig3391	34	94780	94851	Cys	GCA	0	0	33.7	Cys	65.9
Contig3391	35	95567	95630	Tyr	GTA	0	0	27	Cys	39.5	IPD:-32.40
Contig3391	36	95963	96025	Cys	GCA	0	0	43158	Cys	47.5	trunc_start:6,trunc_end:11
Contig3391	37	96228	96299	Cys	GCA	0	0	78.2	Cys	113.7
Contig3391	38	96622	96692	Cys	GCA	0	0	43123	Cys	39.4
Contig3391	39	97166	97228	Cys	GCA	0	0	43271	Cys	33.4	trunc_start:4,trunc_end:10
Contig3391	40	97306	97377	Cys	GCA	0	0	78.2	Cys	113.7
Contig3391	41	97705	97768	Cys	GCA	0	0	43212	Cys	38.2	pseudo
Contig3391	42	98101	98163	Cys	GCA	0	0	43303	Cys	35.6	pseudo
Contig3391	43	98241	98312	Cys	GCA	0	0	78.2	Cys	113.7
Contig3391	44	98635	98705	Cys	GCA	0	0	34.9	Cys	53.5
Contig3391	45	99176	99246	Cys	GCA	0	0	47.8	Cys	71	pseudo
Contig3391	46	100049	100120	Cys	GCA	0	0	63.7	Cys	98.5
Contig3391	47	100450	100513	Cys	GCA	0	0	43369	Cys	50.9
Contig3391	48	100842	100905	Cys	GCA	0	0	43184	Cys	39.5	pseudo
Contig3391	49	101238	101300	Cys	GCA	0	0	43158	Cys	47.5	trunc_start:6,trunc_end:11
Contig3391	50	101378	101449	Cys	GCA	0	0	78.2	Cys	113.7
Contig3391	51	101774	101853	Cys	GCA	0	0	36	Cys	58.5	pseudo
Contig3391	52	102961	103023	Cys	GCA	0	0	43211	Cys	38.5	trunc_start:6,trunc_end:11
Contig3391	53	103101	103172	Cys	GCA	0	0	49.2	Cys	79.7
Contig3391	54	103497	103561	Cys	GCA	0	0	43281	Cys	50.5
Contig3391	55	103885	103955	Cys	GCA	0	0	34.8	Cys	55.3	pseudo
Contig3391	56	104423	104494	Cys	GCA	0	0	65.6	Cys	99.1
Contig3391	57	104818	104888	Cys	GCA	0	0	43242	Cys	41
Contig3391	58	105221	105280	Cys	GCA	0	0	43248	Cys	49.4	pseudo
Contig3409	1	150253	150339	Tyr	GTA	150290	150303	74.2	Tyr	102.1
Contig3436	1	11028	10949	Leu	TAG	0	0	73.3	Leu	107.4
Contig3437	1	176557	176485	Val	TAC	0	0	75.6	Val	101.7
Contig3440	1	143376	143303	Asn	GTT	0	0	82.1	Asn	113.7
Contig3441	1	17778	17849	Gln	TTG	0	0	71	Gln	111.9
Contig3443	1	117735	117806	Asp	GTC	0	0	67.3	Asp	106.8
Contig3443	2	151574	151503	Asp	GTC	0	0	67.3	Asp	106.8
Contig3443	3	149395	149324	Asp	GTC	0	0	67.3	Asp	106.8
Contig3443	4	49252	49179	Ile	AAT	0	0	83.9	Ile	109.8
Contig3450	1	7649	7722	Pro	TGG	0	0	70.6	Thr	61.8	IPD:-13.40
Contig3450	2	7735	7807	Gly	TCC	0	0	77.7	Lys	79.1	IPD:-38.60
Contig3450	3	7819	7892	Arg	TCT	0	0	67.4	Thr	68	IPD:-13.20
Contig3450	4	7917	7989	His	GTG	0	0	62.7	Thr	52.2	IPD:-7.40
Contig3450	5	8005	8077	Lys	TTT	0	0	76.3	Tyr	77.5	IPD:-7.00
Contig3450	6	8089	8168	Leu	TAG	0	0	54.3	Leu	50
Contig3465	1	56509	56438	Asp	GTC	0	0	67.3	Asp	106.8
Contig3465	2	49068	48997	Asp	GTC	0	0	67.3	Asp	106.8
Contig3468	1	3847	3774	Pro	TGG	0	0	70.6	Thr	61.8	IPD:-13.40
Contig3468	2	3761	3689	Gly	TCC	0	0	77.7	Lys	79.1	IPD:-38.60
Contig3468	3	3677	3604	Arg	TCT	0	0	69.9	Thr	71.2	IPD:-11.20
Contig3468	4	3579	3507	His	GTG	0	0	62.7	Thr	52.2	IPD:-7.40
Contig3468	5	3491	3419	Lys	TTT	0	0	76.3	Tyr	77.5	IPD:-7.00
Contig3468	6	3407	3328	Leu	TAG	0	0	54.3	Leu	50
Contig3476	1	130496	130569	Ile	AAT	0	0	83.9	Ile	109.8
Contig3490	1	62981	63053	His	GTG	0	0	54.8	His	74.4
Contig3490	2	111094	111167	Arg	TCT	0	0	69.8	Thr	76	IPD:-17.50
Contig3490	3	234287	234357	Cys	GCA	0	0	60.1	Cys	63.6
Contig3490	4	280808	280880	Asn	GTT	0	0	84.6	Tyr	85.8	IPD:-10.20
Contig3490	5	280903	280974	Gly	TCC	0	0	56	His	67.7	IPD:-14.40
Contig3490	6	280986	281058	Asn	GTT	0	0	83.4	Tyr	84.2	IPD:-10.50
Contig3490	7	281082	281154	Glu	TTC	0	0	62.9	Gly	66.5	IPD:-40.30
Contig3490	8	281170	281241	Gly	TCC	0	0	56	His	67.7	IPD:-14.40
Contig3540	1	35461	35548	Ile	TAT	35499	35512	76.6	Ile	99.3
Contig3541	1	32251	32323	Ala	AGC	0	0	64.7	Ala	99
Contig3543	1	80038	79968	Gly	CCC	0	0	72.1	Gly	84.8
Contig3615	1	90045	89973	Thr	AGT	0	0	82.9	Thr	96.1
Contig3648	1	31368	31439	Gln	TTG	0	0	68.5	Gln	109.3
Contig3653	1	1492	1421	Lys	CTT	0	0	70.8	Lys	90.6
Contig3653	2	1194	1122	Lys	TTT	0	0	57	Lys	77
Contig3673	1	8646	8574	His	GTG	0	0	54.8	His	74.4
Contig3678	1	14245	14174	Glu	CTC	0	0	54.3	Glu	76.4
Contig3697	1	19283	19211	Val	AAC	0	0	78.2	Val	104.9
Contig3698	1	73345	73417	Arg	TCT	0	0	80.3	Arg	83.2
Contig3722	1	76622	76694	Val	TAC	0	0	80	Thr	80.8	IPD:-23.10
Contig3722	2	76709	76782	Asp	GTC	0	0	77.6	Thr	78.9	IPD:-36.00
Contig3722	3	76793	76865	Phe	GAA	0	0	78.9	Lys	78.7	IPD:-3.90
Contig3722	4	76885	76955	Cys	GCA	0	0	46.3	Gln	51.7	IPD:-14.90
Contig3722	5	78022	78094	Thr	TGT	0	0	74.6	Thr	72.4
Contig3722	6	78107	78178	Glu	TTC	0	0	65.9	His	72	IPD:-14.20
Contig3722	7	78195	78276	Tyr	GTA	0	0	58	Ser	59.9	IPD:-14.50
Contig3722	8	116036	116108	Trp	CCA	0	0	66	Arg	72.4	IPD:-12.40
Contig3722	9	214499	214579	Ser	TGA	0	0	46.2	Arg	33.4	IPD:-24.90
Contig3722	10	214592	214681	Ser	GCT	0	0	51.4	Ser	55.7
Contig3722	11	214744	214817	Arg	ACG	0	0	70.9	Arg	74.4
Contig3722	12	218625	218698	Pro	TGG	0	0	70.6	Thr	61.8	IPD:-13.40
Contig3722	13	218711	218783	Gly	TCC	0	0	77.7	Lys	79.1	IPD:-38.60
Contig3722	14	218795	218868	Arg	TCT	0	0	69.9	Thr	71.2	IPD:-11.20
Contig3722	15	218893	218965	His	GTG	0	0	62.7	Thr	52.2	IPD:-7.40
Contig3722	16	218981	219053	Lys	TTT	0	0	76.3	Tyr	77.5	IPD:-7.00
Contig3722	17	219065	219144	Leu	TAG	0	0	54.3	Leu	50
Contig3753	1	32659	32587	Val	AAC	0	0	77.9	Val	102.9
Contig3770	1	32709	32792	Leu	TAA	0	0	80.2	Leu	120.4
Contig3770	2	34643	34560	Leu	TAA	0	0	80.2	Leu	120.4
Contig3839	1	8704	8776	Arg	TCG	0	0	73.4	Arg	101.3
Contig3861	1	25385	25456	Lys	CTT	0	0	70.8	Lys	90.6
Contig3861	2	25683	25755	Lys	TTT	0	0	57	Lys	77
Contig3869	1	118717	118645	Ala	AGC	0	0	64.7	Ala	99
Contig3886	1	219657	219584	Ile	AAT	0	0	60.1	Ile	84.7
Contig3886	2	212744	212671	Ile	AAT	0	0	81.9	Ile	106.9
Contig3896	1	32335	32408	Asn	GTT	0	0	82.4	Asn	107.6
Contig3955	1	29916	29998	Leu	CAA	0	0	55.6	Arg	48.5	IPD:-0.80
Contig3958	1	61469	61398	Asp	GTC	0	0	67.3	Asp	106.8
Contig3958	2	40900	40828	Ala	CGC	0	0	57.3	Ala	88.6
Contig3972	1	42856	42928	Thr	TGT	0	0	73.6	Thr	90.4
Contig3972	2	22655	22583	Thr	TGT	0	0	73.6	Thr	90.4
Contig3972	3	15757	15685	Thr	CGT	0	0	79.2	Thr	95.4
Contig3987	1	200363	200292	Cys	GCA	0	0	78.2	Cys	113.7
Contig4011	1	20506	20434	Ala	AGC	0	0	64.7	Ala	99
Contig4030	1	28519	28447	Arg	TCT	0	0	43244	Arg	35	pseudo
Contig4030	2	28185	28113	Arg	CCT	0	0	72.8	Arg	101.3
