# Supplementary material for: The genome, transcriptome, and proteome of the fish parasite Pomphorhynchus laevis (Acanthocephala)
Source: PLoS One. 2020 Jun 23;15(6):e0232973. doi: 10.1371/journal.pone.0232973 (PMC7310846; doi:10.1371/journal.pone.0232973)
Supplement: S7 Table — (XLSX) [file pone.0232973.s007.xlsx]

## Sheet: Trinotate_annotation_report
Gene ID	Transcript ID	sprot_Top_BLASTX_hit (hit to SwissProt database)	Protein ID	prot_coords (Protein coordinates)	sprot_Top_BLASTP_hit (hit to SwissProt database)	Custom Database-2.1.fasta_BLASTX	Custom Database-2.1.fasta_BLASTP	Pfam	SignalP (Signal peptide)	TmHMM	eggnog	Kegg	Gene_ontology_blast	Gene_ontology_pfam	Transcript	Peptide
TRINITY_DN38_c0_g1	TRINITY_DN38_c0_g1_i1	.	TRINITY_DN38_c0_g1_i1.p1	271-143[-]	.	JAP39592.1^JAP39592.1^Q:271-11,H:533-622^33.333%ID^E:5.63e-07^.^.	.	.	.	.	.	.	.	.	GCTGGTGGCTTGCTCGGGATGCCACATTCATGTTGTGAGAGGCGGTCTTTAGGTAGGATGTTATCACCACACCCAAGTCAGTGAAATTTTCGACTTTCAGGATCATCACTCCTACAATATAGTATTGTGTATCCGGGAAACGTCAGCCAATATACATATAAGCACACTTAACTAAGTTCAATTTGAGCTCATGAGTATGTGCACACGAGTGAATCATATTGAGATCAGACTGAACGTTGTCAGCATCCAATAACGATGCAATTTGATTCCATA	WNQIASLLDADNVQSDLNMIHSCAHTHELKLNLVKCAYMYIG*
TRINITY_DN38_c0_g1	TRINITY_DN38_c0_g1_i1	.	TRINITY_DN38_c0_g1_i1.p2	106-2[-]	.	JAP39592.1^JAP39592.1^Q:271-11,H:533-622^33.333%ID^E:5.63e-07^.^.	.	.	.	.	.	.	.	.	GCTGGTGGCTTGCTCGGGATGCCACATTCATGTTGTGAGAGGCGGTCTTTAGGTAGGATGTTATCACCACACCCAAGTCAGTGAAATTTTCGACTTTCAGGATCATCACTCCTACAATATAGTATTGTGTATCCGGGAAACGTCAGCCAATATACATATAAGCACACTTAACTAAGTTCAATTTGAGCTCATGAGTATGTGCACACGAGTGAATCATATTGAGATCAGACTGAACGTTGTCAGCATCCAATAACGATGCAATTTGATTCCATA	MILKVENFTDLGVVITSYLKTASHNMNVASRASHQ
TRINITY_DN60_c0_g1	TRINITY_DN60_c0_g1_i1	.	TRINITY_DN60_c0_g1_i1.p1	273-94[-]	.	.	.	.	.	.	.	.	.	.	CAATTCTAAATAGCAAGGACCTAAAGGGGGAGTGATTTTGCGAAGAGACGCGGGTGACGGGCAAATTCGATAATGCCGCCAAGATTAGATAATTTAGAAGTGGATGACCTCAGGGGCGGGCGGATTTGACTGGTGAGCAACTGGCAGCGAGCAGACGGCGAATGGAGAGGTCGTCGGAATCAGAGTGTCATGGTTCGGTGAGGCAGAATATATCGATTGATTGTTTGGTGAATAGGTTGAGTATAAGATCGGATTTATTGAGAATATATCTAGTT	LDIFSINPILYSTYSPNNQSIYSASPNHDTLIPTTSPFAVCSLPVAHQSNPPAPEVIHF*
TRINITY_DN60_c0_g1	TRINITY_DN60_c0_g1_i1	.	TRINITY_DN60_c0_g1_i1.p2	162-275[+]	.	.	.	.	.	.	.	.	.	.	CAATTCTAAATAGCAAGGACCTAAAGGGGGAGTGATTTTGCGAAGAGACGCGGGTGACGGGCAAATTCGATAATGCCGCCAAGATTAGATAATTTAGAAGTGGATGACCTCAGGGGCGGGCGGATTTGACTGGTGAGCAACTGGCAGCGAGCAGACGGCGAATGGAGAGGTCGTCGGAATCAGAGTGTCATGGTTCGGTGAGGCAGAATATATCGATTGATTGTTTGGTGAATAGGTTGAGTATAAGATCGGATTTATTGAGAATATATCTAGTT	MERSSESECHGSVRQNISIDCLVNRLSIRSDLLRIYLV
TRINITY_DN60_c0_g1	TRINITY_DN60_c0_g1_i2	.	TRINITY_DN60_c0_g1_i2.p1	1-237[+]	.	.	.	.	.	.	.	.	.	.	GCGAAGAGACGCGGGGTAACGTTCGAATGCGACGATGCCGCCATATTAAAGAATTTAGAATGGAATAAGCTGAGGGGGCGGGTGGATTCGACTAGTCAGCAACCGGCAGAGAGCAGACGGCGAATGGAGAGGTCGTCGGAATCAGAGTGTCATGGTTCGGTGAGGCAGAATATATCGATTGATTGTTTGGTGAATAGGTTGAGTATAAGATCGGATTTATTGAGAATATATCTAGTT	AKRRGVTFECDDAAILKNLEWNKLRGRVDSTSQQPAESRRRMERSSESECHGSVRQNISIDCLVNRLSIRSDLLRIYLV
TRINITY_DN60_c0_g1	TRINITY_DN60_c0_g1_i2	.	TRINITY_DN60_c0_g1_i2.p2	235-92[-]	.	.	.	.	.	.	.	.	.	.	GCGAAGAGACGCGGGGTAACGTTCGAATGCGACGATGCCGCCATATTAAAGAATTTAGAATGGAATAAGCTGAGGGGGCGGGTGGATTCGACTAGTCAGCAACCGGCAGAGAGCAGACGGCGAATGGAGAGGTCGTCGGAATCAGAGTGTCATGGTTCGGTGAGGCAGAATATATCGATTGATTGTTTGGTGAATAGGTTGAGTATAAGATCGGATTTATTGAGAATATATCTAGTT	LDIFSINPILYSTYSPNNQSIYSASPNHDTLIPTTSPFAVCSLPVAD*
TRINITY_DN56_c0_g1	TRINITY_DN56_c0_g1_i1	.	TRINITY_DN56_c0_g1_i1.p1	2-235[+]	.	.	.	.	.	.	.	.	.	.	GTTCAGGGATTATGTTGTTAAAATTTCAGCGCTCTATGAAAACGGTACTCTAAGTGTATGTACAACACCGAAGGCAGCAACAGCTTACTCATTATTTAAACATTTCGTGATTTTACAAACCTCCACTACTCCTATGGCTGTACAATTTCGCTTTAAGAGATCTTGGCAAAATAGAGGTAAAGCATATTGTATCAATGAAATGATCATAGTCCTGAAGAAGTTAATTGCAACTTAAAACAAGAGAGATCCTGTATCGAAAGCGCGGTCATTGATCTACATTTTATATAATGATGAGCAGTAAAAGACGGTCGGAAGTCAGGTACCGTGATAACAATAATTTACAATAAATTCCAATGGAGTCGATGAAATAAACAACACCAGAGCGTCAGAGCTGACCAT…	FRDYVVKISALYENGTLSVCTTPKAATAYSLFKHFVILQTSTTPMAVQFRFKRSWQNRGKAYCINEMIIVLKKLIAT*
TRINITY_DN56_c0_g1	TRINITY_DN56_c0_g1_i1	.	TRINITY_DN56_c0_g1_i1.p2	207-85[-]	.	.	.	.	.	.	.	.	.	.	GTTCAGGGATTATGTTGTTAAAATTTCAGCGCTCTATGAAAACGGTACTCTAAGTGTATGTACAACACCGAAGGCAGCAACAGCTTACTCATTATTTAAACATTTCGTGATTTTACAAACCTCCACTACTCCTATGGCTGTACAATTTCGCTTTAAGAGATCTTGGCAAAATAGAGGTAAAGCATATTGTATCAATGAAATGATCATAGTCCTGAAGAAGTTAATTGCAACTTAAAACAAGAGAGATCCTGTATCGAAAGCGCGGTCATTGATCTACATTTTATATAATGATGAGCAGTAAAAGACGGTCGGAAGTCAGGTACCGTGATAACAATAATTTACAATAAATTCCAATGGAGTCGATGAAATAAACAACACCAGAGCGTCAGAGCTGACCAT…	MIISLIQYALPLFCQDLLKRNCTAIGVVEVCKITKCLNNE*
TRINITY_DN56_c0_g1	TRINITY_DN56_c0_g1_i1	.	TRINITY_DN56_c0_g1_i1.p3	420-316[-]	.	.	.	.	.	.	.	.	.	.	GTTCAGGGATTATGTTGTTAAAATTTCAGCGCTCTATGAAAACGGTACTCTAAGTGTATGTACAACACCGAAGGCAGCAACAGCTTACTCATTATTTAAACATTTCGTGATTTTACAAACCTCCACTACTCCTATGGCTGTACAATTTCGCTTTAAGAGATCTTGGCAAAATAGAGGTAAAGCATATTGTATCAATGAAATGATCATAGTCCTGAAGAAGTTAATTGCAACTTAAAACAAGAGAGATCCTGTATCGAAAGCGCGGTCATTGATCTACATTTTATATAATGATGAGCAGTAAAAGACGGTCGGAAGTCAGGTACCGTGATAACAATAATTTACAATAAATTCCAATGGAGTCGATGAAATAAACAACACCAGAGCGTCAGAGCTGACCAT…	KVIKFCKMVSSDALVLFISSTPLEFIVNYCYHGT*
TRINITY_DN56_c0_g1	TRINITY_DN56_c0_g1_i2	.	TRINITY_DN56_c0_g1_i2.p1	296-192[-]	.	.	.	.	.	.	.	.	.	.	TCAAGTTTCGACCTTATTCGTAGACACGAGATAGAACAAGAACAAATACCTGTTAATTTTACTTTTTATAAGTAAACATTGGGTTTTTACTTTGTTAGCAAAAACAAAAGTATGCTCAGTGGTAGAGCATTCGACTGCAGATCGAGAGGTCCCCAGTTCATCTGGGTGCCCCCACCAAAGACGGTCGGAAGTCAGGTACCGTGATAACAATAATTTACAATAAATTCCAATGGAGTCGATGAAATAAACAACACCAGAGCGTCAGAGCTGACCATTTTACAAAATTTTATGACTTT	KVIKFCKMVSSDALVLFISSTPLEFIVNYCYHGT*
TRINITY_DN56_c0_g1	TRINITY_DN56_c0_g1_i2	.	TRINITY_DN56_c0_g1_i2.p2	112-204[+]	.	.	.	.	.	.	.	.	.	.	TCAAGTTTCGACCTTATTCGTAGACACGAGATAGAACAAGAACAAATACCTGTTAATTTTACTTTTTATAAGTAAACATTGGGTTTTTACTTTGTTAGCAAAAACAAAAGTATGCTCAGTGGTAGAGCATTCGACTGCAGATCGAGAGGTCCCCAGTTCATCTGGGTGCCCCCACCAAAGACGGTCGGAAGTCAGGTACCGTGATAACAATAATTTACAATAAATTCCAATGGAGTCGATGAAATAAACAACACCAGAGCGTCAGAGCTGACCATTTTACAAAATTTTATGACTTT	MLSGRAFDCRSRGPQFIWVPPPKTVGSQVP*
TRINITY_DN11_c0_g1	TRINITY_DN11_c0_g1_i1	.	TRINITY_DN11_c0_g1_i1.p1	310-56[-]	.	.	.	.	.	ExpAA=22.60^PredHel=1^Topology=o10-32i	.	.	.	.	TTTACAAAGTAATTTTATTTGCTAACAAAATATAACAGCACAAACACGCATCACATTAAAATAATTCATAGTTCTCGAAACCTTTACTATTATTTTGTTTGCGAGCGATTTTTTTACTCCTTGATTGATTTTCTAGATCTATTGTACGATTACTATGTAAATGAGGAGTTTCAGTGTCCGGCATTAAATCGAATGTTTTATATGACTCCATATAGAAGTTAGATGCGACTGAAGCACAAAAAATGGCTACAAATAGCAATAATAATAGTGATACGATAATTATATCTGTACCCAATAAACTTATAGACATGAACACTTCGATAGTTAAGGGAAGTTAAATATATTATTTTTTAAGAACTTTAGTCTTTTAAGGTTACTCAGACATTTTTGACTCATAAA…	MSISLLGTDIIIVSLLLLLFVAIFCASVASNFYMESYKTFDLMPDTETPHLHSNRTIDLENQSRSKKIARKQNNSKGFENYELF*
TRINITY_DN11_c0_g1	TRINITY_DN11_c0_g1_i1	.	TRINITY_DN11_c0_g1_i1.p2	243-338[+]	.	.	.	.	.	.	.	.	.	.	TTTACAAAGTAATTTTATTTGCTAACAAAATATAACAGCACAAACACGCATCACATTAAAATAATTCATAGTTCTCGAAACCTTTACTATTATTTTGTTTGCGAGCGATTTTTTTACTCCTTGATTGATTTTCTAGATCTATTGTACGATTACTATGTAAATGAGGAGTTTCAGTGTCCGGCATTAAATCGAATGTTTTATATGACTCCATATAGAAGTTAGATGCGACTGAAGCACAAAAAATGGCTACAAATAGCAATAATAATAGTGATACGATAATTATATCTGTACCCAATAAACTTATAGACATGAACACTTCGATAGTTAAGGGAAGTTAAATATATTATTTTTTAAGAACTTTAGTCTTTTAAGGTTACTCAGACATTTTTGACTCATAAA…	MATNSNNNSDTIIISVPNKLIDMNTSIVKGS*
TRINITY_DN11_c0_g1	TRINITY_DN11_c0_g1_i2	.	TRINITY_DN11_c0_g1_i2.p1	310-56[-]	.	.	.	.	.	ExpAA=22.60^PredHel=1^Topology=o10-32i	.	.	.	.	TTTACAAAGTAATTTTATTTGCTAACAAAATATAACAGCACAAACACGCATCACATTAAAATAATTCATAGTTCTCGAAACCTTTACTATTATTTTGTTTGCGAGCGATTTTTTTACTCCTTGATTGATTTTCTAGATCTATTGTACGATTACTATGTAAATGAGGAGTTTCAGTGTCCGGCATTAAATCGAATGTTTTATATGACTCCATATAGAAGTTAGATGCGACTGAAGCACAAAAAATGGCTACAAATAGCAATAATAATAGTGATACGATAATTATATCTGTACCCAATAAACTTATAGACATGAACACTTCGATAGTTACTCAGACATTTTTGACTCATAAATTCAGTAACGACTAAAAGAAATTAGGTGAAAGACAATGCACTTACCTGA…	MSISLLGTDIIIVSLLLLLFVAIFCASVASNFYMESYKTFDLMPDTETPHLHSNRTIDLENQSRSKKIARKQNNSKGFENYELF*
TRINITY_DN11_c0_g1	TRINITY_DN11_c0_g1_i2	.	TRINITY_DN11_c0_g1_i2.p2	347-219[-]	.	.	.	.	.	ExpAA=17.29^PredHel=1^Topology=i21-39o	.	.	.	.	TTTACAAAGTAATTTTATTTGCTAACAAAATATAACAGCACAAACACGCATCACATTAAAATAATTCATAGTTCTCGAAACCTTTACTATTATTTTGTTTGCGAGCGATTTTTTTACTCCTTGATTGATTTTCTAGATCTATTGTACGATTACTATGTAAATGAGGAGTTTCAGTGTCCGGCATTAAATCGAATGTTTTATATGACTCCATATAGAAGTTAGATGCGACTGAAGCACAAAAAATGGCTACAAATAGCAATAATAATAGTGATACGATAATTATATCTGTACCCAATAAACTTATAGACATGAACACTTCGATAGTTACTCAGACATTTTTGACTCATAAATTCAGTAACGACTAAAAGAAATTAGGTGAAAGACAATGCACTTACCTGA…	MSQKCLSNYRSVHVYKFIGYRYNYRITIIIAICSHFLCFSRI*
TRINITY_DN11_c0_g1	TRINITY_DN11_c0_g1_i2	.	TRINITY_DN11_c0_g1_i2.p3	243-365[+]	.	.	.	.	.	.	.	.	.	.	TTTACAAAGTAATTTTATTTGCTAACAAAATATAACAGCACAAACACGCATCACATTAAAATAATTCATAGTTCTCGAAACCTTTACTATTATTTTGTTTGCGAGCGATTTTTTTACTCCTTGATTGATTTTCTAGATCTATTGTACGATTACTATGTAAATGAGGAGTTTCAGTGTCCGGCATTAAATCGAATGTTTTATATGACTCCATATAGAAGTTAGATGCGACTGAAGCACAAAAAATGGCTACAAATAGCAATAATAATAGTGATACGATAATTATATCTGTACCCAATAAACTTATAGACATGAACACTTCGATAGTTACTCAGACATTTTTGACTCATAAATTCAGTAACGACTAAAAGAAATTAGGTGAAAGACAATGCACTTACCTGA…	MATNSNNNSDTIIISVPNKLIDMNTSIVTQTFLTHKFSND*
TRINITY_DN44_c0_g1	TRINITY_DN44_c0_g1_i1	IF4E2_MOUSE^IF4E2_MOUSE^Q:27-569,H:45-221^42.935%ID^E:8.96e-49^RecName: Full=Eukaryotic translation initiation factor 4E type 2;^Eukaryota; Metazoa; Chordata; Craniata; Vertebrata; Euteleostomi; Mammalia; Eutheria; Euarchontoglires; Glires; Rodentia; Myomorpha; Muroidea; Muridae; Murinae; Mus; Mus	TRINITY_DN44_c0_g1_i1.p1	36-653[+]	IF4E2_MOUSE^IF4E2_MOUSE^Q:6-178,H:53-221^44.318%ID^E:2.58e-49^RecName: Full=Eukaryotic translation initiation factor 4E type 2;^Eukaryota; Metazoa; Chordata; Craniata; Vertebrata; Euteleostomi; Mammalia; Eutheria; Euarchontoglires; Glires; Rodentia; Myomorpha; Muroidea; Muridae; Murinae; Mus; Mus	ADY48285.1^ADY48285.1^Q:45-557,H:30-195^43.678%ID^E:3.39e-42^.^.	ADY48285.1^ADY48285.1^Q:4-174,H:30-195^43.678%ID^E:3.72e-43^.^.	PF01652.18^IF4E^Eukaryotic initiation factor 4E^9-170^E:3e-45	.	.	COG5053^eukaryotic translation initiation factor	KEGG:mmu:26987`KO:K03259	GO:0005737^cellular_component^cytoplasm`GO:0005845^cellular_component^mRNA cap binding complex`GO:0003743^molecular_function^translation initiation factor activity`GO:0031625^molecular_function^ubiquitin protein ligase binding`GO:0001701^biological_process^in utero embryonic development`GO:0017148^biological_process^negative regulation of translation	GO:0003723^molecular_function^RNA binding`GO:0003743^molecular_function^translation initiation factor activity`GO:0006413^biological_process^translational initiation`GO:0005737^cellular_component^cytoplasm	TTCCGATCTTTACAGCTTAAACACACAAGTACATTATGAGTCAATCAAATGAACATTTTCTTGAGCATTCTTATAATATTTGGACTTGCAATCGGTTAAACCGTAAAGTCAACAGCAGTCAACAGAGTTCGTATGAAGATAATTTAAAGTTAGTTGCCAATTTTAAAACAGTTGAAAAGTTTTGGGCACTTTATTGTCACCTAAAACGACCTGAAGATTTAAGTTCAGTTGTAACAGATTTGTTTGTATTCCGTGACACAGTTCGTCCCATGTGGGAAGATAGTGAGAATAAAGAAGGTGGACGTTGGTGTCTGCGTTTATCGAAACGTGGCGTTTGCGGTCGAATATGGGAGCAATTACTTCTTGCGATGATTGGAGAACAGTTCAGTGTCCTAAATA…	MSQSNEHFLEHSYNIWTCNRLNRKVNSSQQSSYEDNLKLVANFKTVEKFWALYCHLKRPEDLSSVVTDLFVFRDTVRPMWEDSENKEGGRWCLRLSKRGVCGRIWEQLLLAMIGEQFSVLNNPDEICGVALSFKYNEDMVSVWCKSSDQTSRLKDTIMRVLNLPEHAPLEFRPHYNSMNRTPVDKKAVNISNNNEQGNRSGELTT*
TRINITY_DN36_c0_g1	TRINITY_DN36_c0_g1_i1	.	TRINITY_DN36_c0_g1_i1.p1	333-1[-]	.	.	.	.	.	.	.	.	.	.	GTTTCGAAGTTCATCGCCCATAACTCCATCGAATAGAGGTAATACAACCACAAGTGAATTTTCAAAATCAAAATCTGCTAGGCATGCGGGATCTATTATTCTGAGTCCACCATGTTTTAACTTAAGTTTGCTGATCTGTCGCATTTCCTTGTACGTAAAATTCAGAATGTCTTGCAATATTTCTTCGAATAATTGATTTTTCAGCTGCTGAAATCCCAACGGTGAAATTTGGCGATTTATGTATCTCCATTGTTGCTTAATTGATTTGGTTAGTAGTGTAAAATTATTAATTATGTAATAGTTTACATAATTGAAACGGCAAAAAGATCGGAAGA	FRSFCRFNYVNYYIINNFTLLTKSIKQQWRYINRQISPLGFQQLKNQLFEEILQDILNFTYKEMRQISKLKLKHGGLRIIDPACLADFDFENSLVVVLPLFDGVMGDELRN
TRINITY_DN36_c0_g1	TRINITY_DN36_c0_g1_i1	.	TRINITY_DN36_c0_g1_i1.p2	2-196[+]	.	.	.	.	.	ExpAA=16.67^PredHel=1^Topology=o29-51i	.	.	.	.	GTTTCGAAGTTCATCGCCCATAACTCCATCGAATAGAGGTAATACAACCACAAGTGAATTTTCAAAATCAAAATCTGCTAGGCATGCGGGATCTATTATTCTGAGTCCACCATGTTTTAACTTAAGTTTGCTGATCTGTCGCATTTCCTTGTACGTAAAATTCAGAATGTCTTGCAATATTTCTTCGAATAATTGATTTTTCAGCTGCTGAAATCCCAACGGTGAAATTTGGCGATTTATGTATCTCCATTGTTGCTTAATTGATTTGGTTAGTAGTGTAAAATTATTAATTATGTAATAGTTTACATAATTGAAACGGCAAAAAGATCGGAAGA	FRSSSPITPSNRGNTTTSEFSKSKSARHAGSIILSPPCFNLSLLICRISLYVKFRMSCNISSNN*
TRINITY_DN36_c0_g1	TRINITY_DN36_c0_g1_i1	.	TRINITY_DN36_c0_g1_i1.p3	250-122[-]	.	.	.	.	.	.	.	.	.	.	GTTTCGAAGTTCATCGCCCATAACTCCATCGAATAGAGGTAATACAACCACAAGTGAATTTTCAAAATCAAAATCTGCTAGGCATGCGGGATCTATTATTCTGAGTCCACCATGTTTTAACTTAAGTTTGCTGATCTGTCGCATTTCCTTGTACGTAAAATTCAGAATGTCTTGCAATATTTCTTCGAATAATTGATTTTTCAGCTGCTGAAATCCCAACGGTGAAATTTGGCGATTTATGTATCTCCATTGTTGCTTAATTGATTTGGTTAGTAGTGTAAAATTATTAATTATGTAATAGTTTACATAATTGAAACGGCAAAAAGATCGGAAGA	MEIHKSPNFTVGISAAEKSIIRRNIARHSEFYVQGNATDQQT*
TRINITY_DN41_c0_g1	TRINITY_DN41_c0_g1_i1	YWBE_BACSU^YWBE_BACSU^Q:196-14,H:1-61^60.656%ID^E:6.19e-18^RecName: Full=Uncharacterized protein YwbE;^Bacteria; Firmicutes; Bacilli; Bacillales; Bacillaceae; Bacillus	TRINITY_DN41_c0_g1_i1.p1	1-267[+]	.	.	.	.	.	ExpAA=45.54^PredHel=2^Topology=o28-50i62-84o	.	.	.	.	GACGCTCTTCCGATCTTTGAACCCTTCCCACAGTCCCATCTGTTAATCTTACTTTTATCCCATGAGGATGAGTTGCTGAGTTGGTTAGTAGTTCTTTTACTACTCCTAAAGTTAATTTTCCTGTTTTTTGATCCTCTTTTTTTACTATTTTTACATTTATTCCAAGTTTCACATCACTTCTATTTTTTCCATTCATATTTTGTCACCCTCCTAACCAAATTTCATATAAAACTTAATTTTATTTATTACTTGTACCTCAATCATTAAATCTCCATAAATCTTTCCTAATTCTATCATTGAGCCAGTGGATAATAAAATATTTAAAAA	DALPIFEPFPQSHLLILLLSHEDELLSWLVVLLLLLKLIFLFFDPLFLLFLHLFQVSHHFYFFHSYFVTLLTKFHIKLNFIYYLYLNH*
TRINITY_DN41_c0_g1	TRINITY_DN41_c0_g1_i1	YWBE_BACSU^YWBE_BACSU^Q:196-14,H:1-61^60.656%ID^E:6.19e-18^RecName: Full=Uncharacterized protein YwbE;^Bacteria; Firmicutes; Bacilli; Bacillales; Bacillaceae; Bacillus	TRINITY_DN41_c0_g1_i1.p2	196-2[-]	YWBE_BACSU^YWBE_BACSU^Q:1-61,H:1-61^60.656%ID^E:1.1e-18^RecName: Full=Uncharacterized protein YwbE;^Bacteria; Firmicutes; Bacilli; Bacillales; Bacillaceae; Bacillus	.	.	PF09962.9^DUF2196^Uncharacterized conserved protein (DUF2196)^2-61^E:6.6e-29	.	.	COG4895^Uncharacterized conserved protein (DUF2196)	KEGG:bsu:BSU38350	.	.	GACGCTCTTCCGATCTTTGAACCCTTCCCACAGTCCCATCTGTTAATCTTACTTTTATCCCATGAGGATGAGTTGCTGAGTTGGTTAGTAGTTCTTTTACTACTCCTAAAGTTAATTTTCCTGTTTTTTGATCCTCTTTTTTTACTATTTTTACATTTATTCCAAGTTTCACATCACTTCTATTTTTTCCATTCATATTTTGTCACCCTCCTAACCAAATTTCATATAAAACTTAATTTTATTTATTACTTGTACCTCAATCATTAAATCTCCATAAATCTTTCCTAATTCTATCATTGAGCCAGTGGATAATAAAATATTTAAAAA	MNGKNRSDVKLGINVKIVKKEDQKTGKLTLGVVKELLTNSATHPHGIKVRLTDGTVGRVQRSEER
TRINITY_DN41_c0_g1	TRINITY_DN41_c0_g1_i1	YWBE_BACSU^YWBE_BACSU^Q:196-14,H:1-61^60.656%ID^E:6.19e-18^RecName: Full=Uncharacterized protein YwbE;^Bacteria; Firmicutes; Bacilli; Bacillales; Bacillaceae; Bacillus	TRINITY_DN41_c0_g1_i1.p3	327-211[-]	MURQ_CYAP7^MURQ_CYAP7^Q:2-30,H:209-236^62.069%ID^E:0.000107^RecName: Full=N-acetylmuramic acid 6-phosphate etherase {ECO:0000255|HAMAP-Rule:MF_00068};^Bacteria; Cyanobacteria; Oscillatoriophycideae; Oscillatoriales; Cyanothecaceae; Cyanothece	.	.	.	.	.	COG2103^Specifically catalyzes the cleavage of the D-lactyl ether substituent of MurNAc 6-phosphate, producing GlcNAc 6- phosphate and D-lactate	KEGG:cyc:PCC7424_4977`KO:K07106	GO:0097367^molecular_function^carbohydrate derivative binding`GO:0016835^molecular_function^carbon-oxygen lyase activity`GO:0005975^biological_process^carbohydrate metabolic process`GO:0097173^biological_process^N-acetylmuramic acid catabolic process	.	GACGCTCTTCCGATCTTTGAACCCTTCCCACAGTCCCATCTGTTAATCTTACTTTTATCCCATGAGGATGAGTTGCTGAGTTGGTTAGTAGTTCTTTTACTACTCCTAAAGTTAATTTTCCTGTTTTTTGATCCTCTTTTTTTACTATTTTTACATTTATTCCAAGTTTCACATCACTTCTATTTTTTCCATTCATATTTTGTCACCCTCCTAACCAAATTTCATATAAAACTTAATTTTATTTATTACTTGTACCTCAATCATTAAATCTCCATAAATCTTTCCTAATTCTATCATTGAGCCAGTGGATAATAAAATATTTAAAAA	FLNILLSTGSMIELGKIYGDLMIEVQVINKIKFYMKFG*
TRINITY_DN17_c0_g1	TRINITY_DN17_c0_g1_i1	SYV_FUSNN^SYV_FUSNN^Q:242-3,H:64-143^76.25%ID^E:7.99e-37^RecName: Full=Valine--tRNA ligase {ECO:0000255|HAMAP-Rule:MF_02004};^Bacteria; Fusobacteria; Fusobacteriales; Fusobacteriaceae; Fusobacterium	TRINITY_DN17_c0_g1_i1.p1	245-3[-]	SYV_FUSNN^SYV_FUSNN^Q:2-81,H:64-143^76.25%ID^E:7.19e-37^RecName: Full=Valine--tRNA ligase {ECO:0000255|HAMAP-Rule:MF_02004};^Bacteria; Fusobacteria; Fusobacteriales; Fusobacteriaceae; Fusobacterium	KER27685.1^KER27685.1^Q:242-6,H:210-289^58.75%ID^E:1.39e-25^.^.	KER27685.1^KER27685.1^Q:2-80,H:210-289^58.75%ID^E:1.25e-25^.^.	PF00133.22^tRNA-synt_1^tRNA synthetases class I (I, L, M and V)^3-81^E:3.1e-26	.	.	COG0525^amino acids such as threonine, to avoid such errors, it has a posttransfer editing activity that hydrolyzes mischarged Thr-tRNA(Val) in a tRNA-dependent manner (By similarity)	KEGG:fnu:FN2011`KO:K01873	GO:0005829^cellular_component^cytosol`GO:0002161^molecular_function^aminoacyl-tRNA editing activity`GO:0005524^molecular_function^ATP binding`GO:0004832^molecular_function^valine-tRNA ligase activity`GO:0006438^biological_process^valyl-tRNA aminoacylation	GO:0000166^molecular_function^nucleotide binding`GO:0004812^molecular_function^aminoacyl-tRNA ligase activity`GO:0005524^molecular_function^ATP binding`GO:0006418^biological_process^tRNA aminoacylation for protein translation	CTTTCTCTTTCCCAATCTAGAGAAGAGCCTAATTTTTTTAACTGTCCAGTAATTATATTTCCATATTGATTTTTCCAATCCCAAACTTCTTCAACAAATTTTTCTCTTCCTAAGTCTTCTTTTTTTAATCCGTCCTTAGCAAGCTTTCTTTCAACCATATTTTGTGTAGCAATACCTGCATGGTCAGTTCCAGGCATCCATAAAGTATTAAATCCACTCATTCTTTTATATCTAATAACAGCAAG	LAVIRYKRMSGFNTLWMPGTDHAGIATQNMVERKLAKDGLKKEDLGREKFVEEVWDWKNQYGNIITGQLKKLGSSLDWERE
TRINITY_DN12_c0_g1	TRINITY_DN12_c0_g1_i1	.	TRINITY_DN12_c0_g1_i1.p1	327-85[-]	.	.	.	.	.	.	.	.	.	.	AGCAAAACCCATTCTGGATACTCTTAAGAAATCCAATCTGCCCAGATAGTTGGATGAGTGCCATATTGATTGCAACTTGCCAGCTCAGTGTGGGATATGTGGTTCCTCATCATGTCCGGCGTTGCTCTCTGGGAGACATGTCTTGTCCCCCCCCCCAGCTTGCTCTAACTGCGGTGGAGAACATCTAGCATGGACACGGAAATACCACCTATTTAAAAGGTATTGAAGCCAATTCAAGCAGCAGTTTAAGCAGGCCCGTCCTAAGGCCGATTCAGTTGCCAATTCTGCTCGTATGGCGGACGATGACATGATGAGGTTGGTGGACATTCGAATTAACACTGCGTTTTAGAAAATTGAGGAGTTGGTATCGAAGGCAATATTGGTCCTGTGCACGAACTC…	MSTNLIMSSSAIRAELATESALGRACLNCCLNWLQYLLNRWYFRVHARCSPPQLEQAGGGDKTCLPESNAGHDEEPHIPH*
TRINITY_DN12_c0_g1	TRINITY_DN12_c0_g1_i1	.	TRINITY_DN12_c0_g1_i1.p2	3-188[+]	.	.	.	.	.	.	.	.	.	.	AGCAAAACCCATTCTGGATACTCTTAAGAAATCCAATCTGCCCAGATAGTTGGATGAGTGCCATATTGATTGCAACTTGCCAGCTCAGTGTGGGATATGTGGTTCCTCATCATGTCCGGCGTTGCTCTCTGGGAGACATGTCTTGTCCCCCCCCCCAGCTTGCTCTAACTGCGGTGGAGAACATCTAGCATGGACACGGAAATACCACCTATTTAAAAGGTATTGAAGCCAATTCAAGCAGCAGTTTAAGCAGGCCCGTCCTAAGGCCGATTCAGTTGCCAATTCTGCTCGTATGGCGGACGATGACATGATGAGGTTGGTGGACATTCGAATTAACACTGCGTTTTAGAAAATTGAGGAGTTGGTATCGAAGGCAATATTGGTCCTGTGCACGAACTC…	QNPFWILLRNPICPDSWMSAILIATCQLSVGYVVPHHVRRCSLGDMSCPPPQLALTAVENI*
TRINITY_DN12_c0_g1	TRINITY_DN12_c0_g1_i1	.	TRINITY_DN12_c0_g1_i1.p3	113-24[-]	.	.	.	.	.	.	.	.	.	.	AGCAAAACCCATTCTGGATACTCTTAAGAAATCCAATCTGCCCAGATAGTTGGATGAGTGCCATATTGATTGCAACTTGCCAGCTCAGTGTGGGATATGTGGTTCCTCATCATGTCCGGCGTTGCTCTCTGGGAGACATGTCTTGTCCCCCCCCCCAGCTTGCTCTAACTGCGGTGGAGAACATCTAGCATGGACACGGAAATACCACCTATTTAAAAGGTATTGAAGCCAATTCAAGCAGCAGTTTAAGCAGGCCCGTCCTAAGGCCGATTCAGTTGCCAATTCTGCTCGTATGGCGGACGATGACATGATGAGGTTGGTGGACATTCGAATTAACACTGCGTTTTAGAAAATTGAGGAGTTGGTATCGAAGGCAATATTGGTCCTGTGCACGAACTC…	MMRNHISHTELASCNQYGTHPTIWADWIS*
TRINITY_DN4_c0_g1	TRINITY_DN4_c0_g1_i1	.	TRINITY_DN4_c0_g1_i1.p1	351-256[-]	.	.	.	.	.	.	.	.	.	.	GTGCGCTTCCGATCTGAACAACGGTATATGATAAACGAACACTTATCATCGATAACTGATAAACTCTAACTGATAAACTATCACTGATTAAGGATAACTGATAAACGATAATTGATAAAGGATAACAGATAGACGATAACTGATAAACGATACCTGATAAGCGATAATTTATAAACAATAACAGATATACAATAACTGATAAACGATAGCTGATAAGCGAAAACTGATAAGCGAAAACTGATAAACGATAACTGATCAATGATAACTGGTAAACGATAACTGATAAATGTCAACTGATAAACGATAACTGATAAAGAAAAACTGATAAACTATAACTGAGATCGGAAGAGCGT	ALPISVIVYQFFFISYRLSVDIYQLSFTSYH*
TRINITY_DN13_c0_g1	TRINITY_DN13_c0_g1_i1	.	TRINITY_DN13_c0_g1_i1.p1	344-132[-]	.	.	.	.	.	.	.	.	.	.	TGCTCAGTTGTATAAACAAACGTTAATTTTAAAAATTAAAAAATTATATACTGATTGATTTTAGAAGCACAAACATATTATACGAATTAAAATCAAAACGATAAAATCTAATCAATATTAGATACAGCAGGCTAACGATCATTCCCAATGTCGACAGACGAAGGAAATGGCGGCAGTTCGAACATTGTGGCTACACCCATATAGGATGATCCTGTGCCTAGACTAATTTCCAAAATTCTCTGTGCACGTCTAGCACCTGCTTTTTGAGAAAACAGATAAAGCGCAATACCAAAAAACGTGGACGCGGCAACTATCTTGCATTGCCAGCATTTACGATATTCCATTCAGTTTTGTTGATAGCAAAAGATCGCGCTATTGTAAGTACTTTATTAA	MEYRKCWQCKIVAASTFFGIALYLFSQKAGARRAQRILEISLGTGSSYMGVATMFELPPFPSSVDIGNDR*
TRINITY_DN13_c0_g1	TRINITY_DN13_c0_g1_i1	.	TRINITY_DN13_c0_g1_i1.p2	142-44[-]	.	.	.	.	.	.	.	.	.	.	TGCTCAGTTGTATAAACAAACGTTAATTTTAAAAATTAAAAAATTATATACTGATTGATTTTAGAAGCACAAACATATTATACGAATTAAAATCAAAACGATAAAATCTAATCAATATTAGATACAGCAGGCTAACGATCATTCCCAATGTCGACAGACGAAGGAAATGGCGGCAGTTCGAACATTGTGGCTACACCCATATAGGATGATCCTGTGCCTAGACTAATTTCCAAAATTCTCTGTGCACGTCTAGCACCTGCTTTTTGAGAAAACAGATAAAGCGCAATACCAAAAAACGTGGACGCGGCAACTATCTTGCATTGCCAGCATTTACGATATTCCATTCAGTTTTGTTGATAGCAAAAGATCGCGCTATTGTAAGTACTTTATTAA	MIVSLLYLILIRFYRFDFNSYNMFVLLKSISI*
TRINITY_DN13_c0_g1	TRINITY_DN13_c0_g1_i2	.	TRINITY_DN13_c0_g1_i2.p1	344-132[-]	.	.	.	.	.	.	.	.	.	.	TGCTCAGTTGTATAAACAAACGTTAATTTTAAAAATTAAAAAATTATATACTGATTGATTTTAGAAGCACAAACATATTATACGAATTAAAATCAAAACGATAAAATCTAATCAATATTAGATACAGCAGGCTAACGATCATTCCCAATGTCGACAGACGAAGGAAATGGCGGCAGTTCGAACATTGTGGCTACACCCATATAGGATGATCCTGTGCCTAGACTAATTTCCAAAATTCTCTGTGCACGTCTAGCACCTGCTTTTTGAGAAAACAGATAAAGCGCAATACCAAAAAACGTGGACGCGGCAACTATCTTGCATTGCCAGCATTTACGATATTCCATTCAGTTTTGTTGATAGCAAAAGATCGCGCTATCTGAAAGTTACAACAAATGTAAG…	MEYRKCWQCKIVAASTFFGIALYLFSQKAGARRAQRILEISLGTGSSYMGVATMFELPPFPSSVDIGNDR*
TRINITY_DN13_c0_g1	TRINITY_DN13_c0_g1_i2	.	TRINITY_DN13_c0_g1_i2.p2	142-44[-]	.	.	.	.	.	.	.	.	.	.	TGCTCAGTTGTATAAACAAACGTTAATTTTAAAAATTAAAAAATTATATACTGATTGATTTTAGAAGCACAAACATATTATACGAATTAAAATCAAAACGATAAAATCTAATCAATATTAGATACAGCAGGCTAACGATCATTCCCAATGTCGACAGACGAAGGAAATGGCGGCAGTTCGAACATTGTGGCTACACCCATATAGGATGATCCTGTGCCTAGACTAATTTCCAAAATTCTCTGTGCACGTCTAGCACCTGCTTTTTGAGAAAACAGATAAAGCGCAATACCAAAAAACGTGGACGCGGCAACTATCTTGCATTGCCAGCATTTACGATATTCCATTCAGTTTTGTTGATAGCAAAAGATCGCGCTATCTGAAAGTTACAACAAATGTAAG…	MIVSLLYLILIRFYRFDFNSYNMFVLLKSISI*
TRINITY_DN68_c0_g1	TRINITY_DN68_c0_g1_i1	.	.	.	.	.	.	.	.	.	.	.	.	.	TTGTGTTGTGATCATTTCTTTAATGATTTTGTTGAAATTTGTTAAATTGAAAAACGAGTGATCCATTGGTATTTAGTAACTTATCTAACATCAATTATCAGATCCAAAATTTTTCTCTTCGTTTTCGTCACCACGCTGTCTGTTGCTCTTTGGGCTATTATGTATCGTATTCTATTATTTGCCTCTACATTGTTGTACCTGTTTATCCAGTGTACTTTGTTGGACAGTCTTGACAACTAGTTTAGTGATGAGTCATGCATACTTGCAATTAAATTGCTTCTTTGGGCCTTATTTTAACTTGGATTTGTGCTCATGAAAACTTCAGTCTCGTTCATATCTATATAGTTAAGACATCGCTTGTTGCAATTTCCAGTTTATGTTTGCATTATCATTCGTTTG…	.
TRINITY_DN22_c0_g1	TRINITY_DN22_c0_g1_i1	GTR1_BOVIN^GTR1_BOVIN^Q:1435-143,H:70-482^31.555%ID^E:9.61e-66^RecName: Full=Solute carrier family 2, facilitated glucose transporter member 1;^Eukaryota; Metazoa; Chordata; Craniata; Vertebrata; Euteleostomi; Mammalia; Eutheria; Laurasiatheria; Cetartiodactyla; Ruminantia; Pecora; Bovidae; Bovinae; Bos	TRINITY_DN22_c0_g1_i1.p1	1900-122[-]	GTR1_BOVIN^GTR1_BOVIN^Q:156-586,H:70-482^31.555%ID^E:8.63e-67^RecName: Full=Solute carrier family 2, facilitated glucose transporter member 1;^Eukaryota; Metazoa; Chordata; Craniata; Vertebrata; Euteleostomi; Mammalia; Eutheria; Laurasiatheria; Cetartiodactyla; Ruminantia; Pecora; Bovidae; Bovinae; Bos	KGB34348.1^KGB34348.1^Q:1438-200,H:68-469^32.458%ID^E:2.17e-64^.^.	KGB34348.1^KGB34348.1^Q:155-567,H:68-469^32.458%ID^E:7.99e-66^.^.	PF00083.24^Sugar_tr^Sugar (and other) transporter^41-571^E:3.8e-89`PF07690.16^MFS_1^Major Facilitator Superfamily^152-515^E:1.8e-17	.	ExpAA=226.32^PredHel=10^Topology=i35-57o154-176i183-205o247-269i274-296o371-393i406-428o438-457i470-492o532-554i	COG0477^major facilitator Superfamily	KEGG:bta:282356`KO:K07299	GO:0016324^cellular_component^apical plasma membrane`GO:0016323^cellular_component^basolateral plasma membrane`GO:0030864^cellular_component^cortical actin cytoskeleton`GO:0005829^cellular_component^cytosol`GO:0001939^cellular_component^female pronucleus`GO:0005887^cellular_component^integral component of plasma membrane`GO:0042470^cellular_component^melanosome`GO:0045121^cellular_component^membr…	GO:0022857^molecular_function^transmembrane transporter activity`GO:0055085^biological_process^transmembrane transport`GO:0016021^cellular_component^integral component of membrane	TATTCTTAACACAATTTCTATAATTTCCCAGTCAAATACAGTTTATTTATTTTAGAATAAAGCCTTTAACATTAAGTTTTTACAATTTTGATAATTTATCTTTCTGAGCCTATATCGCCTTTCACTTTAGTCGATTCTCTATTAATTCTCTGAAAACTTCTTTATTTTCATCTACTATTTTTACATTCCAGAATTGTTCGATTTCGTGAACATTACGATTTTTCGTTTCCGGCATTTTCCACCATAAAATTAGAAAACCGATTACTAAAATAACAGAAAATATCAGAAACACATATCCTTTAATGGCAGCATTCACGGTTGGAAAGCAAAGCGACAGTAACAAATTTCCGGTATAATTAAGACATAGTCCAACTTTAAGAGCACTGTCCCTTGCTTCAG…	MRQHPRCQCTNVNESCCNGNDDRIVSSSQIGWTKTLIIACVTVTISSSFSFGYGIGAPNMYTQFTEPFLRKQYGICDVNDNQFRLQHNCTPTTVYEQPIHVTSSSKKIVINKSQPVPVIINSLSQSSKQEKLSKPQEEKFTAADLKQEMINGLPQTLFIIGCFVGSLTGSMWAKIGPRWTRRNLFLINLPITYIAALLMLIAHYLKVIPLFYISRLFHGYQGGMACCIVPPYINEISSQKVRGSAGVLHQFFVTVGILFAQIIGLPVLLSRFRYWSIGLSLMVIPCLIANIVIFWLPQSPSEMYINFDRRDRAEAALRKLRGVRNVTAELDELKSEKATSNKSTGTGASGTIKSVHISVIQLFTNVNLRWQTITTCTLLTVQALSGINAVFFYSGKMFK…
TRINITY_DN22_c0_g1	TRINITY_DN22_c0_g1_i1	GTR1_BOVIN^GTR1_BOVIN^Q:1435-143,H:70-482^31.555%ID^E:9.61e-66^RecName: Full=Solute carrier family 2, facilitated glucose transporter member 1;^Eukaryota; Metazoa; Chordata; Craniata; Vertebrata; Euteleostomi; Mammalia; Eutheria; Laurasiatheria; Cetartiodactyla; Ruminantia; Pecora; Bovidae; Bovinae; Bos	TRINITY_DN22_c0_g1_i1.p2	1299-1529[+]	.	KGB34348.1^KGB34348.1^Q:1438-200,H:68-469^32.458%ID^E:2.17e-64^.^.	.	.	.	.	.	.	.	.	TATTCTTAACACAATTTCTATAATTTCCCAGTCAAATACAGTTTATTTATTTTAGAATAAAGCCTTTAACATTAAGTTTTTACAATTTTGATAATTTATCTTTCTGAGCCTATATCGCCTTTCACTTTAGTCGATTCTCTATTAATTCTCTGAAAACTTCTTTATTTTCATCTACTATTTTTACATTCCAGAATTGTTCGATTTCGTGAACATTACGATTTTTCGTTTCCGGCATTTTCCACCATAAAATTAGAAAACCGATTACTAAAATAACAGAAAATATCAGAAACACATATCCTTTAATGGCAGCATTCACGGTTGGAAAGCAAAGCGACAGTAACAAATTTCCGGTATAATTAAGACATAGTCCAACTTTAAGAGCACTGTCCCTTGCTTCAG…	MSISSAAIYVIGKLIRNKFRRVHRGPILAHILPVKDPTKQPMINNVWGKPLIISCLRSAAVNFSSCGFDSFSCLLL*
TRINITY_DN22_c0_g1	TRINITY_DN22_c0_g1_i1	GTR1_BOVIN^GTR1_BOVIN^Q:1435-143,H:70-482^31.555%ID^E:9.61e-66^RecName: Full=Solute carrier family 2, facilitated glucose transporter member 1;^Eukaryota; Metazoa; Chordata; Craniata; Vertebrata; Euteleostomi; Mammalia; Eutheria; Laurasiatheria; Cetartiodactyla; Ruminantia; Pecora; Bovidae; Bovinae; Bos	TRINITY_DN22_c0_g1_i1.p3	1743-1573[-]	.	KGB34348.1^KGB34348.1^Q:1438-200,H:68-469^32.458%ID^E:2.17e-64^.^.	.	.	.	ExpAA=15.12^PredHel=1^Topology=o15-37i	.	.	.	.	TATTCTTAACACAATTTCTATAATTTCCCAGTCAAATACAGTTTATTTATTTTAGAATAAAGCCTTTAACATTAAGTTTTTACAATTTTGATAATTTATCTTTCTGAGCCTATATCGCCTTTCACTTTAGTCGATTCTCTATTAATTCTCTGAAAACTTCTTTATTTTCATCTACTATTTTTACATTCCAGAATTGTTCGATTTCGTGAACATTACGATTTTTCGTTTCCGGCATTTTCCACCATAAAATTAGAAAACCGATTACTAAAATAACAGAAAATATCAGAAACACATATCCTTTAATGGCAGCATTCACGGTTGGAAAGCAAAGCGACAGTAACAAATTTCCGGTATAATTAAGACATAGTCCAACTTTAAGAGCACTGTCCCTTGCTTCAG…	MESEHQTCTHNLRSHFYASNTEFVMSMITNFAFSITVHRQQFTNNPFMLPVAQRKL*
TRINITY_DN22_c0_g1	TRINITY_DN22_c0_g1_i1	GTR1_BOVIN^GTR1_BOVIN^Q:1435-143,H:70-482^31.555%ID^E:9.61e-66^RecName: Full=Solute carrier family 2, facilitated glucose transporter member 1;^Eukaryota; Metazoa; Chordata; Craniata; Vertebrata; Euteleostomi; Mammalia; Eutheria; Laurasiatheria; Cetartiodactyla; Ruminantia; Pecora; Bovidae; Bovinae; Bos	TRINITY_DN22_c0_g1_i1.p4	987-1154[+]	.	KGB34348.1^KGB34348.1^Q:1438-200,H:68-469^32.458%ID^E:2.17e-64^.^.	.	.	.	.	.	.	.	.	TATTCTTAACACAATTTCTATAATTTCCCAGTCAAATACAGTTTATTTATTTTAGAATAAAGCCTTTAACATTAAGTTTTTACAATTTTGATAATTTATCTTTCTGAGCCTATATCGCCTTTCACTTTAGTCGATTCTCTATTAATTCTCTGAAAACTTCTTTATTTTCATCTACTATTTTTACATTCCAGAATTGTTCGATTTCGTGAACATTACGATTTTTCGTTTCCGGCATTTTCCACCATAAAATTAGAAAACCGATTACTAAAATAACAGAAAATATCAGAAACACATATCCTTTAATGGCAGCATTCACGGTTGGAAAGCAAAGCGACAGTAACAAATTTCCGGTATAATTAAGACATAGTCCAACTTTAAGAGCACTGTCCCTTGCTTCAG…	MYISEGLWGSQNITMFAIKHGITISDSPIDQYRNRDNNTGKPIICANRIPTVTKN*
TRINITY_DN22_c0_g1	TRINITY_DN22_c0_g1_i1	GTR1_BOVIN^GTR1_BOVIN^Q:1435-143,H:70-482^31.555%ID^E:9.61e-66^RecName: Full=Solute carrier family 2, facilitated glucose transporter member 1;^Eukaryota; Metazoa; Chordata; Craniata; Vertebrata; Euteleostomi; Mammalia; Eutheria; Laurasiatheria; Cetartiodactyla; Ruminantia; Pecora; Bovidae; Bovinae; Bos	TRINITY_DN22_c0_g1_i1.p5	1045-1203[+]	.	KGB34348.1^KGB34348.1^Q:1438-200,H:68-469^32.458%ID^E:2.17e-64^.^.	.	.	.	.	.	.	.	.	TATTCTTAACACAATTTCTATAATTTCCCAGTCAAATACAGTTTATTTATTTTAGAATAAAGCCTTTAACATTAAGTTTTTACAATTTTGATAATTTATCTTTCTGAGCCTATATCGCCTTTCACTTTAGTCGATTCTCTATTAATTCTCTGAAAACTTCTTTATTTTCATCTACTATTTTTACATTCCAGAATTGTTCGATTTCGTGAACATTACGATTTTTCGTTTCCGGCATTTTCCACCATAAAATTAGAAAACCGATTACTAAAATAACAGAAAATATCAGAAACACATATCCTTTAATGGCAGCATTCACGGTTGGAAAGCAAAGCGACAGTAACAAATTTCCGGTATAATTAAGACATAGTCCAACTTTAAGAGCACTGTCCCTTGCTTCAG…	MESPSATVQLTSIEIVTIIQANLLSVQTGFQLSRRIDVKHLQIHAPFAMIFR*
TRINITY_DN22_c0_g1	TRINITY_DN22_c0_g1_i1	GTR1_BOVIN^GTR1_BOVIN^Q:1435-143,H:70-482^31.555%ID^E:9.61e-66^RecName: Full=Solute carrier family 2, facilitated glucose transporter member 1;^Eukaryota; Metazoa; Chordata; Craniata; Vertebrata; Euteleostomi; Mammalia; Eutheria; Laurasiatheria; Cetartiodactyla; Ruminantia; Pecora; Bovidae; Bovinae; Bos	TRINITY_DN22_c0_g1_i1.p6	1722-1880[+]	.	KGB34348.1^KGB34348.1^Q:1438-200,H:68-469^32.458%ID^E:2.17e-64^.^.	.	.	.	.	.	.	.	.	TATTCTTAACACAATTTCTATAATTTCCCAGTCAAATACAGTTTATTTATTTTAGAATAAAGCCTTTAACATTAAGTTTTTACAATTTTGATAATTTATCTTTCTGAGCCTATATCGCCTTTCACTTTAGTCGATTCTCTATTAATTCTCTGAAAACTTCTTTATTTTCATCTACTATTTTTACATTCCAGAATTGTTCGATTTCGTGAACATTACGATTTTTCGTTTCCGGCATTTTCCACCATAAAATTAGAAAACCGATTACTAAAATAACAGAAAATATCAGAAACACATATCCTTTAATGGCAGCATTCACGGTTGGAAAGCAAAGCGACAGTAACAAATTTCCGGTATAATTAAGACATAGTCCAACTTTAAGAGCACTGTCCCTTGCTTCAG…	MFGAPIPYPKLNELDIVTVTQAIINVFVQPIWELLTIRSSLPLQQDSFTFVH*
TRINITY_DN22_c0_g1	TRINITY_DN22_c0_g1_i1	GTR1_BOVIN^GTR1_BOVIN^Q:1435-143,H:70-482^31.555%ID^E:9.61e-66^RecName: Full=Solute carrier family 2, facilitated glucose transporter member 1;^Eukaryota; Metazoa; Chordata; Craniata; Vertebrata; Euteleostomi; Mammalia; Eutheria; Laurasiatheria; Cetartiodactyla; Ruminantia; Pecora; Bovidae; Bovinae; Bos	TRINITY_DN22_c0_g1_i1.p7	549-674[+]	.	KGB34348.1^KGB34348.1^Q:1438-200,H:68-469^32.458%ID^E:2.17e-64^.^.	.	.	.	ExpAA=22.80^PredHel=1^Topology=i12-34o	.	.	.	.	TATTCTTAACACAATTTCTATAATTTCCCAGTCAAATACAGTTTATTTATTTTAGAATAAAGCCTTTAACATTAAGTTTTTACAATTTTGATAATTTATCTTTCTGAGCCTATATCGCCTTTCACTTTAGTCGATTCTCTATTAATTCTCTGAAAACTTCTTTATTTTCATCTACTATTTTTACATTCCAGAATTGTTCGATTTCGTGAACATTACGATTTTTCGTTTCCGGCATTTTCCACCATAAAATTAGAAAACCGATTACTAAAATAACAGAAAATATCAGAAACACATATCCTTTAATGGCAGCATTCACGGTTGGAAAGCAAAGCGACAGTAACAAATTTCCGGTATAATTAAGACATAGTCCAACTTTAAGAGCACTGTCCCTTGCTTCAG…	MNVVIINTIGYIINGFLPTLSISCIDTIVIITLIRPVTAVA*
TRINITY_DN22_c0_g1	TRINITY_DN22_c0_g1_i1	GTR1_BOVIN^GTR1_BOVIN^Q:1435-143,H:70-482^31.555%ID^E:9.61e-66^RecName: Full=Solute carrier family 2, facilitated glucose transporter member 1;^Eukaryota; Metazoa; Chordata; Craniata; Vertebrata; Euteleostomi; Mammalia; Eutheria; Laurasiatheria; Cetartiodactyla; Ruminantia; Pecora; Bovidae; Bovinae; Bos	TRINITY_DN22_c0_g1_i1.p8	414-313[-]	.	KGB34348.1^KGB34348.1^Q:1438-200,H:68-469^32.458%ID^E:2.17e-64^.^.	.	.	.	.	.	.	.	.	TATTCTTAACACAATTTCTATAATTTCCCAGTCAAATACAGTTTATTTATTTTAGAATAAAGCCTTTAACATTAAGTTTTTACAATTTTGATAATTTATCTTTCTGAGCCTATATCGCCTTTCACTTTAGTCGATTCTCTATTAATTCTCTGAAAACTTCTTTATTTTCATCTACTATTTTTACATTCCAGAATTGTTCGATTTCGTGAACATTACGATTTTTCGTTTCCGGCATTTTCCACCATAAAATTAGAAAACCGATTACTAAAATAACAGAAAATATCAGAAACACATATCCTTTAATGGCAGCATTCACGGTTGGAAAGCAAAGCGACAGTAACAAATTTCCGGTATAATTAAGACATAGTCCAACTTTAAGAGCACTGTCCCTTGCTTCAG…	MRYFVLKQGTVLLKLDYVLIIPEICYCRFAFQP*
TRINITY_DN22_c0_g1	TRINITY_DN22_c0_g1_i1	GTR1_BOVIN^GTR1_BOVIN^Q:1435-143,H:70-482^31.555%ID^E:9.61e-66^RecName: Full=Solute carrier family 2, facilitated glucose transporter member 1;^Eukaryota; Metazoa; Chordata; Craniata; Vertebrata; Euteleostomi; Mammalia; Eutheria; Laurasiatheria; Cetartiodactyla; Ruminantia; Pecora; Bovidae; Bovinae; Bos	TRINITY_DN22_c0_g1_i1.p9	1889-1987[+]	.	KGB34348.1^KGB34348.1^Q:1438-200,H:68-469^32.458%ID^E:2.17e-64^.^.	.	.	.	.	.	.	.	.	TATTCTTAACACAATTTCTATAATTTCCCAGTCAAATACAGTTTATTTATTTTAGAATAAAGCCTTTAACATTAAGTTTTTACAATTTTGATAATTTATCTTTCTGAGCCTATATCGCCTTTCACTTTAGTCGATTCTCTATTAATTCTCTGAAAACTTCTTTATTTTCATCTACTATTTTTACATTCCAGAATTGTTCGATTTCGTGAACATTACGATTTTTCGTTTCCGGCATTTTCCACCATAAAATTAGAAAACCGATTACTAAAATAACAGAAAATATCAGAAACACATATCCTTTAATGGCAGCATTCACGGTTGGAAAGCAAAGCGACAGTAACAAATTTCCGGTATAATTAAGACATAGTCCAACTTTAAGAGCACTGTCCCTTGCTTCAG…	MLPHLKYSLLKIVLSTFFIYHHLLDLRVVKEQ*
TRINITY_DN22_c0_g1	TRINITY_DN22_c0_g1_i1	GTR1_BOVIN^GTR1_BOVIN^Q:1435-143,H:70-482^31.555%ID^E:9.61e-66^RecName: Full=Solute carrier family 2, facilitated glucose transporter member 1;^Eukaryota; Metazoa; Chordata; Craniata; Vertebrata; Euteleostomi; Mammalia; Eutheria; Laurasiatheria; Cetartiodactyla; Ruminantia; Pecora; Bovidae; Bovinae; Bos	TRINITY_DN22_c0_g1_i1.p10	1601-1696[+]	.	KGB34348.1^KGB34348.1^Q:1438-200,H:68-469^32.458%ID^E:2.17e-64^.^.	.	.	.	.	.	.	.	.	TATTCTTAACACAATTTCTATAATTTCCCAGTCAAATACAGTTTATTTATTTTAGAATAAAGCCTTTAACATTAAGTTTTTACAATTTTGATAATTTATCTTTCTGAGCCTATATCGCCTTTCACTTTAGTCGATTCTCTATTAATTCTCTGAAAACTTCTTTATTTTCATCTACTATTTTTACATTCCAGAATTGTTCGATTTCGTGAACATTACGATTTTTCGTTTCCGGCATTTTCCACCATAAAATTAGAAAACCGATTACTAAAATAACAGAAAATATCAGAAACACATATCCTTTAATGGCAGCATTCACGGTTGGAAAGCAAAGCGACAGTAACAAATTTCCGGTATAATTAAGACATAGTCCAACTTTAAGAGCACTGTCCCTTGCTTCAG…	MNGLFVNCCRCTVMLKAKLVIIDITNSVLLA*
TRINITY_DN22_c0_g1	TRINITY_DN22_c0_g1_i1	GTR1_BOVIN^GTR1_BOVIN^Q:1435-143,H:70-482^31.555%ID^E:9.61e-66^RecName: Full=Solute carrier family 2, facilitated glucose transporter member 1;^Eukaryota; Metazoa; Chordata; Craniata; Vertebrata; Euteleostomi; Mammalia; Eutheria; Laurasiatheria; Cetartiodactyla; Ruminantia; Pecora; Bovidae; Bovinae; Bos	TRINITY_DN22_c0_g1_i1.p11	2207-2115[-]	.	KGB34348.1^KGB34348.1^Q:1438-200,H:68-469^32.458%ID^E:2.17e-64^.^.	.	.	.	.	.	.	.	.	TATTCTTAACACAATTTCTATAATTTCCCAGTCAAATACAGTTTATTTATTTTAGAATAAAGCCTTTAACATTAAGTTTTTACAATTTTGATAATTTATCTTTCTGAGCCTATATCGCCTTTCACTTTAGTCGATTCTCTATTAATTCTCTGAAAACTTCTTTATTTTCATCTACTATTTTTACATTCCAGAATTGTTCGATTTCGTGAACATTACGATTTTTCGTTTCCGGCATTTTCCACCATAAAATTAGAAAACCGATTACTAAAATAACAGAAAATATCAGAAACACATATCCTTTAATGGCAGCATTCACGGTTGGAAAGCAAAGCGACAGTAACAAATTTCCGGTATAATTAAGACATAGTCCAACTTTAAGAGCACTGTCCCTTGCTTCAG…	RYLSLIASKGRKLLVSTFKTALTIHWNLHN*
TRINITY_DN15_c0_g1	TRINITY_DN15_c0_g1_i1	.	TRINITY_DN15_c0_g1_i1.p1	757-254[-]	.	.	.	.	.	ExpAA=44.67^PredHel=2^Topology=o74-96i128-150o	.	.	.	.	AATTTAACTTTTTATTTAAAATCGATCTTTATGTTTTTATAATAAAACAATAGAAAATATCAATATGTATAACAAACGTAAAAGTTTATTATTGTGATATATTTTCAACATTGTTTGGTGTGAATGCCACCATCTATTCGGTAAAGTATTACATTTCAATTCAAATGCTGTCCTGTTTATGGAATATTCTGCATTAAAATGAAAGTAGTATAAAAAATTAAACTTTATGCTATATACTGCTTCAAGTTTAAAGTCAGCCGAATACAGGATCTAAATTTTCAAAGTAAATAAGTCCATATTTAATCTCTAACATCCACAGTATTAGAAGGGCTGATGTCCACAAGCCAATACCTATTATTATGGCTATTGATGCCAGTTTAAGTGCTTTGATTGAGTATT…	YTIIMTSSLLSKLMSKLLLFCRDPRGTNNAKQCKYRHIKAFNKDLPSAKNYNQLKTETGRPDSVYNYVRPVKYIHSYIWIAFISVFLCYPIGLFALKNAVYACEFSNDGNPVYWPEQSAQYSIKALKLASIAIIIGIGLWTSALLILWMLEIKYGLIYFENLDPVFG*
TRINITY_DN15_c0_g1	TRINITY_DN15_c0_g1_i1	.	TRINITY_DN15_c0_g1_i1.p2	360-494[+]	.	.	.	.	.	.	.	.	.	.	AATTTAACTTTTTATTTAAAATCGATCTTTATGTTTTTATAATAAAACAATAGAAAATATCAATATGTATAACAAACGTAAAAGTTTATTATTGTGATATATTTTCAACATTGTTTGGTGTGAATGCCACCATCTATTCGGTAAAGTATTACATTTCAATTCAAATGCTGTCCTGTTTATGGAATATTCTGCATTAAAATGAAAGTAGTATAAAAAATTAAACTTTATGCTATATACTGCTTCAAGTTTAAAGTCAGCCGAATACAGGATCTAAATTTTCAAAGTAAATAAGTCCATATTTAATCTCTAACATCCACAGTATTAGAAGGGCTGATGTCCACAAGCCAATACCTATTATTATGGCTATTGATGCCAGTTTAAGTGCTTTGATTGAGTATT…	MAIDASLSALIEYCADCSGQYTGLPSLENSQAYTAFLRANKPMG*
TRINITY_DN15_c0_g1	TRINITY_DN15_c0_g1_i1	.	TRINITY_DN15_c0_g1_i1.p3	672-553[-]	.	.	.	.	.	.	.	.	.	.	AATTTAACTTTTTATTTAAAATCGATCTTTATGTTTTTATAATAAAACAATAGAAAATATCAATATGTATAACAAACGTAAAAGTTTATTATTGTGATATATTTTCAACATTGTTTGGTGTGAATGCCACCATCTATTCGGTAAAGTATTACATTTCAATTCAAATGCTGTCCTGTTTATGGAATATTCTGCATTAAAATGAAAGTAGTATAAAAAATTAAACTTTATGCTATATACTGCTTCAAGTTTAAAGTCAGCCGAATACAGGATCTAAATTTTCAAAGTAAATAAGTCCATATTTAATCTCTAACATCCACAGTATTAGAAGGGCTGATGTCCACAAGCCAATACCTATTATTATGGCTATTGATGCCAGTTTAAGTGCTTTGATTGAGTATT…	MLSNANIDILRRSIKIYHRQRITTSSKPRPVDLIQYIIM*
TRINITY_DN15_c0_g1	TRINITY_DN15_c0_g1_i1	.	TRINITY_DN15_c0_g1_i1.p4	465-364[-]	.	.	.	.	.	.	.	.	.	.	AATTTAACTTTTTATTTAAAATCGATCTTTATGTTTTTATAATAAAACAATAGAAAATATCAATATGTATAACAAACGTAAAAGTTTATTATTGTGATATATTTTCAACATTGTTTGGTGTGAATGCCACCATCTATTCGGTAAAGTATTACATTTCAATTCAAATGCTGTCCTGTTTATGGAATATTCTGCATTAAAATGAAAGTAGTATAAAAAATTAAACTTTATGCTATATACTGCTTCAAGTTTAAAGTCAGCCGAATACAGGATCTAAATTTTCAAAGTAAATAAGTCCATATTTAATCTCTAACATCCACAGTATTAGAAGGGCTGATGTCCACAAGCCAATACCTATTATTATGGCTATTGATGCCAGTTTAAGTGCTTTGATTGAGTATT…	MLCTPANFLMMVIPCIGLNNQRNTQSKHLNWHQ*
TRINITY_DN21_c0_g1	TRINITY_DN21_c0_g1_i1	.	.	.	.	.	.	.	.	.	.	.	.	.	GACTGAAGAAGAACTGCATGCTCTTGTGAGTACTTAAGTCAGAACACAGTTTAAGCTGTCGATAAACTTTACTTAGGTACATTAGCAAAATACTGATTATTATCGGGATATCGTTTTCGAATGTTGACGTTTTCCTGTAATCATGTTGGCAATCGTGAATAAATGATGGTTACATTTCTAAAGCGTGGAATTCATACTGGTCTCATCCGATACAGATAAATCAGTTATCACGCAAG	.
TRINITY_DN2_c0_g1	TRINITY_DN2_c0_g1_i1	.	TRINITY_DN2_c0_g1_i1.p1	52-162[+]	.	EYC41324.1^EYC41324.1^Q:236-33,H:443-512^37.143%ID^E:0.000777^.^.	.	.	.	.	.	.	.	.	TTAAGATTTTTTATAATATTGTTGATCGCTTAAATAAATAAACCCGGTGATATGGGCAATCCTTGTGGAAGTCCTTTAGTCAGTTTAGCTTTAAATTCTGGTTTGTCTTGTAATGTAAAGGATCTTATTTCCAAAATCCCTATAATTCTTTCTTTCAAATAATTAGTTACTTCTGCTTCCTCAAAGCTGATCTTAACGGCTTCGTGTGTTACATTATCGAACGCTTATAAAAAGTCTAGATCGGAAGAG	MGNPCGSPLVSLALNSGLSCNVKDLISKIPIILSFK*
TRINITY_DN5_c0_g1	TRINITY_DN5_c0_g1_i1	.	TRINITY_DN5_c0_g1_i1.p1	209-3[-]	.	.	.	.	.	.	.	.	.	.	AGCAAAAAACCGAGATATTTGTAGCTAGTAACAAACTCTAAAGGAATATTCCCGATAAACAGAACATCATCTCGACAACGTGGACCACCCTTCCTAAATTTCACAATCTTGGTTTTCGCGATATTAATCGTTAGTCTATTAGAATCACAATACTTCACAAGTTCTAAATCAGACGATTGACCCGCGTTCTTATTGAGAGCAATTAAGGTGA	TLIALNKNAGQSSDLELVKYCDSNRLTINIAKTKIVKFRKGGPRCRDDVLFIGNIPLEFVTSYKYLGFL
TRINITY_DN9_c0_g1	TRINITY_DN9_c0_g1_i1	.	TRINITY_DN9_c0_g1_i1.p1	3-317[+]	.	.	.	.	.	.	.	.	.	.	AGAGATTATTGCTGATTAACACCGAAAATATCTTTAAAGAATATTCGTCATCAAGTGCAAAACGAAACCAATTATCAATGACGAAACAGCTTTGTCCAACATGTCTTCGCGTCATTACTATCAATTGCACTGGTAAATTGAGATACCATAAACACAATGGTGCACGATGTGCTGGCTCGGGCATGAGTATCCCAAACACCGTCACGAGCGTTGTCAGCGATCAGATTTCCTTGCACTCTCGCCGTAAAGATCCAGGGTCCGTCACTTACATCCCTTCACACGATGTCATAATAAAATACACATCAGTATCGGCTCTTGA	RLLLINTENIFKEYSSSSAKRNQLSMTKQLCPTCLRVITINCTGKLRYHKHNGARCAGSGMSIPNTVTSVVSDQISLHSRRKDPGSVTYIPSHDVIIKYTSVSAL
TRINITY_DN9_c0_g1	TRINITY_DN9_c0_g1_i1	.	TRINITY_DN9_c0_g1_i1.p2	184-2[-]	.	.	.	.	.	.	.	.	.	.	AGAGATTATTGCTGATTAACACCGAAAATATCTTTAAAGAATATTCGTCATCAAGTGCAAAACGAAACCAATTATCAATGACGAAACAGCTTTGTCCAACATGTCTTCGCGTCATTACTATCAATTGCACTGGTAAATTGAGATACCATAAACACAATGGTGCACGATGTGCTGGCTCGGGCATGAGTATCCCAAACACCGTCACGAGCGTTGTCAGCGATCAGATTTCCTTGCACTCTCGCCGTAAAGATCCAGGGTCCGTCACTTACATCCCTTCACACGATGTCATAATAAAATACACATCAGTATCGGCTCTTGA	MPEPAHRAPLCLWYLNLPVQLIVMTRRHVGQSCFVIDNWFRFALDDEYSLKIFSVLISNNL
TRINITY_DN69_c0_g1	TRINITY_DN69_c0_g1_i1	.	TRINITY_DN69_c0_g1_i1.p1	260-102[-]	.	.	.	.	.	.	.	.	.	.	CTTGGCTAAATCGGCTGTGTAAAAGGATACTTTAATCTCCGTTTCGTAAAACTTGATGGAATTGAACAAAATACGGTTTTTGTATTGCACGGCAAAATTTCTTAGGAAAATGATAAATAAGTTGTCCTATCGAATGAAGCGAGCATTTTTATGACTAGATTCTGCATTTTGGGAACTGGGGGTAGCTCCCCTTCTTTTTTATGGTTAAAAGACAAAAATGTACTTACCTTAGTCTTTTCGTTGCATTGCGTAGATCGGAAG	FRSTQCNEKTKVSTFLSFNHKKEGELPPVPKMQNLVIKMLASFDRTTYLSFS*
TRINITY_DN69_c0_g1	TRINITY_DN69_c0_g1_i1	.	TRINITY_DN69_c0_g1_i1.p2	151-261[+]	.	.	.	.	.	.	.	.	.	.	CTTGGCTAAATCGGCTGTGTAAAAGGATACTTTAATCTCCGTTTCGTAAAACTTGATGGAATTGAACAAAATACGGTTTTTGTATTGCACGGCAAAATTTCTTAGGAAAATGATAAATAAGTTGTCCTATCGAATGAAGCGAGCATTTTTATGACTAGATTCTGCATTTTGGGAACTGGGGGTAGCTCCCCTTCTTTTTTATGGTTAAAAGACAAAAATGTACTTACCTTAGTCTTTTCGTTGCATTGCGTAGATCGGAAG	MTRFCILGTGGSSPSFLWLKDKNVLTLVFSLHCVDRK
TRINITY_DN69_c0_g1	TRINITY_DN69_c0_g1_i1	.	TRINITY_DN69_c0_g1_i1.p3	56-154[+]	.	.	.	.	.	.	.	.	.	.	CTTGGCTAAATCGGCTGTGTAAAAGGATACTTTAATCTCCGTTTCGTAAAACTTGATGGAATTGAACAAAATACGGTTTTTGTATTGCACGGCAAAATTTCTTAGGAAAATGATAAATAAGTTGTCCTATCGAATGAAGCGAGCATTTTTATGACTAGATTCTGCATTTTGGGAACTGGGGGTAGCTCCCCTTCTTTTTTATGGTTAAAAGACAAAAATGTACTTACCTTAGTCTTTTCGTTGCATTGCGTAGATCGGAAG	MELNKIRFLYCTAKFLRKMINKLSYRMKRAFL*
TRINITY_DN69_c0_g1	TRINITY_DN69_c0_g1_i2	.	TRINITY_DN69_c0_g1_i2.p1	247-2[-]	.	.	.	.	.	.	.	.	.	.	TCGTACGCGTAGGATATTTTAACCTTCGTTCCGTAAAGATGGAATTGAACAAAATACGGTGTTTGTATTGGACGGCGAAATTTGTTAGGAAAATGTTAAATAAGTTGCTCTTACCGAATAGAGCGAGCATCTTTATAATGACTAGATTCTGCATTTTGGGAACTGGGGGTAGCTCCCCTTCTTTTTTATGGTTAAAAGACAAAAATGTACTTACCTTAGTCTTTTCGTTGCATTGCGTAGATCGGAAG	FRSTQCNEKTKVSTFLSFNHKKEGELPPVPKMQNLVIIKMLALFGKSNLFNIFLTNFAVQYKHRILFNSIFTERRLKYPTRT
TRINITY_DN69_c0_g1	TRINITY_DN69_c0_g1_i2	.	TRINITY_DN69_c0_g1_i2.p2	3-248[+]	.	.	.	.	.	.	.	.	.	.	TCGTACGCGTAGGATATTTTAACCTTCGTTCCGTAAAGATGGAATTGAACAAAATACGGTGTTTGTATTGGACGGCGAAATTTGTTAGGAAAATGTTAAATAAGTTGCTCTTACCGAATAGAGCGAGCATCTTTATAATGACTAGATTCTGCATTTTGGGAACTGGGGGTAGCTCCCCTTCTTTTTTATGGTTAAAAGACAAAAATGTACTTACCTTAGTCTTTTCGTTGCATTGCGTAGATCGGAAG	VRVGYFNLRSVKMELNKIRCLYWTAKFVRKMLNKLLLPNRASIFIMTRFCILGTGGSSPSFLWLKDKNVLTLVFSLHCVDRK
TRINITY_DN10_c0_g1	TRINITY_DN10_c0_g1_i1	RRP7A_HUMAN^RRP7A_HUMAN^Q:918-160,H:21-279^31.439%ID^E:1.89e-33^RecName: Full=Ribosomal RNA-processing protein 7 homolog A;^Eukaryota; Metazoa; Chordata; Craniata; Vertebrata; Euteleostomi; Mammalia; Eutheria; Euarchontoglires; Primates; Haplorrhini; Catarrhini; Hominidae; Homo	TRINITY_DN10_c0_g1_i1.p1	918-154[-]	RRP7A_MOUSE^RRP7A_MOUSE^Q:2-253,H:22-279^31.939%ID^E:6.8e-35^RecName: Full=Ribosomal RNA-processing protein 7 homolog A;^Eukaryota; Metazoa; Chordata; Craniata; Vertebrata; Euteleostomi; Mammalia; Eutheria; Euarchontoglires; Glires; Rodentia; Myomorpha; Muroidea; Muridae; Murinae; Mus; Mus	ADY45180.1^ADY45180.1^Q:798-160,H:193-408^30.472%ID^E:3.95e-11^.^.	ADY45180.1^ADY45180.1^Q:41-253,H:193-408^30.472%ID^E:1.26e-11^.^.	PF12923.7^RRP7^Ribosomal RNA-processing protein 7 (RRP7) C-terminal domain^145-253^E:1.7e-25	.	.	ENOG410YHJN^ribosomal RNA processing 7 homolog A (S. cerevisiae)	KEGG:mmu:74778`KO:K14545	GO:0032545^cellular_component^CURI complex`GO:0005737^cellular_component^cytoplasm`GO:0034456^cellular_component^UTP-C complex`GO:0003723^molecular_function^RNA binding`GO:0001825^biological_process^blastocyst formation`GO:0000028^biological_process^ribosomal small subunit assembly`GO:0006364^biological_process^rRNA processing	.	GAATTAAAAGGGCAATAAGTTAGTAAACGAATAGACTTGATACATCAAAAAGGAATAAAATTTAACGAACACAATAAAAATTGTATTTATTTTTTACAACAGATGATGATTTTGGCTCCAAATCGAGCACTTTAGTAGGAAAGAATAAATTTGTTAAAGTGGTTTAAACTTCCTTTTCAATTTCATTTCTGCAATTGCCTTTCGATCTTCTTCAAATTTCTTCCGCAACTCAGCAATTTTTTGCATTCGAGATTCTTTTATTTGGAACGAATAGAAATTTTGCAGATACTTCTTTTTGCTTTTACGTTTTCTACGTAATTTCTTTTCGTTTGCCACGATTTTACTTTTCGTTGTAACTTGTATCCAGCCTTCTTCATCAGCGACTACATTTTCAGCTTT…	MDFLALPIKLTSRCEYPHQILYKPNNVKKAVDSNIDHACVLFVTNIPIYCAKEDVLISIFSQFGKINSVHIHRQPTLNFTSSSLNSYSEPNDINYMGFKVAYIVFTSAKAVKSAMDTKCVDPIVIRHIIPAFKCGYQGYLSDYLKSFPDEQKTLKDIEDYLREYDRKNQEEDRKAENVVADEEGWIQVTTKSKIVANEKKLRRKRKSKKKYLQNFYSFQIKESRMQKIAELRKKFEEDRKAIAEMKLKRKFKPL*
TRINITY_DN10_c0_g1	TRINITY_DN10_c0_g1_i1	RRP7A_HUMAN^RRP7A_HUMAN^Q:918-160,H:21-279^31.439%ID^E:1.89e-33^RecName: Full=Ribosomal RNA-processing protein 7 homolog A;^Eukaryota; Metazoa; Chordata; Craniata; Vertebrata; Euteleostomi; Mammalia; Eutheria; Euarchontoglires; Primates; Haplorrhini; Catarrhini; Hominidae; Homo	TRINITY_DN10_c0_g1_i1.p2	377-258[-]	.	ADY45180.1^ADY45180.1^Q:798-160,H:193-408^30.472%ID^E:3.95e-11^.^.	.	.	.	.	.	.	.	.	GAATTAAAAGGGCAATAAGTTAGTAAACGAATAGACTTGATACATCAAAAAGGAATAAAATTTAACGAACACAATAAAAATTGTATTTATTTTTTACAACAGATGATGATTTTGGCTCCAAATCGAGCACTTTAGTAGGAAAGAATAAATTTGTTAAAGTGGTTTAAACTTCCTTTTCAATTTCATTTCTGCAATTGCCTTTCGATCTTCTTCAAATTTCTTCCGCAACTCAGCAATTTTTTGCATTCGAGATTCTTTTATTTGGAACGAATAGAAATTTTGCAGATACTTCTTTTTGCTTTTACGTTTTCTACGTAATTTCTTTTCGTTTGCCACGATTTTACTTTTCGTTGTAACTTGTATCCAGCCTTCTTCATCAGCGACTACATTTTCAGCTTT…	MKKAGYKLQRKVKSWQTKRNYVENVKAKRSICKISIRSK*
TRINITY_DN10_c0_g1	TRINITY_DN10_c0_g1_i1	RRP7A_HUMAN^RRP7A_HUMAN^Q:918-160,H:21-279^31.439%ID^E:1.89e-33^RecName: Full=Ribosomal RNA-processing protein 7 homolog A;^Eukaryota; Metazoa; Chordata; Craniata; Vertebrata; Euteleostomi; Mammalia; Eutheria; Euarchontoglires; Primates; Haplorrhini; Catarrhini; Hominidae; Homo	TRINITY_DN10_c0_g1_i1.p3	536-637[+]	.	ADY45180.1^ADY45180.1^Q:798-160,H:193-408^30.472%ID^E:3.95e-11^.^.	.	.	.	.	.	.	.	.	GAATTAAAAGGGCAATAAGTTAGTAAACGAATAGACTTGATACATCAAAAAGGAATAAAATTTAACGAACACAATAAAAATTGTATTTATTTTTTACAACAGATGATGATTTTGGCTCCAAATCGAGCACTTTAGTAGGAAAGAATAAATTTGTTAAAGTGGTTTAAACTTCCTTTTCAATTTCATTTCTGCAATTGCCTTTCGATCTTCTTCAAATTTCTTCCGCAACTCAGCAATTTTTTGCATTCGAGATTCTTTTATTTGGAACGAATAGAAATTTTGCAGATACTTCTTTTTGCTTTTACGTTTTCTACGTAATTTCTTTTCGTTTGCCACGATTTTACTTTTCGTTGTAACTTGTATCCAGCCTTCTTCATCAGCGACTACATTTTCAGCTTT…	MCLITIGSTHLVSIADFTALADVKTIYATLNPI*
TRINITY_DN28_c0_g1	TRINITY_DN28_c0_g1_i1	.	TRINITY_DN28_c0_g1_i1.p1	2-97[+]	.	.	.	.	.	.	.	.	.	.	ATCTGCAAATTACAATAGCAAATCATCGTTGAAGTCACCAAGTAACATTCCAAACACGCTATCCAATATACCATCCAGGAAGTCAGGGTTCATGTGAATCTCCCTTGGTCGAATATAGATTTTGGCTATGTTGATGCGTTCATATTTTTACAGAGTGTGATTGTTAAACAAGACAGGAGAACAAGAATAGTTTAGTAAGATGGATGATGTTAAATGGCTATCAACGAAGTTTAGAAGACCTTGAGATAAAGAGGCTGTCCTAGTTTATAG	SANYNSKSSLKSPSNIPNTLSNIPSRKSGFM*
TRINITY_DN14_c0_g1	TRINITY_DN14_c0_g1_i1	SF3A2_HUMAN^SF3A2_HUMAN^Q:56-733,H:1-226^80.531%ID^E:2.48e-107^RecName: Full=Splicing factor 3A subunit 2;^Eukaryota; Metazoa; Chordata; Craniata; Vertebrata; Euteleostomi; Mammalia; Eutheria; Euarchontoglires; Primates; Haplorrhini; Catarrhini; Hominidae; Homo	TRINITY_DN14_c0_g1_i1.p1	2-892[+]	SF3A2_HUMAN^SF3A2_HUMAN^Q:19-244,H:1-226^80.531%ID^E:4.83e-119^RecName: Full=Splicing factor 3A subunit 2;^Eukaryota; Metazoa; Chordata; Craniata; Vertebrata; Euteleostomi; Mammalia; Eutheria; Euarchontoglires; Primates; Haplorrhini; Catarrhini; Hominidae; Homo	JAP40633.1^JAP40633.1^Q:35-721,H:25-254^77.489%ID^E:4.06e-122^.^.	JAP40633.1^JAP40633.1^Q:12-240,H:25-254^77.489%ID^E:1.24e-132^.^.	PF12874.7^zf-met^Zinc-finger of C2H2 type^72-96^E:5.5e-07`PF16835.5^SF3A2^Pre-mRNA-splicing factor SF3a complex subunit 2 (Prp11)^130-224^E:9.4e-38	.	.	COG5246^Splicing factor 3A subunit	KEGG:hsa:8175`KO:K12826	GO:0071013^cellular_component^catalytic step 2 spliceosome`GO:0016607^cellular_component^nuclear speck`GO:0005654^cellular_component^nucleoplasm`GO:0030532^cellular_component^small nuclear ribonucleoprotein complex`GO:0005681^cellular_component^spliceosomal complex`GO:0005686^cellular_component^U2 snRNP`GO:0071004^cellular_component^U2-type prespliceosome`GO:0003723^molecular_function^RNA binding…	.	TGTGCTCTTTCCGATCTCGACGTTAAAAAAAGAATTGATTAATAAAGTACTTACAATGGACTTTCAACATCGTCCTGGTGGTAAAACTGGCAGCGGCGGCCAAGCGTCTATGTCAGAAAGTAACAAAGACCGCAGGGAAAGACTTCGTCAACTCGCTCTTGAGGCTATCGATTTAAGAAAAGATCCTTATTTTATGAAAAATCACCTGGGATCGTACGAGTGCAAGCTATGCCTAACTTTACATAATAATGAAGGCAGTTATTTGGCACATACACAAGGCAAGAAGCATCAAGCTAATTTGGCAAGAAGAGCTGCGAAAGACGCAAAAGAGGCCCCTGCACAATTACAGCCGTACAAACCGCAAGTTGAAATCAGAAAATTCGTTAAAATTGGCCGTCC…	VLFPISTLKKELINKVLTMDFQHRPGGKTGSGGQASMSESNKDRRERLRQLALEAIDLRKDPYFMKNHLGSYECKLCLTLHNNEGSYLAHTQGKKHQANLARRAAKDAKEAPAQLQPYKPQVEIRKFVKIGRPGYKVTKQRDPHTKQQSLLFQIDYPEIAEGIIPRHRFMSAYEQRVEPPDRRWQYLLFAAEPYETIAFKVPSRELDKDPEKFWTFWNKHTLQFFLQFVYRLDQRMSTTSGSVGFMGSDNQMSNIDRFQKLGSGNPTDINSSIAQMAMNAAVAGNVILTQRPIYPM*
TRINITY_DN14_c0_g1	TRINITY_DN14_c0_g1_i1	SF3A2_HUMAN^SF3A2_HUMAN^Q:56-733,H:1-226^80.531%ID^E:2.48e-107^RecName: Full=Splicing factor 3A subunit 2;^Eukaryota; Metazoa; Chordata; Craniata; Vertebrata; Euteleostomi; Mammalia; Eutheria; Euarchontoglires; Primates; Haplorrhini; Catarrhini; Hominidae; Homo	TRINITY_DN14_c0_g1_i1.p2	249-491[+]	.	JAP40633.1^JAP40633.1^Q:35-721,H:25-254^77.489%ID^E:4.06e-122^.^.	.	.	.	.	.	.	.	.	TGTGCTCTTTCCGATCTCGACGTTAAAAAAAGAATTGATTAATAAAGTACTTACAATGGACTTTCAACATCGTCCTGGTGGTAAAACTGGCAGCGGCGGCCAAGCGTCTATGTCAGAAAGTAACAAAGACCGCAGGGAAAGACTTCGTCAACTCGCTCTTGAGGCTATCGATTTAAGAAAAGATCCTTATTTTATGAAAAATCACCTGGGATCGTACGAGTGCAAGCTATGCCTAACTTTACATAATAATGAAGGCAGTTATTTGGCACATACACAAGGCAAGAAGCATCAAGCTAATTTGGCAAGAAGAGCTGCGAAAGACGCAAAAGAGGCCCCTGCACAATTACAGCCGTACAAACCGCAAGTTGAAATCAGAAAATTCGTTAAAATTGGCCGTCC…	MKAVIWHIHKARSIKLIWQEELRKTQKRPLHNYSRTNRKLKSENSLKLAVRDIKSLNSETLTQNSRVCYFKLTTLRLLRG*
TRINITY_DN14_c0_g1	TRINITY_DN14_c0_g1_i1	SF3A2_HUMAN^SF3A2_HUMAN^Q:56-733,H:1-226^80.531%ID^E:2.48e-107^RecName: Full=Splicing factor 3A subunit 2;^Eukaryota; Metazoa; Chordata; Craniata; Vertebrata; Euteleostomi; Mammalia; Eutheria; Euarchontoglires; Primates; Haplorrhini; Catarrhini; Hominidae; Homo	TRINITY_DN14_c0_g1_i1.p3	582-785[+]	.	JAP40633.1^JAP40633.1^Q:35-721,H:25-254^77.489%ID^E:4.06e-122^.^.	.	.	.	.	.	.	.	.	TGTGCTCTTTCCGATCTCGACGTTAAAAAAAGAATTGATTAATAAAGTACTTACAATGGACTTTCAACATCGTCCTGGTGGTAAAACTGGCAGCGGCGGCCAAGCGTCTATGTCAGAAAGTAACAAAGACCGCAGGGAAAGACTTCGTCAACTCGCTCTTGAGGCTATCGATTTAAGAAAAGATCCTTATTTTATGAAAAATCACCTGGGATCGTACGAGTGCAAGCTATGCCTAACTTTACATAATAATGAAGGCAGTTATTTGGCACATACACAAGGCAAGAAGCATCAAGCTAATTTGGCAAGAAGAGCTGCGAAAGACGCAAAAGAGGCCCCTGCACAATTACAGCCGTACAAACCGCAAGTTGAAATCAGAAAATTCGTTAAAATTGGCCGTCC…	MKQLLLRYQVVSWTRTLKNFGHFGINIRYNFSFNLSIGLINACPRLLDRWALWVPTTKCRTLIDFKS*
TRINITY_DN14_c0_g1	TRINITY_DN14_c0_g1_i1	SF3A2_HUMAN^SF3A2_HUMAN^Q:56-733,H:1-226^80.531%ID^E:2.48e-107^RecName: Full=Splicing factor 3A subunit 2;^Eukaryota; Metazoa; Chordata; Craniata; Vertebrata; Euteleostomi; Mammalia; Eutheria; Euarchontoglires; Primates; Haplorrhini; Catarrhini; Hominidae; Homo	TRINITY_DN14_c0_g1_i1.p4	661-563[-]	.	JAP40633.1^JAP40633.1^Q:35-721,H:25-254^77.489%ID^E:4.06e-122^.^.	.	.	.	.	.	.	.	.	TGTGCTCTTTCCGATCTCGACGTTAAAAAAAGAATTGATTAATAAAGTACTTACAATGGACTTTCAACATCGTCCTGGTGGTAAAACTGGCAGCGGCGGCCAAGCGTCTATGTCAGAAAGTAACAAAGACCGCAGGGAAAGACTTCGTCAACTCGCTCTTGAGGCTATCGATTTAAGAAAAGATCCTTATTTTATGAAAAATCACCTGGGATCGTACGAGTGCAAGCTATGCCTAACTTTACATAATAATGAAGGCAGTTATTTGGCACATACACAAGGCAAGAAGCATCAAGCTAATTTGGCAAGAAGAGCTGCGAAAGACGCAAAAGAGGCCCCTGCACAATTACAGCCGTACAAACCGCAAGTTGAAATCAGAAAATTCGTTAAAATTGGCCGTCC…	MFIPKCPKFFRVLVQLTTWYLKSNCFIRLSSK*
TRINITY_DN45_c0_g1	TRINITY_DN45_c0_g1_i1	.	TRINITY_DN45_c0_g1_i1.p1	180-1[-]	.	.	.	.	.	.	.	.	.	.	AGCCTCATGAATTTTTCTTTTTAAACAATTGGTTTCCTTTGCTAAAACAACAGCATTATTATGGTCAATATTGTTATCTAAATTTAAACTGTGATCTACAATAGCGCTACTTAGGCCCATTTTGAGTGTGCATTTATGTTGTTTCAATCTGGTCTCTAATGGTTGACTTGTATGACTCATATATTTTATCGCATTCCTATTAGGCTTTAGTCTAGACTCCTCGAGAGGCTTTGTTTAATTACTATTAGGCTTTTGTCCTTATCCACTAAAGTCTCCAAAAAGTTTCAAAAGTTAGTAAA	MSHTSQPLETRLKQHKCTLKMGLSSAIVDHSLNLDNNIDHNNAVVLAKETNCLKRKIHEA
TRINITY_DN45_c0_g1	TRINITY_DN45_c0_g1_i1	.	TRINITY_DN45_c0_g1_i1.p2	3-104[+]	.	.	.	.	.	.	.	.	.	.	AGCCTCATGAATTTTTCTTTTTAAACAATTGGTTTCCTTTGCTAAAACAACAGCATTATTATGGTCAATATTGTTATCTAAATTTAAACTGTGATCTACAATAGCGCTACTTAGGCCCATTTTGAGTGTGCATTTATGTTGTTTCAATCTGGTCTCTAATGGTTGACTTGTATGACTCATATATTTTATCGCATTCCTATTAGGCTTTAGTCTAGACTCCTCGAGAGGCTTTGTTTAATTACTATTAGGCTTTTGTCCTTATCCACTAAAGTCTCCAAAAAGTTTCAAAAGTTAGTAAA	PHEFFFLNNWFPLLKQQHYYGQYCYLNLNCDLQ*
TRINITY_DN18_c0_g1	TRINITY_DN18_c0_g1_i1	ZD16A_DANRE^ZD16A_DANRE^Q:258-1064,H:76-372^31.65%ID^E:4e-35^RecName: Full=Palmitoyltransferase ZDHHC16A {ECO:0000305};^Eukaryota; Metazoa; Chordata; Craniata; Vertebrata; Euteleostomi; Actinopterygii; Neopterygii; Teleostei; Ostariophysi; Cypriniformes; Cyprinidae; Danio	TRINITY_DN18_c0_g1_i1.p1	165-1103[+]	ZD16A_DANRE^ZD16A_DANRE^Q:32-300,H:76-372^31.65%ID^E:1.83e-39^RecName: Full=Palmitoyltransferase ZDHHC16A {ECO:0000305};^Eukaryota; Metazoa; Chordata; Craniata; Vertebrata; Euteleostomi; Actinopterygii; Neopterygii; Teleostei; Ostariophysi; Cypriniformes; Cyprinidae; Danio	CDS28023.1^CDS28023.1^Q:177-629,H:49-207^38.788%ID^E:6.58e-23^.^.	CDS28023.1^CDS28023.1^Q:5-167,H:49-219^38.983%ID^E:7.22e-27^.^.	PF01529.20^DHHC^DHHC palmitoyltransferase^101-259^E:4.3e-35	.	ExpAA=104.40^PredHel=4^Topology=i20-42o57-79i144-166o224-246i	COG5273^Zinc finger, DHHC-type containing	KEGG:dre:394017`KO:K18932	GO:0005789^cellular_component^endoplasmic reticulum membrane`GO:0005794^cellular_component^Golgi apparatus`GO:0016021^cellular_component^integral component of membrane`GO:0016409^molecular_function^palmitoyltransferase activity`GO:0019706^molecular_function^protein-cysteine S-palmitoyltransferase activity`GO:0006974^biological_process^cellular response to DNA damage stimulus`GO:0021898^biological…	.	TCTTCCGATCTCAAATAGTCGTATATATGTTTCAAAAATGTTTAAAAAACTAAACTTATGACGTGATTACTCTAGATATTTGGCTTTTAAACATACAGACTACAAACTAAATTCAAATTAGTTTCAAACTAAATTCAGATTGAAGTAAATCAGTGGGTGACTAGATGAATAAAAAATGGAAGCGATTTATCGATTATGCTGAGAACTTGTCATTAGCTGCTGTTGTTGCTGGAATTCCAATACTTGGCAAGTTATTAGTTATATTTGCCTTGATATTAATCGGATTATCATCCTTCCTTTTTGAATTGTATGTGTTGCCAGAAATAAAATACGAAATCTCGACAGTACTTTATTACATTTTAATACTCATTGGACATTGGCTGCTTATTAACATTTTGT…	MNKKWKRFIDYAENLSLAAVVAGIPILGKLLVIFALILIGLSSFLFELYVLPEIKYEISTVLYYILILIGHWLLINILFNYYMAIFIHPGSPTMYTSAPFTCRKCNMPKPHRTHHCSVCQKCILRMDHHCPWINNCVGFYNHRFFFLFCLYTTIGCVYVYVLGFLVYFPVLYGKDNRQDVRDTIIRSKYRFLHIFTMPFIVGPPLDLSAEDSEYVLWNFQGTLIMCTICFALSWVLFGFTSYHFYLISNNTTTIDSYQYNDFHFNMGFKRNWLYIFDVSDTRQLLLRILLPCSKLSNMDGSCFPNRNVISLV*
TRINITY_DN18_c0_g1	TRINITY_DN18_c0_g1_i1	ZD16A_DANRE^ZD16A_DANRE^Q:258-1064,H:76-372^31.65%ID^E:4e-35^RecName: Full=Palmitoyltransferase ZDHHC16A {ECO:0000305};^Eukaryota; Metazoa; Chordata; Craniata; Vertebrata; Euteleostomi; Actinopterygii; Neopterygii; Teleostei; Ostariophysi; Cypriniformes; Cyprinidae; Danio	TRINITY_DN18_c0_g1_i1.p2	943-1089[+]	.	CDS28023.1^CDS28023.1^Q:177-629,H:49-207^38.788%ID^E:6.58e-23^.^.	.	.	.	.	.	.	.	.	TCTTCCGATCTCAAATAGTCGTATATATGTTTCAAAAATGTTTAAAAAACTAAACTTATGACGTGATTACTCTAGATATTTGGCTTTTAAACATACAGACTACAAACTAAATTCAAATTAGTTTCAAACTAAATTCAGATTGAAGTAAATCAGTGGGTGACTAGATGAATAAAAAATGGAAGCGATTTATCGATTATGCTGAGAACTTGTCATTAGCTGCTGTTGTTGCTGGAATTCCAATACTTGGCAAGTTATTAGTTATATTTGCCTTGATATTAATCGGATTATCATCCTTCCTTTTTGAATTGTATGTGTTGCCAGAAATAAAATACGAAATCTCGACAGTACTTTATTACATTTTAATACTCATTGGACATTGGCTGCTTATTAACATTTTGT…	MTFILIWDSNEIGCTYLMSATQDNYFLEFSYRVVSFQTWTDHVFQIEM*
TRINITY_DN18_c0_g1	TRINITY_DN18_c0_g1_i1	ZD16A_DANRE^ZD16A_DANRE^Q:258-1064,H:76-372^31.65%ID^E:4e-35^RecName: Full=Palmitoyltransferase ZDHHC16A {ECO:0000305};^Eukaryota; Metazoa; Chordata; Craniata; Vertebrata; Euteleostomi; Actinopterygii; Neopterygii; Teleostei; Ostariophysi; Cypriniformes; Cyprinidae; Danio	TRINITY_DN18_c0_g1_i1.p3	1067-1186[+]	.	CDS28023.1^CDS28023.1^Q:177-629,H:49-207^38.788%ID^E:6.58e-23^.^.	.	.	.	ExpAA=22.62^PredHel=1^Topology=i12-34o	.	.	.	.	TCTTCCGATCTCAAATAGTCGTATATATGTTTCAAAAATGTTTAAAAAACTAAACTTATGACGTGATTACTCTAGATATTTGGCTTTTAAACATACAGACTACAAACTAAATTCAAATTAGTTTCAAACTAAATTCAGATTGAAGTAAATCAGTGGGTGACTAGATGAATAAAAAATGGAAGCGATTTATCGATTATGCTGAGAACTTGTCATTAGCTGCTGTTGTTGCTGGAATTCCAATACTTGGCAAGTTATTAGTTATATTTGCCTTGATATTAATCGGATTATCATCCTTCCTTTTTGAATTGTATGTGTTGCCAGAAATAAAATACGAAATCTCGACAGTACTTTATTACATTTTAATACTCATTGGACATTGGCTGCTTATTAACATTTTGT…	MFSKSKCNFTRLEYHVMLLFLCLHVFLFEWITFIDLTIL*
TRINITY_DN18_c0_g1	TRINITY_DN18_c0_g1_i1	ZD16A_DANRE^ZD16A_DANRE^Q:258-1064,H:76-372^31.65%ID^E:4e-35^RecName: Full=Palmitoyltransferase ZDHHC16A {ECO:0000305};^Eukaryota; Metazoa; Chordata; Craniata; Vertebrata; Euteleostomi; Actinopterygii; Neopterygii; Teleostei; Ostariophysi; Cypriniformes; Cyprinidae; Danio	TRINITY_DN18_c0_g1_i1.p4	1057-950[-]	.	CDS28023.1^CDS28023.1^Q:177-629,H:49-207^38.788%ID^E:6.58e-23^.^.	.	.	.	.	.	.	.	.	TCTTCCGATCTCAAATAGTCGTATATATGTTTCAAAAATGTTTAAAAAACTAAACTTATGACGTGATTACTCTAGATATTTGGCTTTTAAACATACAGACTACAAACTAAATTCAAATTAGTTTCAAACTAAATTCAGATTGAAGTAAATCAGTGGGTGACTAGATGAATAAAAAATGGAAGCGATTTATCGATTATGCTGAGAACTTGTCATTAGCTGCTGTTGTTGCTGGAATTCCAATACTTGGCAAGTTATTAGTTATATTTGCCTTGATATTAATCGGATTATCATCCTTCCTTTTTGAATTGTATGTGTTGCCAGAAATAAAATACGAAATCTCGACAGTACTTTATTACATTTTAATACTCATTGGACATTGGCTGCTTATTAACATTTTGT…	MFESLLHGKRILRSSCLVSLTSNMYSQFRLNPILK*
TRINITY_DN18_c0_g1	TRINITY_DN18_c0_g1_i1	ZD16A_DANRE^ZD16A_DANRE^Q:258-1064,H:76-372^31.65%ID^E:4e-35^RecName: Full=Palmitoyltransferase ZDHHC16A {ECO:0000305};^Eukaryota; Metazoa; Chordata; Craniata; Vertebrata; Euteleostomi; Actinopterygii; Neopterygii; Teleostei; Ostariophysi; Cypriniformes; Cyprinidae; Danio	TRINITY_DN18_c0_g1_i1.p5	838-740[-]	.	CDS28023.1^CDS28023.1^Q:177-629,H:49-207^38.788%ID^E:6.58e-23^.^.	.	.	.	.	.	.	.	.	TCTTCCGATCTCAAATAGTCGTATATATGTTTCAAAAATGTTTAAAAAACTAAACTTATGACGTGATTACTCTAGATATTTGGCTTTTAAACATACAGACTACAAACTAAATTCAAATTAGTTTCAAACTAAATTCAGATTGAAGTAAATCAGTGGGTGACTAGATGAATAAAAAATGGAAGCGATTTATCGATTATGCTGAGAACTTGTCATTAGCTGCTGTTGTTGCTGGAATTCCAATACTTGGCAAGTTATTAGTTATATTTGCCTTGATATTAATCGGATTATCATCCTTCCTTTTTGAATTGTATGTGTTGCCAGAAATAAAATACGAAATCTCGACAGTACTTTATTACATTTTAATACTCATTGGACATTGGCTGCTTATTAACATTTTGT…	MIKVPWKFHKTYSESSADRSKGGPTIKGIVKM*
TRINITY_DN18_c0_g1	TRINITY_DN18_c0_g1_i1	ZD16A_DANRE^ZD16A_DANRE^Q:258-1064,H:76-372^31.65%ID^E:4e-35^RecName: Full=Palmitoyltransferase ZDHHC16A {ECO:0000305};^Eukaryota; Metazoa; Chordata; Craniata; Vertebrata; Euteleostomi; Actinopterygii; Neopterygii; Teleostei; Ostariophysi; Cypriniformes; Cyprinidae; Danio	TRINITY_DN18_c0_g1_i1.p6	558-463[-]	.	CDS28023.1^CDS28023.1^Q:177-629,H:49-207^38.788%ID^E:6.58e-23^.^.	.	.	.	ExpAA=21.08^PredHel=1^Topology=o7-29i	.	.	.	.	TCTTCCGATCTCAAATAGTCGTATATATGTTTCAAAAATGTTTAAAAAACTAAACTTATGACGTGATTACTCTAGATATTTGGCTTTTAAACATACAGACTACAAACTAAATTCAAATTAGTTTCAAACTAAATTCAGATTGAAGTAAATCAGTGGGTGACTAGATGAATAAAAAATGGAAGCGATTTATCGATTATGCTGAGAACTTGTCATTAGCTGCTGTTGTTGCTGGAATTCCAATACTTGGCAAGTTATTAGTTATATTTGCCTTGATATTAATCGGATTATCATCCTTCCTTTTTGAATTGTATGTGTTGCCAGAAATAAAATACGAAATCTCGACAGTACTTTATTACATTTTAATACTCATTGGACATTGGCTGCTTATTAACATTTTGT…	MDSGDPYVIYTFGTLSSDVFYVALACCIFCK*
TRINITY_DN18_c0_g1	TRINITY_DN18_c0_g1_i2	ZD16A_DANRE^ZD16A_DANRE^Q:339-1145,H:76-372^31.65%ID^E:6.6e-35^RecName: Full=Palmitoyltransferase ZDHHC16A {ECO:0000305};^Eukaryota; Metazoa; Chordata; Craniata; Vertebrata; Euteleostomi; Actinopterygii; Neopterygii; Teleostei; Ostariophysi; Cypriniformes; Cyprinidae; Danio	TRINITY_DN18_c0_g1_i2.p1	246-1184[+]	ZD16A_DANRE^ZD16A_DANRE^Q:32-300,H:76-372^31.65%ID^E:1.83e-39^RecName: Full=Palmitoyltransferase ZDHHC16A {ECO:0000305};^Eukaryota; Metazoa; Chordata; Craniata; Vertebrata; Euteleostomi; Actinopterygii; Neopterygii; Teleostei; Ostariophysi; Cypriniformes; Cyprinidae; Danio	CDS28023.1^CDS28023.1^Q:258-710,H:49-207^38.788%ID^E:8.96e-23^.^.	CDS28023.1^CDS28023.1^Q:5-167,H:49-219^38.983%ID^E:7.22e-27^.^.	PF01529.20^DHHC^DHHC palmitoyltransferase^101-259^E:4.3e-35	.	ExpAA=104.40^PredHel=4^Topology=i20-42o57-79i144-166o224-246i	COG5273^Zinc finger, DHHC-type containing	KEGG:dre:394017`KO:K18932	GO:0005789^cellular_component^endoplasmic reticulum membrane`GO:0005794^cellular_component^Golgi apparatus`GO:0016021^cellular_component^integral component of membrane`GO:0016409^molecular_function^palmitoyltransferase activity`GO:0019706^molecular_function^protein-cysteine S-palmitoyltransferase activity`GO:0006974^biological_process^cellular response to DNA damage stimulus`GO:0021898^biological…	.	GATTTACATGTACTTAACCATTTCATTAGATCCTCCAAGTTTTATTTTAATTTTATTTTTATGTTCCCGTTTCAGTTTCAATACCGGAACTGAAATGAATTACTGTTATGAACCACGATTTAGATAGTTATTGTTAAATATTTCGCTGCCTAATTCACTTTAATTTTATATTTTATAATTAACTAACAAAAATGCCTCGTATTTTAAAATTTTACTTAATTAGAAGTAAATCAGTGGGTGACTAGATGAATAAAAAATGGAAGCGATTTATCGATTATGCTGAGAACTTGTCATTAGCTGCTGTTGTTGCTGGAATTCCAATACTTGGCAAGTTATTAGTTATATTTGCCTTGATATTAATCGGATTATCATCCTTCCTTTTTGAATTGTATGTGTTGC…	MNKKWKRFIDYAENLSLAAVVAGIPILGKLLVIFALILIGLSSFLFELYVLPEIKYEISTVLYYILILIGHWLLINILFNYYMAIFIHPGSPTMYTSAPFTCRKCNMPKPHRTHHCSVCQKCILRMDHHCPWINNCVGFYNHRFFFLFCLYTTIGCVYVYVLGFLVYFPVLYGKDNRQDVRDTIIRSKYRFLHIFTMPFIVGPPLDLSAEDSEYVLWNFQGTLIMCTICFALSWVLFGFTSYHFYLISNNTTTIDSYQYNDFHFNMGFKRNWLYIFDVSDTRQLLLRILLPCSKLSNMDGSCFPNRNVISLV*
TRINITY_DN18_c0_g1	TRINITY_DN18_c0_g1_i2	ZD16A_DANRE^ZD16A_DANRE^Q:339-1145,H:76-372^31.65%ID^E:6.6e-35^RecName: Full=Palmitoyltransferase ZDHHC16A {ECO:0000305};^Eukaryota; Metazoa; Chordata; Craniata; Vertebrata; Euteleostomi; Actinopterygii; Neopterygii; Teleostei; Ostariophysi; Cypriniformes; Cyprinidae; Danio	TRINITY_DN18_c0_g1_i2.p2	1024-1170[+]	.	CDS28023.1^CDS28023.1^Q:258-710,H:49-207^38.788%ID^E:8.96e-23^.^.	.	.	.	.	.	.	.	.	GATTTACATGTACTTAACCATTTCATTAGATCCTCCAAGTTTTATTTTAATTTTATTTTTATGTTCCCGTTTCAGTTTCAATACCGGAACTGAAATGAATTACTGTTATGAACCACGATTTAGATAGTTATTGTTAAATATTTCGCTGCCTAATTCACTTTAATTTTATATTTTATAATTAACTAACAAAAATGCCTCGTATTTTAAAATTTTACTTAATTAGAAGTAAATCAGTGGGTGACTAGATGAATAAAAAATGGAAGCGATTTATCGATTATGCTGAGAACTTGTCATTAGCTGCTGTTGTTGCTGGAATTCCAATACTTGGCAAGTTATTAGTTATATTTGCCTTGATATTAATCGGATTATCATCCTTCCTTTTTGAATTGTATGTGTTGC…	MTFILIWDSNEIGCTYLMSATQDNYFLEFSYRVVSFQTWTDHVFQIEM*
TRINITY_DN18_c0_g1	TRINITY_DN18_c0_g1_i2	ZD16A_DANRE^ZD16A_DANRE^Q:339-1145,H:76-372^31.65%ID^E:6.6e-35^RecName: Full=Palmitoyltransferase ZDHHC16A {ECO:0000305};^Eukaryota; Metazoa; Chordata; Craniata; Vertebrata; Euteleostomi; Actinopterygii; Neopterygii; Teleostei; Ostariophysi; Cypriniformes; Cyprinidae; Danio	TRINITY_DN18_c0_g1_i2.p3	2-127[+]	.	CDS28023.1^CDS28023.1^Q:258-710,H:49-207^38.788%ID^E:8.96e-23^.^.	.	.	.	ExpAA=16.13^PredHel=1^Topology=o4-26i	.	.	.	.	GATTTACATGTACTTAACCATTTCATTAGATCCTCCAAGTTTTATTTTAATTTTATTTTTATGTTCCCGTTTCAGTTTCAATACCGGAACTGAAATGAATTACTGTTATGAACCACGATTTAGATAGTTATTGTTAAATATTTCGCTGCCTAATTCACTTTAATTTTATATTTTATAATTAACTAACAAAAATGCCTCGTATTTTAAAATTTTACTTAATTAGAAGTAAATCAGTGGGTGACTAGATGAATAAAAAATGGAAGCGATTTATCGATTATGCTGAGAACTTGTCATTAGCTGCTGTTGTTGCTGGAATTCCAATACTTGGCAAGTTATTAGTTATATTTGCCTTGATATTAATCGGATTATCATCCTTCCTTTTTGAATTGTATGTGTTGC…	IYMYLTISLDPPSFILILFLCSRFSFNTGTEMNYCYEPRFR*
TRINITY_DN18_c0_g1	TRINITY_DN18_c0_g1_i2	ZD16A_DANRE^ZD16A_DANRE^Q:339-1145,H:76-372^31.65%ID^E:6.6e-35^RecName: Full=Palmitoyltransferase ZDHHC16A {ECO:0000305};^Eukaryota; Metazoa; Chordata; Craniata; Vertebrata; Euteleostomi; Actinopterygii; Neopterygii; Teleostei; Ostariophysi; Cypriniformes; Cyprinidae; Danio	TRINITY_DN18_c0_g1_i2.p4	1148-1267[+]	.	CDS28023.1^CDS28023.1^Q:258-710,H:49-207^38.788%ID^E:8.96e-23^.^.	.	.	.	ExpAA=22.62^PredHel=1^Topology=i12-34o	.	.	.	.	GATTTACATGTACTTAACCATTTCATTAGATCCTCCAAGTTTTATTTTAATTTTATTTTTATGTTCCCGTTTCAGTTTCAATACCGGAACTGAAATGAATTACTGTTATGAACCACGATTTAGATAGTTATTGTTAAATATTTCGCTGCCTAATTCACTTTAATTTTATATTTTATAATTAACTAACAAAAATGCCTCGTATTTTAAAATTTTACTTAATTAGAAGTAAATCAGTGGGTGACTAGATGAATAAAAAATGGAAGCGATTTATCGATTATGCTGAGAACTTGTCATTAGCTGCTGTTGTTGCTGGAATTCCAATACTTGGCAAGTTATTAGTTATATTTGCCTTGATATTAATCGGATTATCATCCTTCCTTTTTGAATTGTATGTGTTGC…	MFSKSKCNFTRLEYHVMLLFLCLHVFLFEWITFIDLTIL*
TRINITY_DN18_c0_g1	TRINITY_DN18_c0_g1_i2	ZD16A_DANRE^ZD16A_DANRE^Q:339-1145,H:76-372^31.65%ID^E:6.6e-35^RecName: Full=Palmitoyltransferase ZDHHC16A {ECO:0000305};^Eukaryota; Metazoa; Chordata; Craniata; Vertebrata; Euteleostomi; Actinopterygii; Neopterygii; Teleostei; Ostariophysi; Cypriniformes; Cyprinidae; Danio	TRINITY_DN18_c0_g1_i2.p5	1138-1031[-]	.	CDS28023.1^CDS28023.1^Q:258-710,H:49-207^38.788%ID^E:8.96e-23^.^.	.	.	.	.	.	.	.	.	GATTTACATGTACTTAACCATTTCATTAGATCCTCCAAGTTTTATTTTAATTTTATTTTTATGTTCCCGTTTCAGTTTCAATACCGGAACTGAAATGAATTACTGTTATGAACCACGATTTAGATAGTTATTGTTAAATATTTCGCTGCCTAATTCACTTTAATTTTATATTTTATAATTAACTAACAAAAATGCCTCGTATTTTAAAATTTTACTTAATTAGAAGTAAATCAGTGGGTGACTAGATGAATAAAAAATGGAAGCGATTTATCGATTATGCTGAGAACTTGTCATTAGCTGCTGTTGTTGCTGGAATTCCAATACTTGGCAAGTTATTAGTTATATTTGCCTTGATATTAATCGGATTATCATCCTTCCTTTTTGAATTGTATGTGTTGC…	MFESLLHGKRILRSSCLVSLTSNMYSQFRLNPILK*
TRINITY_DN18_c0_g1	TRINITY_DN18_c0_g1_i2	ZD16A_DANRE^ZD16A_DANRE^Q:339-1145,H:76-372^31.65%ID^E:6.6e-35^RecName: Full=Palmitoyltransferase ZDHHC16A {ECO:0000305};^Eukaryota; Metazoa; Chordata; Craniata; Vertebrata; Euteleostomi; Actinopterygii; Neopterygii; Teleostei; Ostariophysi; Cypriniformes; Cyprinidae; Danio	TRINITY_DN18_c0_g1_i2.p6	919-821[-]	.	CDS28023.1^CDS28023.1^Q:258-710,H:49-207^38.788%ID^E:8.96e-23^.^.	.	.	.	.	.	.	.	.	GATTTACATGTACTTAACCATTTCATTAGATCCTCCAAGTTTTATTTTAATTTTATTTTTATGTTCCCGTTTCAGTTTCAATACCGGAACTGAAATGAATTACTGTTATGAACCACGATTTAGATAGTTATTGTTAAATATTTCGCTGCCTAATTCACTTTAATTTTATATTTTATAATTAACTAACAAAAATGCCTCGTATTTTAAAATTTTACTTAATTAGAAGTAAATCAGTGGGTGACTAGATGAATAAAAAATGGAAGCGATTTATCGATTATGCTGAGAACTTGTCATTAGCTGCTGTTGTTGCTGGAATTCCAATACTTGGCAAGTTATTAGTTATATTTGCCTTGATATTAATCGGATTATCATCCTTCCTTTTTGAATTGTATGTGTTGC…	MIKVPWKFHKTYSESSADRSKGGPTIKGIVKM*
TRINITY_DN18_c0_g1	TRINITY_DN18_c0_g1_i2	ZD16A_DANRE^ZD16A_DANRE^Q:339-1145,H:76-372^31.65%ID^E:6.6e-35^RecName: Full=Palmitoyltransferase ZDHHC16A {ECO:0000305};^Eukaryota; Metazoa; Chordata; Craniata; Vertebrata; Euteleostomi; Actinopterygii; Neopterygii; Teleostei; Ostariophysi; Cypriniformes; Cyprinidae; Danio	TRINITY_DN18_c0_g1_i2.p7	639-544[-]	.	CDS28023.1^CDS28023.1^Q:258-710,H:49-207^38.788%ID^E:8.96e-23^.^.	.	.	.	ExpAA=21.08^PredHel=1^Topology=o7-29i	.	.	.	.	GATTTACATGTACTTAACCATTTCATTAGATCCTCCAAGTTTTATTTTAATTTTATTTTTATGTTCCCGTTTCAGTTTCAATACCGGAACTGAAATGAATTACTGTTATGAACCACGATTTAGATAGTTATTGTTAAATATTTCGCTGCCTAATTCACTTTAATTTTATATTTTATAATTAACTAACAAAAATGCCTCGTATTTTAAAATTTTACTTAATTAGAAGTAAATCAGTGGGTGACTAGATGAATAAAAAATGGAAGCGATTTATCGATTATGCTGAGAACTTGTCATTAGCTGCTGTTGTTGCTGGAATTCCAATACTTGGCAAGTTATTAGTTATATTTGCCTTGATATTAATCGGATTATCATCCTTCCTTTTTGAATTGTATGTGTTGC…	MDSGDPYVIYTFGTLSSDVFYVALACCIFCK*
TRINITY_DN18_c0_g1	TRINITY_DN18_c0_g1_i2	ZD16A_DANRE^ZD16A_DANRE^Q:339-1145,H:76-372^31.65%ID^E:6.6e-35^RecName: Full=Palmitoyltransferase ZDHHC16A {ECO:0000305};^Eukaryota; Metazoa; Chordata; Craniata; Vertebrata; Euteleostomi; Actinopterygii; Neopterygii; Teleostei; Ostariophysi; Cypriniformes; Cyprinidae; Danio	TRINITY_DN18_c0_g1_i2.p8	1-93[+]	.	CDS28023.1^CDS28023.1^Q:258-710,H:49-207^38.788%ID^E:8.96e-23^.^.	.	.	.	.	.	.	.	.	GATTTACATGTACTTAACCATTTCATTAGATCCTCCAAGTTTTATTTTAATTTTATTTTTATGTTCCCGTTTCAGTTTCAATACCGGAACTGAAATGAATTACTGTTATGAACCACGATTTAGATAGTTATTGTTAAATATTTCGCTGCCTAATTCACTTTAATTTTATATTTTATAATTAACTAACAAAAATGCCTCGTATTTTAAAATTTTACTTAATTAGAAGTAAATCAGTGGGTGACTAGATGAATAAAAAATGGAAGCGATTTATCGATTATGCTGAGAACTTGTCATTAGCTGCTGTTGTTGCTGGAATTCCAATACTTGGCAAGTTATTAGTTATATTTGCCTTGATATTAATCGGATTATCATCCTTCCTTTTTGAATTGTATGTGTTGC…	DLHVLNHFIRSSKFYFNFIFMFPFQFQYRN*
TRINITY_DN20_c0_g1	TRINITY_DN20_c0_g1_i1	.	TRINITY_DN20_c0_g1_i1.p1	112-201[+]	.	.	.	.	.	.	.	.	.	.	AACAGTACTTTGATGGTCGAACTTGTTTGGAAGATTTGTAAGATTTGAGGTCGTAAATGTACTTAAGTATAGCATTGAAAAATTTACTATTCAACAGCCAAAATTTCGATCATGTTTAATGGCCCGATAAATTTTCGAGTCGAATATGACGCATCTATAAAGAATGCCGTTTTTCTTCAGTCCTTAGCATACTTTGCATAGTTAAGTGTATTGTAATTATCTGTTCGGGTGCTGTATACTTTCCTCCATGTAACGAGATGTAACAATTGATTGACCTTTGCAATTTACTTTGTTGGAATTTCACCAATCTTCAAAGGGTGGAACCCATCCAATAATTGTAGTGAATTTTGCCTTATTGATGGTCATTTTATAATTACGTTTTTACGCAATTGAAGTTTT…	MFNGPINFRVEYDASIKNAVFLQSLAYFA*
TRINITY_DN20_c0_g1	TRINITY_DN20_c0_g1_i2	.	TRINITY_DN20_c0_g1_i2.p1	112-210[+]	.	.	.	.	.	.	.	.	.	.	AACAGTACTTTGATGGTCGAACTTGTTTGGAAGATTTGTAAGATTTGAGGTCGTAAATGTACTTAAGTATAGCATTGAAAAATTTACTATTCAACAGCCAAAATTTCGATCATGTTTAATGGCCCGATAAATTTTCGAGGTTCGTCTCGCTATTTTCTGCATTTATCTATGCTATTCCGAATTTATCTACTACTATCCAGTCGAATATGACGCATCTATAAAGAATGCCGTTTTTCTTCAGTCCTTAGCATACTTTGCATAGTTAAGTGTATTGTAATTATCTGTTCGGGTGCTGTATACTTTCCTCCATGTAACGAGATGTAACAATTGATTGACCTTTGCAATTTACTTTGTTGGAATTTCACCAATCTTCAAAGGGTGGAACCCATCCAATAATTG…	MFNGPINFRGSSRYFLHLSMLFRIYLLLSSRI*
TRINITY_DN40_c0_g1	TRINITY_DN40_c0_g1_i1	.	TRINITY_DN40_c0_g1_i1.p1	719-886[+]	.	.	.	.	sigP:1^17^0.703^YES	.	.	.	.	.	AATATTATATTTTTTAAAATTAATTACAAGTTACTTACGTGTAAATGCAAACGATCAAATGCCACAAATAAAGAGTGATGAAAACGAAAGCTTTTCAATTACTATAAAATTCTAAACCGAATGGATTGATGCTACAGAGTTTGATTGTGATGCTGTTGTTTAGATCTGGTCGAATTAAAATCAGGTTGAATCAAGAGTTAATTGTACATTTACATATTTAATTTATATAACTGTGATAATGGATTCCATCGATTAAGGAGGATTTGGTAACCCTGATATTTGAAACGTATGATATCGCTTTTAATTTAGGAGTAGATTAAATTGGAAGTATATAGCAGTGAATGTAAATGAGTTATTCAAAACAAAAGATTCAATACAATTTGAGCATAGTCTCGTTTT…	MRVVIVTVGMLFRLTSSALLVHQIEVATAYFISLLDTARHHHGHDTRYTLCKMRR*
TRINITY_DN40_c0_g1	TRINITY_DN40_c0_g1_i1	.	TRINITY_DN40_c0_g1_i1.p2	348-491[+]	.	.	.	.	.	.	.	.	.	.	AATATTATATTTTTTAAAATTAATTACAAGTTACTTACGTGTAAATGCAAACGATCAAATGCCACAAATAAAGAGTGATGAAAACGAAAGCTTTTCAATTACTATAAAATTCTAAACCGAATGGATTGATGCTACAGAGTTTGATTGTGATGCTGTTGTTTAGATCTGGTCGAATTAAAATCAGGTTGAATCAAGAGTTAATTGTACATTTACATATTTAATTTATATAACTGTGATAATGGATTCCATCGATTAAGGAGGATTTGGTAACCCTGATATTTGAAACGTATGATATCGCTTTTAATTTAGGAGTAGATTAAATTGGAAGTATATAGCAGTGAATGTAAATGAGTTATTCAAAACAAAAGATTCAATACAATTTGAGCATAGTCTCGTTTT…	MSYSKQKIQYNLSIVSFYRIYSKYKETGIPFKPHNYYKLTRTSSIFL*
TRINITY_DN40_c0_g1	TRINITY_DN40_c0_g1_i1	.	TRINITY_DN40_c0_g1_i1.p3	1506-1378[-]	.	.	.	.	.	.	.	.	.	.	AATATTATATTTTTTAAAATTAATTACAAGTTACTTACGTGTAAATGCAAACGATCAAATGCCACAAATAAAGAGTGATGAAAACGAAAGCTTTTCAATTACTATAAAATTCTAAACCGAATGGATTGATGCTACAGAGTTTGATTGTGATGCTGTTGTTTAGATCTGGTCGAATTAAAATCAGGTTGAATCAAGAGTTAATTGTACATTTACATATTTAATTTATATAACTGTGATAATGGATTCCATCGATTAAGGAGGATTTGGTAACCCTGATATTTGAAACGTATGATATCGCTTTTAATTTAGGAGTAGATTAAATTGGAAGTATATAGCAGTGAATGTAAATGAGTTATTCAAAACAAAAGATTCAATACAATTTGAGCATAGTCTCGTTTT…	RASMKRASNKHMTQHTLKFKADRERCVCCFHRNFYATTKSVK*
TRINITY_DN40_c0_g1	TRINITY_DN40_c0_g1_i1	.	TRINITY_DN40_c0_g1_i1.p4	1283-1155[-]	.	.	.	.	.	.	.	.	.	.	AATATTATATTTTTTAAAATTAATTACAAGTTACTTACGTGTAAATGCAAACGATCAAATGCCACAAATAAAGAGTGATGAAAACGAAAGCTTTTCAATTACTATAAAATTCTAAACCGAATGGATTGATGCTACAGAGTTTGATTGTGATGCTGTTGTTTAGATCTGGTCGAATTAAAATCAGGTTGAATCAAGAGTTAATTGTACATTTACATATTTAATTTATATAACTGTGATAATGGATTCCATCGATTAAGGAGGATTTGGTAACCCTGATATTTGAAACGTATGATATCGCTTTTAATTTAGGAGTAGATTAAATTGGAAGTATATAGCAGTGAATGTAAATGAGTTATTCAAAACAAAAGATTCAATACAATTTGAGCATAGTCTCGTTTT…	MDVRNIRIPVVAVAVPSKNIITATDRYRITGVCLKQRIEGNN*
TRINITY_DN40_c0_g1	TRINITY_DN40_c0_g1_i1	.	TRINITY_DN40_c0_g1_i1.p5	1015-893[-]	.	.	.	.	.	.	.	.	.	.	AATATTATATTTTTTAAAATTAATTACAAGTTACTTACGTGTAAATGCAAACGATCAAATGCCACAAATAAAGAGTGATGAAAACGAAAGCTTTTCAATTACTATAAAATTCTAAACCGAATGGATTGATGCTACAGAGTTTGATTGTGATGCTGTTGTTTAGATCTGGTCGAATTAAAATCAGGTTGAATCAAGAGTTAATTGTACATTTACATATTTAATTTATATAACTGTGATAATGGATTCCATCGATTAAGGAGGATTTGGTAACCCTGATATTTGAAACGTATGATATCGCTTTTAATTTAGGAGTAGATTAAATTGGAAGTATATAGCAGTGAATGTAAATGAGTTATTCAAAACAAAAGATTCAATACAATTTGAGCATAGTCTCGTTTT…	MHICHFDTHSEQQQLDMFGKMIGENTQLLRYQAATIFKKE*
TRINITY_DN40_c0_g1	TRINITY_DN40_c0_g1_i1	.	TRINITY_DN40_c0_g1_i1.p6	1086-970[-]	.	.	.	.	.	.	.	.	.	.	AATATTATATTTTTTAAAATTAATTACAAGTTACTTACGTGTAAATGCAAACGATCAAATGCCACAAATAAAGAGTGATGAAAACGAAAGCTTTTCAATTACTATAAAATTCTAAACCGAATGGATTGATGCTACAGAGTTTGATTGTGATGCTGTTGTTTAGATCTGGTCGAATTAAAATCAGGTTGAATCAAGAGTTAATTGTACATTTACATATTTAATTTATATAACTGTGATAATGGATTCCATCGATTAAGGAGGATTTGGTAACCCTGATATTTGAAACGTATGATATCGCTTTTAATTTAGGAGTAGATTAAATTGGAAGTATATAGCAGTGAATGTAAATGAGTTATTCAAAACAAAAGATTCAATACAATTTGAGCATAGTCTCGTTTT…	MSLLKREHFLHYYKDMWLCGVREKCIYVILILTQNNNS*
TRINITY_DN40_c0_g1	TRINITY_DN40_c0_g1_i1	.	TRINITY_DN40_c0_g1_i1.p7	2-115[+]	.	.	.	.	.	.	.	.	.	.	AATATTATATTTTTTAAAATTAATTACAAGTTACTTACGTGTAAATGCAAACGATCAAATGCCACAAATAAAGAGTGATGAAAACGAAAGCTTTTCAATTACTATAAAATTCTAAACCGAATGGATTGATGCTACAGAGTTTGATTGTGATGCTGTTGTTTAGATCTGGTCGAATTAAAATCAGGTTGAATCAAGAGTTAATTGTACATTTACATATTTAATTTATATAACTGTGATAATGGATTCCATCGATTAAGGAGGATTTGGTAACCCTGATATTTGAAACGTATGATATCGCTTTTAATTTAGGAGTAGATTAAATTGGAAGTATATAGCAGTGAATGTAAATGAGTTATTCAAAACAAAAGATTCAATACAATTTGAGCATAGTCTCGTTTT…	ILYFLKLITSYLRVNANDQMPQIKSDENESFSITIKF*
TRINITY_DN40_c0_g1	TRINITY_DN40_c0_g1_i1	.	TRINITY_DN40_c0_g1_i1.p8	550-455[-]	.	.	.	.	.	.	.	.	.	.	AATATTATATTTTTTAAAATTAATTACAAGTTACTTACGTGTAAATGCAAACGATCAAATGCCACAAATAAAGAGTGATGAAAACGAAAGCTTTTCAATTACTATAAAATTCTAAACCGAATGGATTGATGCTACAGAGTTTGATTGTGATGCTGTTGTTTAGATCTGGTCGAATTAAAATCAGGTTGAATCAAGAGTTAATTGTACATTTACATATTTAATTTATATAACTGTGATAATGGATTCCATCGATTAAGGAGGATTTGGTAACCCTGATATTTGAAACGTATGATATCGCTTTTAATTTAGGAGTAGATTAAATTGGAAGTATATAGCAGTGAATGTAAATGAGTTATTCAAAACAAAAGATTCAATACAATTTGAGCATAGTCTCGTTTT…	MLNRSKKTMPVLFLLNEFIFQRNIEDVLVSL*
TRINITY_DN40_c0_g1	TRINITY_DN40_c0_g1_i1	.	TRINITY_DN40_c0_g1_i1.p9	129-221[+]	.	.	.	.	.	.	.	.	.	.	AATATTATATTTTTTAAAATTAATTACAAGTTACTTACGTGTAAATGCAAACGATCAAATGCCACAAATAAAGAGTGATGAAAACGAAAGCTTTTCAATTACTATAAAATTCTAAACCGAATGGATTGATGCTACAGAGTTTGATTGTGATGCTGTTGTTTAGATCTGGTCGAATTAAAATCAGGTTGAATCAAGAGTTAATTGTACATTTACATATTTAATTTATATAACTGTGATAATGGATTCCATCGATTAAGGAGGATTTGGTAACCCTGATATTTGAAACGTATGATATCGCTTTTAATTTAGGAGTAGATTAAATTGGAAGTATATAGCAGTGAATGTAAATGAGTTATTCAAAACAAAAGATTCAATACAATTTGAGCATAGTCTCGTTTT…	MLQSLIVMLLFRSGRIKIRLNQELIVHLHI*
TRINITY_DN40_c0_g1	TRINITY_DN40_c0_g1_i1	.	TRINITY_DN40_c0_g1_i1.p10	495-584[+]	.	.	.	.	.	.	.	.	.	.	AATATTATATTTTTTAAAATTAATTACAAGTTACTTACGTGTAAATGCAAACGATCAAATGCCACAAATAAAGAGTGATGAAAACGAAAGCTTTTCAATTACTATAAAATTCTAAACCGAATGGATTGATGCTACAGAGTTTGATTGTGATGCTGTTGTTTAGATCTGGTCGAATTAAAATCAGGTTGAATCAAGAGTTAATTGTACATTTACATATTTAATTTATATAACTGTGATAATGGATTCCATCGATTAAGGAGGATTTGGTAACCCTGATATTTGAAACGTATGATATCGCTTTTAATTTAGGAGTAGATTAAATTGGAAGTATATAGCAGTGAATGTAAATGAGTTATTCAAAACAAAAGATTCAATACAATTTGAGCATAGTCTCGTTTT…	MNSFSRNKTGIVFFDLFNIIAIDLPCRDD*
TRINITY_DN26_c0_g1	TRINITY_DN26_c0_g1_i1	.	.	.	.	.	.	.	.	.	.	.	.	.	TTTTTATTGGAATGCCTGAAAATTAAGTGTGAAATAAGACCTTAAAATTAATTTATTTTACATAAAACTTGGTTGATTATTTTCAAGCTTTGTTATATATGAATTTATACAAAAATACATCAAAACATAAATATGCATTTTATACCCAGTTAATAATTAGATAATCATTGTGAATATTTTTATCAGCTAAGATTTTTGGATTTTTTTAAAAATTTCTCTTGCCGAAA	.
TRINITY_DN26_c0_g2	TRINITY_DN26_c0_g2_i1	ESR1_RAT^ESR1_RAT^Q:428-375,H:242-259^88.889%ID^E:0.000591^RecName: Full=Estrogen receptor;^Eukaryota; Metazoa; Chordata; Craniata; Vertebrata; Euteleostomi; Mammalia; Eutheria; Euarchontoglires; Glires; Rodentia; Myomorpha; Muroidea; Muridae; Murinae; Rattus	TRINITY_DN26_c0_g2_i1.p1	219-323[+]	.	.	.	.	.	.	.	.	.	.	GATTGGATTTTATTTTTTAATATTCGAATGATAAATTTATGAAAAACCTGATATTGGTTTAAGATACAAAATTATGCATAAAGTATACACTGTTAAATTTGCATATATCATTGGAGAATTTTTCCTCTGGTCACAAGTTGGTATAAACAGCAATAAGTTAGAATGAATTCAAATTTATTAAATCGCACCGATTTAATAAAAATGTCAACAAGAGAAAAATGTCCATATCAATAAGCTTCATTTATTATATGCTATATGTGATAAGATATAATGCCGGGTTAGATTTTGTAACAATAACACCACATCTATTTTGTATCCTTTAATTTTAATTTTAATACACGCTCTATTTACATGTATTCTATTAAACAATTGTAACCTCCTTTACTCATGCCAACTTCA…	MSISISFIYYMLYVIRYNAGLDFVTITPHLFCIL*
TRINITY_DN26_c0_g2	TRINITY_DN26_c0_g2_i1	ESR1_RAT^ESR1_RAT^Q:428-375,H:242-259^88.889%ID^E:0.000591^RecName: Full=Estrogen receptor;^Eukaryota; Metazoa; Chordata; Craniata; Vertebrata; Euteleostomi; Mammalia; Eutheria; Euarchontoglires; Glires; Rodentia; Myomorpha; Muroidea; Muridae; Murinae; Rattus	TRINITY_DN26_c0_g2_i1.p2	74-166[+]	.	.	.	.	.	.	.	.	.	.	GATTGGATTTTATTTTTTAATATTCGAATGATAAATTTATGAAAAACCTGATATTGGTTTAAGATACAAAATTATGCATAAAGTATACACTGTTAAATTTGCATATATCATTGGAGAATTTTTCCTCTGGTCACAAGTTGGTATAAACAGCAATAAGTTAGAATGAATTCAAATTTATTAAATCGCACCGATTTAATAAAAATGTCAACAAGAGAAAAATGTCCATATCAATAAGCTTCATTTATTATATGCTATATGTGATAAGATATAATGCCGGGTTAGATTTTGTAACAATAACACCACATCTATTTTGTATCCTTTAATTTTAATTTTAATACACGCTCTATTTACATGTATTCTATTAAACAATTGTAACCTCCTTTACTCATGCCAACTTCA…	MHKVYTVKFAYIIGEFFLWSQVGINSNKLE*
TRINITY_DN29_c0_g1	TRINITY_DN29_c0_g1_i1	.	TRINITY_DN29_c0_g1_i1.p1	239-45[-]	.	.	.	.	.	.	.	.	.	.	ATTACAACGTTGGTCAATCACATTATTGCATGGTTACTACCACATTATCTCGTACGTTTCGTCGCAGAGTATTGAGTAAGCCTGACGACGGGATCCGTCCAATTGCAGTTGGTGAGACCTTGCGACGTCTCTGTTCCAAGTGCATATGCATTAAACTTCGTTCGCGATTTTCTGCAGTCCTTTAACCCCACCAACTCAGTGTAGCTATACCAAATGGTATCGAAGAGATTATACAGCATGCTCGATTATTAAATCACCGTTACCAACAAGATGATGACCTGATATGGATCAAAATCGACTTGACAAATGCATTTAACTCTCTGAGTCGAAAATGTATTATTGACGCTATAAGAAGGTTTTTCCCAGAACTTTCCAAATTGGTAAATTATTGTTATGGCA…	MLYNLFDTIWYSYTELVGLKDCRKSRTKFNAYALGTETSQGLTNCNWTDPVVRLTQYSATKRTR*
TRINITY_DN29_c0_g1	TRINITY_DN29_c0_g1_i1	.	TRINITY_DN29_c0_g1_i1.p2	3-185[+]	.	.	.	.	.	.	.	.	.	.	ATTACAACGTTGGTCAATCACATTATTGCATGGTTACTACCACATTATCTCGTACGTTTCGTCGCAGAGTATTGAGTAAGCCTGACGACGGGATCCGTCCAATTGCAGTTGGTGAGACCTTGCGACGTCTCTGTTCCAAGTGCATATGCATTAAACTTCGTTCGCGATTTTCTGCAGTCCTTTAACCCCACCAACTCAGTGTAGCTATACCAAATGGTATCGAAGAGATTATACAGCATGCTCGATTATTAAATCACCGTTACCAACAAGATGATGACCTGATATGGATCAAAATCGACTTGACAAATGCATTTAACTCTCTGAGTCGAAAATGTATTATTGACGCTATAAGAAGGTTTTTCCCAGAACTTTCCAAATTGGTAAATTATTGTTATGGCA…	YNVGQSHYCMVTTTLSRTFRRRVLSKPDDGIRPIAVGETLRRLCSKCICIKLRSRFSAVL*
TRINITY_DN29_c0_g1	TRINITY_DN29_c0_g1_i1	.	TRINITY_DN29_c0_g1_i1.p3	407-249[-]	.	.	.	.	.	.	.	.	.	.	ATTACAACGTTGGTCAATCACATTATTGCATGGTTACTACCACATTATCTCGTACGTTTCGTCGCAGAGTATTGAGTAAGCCTGACGACGGGATCCGTCCAATTGCAGTTGGTGAGACCTTGCGACGTCTCTGTTCCAAGTGCATATGCATTAAACTTCGTTCGCGATTTTCTGCAGTCCTTTAACCCCACCAACTCAGTGTAGCTATACCAAATGGTATCGAAGAGATTATACAGCATGCTCGATTATTAAATCACCGTTACCAACAAGATGATGACCTGATATGGATCAAAATCGACTTGACAAATGCATTTAACTCTCTGAGTCGAAAATGTATTATTGACGCTATAAGAAGGTTTTTCCCAGAACTTTCCAAATTGGTAAATTATTGTTATGGCA…	RSTAITIIYQFGKFWEKPSYSVNNTFSTQRVKCICQVDFDPYQVIILLVTVI*
TRINITY_DN29_c0_g1	TRINITY_DN29_c0_g1_i1	.	TRINITY_DN29_c0_g1_i1.p4	151-23[-]	.	.	.	.	.	.	.	.	.	.	ATTACAACGTTGGTCAATCACATTATTGCATGGTTACTACCACATTATCTCGTACGTTTCGTCGCAGAGTATTGAGTAAGCCTGACGACGGGATCCGTCCAATTGCAGTTGGTGAGACCTTGCGACGTCTCTGTTCCAAGTGCATATGCATTAAACTTCGTTCGCGATTTTCTGCAGTCCTTTAACCCCACCAACTCAGTGTAGCTATACCAAATGGTATCGAAGAGATTATACAGCATGCTCGATTATTAAATCACCGTTACCAACAAGATGATGACCTGATATGGATCAAAATCGACTTGACAAATGCATTTAACTCTCTGAGTCGAAAATGTATTATTGACGCTATAAGAAGGTTTTTCCCAGAACTTTCCAAATTGGTAAATTATTGTTATGGCA…	MHMHLEQRRRKVSPTAIGRIPSSGLLNTLRRNVRDNVVVTMQ*
TRINITY_DN25_c0_g1	TRINITY_DN25_c0_g1_i1	HXK2_DROME^HXK2_DROME^Q:1572-277,H:49-471^39.54%ID^E:1.78e-96^RecName: Full=Hexokinase type 2;^Eukaryota; Metazoa; Ecdysozoa; Arthropoda; Hexapoda; Insecta; Pterygota; Neoptera; Holometabola; Diptera; Brachycera; Muscomorpha; Ephydroidea; Drosophilidae; Drosophila; Sophophora	TRINITY_DN25_c0_g1_i1.p1	1785-244[-]	HXK2_DROME^HXK2_DROME^Q:72-511,H:49-479^40.674%ID^E:3.59e-113^RecName: Full=Hexokinase type 2;^Eukaryota; Metazoa; Ecdysozoa; Arthropoda; Hexapoda; Insecta; Pterygota; Neoptera; Holometabola; Diptera; Brachycera; Muscomorpha; Ephydroidea; Drosophilidae; Drosophila; Sophophora	ADY45712.1^ADY45712.1^Q:1635-277,H:26-474^42.275%ID^E:2.83e-109^.^.	ADY44039.1^ADY44039.1^Q:74-509,H:32-462^43.694%ID^E:8.63e-122^.^.	PF00349.21^Hexokinase_1^Hexokinase^66-260^E:2e-68`PF03727.16^Hexokinase_2^Hexokinase^266-509^E:2.1e-77	.	.	COG5026^hexokinase	KEGG:dme:Dmel_CG32849`KO:K00844	GO:0005829^cellular_component^cytosol`GO:0005524^molecular_function^ATP binding`GO:0008865^molecular_function^fructokinase activity`GO:0004340^molecular_function^glucokinase activity`GO:0005536^molecular_function^glucose binding`GO:0004396^molecular_function^hexokinase activity`GO:0019158^molecular_function^mannokinase activity`GO:0001678^biological_process^cellular glucose homeostasis`GO:0006000…	GO:0005524^molecular_function^ATP binding`GO:0016773^molecular_function^phosphotransferase activity, alcohol group as acceptor`GO:0005975^biological_process^carbohydrate metabolic process	TCGTAAATGCAAAACTTTTAGTGATTTCAACATTAATGGTATTTTTTATACAAATCAATTTTAATTTATGGCTTAATTGGAGGTGGCAGAAATTTTTAACTCGAAAAGGACAGTTATCGAACAAATAGAATGCTAAATAATCTTTAAGCTAATATGCGATGGACAGTTAATAGGGCATTAATTTTTCCTGTACATTTTATCTTCGATCTCCAGCGTGTTTAACATTATCCATTCAAATGCTATCTAGCTTTCCGCTGCTGCTGCAGCCAAAGCCGCTCCTATTCCCGATCCGTCTTTGGCCAAGGCTATGTTGTAAATAATAGAAGGATCTAACAGGTAGTTACACTCTAGTTCAACGTCAAGCATGAAAGTCGGATGGTGTCTGTATAGTGATCCGTC…	MGKCSIHNITGCFHDIFARKKKEITHFRRGTSFSGTLNVFGEDPQEILKKRFKKENRQQEDFNTILKIMNEFNISKKEMSDFIDSFIDEMVLGLSSPNHEGDLRMIPTYVTNIPSGRETGQYLALDLGGTNFRVLRLTLKGNEQPFDLLGSLFSVSATIMKSSGNALFEFIADKIVEFLENNNMDKSEEYKLGFTFSFPCDQKSLKKGILVKWTKGFDCPDIVGRDVVGSLQSAINRKGVKVKIVALVNDTVGTLMASAYNYPDCAMGMIVGTGTNACYVEKVSEIKNVNHLKCKTEEMVINMEWGAYGDTNGKLERFITPFDEEIDNESINPGMQRFEKLISGMYMGEVVRKILLHLIDKKLLFIRSANHTESLTFDMGPLNTPNTFYSRYVSEIETD…
TRINITY_DN25_c0_g1	TRINITY_DN25_c0_g1_i1	HXK2_DROME^HXK2_DROME^Q:1572-277,H:49-471^39.54%ID^E:1.78e-96^RecName: Full=Hexokinase type 2;^Eukaryota; Metazoa; Ecdysozoa; Arthropoda; Hexapoda; Insecta; Pterygota; Neoptera; Holometabola; Diptera; Brachycera; Muscomorpha; Ephydroidea; Drosophilidae; Drosophila; Sophophora	TRINITY_DN25_c0_g1_i1.p2	1307-1492[+]	.	ADY45712.1^ADY45712.1^Q:1635-277,H:26-474^42.275%ID^E:2.83e-109^.^.	.	.	.	.	.	.	.	.	TCGTAAATGCAAAACTTTTAGTGATTTCAACATTAATGGTATTTTTTATACAAATCAATTTTAATTTATGGCTTAATTGGAGGTGGCAGAAATTTTTAACTCGAAAAGGACAGTTATCGAACAAATAGAATGCTAAATAATCTTTAAGCTAATATGCGATGGACAGTTAATAGGGCATTAATTTTTCCTGTACATTTTATCTTCGATCTCCAGCGTGTTTAACATTATCCATTCAAATGCTATCTAGCTTTCCGCTGCTGCTGCAGCCAAAGCCGCTCCTATTCCCGATCCGTCTTTGGCCAAGGCTATGTTGTAAATAATAGAAGGATCTAACAGGTAGTTACACTCTAGTTCAACGTCAAGCATGAAAGTCGGATGGTGTCTGTATAGTGATCCGTC…	MIVALTLNNEPSKSNGCSFPLSVSLNTRKLVPPKSRARYCPVSLPDGMFVTYVGIMRRSPS*
TRINITY_DN25_c0_g1	TRINITY_DN25_c0_g1_i1	HXK2_DROME^HXK2_DROME^Q:1572-277,H:49-471^39.54%ID^E:1.78e-96^RecName: Full=Hexokinase type 2;^Eukaryota; Metazoa; Ecdysozoa; Arthropoda; Hexapoda; Insecta; Pterygota; Neoptera; Holometabola; Diptera; Brachycera; Muscomorpha; Ephydroidea; Drosophilidae; Drosophila; Sophophora	TRINITY_DN25_c0_g1_i1.p3	502-666[+]	.	ADY45712.1^ADY45712.1^Q:1635-277,H:26-474^42.275%ID^E:2.83e-109^.^.	.	.	.	.	.	.	.	.	TCGTAAATGCAAAACTTTTAGTGATTTCAACATTAATGGTATTTTTTATACAAATCAATTTTAATTTATGGCTTAATTGGAGGTGGCAGAAATTTTTAACTCGAAAAGGACAGTTATCGAACAAATAGAATGCTAAATAATCTTTAAGCTAATATGCGATGGACAGTTAATAGGGCATTAATTTTTCCTGTACATTTTATCTTCGATCTCCAGCGTGTTTAACATTATCCATTCAAATGCTATCTAGCTTTCCGCTGCTGCTGCAGCCAAAGCCGCTCCTATTCCCGATCCGTCTTTGGCCAAGGCTATGTTGTAAATAATAGAAGGATCTAACAGGTAGTTACACTCTAGTTCAACGTCAAGCATGAAAGTCGGATGGTGTCTGTATAGTGATCCGTC…	MYDCAVVIFWFWNTNAAQYRFCFLETFSSVGFNFRHITTVECIRRIQRSHVECQ*
TRINITY_DN25_c0_g1	TRINITY_DN25_c0_g1_i1	HXK2_DROME^HXK2_DROME^Q:1572-277,H:49-471^39.54%ID^E:1.78e-96^RecName: Full=Hexokinase type 2;^Eukaryota; Metazoa; Ecdysozoa; Arthropoda; Hexapoda; Insecta; Pterygota; Neoptera; Holometabola; Diptera; Brachycera; Muscomorpha; Ephydroidea; Drosophilidae; Drosophila; Sophophora	TRINITY_DN25_c0_g1_i1.p4	365-523[+]	.	ADY45712.1^ADY45712.1^Q:1635-277,H:26-474^42.275%ID^E:2.83e-109^.^.	.	.	.	.	.	.	.	.	TCGTAAATGCAAAACTTTTAGTGATTTCAACATTAATGGTATTTTTTATACAAATCAATTTTAATTTATGGCTTAATTGGAGGTGGCAGAAATTTTTAACTCGAAAAGGACAGTTATCGAACAAATAGAATGCTAAATAATCTTTAAGCTAATATGCGATGGACAGTTAATAGGGCATTAATTTTTCCTGTACATTTTATCTTCGATCTCCAGCGTGTTTAACATTATCCATTCAAATGCTATCTAGCTTTCCGCTGCTGCTGCAGCCAAAGCCGCTCCTATTCCCGATCCGTCTTTGGCCAAGGCTATGTTGTAAATAATAGAAGGATCTAACAGGTAGTTACACTCTAGTTCAACGTCAAGCATGAAAGTCGGATGGTGTCTGTATAGTGATCCGTC…	MKVGWCLYSDPSTPIVSSFLSIFVNTAHTAQAKSFAARLDTSRQTKCTIAQS*
TRINITY_DN25_c0_g1	TRINITY_DN25_c0_g1_i1	HXK2_DROME^HXK2_DROME^Q:1572-277,H:49-471^39.54%ID^E:1.78e-96^RecName: Full=Hexokinase type 2;^Eukaryota; Metazoa; Ecdysozoa; Arthropoda; Hexapoda; Insecta; Pterygota; Neoptera; Holometabola; Diptera; Brachycera; Muscomorpha; Ephydroidea; Drosophilidae; Drosophila; Sophophora	TRINITY_DN25_c0_g1_i1.p5	3-128[+]	.	ADY45712.1^ADY45712.1^Q:1635-277,H:26-474^42.275%ID^E:2.83e-109^.^.	.	.	.	ExpAA=20.84^PredHel=1^Topology=o5-24i	.	.	.	.	TCGTAAATGCAAAACTTTTAGTGATTTCAACATTAATGGTATTTTTTATACAAATCAATTTTAATTTATGGCTTAATTGGAGGTGGCAGAAATTTTTAACTCGAAAAGGACAGTTATCGAACAAATAGAATGCTAAATAATCTTTAAGCTAATATGCGATGGACAGTTAATAGGGCATTAATTTTTCCTGTACATTTTATCTTCGATCTCCAGCGTGTTTAACATTATCCATTCAAATGCTATCTAGCTTTCCGCTGCTGCTGCAGCCAAAGCCGCTCCTATTCCCGATCCGTCTTTGGCCAAGGCTATGTTGTAAATAATAGAAGGATCTAACAGGTAGTTACACTCTAGTTCAACGTCAAGCATGAAAGTCGGATGGTGTCTGTATAGTGATCCGTC…	VNAKLLVISTLMVFFIQINFNLWLNWRWQKFLTRKGQLSNK*
TRINITY_DN25_c0_g1	TRINITY_DN25_c0_g1_i1	HXK2_DROME^HXK2_DROME^Q:1572-277,H:49-471^39.54%ID^E:1.78e-96^RecName: Full=Hexokinase type 2;^Eukaryota; Metazoa; Ecdysozoa; Arthropoda; Hexapoda; Insecta; Pterygota; Neoptera; Holometabola; Diptera; Brachycera; Muscomorpha; Ephydroidea; Drosophilidae; Drosophila; Sophophora	TRINITY_DN25_c0_g1_i1.p6	1565-1654[+]	.	ADY45712.1^ADY45712.1^Q:1635-277,H:26-474^42.275%ID^E:2.83e-109^.^.	.	.	.	ExpAA=19.24^PredHel=1^Topology=o5-26i	.	.	.	.	TCGTAAATGCAAAACTTTTAGTGATTTCAACATTAATGGTATTTTTTATACAAATCAATTTTAATTTATGGCTTAATTGGAGGTGGCAGAAATTTTTAACTCGAAAAGGACAGTTATCGAACAAATAGAATGCTAAATAATCTTTAAGCTAATATGCGATGGACAGTTAATAGGGCATTAATTTTTCCTGTACATTTTATCTTCGATCTCCAGCGTGTTTAACATTATCCATTCAAATGCTATCTAGCTTTCCGCTGCTGCTGCAGCCAAAGCCGCTCCTATTCCCGATCCGTCTTTGGCCAAGGCTATGTTGTAAATAATAGAAGGATCTAACAGGTAGTTACACTCTAGTTCAACGTCAAGCATGAAAGTCGGATGGTGTCTGTATAGTGATCCGTC…	MLNSFIILRIVLKSSCCLFSFLNLFFKIS*
TRINITY_DN52_c0_g1	TRINITY_DN52_c0_g1_i1	ZBED5_BOVIN^ZBED5_BOVIN^Q:3-224,H:384-457^47.297%ID^E:3.74e-15^RecName: Full=Zinc finger BED domain-containing protein 5;^Eukaryota; Metazoa; Chordata; Craniata; Vertebrata; Euteleostomi; Mammalia; Eutheria; Laurasiatheria; Cetartiodactyla; Ruminantia; Pecora; Bovidae; Bovinae; Bos	TRINITY_DN52_c0_g1_i1.p1	3-158[+]	ZBED5_BOVIN^ZBED5_BOVIN^Q:1-51,H:384-434^47.059%ID^E:1.98e-08^RecName: Full=Zinc finger BED domain-containing protein 5;^Eukaryota; Metazoa; Chordata; Craniata; Vertebrata; Euteleostomi; Mammalia; Eutheria; Laurasiatheria; Cetartiodactyla; Ruminantia; Pecora; Bovidae; Bovinae; Bos	PIS91343.1^PIS91343.1^Q:30-224,H:20-84^41.538%ID^E:1.95e-10^.^.	PIS91343.1^PIS91343.1^Q:10-51,H:20-61^42.857%ID^E:1.72e-05^.^.	.	.	.	ENOG410ZSKF^SCAN domain containing 3	KEGG:bta:539898	GO:0005654^cellular_component^nucleoplasm`GO:0003677^molecular_function^DNA binding`GO:0046872^molecular_function^metal ion binding	.	AAACGTTAAATACAAACTTAAGAGAGGGCTTATATCAAGTAGTGAGTATGGTAAATTTTATCAAAACGAGACCAGCTAAATCACGAATATTCGAAAATATATGCATAAATATGGAATCTCAACATCGGAGATTACTTTTACACACTGAAGTTAGGTGACAATCCAGGGGAAAGGTTCTTAACCATGTATATGAACTACAAGAAGAACTTATTATTTTCTTTGAA	TLNTNLREGLYQVVSMVNFIKTRPAKSRIFENICINMESQHRRLLLHTEVR*
TRINITY_DN52_c0_g1	TRINITY_DN52_c0_g1_i1	ZBED5_BOVIN^ZBED5_BOVIN^Q:3-224,H:384-457^47.297%ID^E:3.74e-15^RecName: Full=Zinc finger BED domain-containing protein 5;^Eukaryota; Metazoa; Chordata; Craniata; Vertebrata; Euteleostomi; Mammalia; Eutheria; Laurasiatheria; Cetartiodactyla; Ruminantia; Pecora; Bovidae; Bovinae; Bos	TRINITY_DN52_c0_g1_i1.p2	223-119[-]	.	PIS91343.1^PIS91343.1^Q:30-224,H:20-84^41.538%ID^E:1.95e-10^.^.	.	.	.	.	.	.	.	.	AAACGTTAAATACAAACTTAAGAGAGGGCTTATATCAAGTAGTGAGTATGGTAAATTTTATCAAAACGAGACCAGCTAAATCACGAATATTCGAAAATATATGCATAAATATGGAATCTCAACATCGGAGATTACTTTTACACACTGAAGTTAGGTGACAATCCAGGGGAAAGGTTCTTAACCATGTATATGAACTACAAGAAGAACTTATTATTTTCTTTGAA	SKKIISSSCSSYTWLRTFPLDCHLTSVCKSNLRC*
TRINITY_DN27_c0_g1	TRINITY_DN27_c0_g1_i1	.	TRINITY_DN27_c0_g1_i1.p1	75-1283[+]	.	.	.	.	.	.	.	.	.	.	AAAAAAAGTTTGAGATAAATAACATACACGTTCACGTTCAAATTAGGATTTTAAAATAAGGGAAAATAGAAGATATGGATAATTTCGATGAAGTGGTCAGAAACAGCAGTGAACAGACTGAAACTACACCAAACCGAATTCCATCAATTGCCGAAGTATACTCAGATTCGAATGAAAGTGACGATTTTACTAACGACTTGGATCGCAAATTAGCCGACTTTTTCGCAGAAGTTGATTCAATGGAATTCCGAAATGATAGATTGGACTGTCATTCTTCAATTGAAAACGACAAACACTCGTCTGAAACCAGCGAAGAAAATGTCGCCGCAGATGTACTTGCGACGCGTACTAAGAACAGTGAAAGACAAATAGCTCTAAACAATATAAGTACTAAAATCG…	MDNFDEVVRNSSEQTETTPNRIPSIAEVYSDSNESDDFTNDLDRKLADFFAEVDSMEFRNDRLDCHSSIENDKHSSETSEENVAADVLATRTKNSERQIALNNISTKIDMKTIDNQHSNANFVRNSPFTTKRKQKSIRQKSVNTTGSNINSKAQSLTQSSRNTLVKTQQFQYTIDQSVNNKVPENIQSLSDSNSDDKSLHKEYLSEWPVDHSSQSSDESISEEPHVLIASNINSVDELSDNEDKFIHVSMSSNSASPSSIDTHFEICYDNNAISNTQSMCTRINSICKLILSKLNCLDPQKKSISIQSYISQTETRLEDFLEGGLQYEFALNKFLNMQNQIVDIEKEFTPEGLTLMWNDEVSNYYCNRMEDDEIVRLYPVEDKALDSNAANSNKMQTRK…
TRINITY_DN27_c0_g1	TRINITY_DN27_c0_g1_i1	.	TRINITY_DN27_c0_g1_i1.p2	1419-1138[-]	.	.	.	.	.	ExpAA=22.50^PredHel=1^Topology=i38-60o	.	.	.	.	AAAAAAAGTTTGAGATAAATAACATACACGTTCACGTTCAAATTAGGATTTTAAAATAAGGGAAAATAGAAGATATGGATAATTTCGATGAAGTGGTCAGAAACAGCAGTGAACAGACTGAAACTACACCAAACCGAATTCCATCAATTGCCGAAGTATACTCAGATTCGAATGAAAGTGACGATTTTACTAACGACTTGGATCGCAAATTAGCCGACTTTTTCGCAGAAGTTGATTCAATGGAATTCCGAAATGATAGATTGGACTGTCATTCTTCAATTGAAAACGACAAACACTCGTCTGAAACCAGCGAAGAAAATGTCGCCGCAGATGTACTTGCGACGCGTACTAAGAACAGTGAAAGACAAATAGCTCTAAACAATATAAGTACTAAAATCG…	MFDTYLKCALDKKATKIMIALVKLYRNKKYKKLNDTKFGIVKVNIFTVCVFASAFYLSLLHSNQALCPLPDTTLRFHHLPFYCNSNLILHHST*
TRINITY_DN27_c0_g1	TRINITY_DN27_c0_g1_i1	.	TRINITY_DN27_c0_g1_i1.p3	88-213[+]	.	.	.	.	.	.	.	.	.	.	AAAAAAAGTTTGAGATAAATAACATACACGTTCACGTTCAAATTAGGATTTTAAAATAAGGGAAAATAGAAGATATGGATAATTTCGATGAAGTGGTCAGAAACAGCAGTGAACAGACTGAAACTACACCAAACCGAATTCCATCAATTGCCGAAGTATACTCAGATTCGAATGAAAGTGACGATTTTACTAACGACTTGGATCGCAAATTAGCCGACTTTTTCGCAGAAGTTGATTCAATGGAATTCCGAAATGATAGATTGGACTGTCATTCTTCAATTGAAAACGACAAACACTCGTCTGAAACCAGCGAAGAAAATGTCGCCGCAGATGTACTTGCGACGCGTACTAAGAACAGTGAAAGACAAATAGCTCTAAACAATATAAGTACTAAAATCG…	MKWSETAVNRLKLHQTEFHQLPKYTQIRMKVTILLTTWIAN*
TRINITY_DN27_c0_g1	TRINITY_DN27_c0_g1_i1	.	TRINITY_DN27_c0_g1_i1.p4	253-372[+]	.	.	.	.	.	.	.	.	.	.	AAAAAAAGTTTGAGATAAATAACATACACGTTCACGTTCAAATTAGGATTTTAAAATAAGGGAAAATAGAAGATATGGATAATTTCGATGAAGTGGTCAGAAACAGCAGTGAACAGACTGAAACTACACCAAACCGAATTCCATCAATTGCCGAAGTATACTCAGATTCGAATGAAAGTGACGATTTTACTAACGACTTGGATCGCAAATTAGCCGACTTTTTCGCAGAAGTTGATTCAATGGAATTCCGAAATGATAGATTGGACTGTCATTCTTCAATTGAAAACGACAAACACTCGTCTGAAACCAGCGAAGAAAATGTCGCCGCAGATGTACTTGCGACGCGTACTAAGAACAGTGAAAGACAAATAGCTCTAAACAATATAAGTACTAAAATCG…	MIDWTVILQLKTTNTRLKPAKKMSPQMYLRRVLRTVKDK*
TRINITY_DN32_c0_g1	TRINITY_DN32_c0_g1_i1	.	TRINITY_DN32_c0_g1_i1.p1	293-45[-]	.	.	.	.	.	.	.	.	.	.	TCTTTTGCCCACGGCATAATCTTCATTTTCCGTGAAAATCGCCGCTAGTTTCCAACCTTTTTCTTTTTTCGCCAGTTTGAGTGAAGCAAGGCCTTGTAAGGATGCATCTGTTTTCTTTGAGTACGGGACCTTTTCGTCCTTGAAGTAGTCTTAGGAAGTGTTCGTACTTCGTCTAGCTTTGTGGATAAGGGTAGAATAAGTTTATGTAGTTCTTTCATTTTGGATGGCTGCCTTGCATCTTTGATATTGATTATTTCTGTCTGCAACATTATATTATCGTTGAAATTAGATTTGG	KSNFNDNIMLQTEIINIKDARQPSKMKELHKLILPLSTKLDEVRTLPKTTSRTKRSRTQRKQMHPYKALLHSNWRKKKKVGN*
TRINITY_DN50_c0_g1	TRINITY_DN50_c0_g1_i1	.	TRINITY_DN50_c0_g1_i1.p1	234-115[-]	.	.	.	.	.	.	.	.	.	.	ATATGATCGGCACATCAAGTTACATCAAGGATGCCTTGATGTCATAAAAATGGCCATTGATGCCTTGATCAAGGGCCAGTTTTCCGATTATATGTGAATCCCAAGAAATGTACGTTATACAATTCTACAGCCAATACGACACACATTCATCAACGTCTTTGTGAAACTGAGGTAGAAATACAAAACGATAGAACGATCATCATTGGCGCTTCTGTTGGAGATCTTCCCTACCTT	KVGKISNRSANDDRSIVLYFYLSFTKTLMNVCRIGCRIV*
TRINITY_DN50_c0_g1	TRINITY_DN50_c0_g1_i1	.	TRINITY_DN50_c0_g1_i1.p2	2-97[+]	.	.	.	.	.	.	.	.	.	.	ATATGATCGGCACATCAAGTTACATCAAGGATGCCTTGATGTCATAAAAATGGCCATTGATGCCTTGATCAAGGGCCAGTTTTCCGATTATATGTGAATCCCAAGAAATGTACGTTATACAATTCTACAGCCAATACGACACACATTCATCAACGTCTTTGTGAAACTGAGGTAGAAATACAAAACGATAGAACGATCATCATTGGCGCTTCTGTTGGAGATCTTCCCTACCTT	YDRHIKLHQGCLDVIKMAIDALIKGQFSDYM*
TRINITY_DN50_c0_g2	TRINITY_DN50_c0_g2_i1	.	TRINITY_DN50_c0_g2_i1.p1	251-93[-]	.	.	.	.	.	.	.	.	.	.	GGTTTTACACAAGGGGATGTCTTGTCTATGACGGCTTTCGCGATTGCAATACTACCGCTTATACACCAAGTGATAACAAGGTTTCCTAACGTCTAACAGTTCTGGTATGCTGATGATAGCAATATGGTAGGTAAACCAAGTGACATCAAGGATTCCTTCGATTTTTTGTGTAACGTAGCGCCAGTTTTCGGATCCCATGTGAATCCCAAGAAATGTACGTTATACAATCCTACAGCCAATAAGGCACACATCCGTCAACTTTTTGTGAAACTGTGGTAGAAATCAGAGACGATGGAACGATCATCATGGGCGCTCCTGTTGGAGATCGCCCTTACCTTTTAAAATCAATCGAGGTGTCGAAATTCTGCGC	MCALLAVGLYNVHFLGFTWDPKTGATLHKKSKESLMSLGLPTILLSSAYQNC*
TRINITY_DN50_c0_g2	TRINITY_DN50_c0_g2_i1	.	TRINITY_DN50_c0_g2_i1.p2	124-279[+]	.	.	.	.	.	.	.	.	.	.	GGTTTTACACAAGGGGATGTCTTGTCTATGACGGCTTTCGCGATTGCAATACTACCGCTTATACACCAAGTGATAACAAGGTTTCCTAACGTCTAACAGTTCTGGTATGCTGATGATAGCAATATGGTAGGTAAACCAAGTGACATCAAGGATTCCTTCGATTTTTTGTGTAACGTAGCGCCAGTTTTCGGATCCCATGTGAATCCCAAGAAATGTACGTTATACAATCCTACAGCCAATAAGGCACACATCCGTCAACTTTTTGTGAAACTGTGGTAGAAATCAGAGACGATGGAACGATCATCATGGGCGCTCCTGTTGGAGATCGCCCTTACCTTTTAAAATCAATCGAGGTGTCGAAATTCTGCGC	MVGKPSDIKDSFDFLCNVAPVFGSHVNPKKCTLYNPTANKAHIRQLFVKLW*
TRINITY_DN50_c0_g2	TRINITY_DN50_c0_g2_i1	.	TRINITY_DN50_c0_g2_i1.p3	198-52[-]	.	.	.	.	.	.	.	.	.	.	GGTTTTACACAAGGGGATGTCTTGTCTATGACGGCTTTCGCGATTGCAATACTACCGCTTATACACCAAGTGATAACAAGGTTTCCTAACGTCTAACAGTTCTGGTATGCTGATGATAGCAATATGGTAGGTAAACCAAGTGACATCAAGGATTCCTTCGATTTTTTGTGTAACGTAGCGCCAGTTTTCGGATCCCATGTGAATCCCAAGAAATGTACGTTATACAATCCTACAGCCAATAAGGCACACATCCGTCAACTTTTTGTGAAACTGTGGTAGAAATCAGAGACGATGGAACGATCATCATGGGCGCTCCTGTTGGAGATCGCCCTTACCTTTTAAAATCAATCGAGGTGTCGAAATTCTGCGC	MGSENWRYVTQKIEGILDVTWFTYHIAIISIPELLDVRKPCYHLVYKR*
TRINITY_DN50_c0_g2	TRINITY_DN50_c0_g2_i1	.	TRINITY_DN50_c0_g2_i1.p4	1-96[+]	.	.	.	.	.	ExpAA=18.64^PredHel=1^Topology=i7-26o	.	.	.	.	GGTTTTACACAAGGGGATGTCTTGTCTATGACGGCTTTCGCGATTGCAATACTACCGCTTATACACCAAGTGATAACAAGGTTTCCTAACGTCTAACAGTTCTGGTATGCTGATGATAGCAATATGGTAGGTAAACCAAGTGACATCAAGGATTCCTTCGATTTTTTGTGTAACGTAGCGCCAGTTTTCGGATCCCATGTGAATCCCAAGAAATGTACGTTATACAATCCTACAGCCAATAAGGCACACATCCGTCAACTTTTTGTGAAACTGTGGTAGAAATCAGAGACGATGGAACGATCATCATGGGCGCTCCTGTTGGAGATCGCCCTTACCTTTTAAAATCAATCGAGGTGTCGAAATTCTGCGC	GFTQGDVLSMTAFAIAILPLIHQVITRFPNV*
TRINITY_DN34_c0_g1	TRINITY_DN34_c0_g1_i1	.	.	.	.	.	.	.	.	.	.	.	.	.	GACGCTCTTCCGATCTGTAGAATTGAAAGATCATTGCTGTTCAGTATAAATACGTAACTAGGTTACTGAAACGGAATAATAAAATATTTATATGTTAATTACCCAAATCACTTTAAACTTTTAAATATAATAAAAACCCAAATGAAAAAAAACACGAAATGCTTTCAAATGGTATGTAAGAAAATTAAGACTTTAAATGATATGTAAGAAAGCTATGGAAGTATATAGACGGGGTCATATCGACATTTTAACAGAAAAATGTAAAAAATCTGTTACCCGAAA	.
TRINITY_DN99_c0_g1	TRINITY_DN99_c0_g1_i1	.	TRINITY_DN99_c0_g1_i1.p1	21-116[+]	.	.	.	.	.	.	.	.	.	.	TAATGATTGTTATTTGATTAATGATATCGTTACAACATTCGTACAGCATGCTCAACATGTTCGAGACTGGAACTGCTAATGTAGAAGAATTGTTGGTTTTAATGTTTGGTGTATAATTTTTAGGGTAATAATTTCGAAATTTAATTTAGTGAAATATAAATCATAGTCTCTTTAAAGTCCAACCTTGTATCTTCTGTCTTGCATAACCTTTTTTATGGCAATTAGCATGCCACCAGTATGAAGTCTAGCCTTGTAATCTACGCCAA	MISLQHSYSMLNMFETGTANVEELLVLMFGV*
TRINITY_DN99_c0_g1	TRINITY_DN99_c0_g1_i1	.	TRINITY_DN99_c0_g1_i1.p2	264-172[-]	GSK3B_SPECI^GSK3B_SPECI^Q:1-27,H:68-94^59.259%ID^E:0.000449^RecName: Full=Glycogen synthase kinase-3 beta;^Eukaryota; Metazoa; Chordata; Craniata; Vertebrata; Euteleostomi; Mammalia; Eutheria; Euarchontoglires; Glires; Rodentia; Sciuromorpha; Sciuridae; Xerinae; Marmotini; Spermophilus	.	ADY42894.1^ADY42894.1^Q:1-27,H:31-57^62.963%ID^E:0.000294^.^.	.	.	.	.	.	GO:0005737^cellular_component^cytoplasm`GO:0016020^cellular_component^membrane`GO:0005739^cellular_component^mitochondrion`GO:0005634^cellular_component^nucleus`GO:0005886^cellular_component^plasma membrane`GO:0005524^molecular_function^ATP binding`GO:0016301^molecular_function^kinase activity`GO:0004672^molecular_function^protein kinase activity`GO:0004674^molecular_function^protein serine/threo…	.	TAATGATTGTTATTTGATTAATGATATCGTTACAACATTCGTACAGCATGCTCAACATGTTCGAGACTGGAACTGCTAATGTAGAAGAATTGTTGGTTTTAATGTTTGGTGTATAATTTTTAGGGTAATAATTTCGAAATTTAATTTAGTGAAATATAAATCATAGTCTCTTTAAAGTCCAACCTTGTATCTTCTGTCTTGCATAACCTTTTTTATGGCAATTAGCATGCCACCAGTATGAAGTCTAGCCTTGTAATCTACGCCAA	GVDYKARLHTGGMLIAIKKVMQDRRYKVGL*
TRINITY_DN99_c1_g1	TRINITY_DN99_c1_g1_i1	.	TRINITY_DN99_c1_g1_i1.p1	2-199[+]	.	.	.	.	sigP:1^18^0.626^YES	.	.	.	.	.	GACTTTTCTCATAATGTCGATTTCTCTATTCTTGTGCCGTATGTCAGTCCTCCCATGCATTCAACAGTGGAAAGTATCCGTCACTAAAGAGTCAAAACGACGACGAAACGGTACTAAGTATCGTTTCGTCAAATCTTTCATGGCCACCAAACTGATGATTTACAACTTCCCACGGAATACACTTATCTCTTATAATTAAAAAAGCATATCAAATAAACAGTTTAAGCAAATGCAT	TFLIMSISLFLCRMSVLPCIQQWKVSVTKESKRRRNGTKYRFVKSFMATKLMIYNFPRNTLISYN*
TRINITY_DN39_c0_g1	TRINITY_DN39_c0_g1_i1	.	TRINITY_DN39_c0_g1_i1.p1	263-141[-]	.	.	.	.	.	.	.	.	.	.	GCTTTTCGAAAACGTTACGACAATTGACGTATTCCTGTCGATAAGTATTGTCCTTGCAGTTCAATTTAAACAGTCAGTTTCTTCGTCTTAGTTCTAATTTAAGTTCTCTATTAAACCACGGAGGATTCACTTTTTTATTTTTATGCACGATCTTGGTAGGAACGTATTTTTTTTATTATTTCGCACATTGCTGAACGTAAAACTTTCCAACAATCTTCAACATCGTCGCTAGCGCCTACAAAGTTCATAGTCGATGCTGCTTG	QAASTMNFVGASDDVEDCWKVLRSAMCEIIKKIRSYQDRA*
TRINITY_DN39_c0_g1	TRINITY_DN39_c0_g1_i1	.	TRINITY_DN39_c0_g1_i1.p2	2-91[+]	.	.	.	.	.	.	.	.	.	.	GCTTTTCGAAAACGTTACGACAATTGACGTATTCCTGTCGATAAGTATTGTCCTTGCAGTTCAATTTAAACAGTCAGTTTCTTCGTCTTAGTTCTAATTTAAGTTCTCTATTAAACCACGGAGGATTCACTTTTTTATTTTTATGCACGATCTTGGTAGGAACGTATTTTTTTTATTATTTCGCACATTGCTGAACGTAAAACTTTCCAACAATCTTCAACATCGTCGCTAGCGCCTACAAAGTTCATAGTCGATGCTGCTTG	LFENVTTIDVFLSISIVLAVQFKQSVSSS*
TRINITY_DN39_c0_g1	TRINITY_DN39_c0_g1_i1	.	TRINITY_DN39_c0_g1_i1.p3	143-232[+]	.	.	.	.	.	.	.	.	.	.	GCTTTTCGAAAACGTTACGACAATTGACGTATTCCTGTCGATAAGTATTGTCCTTGCAGTTCAATTTAAACAGTCAGTTTCTTCGTCTTAGTTCTAATTTAAGTTCTCTATTAAACCACGGAGGATTCACTTTTTTATTTTTATGCACGATCTTGGTAGGAACGTATTTTTTTTATTATTTCGCACATTGCTGAACGTAAAACTTTCCAACAATCTTCAACATCGTCGCTAGCGCCTACAAAGTTCATAGTCGATGCTGCTTG	MHDLGRNVFFLLFRTLLNVKLSNNLQHRR*
TRINITY_DN73_c0_g1	TRINITY_DN73_c0_g1_i1	.	TRINITY_DN73_c0_g1_i1.p1	568-669[+]	.	.	.	.	.	ExpAA=15.64^PredHel=1^Topology=i9-31o	.	.	.	.	TATACACTTCATGGTCAAGCTAGTTTTCTGGAATAGAGAGGGCGTTGAACGGTGATCTCCTGTCGCTCTCTTGAGCCGGCATCCAATATCTCGAGTGAGAGACCGCTCGGACTCACCTAGCGATCCATACGTTTCGACTCAGAAGGGAAAGACAATGATTTCCGTAATGATTGGCTTGACAGCAATGGAATTATAAAATAACTCGTGGAACCCAACAATATGAAGATCTATTAAGCTACCATTTTATTCGGACGATCATTTATCGTTGTCTTTTGATTTATTTTCTGCAGCCGAACAAATAGATGTGTATCGATAAAATATTTTGAGATAGATCAACGTACTTTGGAAAATCGATAATTTTGCGCTGTTGAACTAAATTAGTAGTGGATTTGGAGGTAA…	MLLICRQLLYYSLYYIQAATNYVVNNLVLLIHL*
TRINITY_DN57_c0_g1	TRINITY_DN57_c0_g1_i1	LON_FUSNN^LON_FUSNN^Q:3-491,H:454-616^63.19%ID^E:7.43e-63^RecName: Full=Lon protease {ECO:0000255|HAMAP-Rule:MF_01973};^Bacteria; Fusobacteria; Fusobacteriales; Fusobacteriaceae; Fusobacterium	TRINITY_DN57_c0_g1_i1.p1	3-491[+]	LON_FUSNN^LON_FUSNN^Q:1-163,H:454-616^63.19%ID^E:4.46e-68^RecName: Full=Lon protease {ECO:0000255|HAMAP-Rule:MF_01973};^Bacteria; Fusobacteria; Fusobacteriales; Fusobacteriaceae; Fusobacterium	GAA54652.1^GAA54652.1^Q:6-467,H:650-804^43.226%ID^E:8.09e-34^.^.	GAA54652.1^GAA54652.1^Q:2-155,H:650-804^43.226%ID^E:6.05e-37^.^.	PF05362.13^Lon_C^Lon protease (S16) C-terminal proteolytic domain^110-163^E:1.9e-09	.	.	COG0466^ATP-dependent serine protease that mediates the selective degradation of mutant and abnormal proteins as well as certain short-lived regulatory proteins. Required for cellular homeostasis and for survival from DNA damage and developmental changes induced by stress. Degrades polypeptides processively to yield small peptide fragments that are 5 to 10 amino acids long. Binds to DNA in a doub…	KEGG:fnu:FN2014`KO:K01338	GO:0005737^cellular_component^cytoplasm`GO:0005524^molecular_function^ATP binding`GO:0004176^molecular_function^ATP-dependent peptidase activity`GO:0043565^molecular_function^sequence-specific DNA binding`GO:0004252^molecular_function^serine-type endopeptidase activity`GO:0034605^biological_process^cellular response to heat`GO:0006515^biological_process^protein quality control for misfolded or in…	GO:0004176^molecular_function^ATP-dependent peptidase activity`GO:0004252^molecular_function^serine-type endopeptidase activity`GO:0006508^biological_process^proteolysis	GTTTTGACCTCTCTAAAGTGTTTTTTATAGCTACTGCTAATGATTTAAGAAATATTTCTGGTCCTTTAAGAGACAGAATGGAAATTATCTCTTTATCCTCATATACTGAATTTGAAAAAATGCATATTGCTAAAAATTATTTAATAAATCAATCTAAGGAAGAACATGGTTTAAGTGCTTATACTATTGATATTTCAGATGAGGTTATATTAAAAATTATTGATGAGTATACTAGAGAAGCAGGAGTTAGAAATCTGAAAAGAGAATTTAATACTATGTTTAGAAAAGTTGCTCGTGAAATTATAGAAAAAAAGAAAAAGAAAATCAAAGTTACTATTGCTAACCTTGATACATATCTTGGTAAATCAAGATTCAAACCTGACAAAATGAGAGAGAAAG…	FDLSKVFFIATANDLRNISGPLRDRMEIISLSSYTEFEKMHIAKNYLINQSKEEHGLSAYTIDISDEVILKIIDEYTREAGVRNLKREFNTMFRKVAREIIEKKKKKIKVTIANLDTYLGKSRFKPDKMREKVYKQGVVNGLAWTSVGGMTLEVQGVAVAGKG
TRINITY_DN42_c0_g1	TRINITY_DN42_c0_g1_i1	.	TRINITY_DN42_c0_g1_i1.p1	3-248[+]	.	.	.	.	.	.	.	.	.	.	ATAAGTCGACCGGAGGACATTTTCGGTACGCACAGATGAATGCTATAATCAAAGTGTCACTCGCCGTTAAAGGTTACCCGAGTACACTGGAACCAACTGGAATGCTGCGTACCGATGGTAAACGGCCAGACGGCGCTACTCGTGCCCAGGGAACGTGGGAGGCTTCTCGCATGAAATTGCACATTTGTCAACACACTAGCATCCTCTTATTTGGCCCGTTCATTACTAGGTGCAGGCACCTTGGCATTA	KSTGGHFRYAQMNAIIKVSLAVKGYPSTLEPTGMLRTDGKRPDGATRAQGTWEASRMKLHICQHTSILLFGPFITRCRHLGI
TRINITY_DN42_c0_g1	TRINITY_DN42_c0_g1_i1	.	TRINITY_DN42_c0_g1_i1.p2	184-74[-]	.	.	.	.	.	.	.	.	.	.	ATAAGTCGACCGGAGGACATTTTCGGTACGCACAGATGAATGCTATAATCAAAGTGTCACTCGCCGTTAAAGGTTACCCGAGTACACTGGAACCAACTGGAATGCTGCGTACCGATGGTAAACGGCCAGACGGCGCTACTCGTGCCCAGGGAACGTGGGAGGCTTCTCGCATGAAATTGCACATTTGTCAACACACTAGCATCCTCTTATTTGGCCCGTTCATTACTAGGTGCAGGCACCTTGGCATTA	MCNFMREASHVPWARVAPSGRLPSVRSIPVGSSVLG*
TRINITY_DN42_c0_g1	TRINITY_DN42_c0_g1_i2	.	TRINITY_DN42_c0_g1_i2.p1	115-462[+]	.	.	.	.	.	.	.	.	.	.	ATAAGTCGACCGGAGGACATTTTCGGTACGCACAGATGAATGCTATAATCAAAGTGTCACTCGCCGTTAAAGGTTACCCGAGTACACTGGAACCAACTGGAATGCTGCGTACCGATGGTAAACGGCCAGACGGCGCTACTCTTGTGCCTGGGGATGTGGGAGGCTTCTCGCATGGGATTGCTCATGCGTGAACGCAATGGCATCCTCCTATTTGGCCCGGTCATTACTAGGTGCAGGAACCTTGGCATCGGACGCCGAGCGAAGAATGCGCACAAAGTACCGCAACCTGAATCCCGCCTTCACGGTTTTTGTACCTATAGCTGTCGAATTCCTGGGCGCACTTGGAAAAAACGCGGAAGTATTCTTGATATCACTCGGAAGAAAAATCCAGCGAGCGAC…	MVNGQTALLLCLGMWEASRMGLLMRERNGILLFGPVITRCRNLGIGRRAKNAHKVPQPESRLHGFCTYSCRIPGRTWKKRGSILDITRKKNPASDQRPTLREISATEDQRRHSEG*
TRINITY_DN42_c0_g1	TRINITY_DN42_c0_g1_i2	.	TRINITY_DN42_c0_g1_i2.p2	197-466[+]	.	.	.	.	.	.	.	.	.	.	ATAAGTCGACCGGAGGACATTTTCGGTACGCACAGATGAATGCTATAATCAAAGTGTCACTCGCCGTTAAAGGTTACCCGAGTACACTGGAACCAACTGGAATGCTGCGTACCGATGGTAAACGGCCAGACGGCGCTACTCTTGTGCCTGGGGATGTGGGAGGCTTCTCGCATGGGATTGCTCATGCGTGAACGCAATGGCATCCTCCTATTTGGCCCGGTCATTACTAGGTGCAGGAACCTTGGCATCGGACGCCGAGCGAAGAATGCGCACAAAGTACCGCAACCTGAATCCCGCCTTCACGGTTTTTGTACCTATAGCTGTCGAATTCCTGGGCGCACTTGGAAAAAACGCGGAAGTATTCTTGATATCACTCGGAAGAAAAATCCAGCGAGCGAC…	MASSYLARSLLGAGTLASDAERRMRTKYRNLNPAFTVFVPIAVEFLGALGKNAEVFLISLGRKIQRATSDLRSGRFLLQRISADIQRGNG
TRINITY_DN42_c0_g1	TRINITY_DN42_c0_g1_i2	.	TRINITY_DN42_c0_g1_i2.p3	450-208[-]	.	.	.	.	.	.	.	.	.	.	ATAAGTCGACCGGAGGACATTTTCGGTACGCACAGATGAATGCTATAATCAAAGTGTCACTCGCCGTTAAAGGTTACCCGAGTACACTGGAACCAACTGGAATGCTGCGTACCGATGGTAAACGGCCAGACGGCGCTACTCTTGTGCCTGGGGATGTGGGAGGCTTCTCGCATGGGATTGCTCATGCGTGAACGCAATGGCATCCTCCTATTTGGCCCGGTCATTACTAGGTGCAGGAACCTTGGCATCGGACGCCGAGCGAAGAATGCGCACAAAGTACCGCAACCTGAATCCCGCCTTCACGGTTTTTGTACCTATAGCTGTCGAATTCCTGGGCGCACTTGGAAAAAACGCGGAAGTATTCTTGATATCACTCGGAAGAAAAATCCAGCGAGCGAC…	MSALILCSRNLPERRSLVARWIFLPSDIKNTSAFFPSAPRNSTAIGTKTVKAGFRLRYFVRILRSASDAKVPAPSNDRAK*
TRINITY_DN42_c0_g1	TRINITY_DN42_c0_g1_i2	.	TRINITY_DN42_c0_g1_i2.p4	248-57[-]	.	.	.	.	.	.	.	.	.	.	ATAAGTCGACCGGAGGACATTTTCGGTACGCACAGATGAATGCTATAATCAAAGTGTCACTCGCCGTTAAAGGTTACCCGAGTACACTGGAACCAACTGGAATGCTGCGTACCGATGGTAAACGGCCAGACGGCGCTACTCTTGTGCCTGGGGATGTGGGAGGCTTCTCGCATGGGATTGCTCATGCGTGAACGCAATGGCATCCTCCTATTTGGCCCGGTCATTACTAGGTGCAGGAACCTTGGCATCGGACGCCGAGCGAAGAATGCGCACAAAGTACCGCAACCTGAATCCCGCCTTCACGGTTTTTGTACCTATAGCTGTCGAATTCCTGGGCGCACTTGGAAAAAACGCGGAAGTATTCTTGATATCACTCGGAAGAAAAATCCAGCGAGCGAC…	MPRFLHLVMTGPNRRMPLRSRMSNPMREASHIPRHKSSAVWPFTIGTQHSSWFQCTRVTFNGE*
TRINITY_DN42_c0_g1	TRINITY_DN42_c0_g1_i2	.	TRINITY_DN42_c0_g1_i2.p5	3-191[+]	.	.	.	.	.	.	.	.	.	.	ATAAGTCGACCGGAGGACATTTTCGGTACGCACAGATGAATGCTATAATCAAAGTGTCACTCGCCGTTAAAGGTTACCCGAGTACACTGGAACCAACTGGAATGCTGCGTACCGATGGTAAACGGCCAGACGGCGCTACTCTTGTGCCTGGGGATGTGGGAGGCTTCTCGCATGGGATTGCTCATGCGTGAACGCAATGGCATCCTCCTATTTGGCCCGGTCATTACTAGGTGCAGGAACCTTGGCATCGGACGCCGAGCGAAGAATGCGCACAAAGTACCGCAACCTGAATCCCGCCTTCACGGTTTTTGTACCTATAGCTGTCGAATTCCTGGGCGCACTTGGAAAAAACGCGGAAGTATTCTTGATATCACTCGGAAGAAAAATCCAGCGAGCGAC…	KSTGGHFRYAQMNAIIKVSLAVKGYPSTLEPTGMLRTDGKRPDGATLVPGDVGGFSHGIAHA*
TRINITY_DN33_c0_g1	TRINITY_DN33_c0_g1_i1	GDIA_BOVIN^GDIA_BOVIN^Q:87-1403,H:1-439^57.045%ID^E:0^RecName: Full=Rab GDP dissociation inhibitor alpha;^Eukaryota; Metazoa; Chordata; Craniata; Vertebrata; Euteleostomi; Mammalia; Eutheria; Laurasiatheria; Cetartiodactyla; Ruminantia; Pecora; Bovidae; Bovinae; Bos	TRINITY_DN33_c0_g1_i1.p1	87-1415[+]	GDIA_BOVIN^GDIA_BOVIN^Q:1-439,H:1-439^57.045%ID^E:0^RecName: Full=Rab GDP dissociation inhibitor alpha;^Eukaryota; Metazoa; Chordata; Craniata; Vertebrata; Euteleostomi; Mammalia; Eutheria; Laurasiatheria; Cetartiodactyla; Ruminantia; Pecora; Bovidae; Bovinae; Bos	KER33762.1^KER33762.1^Q:87-1412,H:1-448^52.339%ID^E:8.5e-178^.^.	KER33762.1^KER33762.1^Q:1-442,H:1-448^52.339%ID^E:4.41e-179^.^.	PF00996.18^GDI^GDP dissociation inhibitor^1-434^E:2.1e-195	.	.	COG5044^GDP dissociation inhibitor	KEGG:bta:281188`KO:K17255	GO:0005829^cellular_component^cytosol`GO:0005794^cellular_component^Golgi apparatus`GO:0030496^cellular_component^midbody`GO:0043209^cellular_component^myelin sheath`GO:0005096^molecular_function^GTPase activator activity`GO:0005093^molecular_function^Rab GDP-dissociation inhibitor activity`GO:0050771^biological_process^negative regulation of axonogenesis`GO:0090315^biological_process^negative re…	GO:0005092^molecular_function^GDP-dissociation inhibitor activity`GO:0007264^biological_process^small GTPase mediated signal transduction	AAAAAGAATTGATTAATAAAGTACTTACATTGTAGATTTGTTAACCAAGTTCGATCTGTCTCTACTAGTATTCTAACTAATTGCCAATGGATGAGAAATACGATATTATATTCTTGGGAACTGGTCTTAAGGAATGTGTGCTAGCAGGATTATTAGGCAAAGAAGGAAAGAAAATTTTGCACATTGACCGTAATAATTACTACGGAGCAGAGACAACTTCATTTACACCTTTAGAGTTTCTTTTTAAATTTTTCAATCAATCTACCGACAACATGGACAAATACGGACGTGGACGAGAGTGGAACGTTGATAAAATCCCAAAGTTTCTAATGGCTGATGGTCAATTGGTTAAAATTCTTATTCACACTAAAGTCACACTTTATATTGCGTTCAAAGTTG…	MDEKYDIIFLGTGLKECVLAGLLGKEGKKILHIDRNNYYGAETTSFTPLEFLFKFFNQSTDNMDKYGRGREWNVDKIPKFLMADGQLVKILIHTKVTLYIAFKVVDGSYVSRGSSIYKVPSNDTESLKTGLLGMFEKVRYKDFLRWVSEYDQNEPNTYHGIFPNDPMINAFKKFNLSENTIEITGHALALNLNDTYLVEPAIKTIKRIQLYVSSLCRHGKSPFLYPEYGLGELPQGFARLSAVYGGTYMLNKPVDNIVYNSDGTVRGIESEGETVECDLIVCDPSYAPDQCKKTGSVIRAICILNHPIKHTDNSNSCQIIIPRGQINRQNDIYIASVSHSHGVTASPWFLAIASTVVETSDPQRELKPALSMLEPIDRIFYDQSDLFEPQHDGSKNRLF…
TRINITY_DN33_c0_g1	TRINITY_DN33_c0_g1_i1	GDIA_BOVIN^GDIA_BOVIN^Q:87-1403,H:1-439^57.045%ID^E:0^RecName: Full=Rab GDP dissociation inhibitor alpha;^Eukaryota; Metazoa; Chordata; Craniata; Vertebrata; Euteleostomi; Mammalia; Eutheria; Laurasiatheria; Cetartiodactyla; Ruminantia; Pecora; Bovidae; Bovinae; Bos	TRINITY_DN33_c0_g1_i1.p2	1108-1338[+]	.	KER33762.1^KER33762.1^Q:87-1412,H:1-448^52.339%ID^E:8.5e-178^.^.	.	.	.	.	.	.	.	.	AAAAAGAATTGATTAATAAAGTACTTACATTGTAGATTTGTTAACCAAGTTCGATCTGTCTCTACTAGTATTCTAACTAATTGCCAATGGATGAGAAATACGATATTATATTCTTGGGAACTGGTCTTAAGGAATGTGTGCTAGCAGGATTATTAGGCAAAGAAGGAAAGAAAATTTTGCACATTGACCGTAATAATTACTACGGAGCAGAGACAACTTCATTTACACCTTTAGAGTTTCTTTTTAAATTTTTCAATCAATCTACCGACAACATGGACAAATACGGACGTGGACGAGAGTGGAACGTTGATAAAATCCCAAAGTTTCTAATGGCTGATGGTCAATTGGTTAAAATTCTTATTCACACTAAAGTCACACTTTATATTGCGTTCAAAGTTG…	MALPPVRGSSQLPVLLSKQAILKENLNPLYRCLNQSIGYSMTNLIYLNRNMTDQKIGYLSANHMMLQVILKQPAMI*
TRINITY_DN33_c0_g1	TRINITY_DN33_c0_g1_i1	GDIA_BOVIN^GDIA_BOVIN^Q:87-1403,H:1-439^57.045%ID^E:0^RecName: Full=Rab GDP dissociation inhibitor alpha;^Eukaryota; Metazoa; Chordata; Craniata; Vertebrata; Euteleostomi; Mammalia; Eutheria; Laurasiatheria; Cetartiodactyla; Ruminantia; Pecora; Bovidae; Bovinae; Bos	TRINITY_DN33_c0_g1_i1.p3	1016-804[-]	.	KER33762.1^KER33762.1^Q:87-1412,H:1-448^52.339%ID^E:8.5e-178^.^.	.	.	.	.	.	.	.	.	AAAAAGAATTGATTAATAAAGTACTTACATTGTAGATTTGTTAACCAAGTTCGATCTGTCTCTACTAGTATTCTAACTAATTGCCAATGGATGAGAAATACGATATTATATTCTTGGGAACTGGTCTTAAGGAATGTGTGCTAGCAGGATTATTAGGCAAAGAAGGAAAGAAAATTTTGCACATTGACCGTAATAATTACTACGGAGCAGAGACAACTTCATTTACACCTTTAGAGTTTCTTTTTAAATTTTTCAATCAATCTACCGACAACATGGACAAATACGGACGTGGACGAGAGTGGAACGTTGATAAAATCCCAAAGTTTCTAATGGCTGATGGTCAATTGGTTAAAATTCTTATTCACACTAAAGTCACACTTTATATTGCGTTCAAAGTTG…	MLYWMIKDADCSNNRSSFLTLVRCIRRITYNQITFDSFALRFNSSHRSIGVVYYIINRLIQHVSTTIYGG*
TRINITY_DN33_c0_g1	TRINITY_DN33_c0_g1_i1	GDIA_BOVIN^GDIA_BOVIN^Q:87-1403,H:1-439^57.045%ID^E:0^RecName: Full=Rab GDP dissociation inhibitor alpha;^Eukaryota; Metazoa; Chordata; Craniata; Vertebrata; Euteleostomi; Mammalia; Eutheria; Laurasiatheria; Cetartiodactyla; Ruminantia; Pecora; Bovidae; Bovinae; Bos	TRINITY_DN33_c0_g1_i1.p4	644-465[-]	.	KER33762.1^KER33762.1^Q:87-1412,H:1-448^52.339%ID^E:8.5e-178^.^.	.	.	.	ExpAA=20.44^PredHel=1^Topology=i29-51o	.	.	.	.	AAAAAGAATTGATTAATAAAGTACTTACATTGTAGATTTGTTAACCAAGTTCGATCTGTCTCTACTAGTATTCTAACTAATTGCCAATGGATGAGAAATACGATATTATATTCTTGGGAACTGGTCTTAAGGAATGTGTGCTAGCAGGATTATTAGGCAAAGAAGGAAAGAAAATTTTGCACATTGACCGTAATAATTACTACGGAGCAGAGACAACTTCATTTACACCTTTAGAGTTTCTTTTTAAATTTTTCAATCAATCTACCGACAACATGGACAAATACGGACGTGGACGAGAGTGGAACGTTGATAAAATCCCAAAGTTTCTAATGGCTGATGGTCAATTGGTTAAAATTCTTATTCACACTAAAGTCACACTTTATATTGCGTTCAAAGTTG…	MTCNFNCIFTEVKLFECINHRIVWKNTMISIWFVLVIFGNPSEKIFISYFFEHSKETCF*
TRINITY_DN33_c0_g1	TRINITY_DN33_c0_g1_i1	GDIA_BOVIN^GDIA_BOVIN^Q:87-1403,H:1-439^57.045%ID^E:0^RecName: Full=Rab GDP dissociation inhibitor alpha;^Eukaryota; Metazoa; Chordata; Craniata; Vertebrata; Euteleostomi; Mammalia; Eutheria; Laurasiatheria; Cetartiodactyla; Ruminantia; Pecora; Bovidae; Bovinae; Bos	TRINITY_DN33_c0_g1_i1.p5	994-827[-]	.	KER33762.1^KER33762.1^Q:87-1412,H:1-448^52.339%ID^E:8.5e-178^.^.	.	.	.	.	.	.	.	.	AAAAAGAATTGATTAATAAAGTACTTACATTGTAGATTTGTTAACCAAGTTCGATCTGTCTCTACTAGTATTCTAACTAATTGCCAATGGATGAGAAATACGATATTATATTCTTGGGAACTGGTCTTAAGGAATGTGTGCTAGCAGGATTATTAGGCAAAGAAGGAAAGAAAATTTTGCACATTGACCGTAATAATTACTACGGAGCAGAGACAACTTCATTTACACCTTTAGAGTTTCTTTTTAAATTTTTCAATCAATCTACCGACAACATGGACAAATACGGACGTGGACGAGAGTGGAACGTTGATAAAATCCCAAAGTTTCTAATGGCTGATGGTCAATTGGTTAAAATTCTTATTCACACTAAAGTCACACTTTATATTGCGTTCAAAGTTG…	MQIARITDPVFLHWSGAYDGSHTIKSHSTVSPSDSIPLTVPSELYTILSTGLFNM*
TRINITY_DN33_c0_g1	TRINITY_DN33_c0_g1_i1	GDIA_BOVIN^GDIA_BOVIN^Q:87-1403,H:1-439^57.045%ID^E:0^RecName: Full=Rab GDP dissociation inhibitor alpha;^Eukaryota; Metazoa; Chordata; Craniata; Vertebrata; Euteleostomi; Mammalia; Eutheria; Laurasiatheria; Cetartiodactyla; Ruminantia; Pecora; Bovidae; Bovinae; Bos	TRINITY_DN33_c0_g1_i1.p6	337-468[+]	.	KER33762.1^KER33762.1^Q:87-1412,H:1-448^52.339%ID^E:8.5e-178^.^.	.	.	.	.	.	.	.	.	AAAAAGAATTGATTAATAAAGTACTTACATTGTAGATTTGTTAACCAAGTTCGATCTGTCTCTACTAGTATTCTAACTAATTGCCAATGGATGAGAAATACGATATTATATTCTTGGGAACTGGTCTTAAGGAATGTGTGCTAGCAGGATTATTAGGCAAAGAAGGAAAGAAAATTTTGCACATTGACCGTAATAATTACTACGGAGCAGAGACAACTTCATTTACACCTTTAGAGTTTCTTTTTAAATTTTTCAATCAATCTACCGACAACATGGACAAATACGGACGTGGACGAGAGTGGAACGTTGATAAAATCCCAAAGTTTCTAATGGCTGATGGTCAATTGGTTAAAATTCTTATTCACACTAAAGTCACACTTTATATTGCGTTCAAAGTTG…	MVNWLKFLFTLKSHFILRSKLLTVAMYPEVAAFTRFLPMIPNR*
TRINITY_DN33_c0_g1	TRINITY_DN33_c0_g1_i1	GDIA_BOVIN^GDIA_BOVIN^Q:87-1403,H:1-439^57.045%ID^E:0^RecName: Full=Rab GDP dissociation inhibitor alpha;^Eukaryota; Metazoa; Chordata; Craniata; Vertebrata; Euteleostomi; Mammalia; Eutheria; Laurasiatheria; Cetartiodactyla; Ruminantia; Pecora; Bovidae; Bovinae; Bos	TRINITY_DN33_c0_g1_i1.p7	184-77[-]	.	KER33762.1^KER33762.1^Q:87-1412,H:1-448^52.339%ID^E:8.5e-178^.^.	.	.	.	.	.	.	.	.	AAAAAGAATTGATTAATAAAGTACTTACATTGTAGATTTGTTAACCAAGTTCGATCTGTCTCTACTAGTATTCTAACTAATTGCCAATGGATGAGAAATACGATATTATATTCTTGGGAACTGGTCTTAAGGAATGTGTGCTAGCAGGATTATTAGGCAAAGAAGGAAAGAAAATTTTGCACATTGACCGTAATAATTACTACGGAGCAGAGACAACTTCATTTACACCTTTAGAGTTTCTTTTTAAATTTTTCAATCAATCTACCGACAACATGGACAAATACGGACGTGGACGAGAGTGGAACGTTGATAAAATCCCAAAGTTTCTAATGGCTGATGGTCAATTGGTTAAAATTCTTATTCACACTAAAGTCACACTTTATATTGCGTTCAAAGTTG…	MCKIFFPSLPNNPASTHSLRPVPKNIISYFSSIGN*
TRINITY_DN33_c0_g1	TRINITY_DN33_c0_g1_i1	GDIA_BOVIN^GDIA_BOVIN^Q:87-1403,H:1-439^57.045%ID^E:0^RecName: Full=Rab GDP dissociation inhibitor alpha;^Eukaryota; Metazoa; Chordata; Craniata; Vertebrata; Euteleostomi; Mammalia; Eutheria; Laurasiatheria; Cetartiodactyla; Ruminantia; Pecora; Bovidae; Bovinae; Bos	TRINITY_DN33_c0_g1_i1.p8	222-127[-]	.	KER33762.1^KER33762.1^Q:87-1412,H:1-448^52.339%ID^E:8.5e-178^.^.	.	.	.	ExpAA=15.20^PredHel=1^Topology=i13-30o	.	.	.	.	AAAAAGAATTGATTAATAAAGTACTTACATTGTAGATTTGTTAACCAAGTTCGATCTGTCTCTACTAGTATTCTAACTAATTGCCAATGGATGAGAAATACGATATTATATTCTTGGGAACTGGTCTTAAGGAATGTGTGCTAGCAGGATTATTAGGCAAAGAAGGAAAGAAAATTTTGCACATTGACCGTAATAATTACTACGGAGCAGAGACAACTTCATTTACACCTTTAGAGTTTCTTTTTAAATTTTTCAATCAATCTACCGACAACATGGACAAATACGGACGTGGACGAGAGTGGAACGTTGATAAAATCCCAAAGTTTCTAATGGCTGATGGTCAATTGGTTAAAATTCTTATTCACACTAAAGTCACACTTTATATTGCGTTCAAAGTTG…	MKLSLLRSNYYGQCAKFSFLLCLIILLAHIP*
TRINITY_DN33_c0_g1	TRINITY_DN33_c0_g1_i1	GDIA_BOVIN^GDIA_BOVIN^Q:87-1403,H:1-439^57.045%ID^E:0^RecName: Full=Rab GDP dissociation inhibitor alpha;^Eukaryota; Metazoa; Chordata; Craniata; Vertebrata; Euteleostomi; Mammalia; Eutheria; Laurasiatheria; Cetartiodactyla; Ruminantia; Pecora; Bovidae; Bovinae; Bos	TRINITY_DN33_c0_g1_i1.p9	1566-1477[-]	.	KER33762.1^KER33762.1^Q:87-1412,H:1-448^52.339%ID^E:8.5e-178^.^.	.	.	.	.	.	.	.	.	AAAAAGAATTGATTAATAAAGTACTTACATTGTAGATTTGTTAACCAAGTTCGATCTGTCTCTACTAGTATTCTAACTAATTGCCAATGGATGAGAAATACGATATTATATTCTTGGGAACTGGTCTTAAGGAATGTGTGCTAGCAGGATTATTAGGCAAAGAAGGAAAGAAAATTTTGCACATTGACCGTAATAATTACTACGGAGCAGAGACAACTTCATTTACACCTTTAGAGTTTCTTTTTAAATTTTTCAATCAATCTACCGACAACATGGACAAATACGGACGTGGACGAGAGTGGAACGTTGATAAAATCCCAAAGTTTCTAATGGCTGATGGTCAATTGGTTAAAATTCTTATTCACACTAAAGTCACACTTTATATTGCGTTCAAAGTTG…	LVLLLFNKIIKTEMGKNNKTLKYSFMEIL*
TRINITY_DN79_c0_g1	TRINITY_DN79_c0_g1_i1	L2CC_DROME^L2CC_DROME^Q:101-835,H:25-269^72.653%ID^E:4.68e-110^RecName: Full=Protein l(2)37Cc;^Eukaryota; Metazoa; Ecdysozoa; Arthropoda; Hexapoda; Insecta; Pterygota; Neoptera; Holometabola; Diptera; Brachycera; Muscomorpha; Ephydroidea; Drosophilidae; Drosophila; Sophophora	TRINITY_DN79_c0_g1_i1.p1	32-856[+]	L2CC_DROME^L2CC_DROME^Q:2-268,H:3-269^70.037%ID^E:3.05e-138^RecName: Full=Protein l(2)37Cc;^Eukaryota; Metazoa; Ecdysozoa; Arthropoda; Hexapoda; Insecta; Pterygota; Neoptera; Holometabola; Diptera; Brachycera; Muscomorpha; Ephydroidea; Drosophilidae; Drosophila; Sophophora	CAX74258.1^CAX74258.1^Q:104-847,H:26-273^70.161%ID^E:2.6e-110^.^.	CAX74258.1^CAX74258.1^Q:2-272,H:3-273^67.528%ID^E:9.9e-136^.^.	PF01145.25^Band_7^SPFH domain / Band 7 family^28-203^E:1.5e-24	.	.	COG0330^Band 7 protein	KEGG:dme:Dmel_CG10691`KO:K17080	GO:0016020^cellular_component^membrane`GO:0005739^cellular_component^mitochondrion`GO:0071456^biological_process^cellular response to hypoxia`GO:0007275^biological_process^multicellular organism development	.	AAAAAGAATTGATTAATAAAGTACTTACAATATGTCTAAGATGTTTAATACACTGGCAAAGGTTGGTGCAGGATTGGCACTGTTGGGCGGTACTGTTACAAACATGCTATACAATGTTGACGGCGGTCATAGGGCCATTATTTTCGATCGATTTAAAGGAGTGAAACAAGACGTGATTGGAGAGGGTACTCATTTTATGATCCCTTGGTTACATATGCCCATTATTTTTGATATACGAACTCGACCACGATCTGTAGCATCAGCCACTGGAAGCAAAGATCTTCAAACTGTCAATATTACGTTGCGTCTATTATATCGACCACAAGCAAGCTCACTGCCTAATATCTATACTAACCTTGGCCTTGACTATGAAGACCGTGTTCTACCCTCTATTACAAA…	MSKMFNTLAKVGAGLALLGGTVTNMLYNVDGGHRAIIFDRFKGVKQDVIGEGTHFMIPWLHMPIIFDIRTRPRSVASATGSKDLQTVNITLRLLYRPQASSLPNIYTNLGLDYEDRVLPSITNEVLKAVVAQFDAGELITQRSIVSQRVNELLTKRAMQFGLILDDISITHLTFGHEFTAAVEAKQVAQQEAEKARFLVEKAEQYKKAAIIAAEGDTKAAELIAKALAETSEGFVELRRIEASENIASQLSRSRGIAYLPKGQSMLINAGAVAN*
TRINITY_DN79_c0_g1	TRINITY_DN79_c0_g1_i1	L2CC_DROME^L2CC_DROME^Q:101-835,H:25-269^72.653%ID^E:4.68e-110^RecName: Full=Protein l(2)37Cc;^Eukaryota; Metazoa; Ecdysozoa; Arthropoda; Hexapoda; Insecta; Pterygota; Neoptera; Holometabola; Diptera; Brachycera; Muscomorpha; Ephydroidea; Drosophilidae; Drosophila; Sophophora	TRINITY_DN79_c0_g1_i1.p2	768-595[-]	.	CAX74258.1^CAX74258.1^Q:104-847,H:26-273^70.161%ID^E:2.6e-110^.^.	.	.	.	ExpAA=22.36^PredHel=1^Topology=i21-43o	.	.	.	.	AAAAAGAATTGATTAATAAAGTACTTACAATATGTCTAAGATGTTTAATACACTGGCAAAGGTTGGTGCAGGATTGGCACTGTTGGGCGGTACTGTTACAAACATGCTATACAATGTTGACGGCGGTCATAGGGCCATTATTTTCGATCGATTTAAAGGAGTGAAACAAGACGTGATTGGAGAGGGTACTCATTTTATGATCCCTTGGTTACATATGCCCATTATTTTTGATATACGAACTCGACCACGATCTGTAGCATCAGCCACTGGAAGCAAAGATCTTCAAACTGTCAATATTACGTTGCGTCTATTATATCGACCACAAGCAAGCTCACTGCCTAATATCTATACTAACCTTGGCCTTGACTATGAAGACCGTGTTCTACCCTCTATTACAAA…	MFSDASIRLSSTKPSLVSARAFAINSAAFVSPSAAIIAAFLYCSAFSTRNLAFSASC*
TRINITY_DN79_c0_g1	TRINITY_DN79_c0_g1_i1	L2CC_DROME^L2CC_DROME^Q:101-835,H:25-269^72.653%ID^E:4.68e-110^RecName: Full=Protein l(2)37Cc;^Eukaryota; Metazoa; Ecdysozoa; Arthropoda; Hexapoda; Insecta; Pterygota; Neoptera; Holometabola; Diptera; Brachycera; Muscomorpha; Ephydroidea; Drosophilidae; Drosophila; Sophophora	TRINITY_DN79_c0_g1_i1.p3	3-164[+]	.	CAX74258.1^CAX74258.1^Q:104-847,H:26-273^70.161%ID^E:2.6e-110^.^.	.	.	.	ExpAA=20.42^PredHel=1^Topology=i27-49o	.	.	.	.	AAAAAGAATTGATTAATAAAGTACTTACAATATGTCTAAGATGTTTAATACACTGGCAAAGGTTGGTGCAGGATTGGCACTGTTGGGCGGTACTGTTACAAACATGCTATACAATGTTGACGGCGGTCATAGGGCCATTATTTTCGATCGATTTAAAGGAGTGAAACAAGACGTGATTGGAGAGGGTACTCATTTTATGATCCCTTGGTTACATATGCCCATTATTTTTGATATACGAACTCGACCACGATCTGTAGCATCAGCCACTGGAAGCAAAGATCTTCAAACTGTCAATATTACGTTGCGTCTATTATATCGACCACAAGCAAGCTCACTGCCTAATATCTATACTAACCTTGGCCTTGACTATGAAGACCGTGTTCTACCCTCTATTACAAA…	KELINKVLTICLRCLIHWQRLVQDWHCWAVLLQTCYTMLTAVIGPLFSIDLKE*
TRINITY_DN79_c0_g1	TRINITY_DN79_c0_g1_i1	L2CC_DROME^L2CC_DROME^Q:101-835,H:25-269^72.653%ID^E:4.68e-110^RecName: Full=Protein l(2)37Cc;^Eukaryota; Metazoa; Ecdysozoa; Arthropoda; Hexapoda; Insecta; Pterygota; Neoptera; Holometabola; Diptera; Brachycera; Muscomorpha; Ephydroidea; Drosophilidae; Drosophila; Sophophora	TRINITY_DN79_c0_g1_i1.p4	558-698[+]	.	CAX74258.1^CAX74258.1^Q:104-847,H:26-273^70.161%ID^E:2.6e-110^.^.	.	.	.	.	.	.	.	.	AAAAAGAATTGATTAATAAAGTACTTACAATATGTCTAAGATGTTTAATACACTGGCAAAGGTTGGTGCAGGATTGGCACTGTTGGGCGGTACTGTTACAAACATGCTATACAATGTTGACGGCGGTCATAGGGCCATTATTTTCGATCGATTTAAAGGAGTGAAACAAGACGTGATTGGAGAGGGTACTCATTTTATGATCCCTTGGTTACATATGCCCATTATTTTTGATATACGAACTCGACCACGATCTGTAGCATCAGCCACTGGAAGCAAAGATCTTCAAACTGTCAATATTACGTTGCGTCTATTATATCGACCACAAGCAAGCTCACTGCCTAATATCTATACTAACCTTGGCCTTGACTATGAAGACCGTGTTCTACCCTCTATTACAAA…	MNLPRLSRLSKLLNKKLRKPDSWSRRLNSIKKLQLLLLKATQRLQS*
TRINITY_DN79_c0_g1	TRINITY_DN79_c0_g1_i1	L2CC_DROME^L2CC_DROME^Q:101-835,H:25-269^72.653%ID^E:4.68e-110^RecName: Full=Protein l(2)37Cc;^Eukaryota; Metazoa; Ecdysozoa; Arthropoda; Hexapoda; Insecta; Pterygota; Neoptera; Holometabola; Diptera; Brachycera; Muscomorpha; Ephydroidea; Drosophilidae; Drosophila; Sophophora	TRINITY_DN79_c0_g1_i1.p5	916-827[-]	.	CAX74258.1^CAX74258.1^Q:104-847,H:26-273^70.161%ID^E:2.6e-110^.^.	.	.	.	.	.	.	.	.	AAAAAGAATTGATTAATAAAGTACTTACAATATGTCTAAGATGTTTAATACACTGGCAAAGGTTGGTGCAGGATTGGCACTGTTGGGCGGTACTGTTACAAACATGCTATACAATGTTGACGGCGGTCATAGGGCCATTATTTTCGATCGATTTAAAGGAGTGAAACAAGACGTGATTGGAGAGGGTACTCATTTTATGATCCCTTGGTTACATATGCCCATTATTTTTGATATACGAACTCGACCACGATCTGTAGCATCAGCCACTGGAAGCAAAGATCTTCAAACTGTCAATATTACGTTGCGTCTATTATATCGACCACAAGCAAGCTCACTGCCTAATATCTATACTAACCTTGGCCTTGACTATGAAGACCGTGTTCTACCCTCTATTACAAA…	FLNKTTTCLFCKNENTNIIKLVCYGSCIN*
TRINITY_DN95_c0_g1	TRINITY_DN95_c0_g1_i1	.	TRINITY_DN95_c0_g1_i1.p1	274-176[-]	.	.	.	.	.	.	.	.	.	.	TTTTGGTATGTTTTGACAGTTTAGAGTGTACTTGCATATATGATCAAAAACGTGCATTGCGACTGTTAGTTGGTGTACATGTAACTTGTTGAGACTGGACAATCACTGGTTCGTTATGATAAAGAATGCAATCGGCTTGACAGCGTGATGTGATTCGATTAAAGATGCAGTACAATTAGTGTCGTCTACTTGGAAGATGCTCTATAAAGCTTGAAAATAAGTCAGCTATAATTGGACTATCATTACCTCCCATTGGAACACCGTTTAAGATCGGAA	PILNGVPMGGNDSPIIADLFSSFIEHLPSRRH*
TRINITY_DN95_c0_g1	TRINITY_DN95_c0_g1_i1	.	TRINITY_DN95_c0_g1_i1.p2	3-92[+]	.	.	.	.	.	.	.	.	.	.	TTTTGGTATGTTTTGACAGTTTAGAGTGTACTTGCATATATGATCAAAAACGTGCATTGCGACTGTTAGTTGGTGTACATGTAACTTGTTGAGACTGGACAATCACTGGTTCGTTATGATAAAGAATGCAATCGGCTTGACAGCGTGATGTGATTCGATTAAAGATGCAGTACAATTAGTGTCGTCTACTTGGAAGATGCTCTATAAAGCTTGAAAATAAGTCAGCTATAATTGGACTATCATTACCTCCCATTGGAACACCGTTTAAGATCGGAA	LVCFDSLECTCIYDQKRALRLLVGVHVTC*
TRINITY_DN48_c0_g1	TRINITY_DN48_c0_g1_i1	.	TRINITY_DN48_c0_g1_i1.p1	232-116[-]	.	.	.	.	.	.	.	.	.	.	GGAGTAGGTTTGACATAGGAAGACAAAGAGGATTTGGATAATATAGAGGGTGGTGAACGATGTGAGGAAAGTTTATGAGTGGAACGATTGTGGAGGTTGGTGGAGGTAATTTTGATTAATGGATGTATGTTATTAACAAACGAGATAGGAGGGACTGGACGGGGATATCGGGGAGTGAAGATGACATTGGATTGGAAGTGTATATGGTTACAGAATCAGTGGATGGAGAGAT	ISPSTDSVTIYTSNPMSSSLPDIPVQSLLSRLLITYIH*
TRINITY_DN48_c0_g1	TRINITY_DN48_c0_g1_i1	.	TRINITY_DN48_c0_g1_i1.p2	123-230[+]	.	.	.	.	.	.	.	.	.	.	GGAGTAGGTTTGACATAGGAAGACAAAGAGGATTTGGATAATATAGAGGGTGGTGAACGATGTGAGGAAAGTTTATGAGTGGAACGATTGTGGAGGTTGGTGGAGGTAATTTTGATTAATGGATGTATGTTATTAACAAACGAGATAGGAGGGACTGGACGGGGATATCGGGGAGTGAAGATGACATTGGATTGGAAGTGTATATGGTTACAGAATCAGTGGATGGAGAGAT	MYVINKRDRRDWTGISGSEDDIGLEVYMVTESVDGE
TRINITY_DN48_c0_g1	TRINITY_DN48_c0_g1_i1	.	TRINITY_DN48_c0_g1_i1.p3	127-231[+]	.	.	.	.	.	.	.	.	.	.	GGAGTAGGTTTGACATAGGAAGACAAAGAGGATTTGGATAATATAGAGGGTGGTGAACGATGTGAGGAAAGTTTATGAGTGGAACGATTGTGGAGGTTGGTGGAGGTAATTTTGATTAATGGATGTATGTTATTAACAAACGAGATAGGAGGGACTGGACGGGGATATCGGGGAGTGAAGATGACATTGGATTGGAAGTGTATATGGTTACAGAATCAGTGGATGGAGAGAT	MLLTNEIGGTGRGYRGVKMTLDWKCIWLQNQWMER
TRINITY_DN46_c0_g1	TRINITY_DN46_c0_g1_i1	.	TRINITY_DN46_c0_g1_i1.p1	258-512[+]	.	.	.	.	.	.	.	.	.	.	TAATATGCACATTTGAGTGCATTTGAATAGTGTATTATCAAGTAAAAGACATTATTAGACAAATTATCATAGAATCAGTTTTGTAATTGTTTTTTAACATATTTTGTTACAACAGTTGAGATATCATCACTTTGCATTCGCGGATGTCTTGACAGTTTGTTGTACATTATCCAATCAGTTGTATTGCGAGTTTTTATATTGATCTTAATTTCATTCAAGCATGAATCAGTTCGACTAGTCTACCGTCATTGAAAACTATGTCATTAGCGTCATTGGGGGATGTTATATTTCTAGAATCGTATTTTGATTCTAGATTTACTCCAATATGTTGTACAGTCGATTTAACTAAACCTTGCAGCTCTAGTTTACTGAGCCATCACACTTTGTTGTTTGAACCAT…	MSLASLGDVIFLESYFDSRFTPICCTVDLTKPCSSSLLSHHTLLFEPCSVLLSPFNAVTYNWNSRRYGWDPLQYEITAIFKTTL*
TRINITY_DN46_c0_g1	TRINITY_DN46_c0_g1_i1	.	TRINITY_DN46_c0_g1_i1.p2	424-555[+]	.	.	.	.	.	.	.	.	.	.	TAATATGCACATTTGAGTGCATTTGAATAGTGTATTATCAAGTAAAAGACATTATTAGACAAATTATCATAGAATCAGTTTTGTAATTGTTTTTTAACATATTTTGTTACAACAGTTGAGATATCATCACTTTGCATTCGCGGATGTCTTGACAGTTTGTTGTACATTATCCAATCAGTTGTATTGCGAGTTTTTATATTGATCTTAATTTCATTCAAGCATGAATCAGTTCGACTAGTCTACCGTCATTGAAAACTATGTCATTAGCGTCATTGGGGGATGTTATATTTCTAGAATCGTATTTTGATTCTAGATTTACTCCAATATGTTGTACAGTCGATTTAACTAAACCTTGCAGCTCTAGTTTACTGAGCCATCACACTTTGTTGTTTGAACCAT…	MQSHITGILGVMAGIHYNMRLQQFSRQHFSKVVFLLLFQYQSN*
TRINITY_DN46_c0_g1	TRINITY_DN46_c0_g1_i1	.	TRINITY_DN46_c0_g1_i1.p3	642-770[+]	.	.	.	.	.	.	.	.	.	.	TAATATGCACATTTGAGTGCATTTGAATAGTGTATTATCAAGTAAAAGACATTATTAGACAAATTATCATAGAATCAGTTTTGTAATTGTTTTTTAACATATTTTGTTACAACAGTTGAGATATCATCACTTTGCATTCGCGGATGTCTTGACAGTTTGTTGTACATTATCCAATCAGTTGTATTGCGAGTTTTTATATTGATCTTAATTTCATTCAAGCATGAATCAGTTCGACTAGTCTACCGTCATTGAAAACTATGTCATTAGCGTCATTGGGGGATGTTATATTTCTAGAATCGTATTTTGATTCTAGATTTACTCCAATATGTTGTACAGTCGATTTAACTAAACCTTGCAGCTCTAGTTTACTGAGCCATCACACTTTGTTGTTTGAACCAT…	MLAFLFPRLLAIKIFDVQFEFNLNFRQISSLENTFSSLIRYF*
TRINITY_DN46_c0_g1	TRINITY_DN46_c0_g1_i1	.	TRINITY_DN46_c0_g1_i1.p4	167-75[-]	.	.	.	.	.	.	.	.	.	.	TAATATGCACATTTGAGTGCATTTGAATAGTGTATTATCAAGTAAAAGACATTATTAGACAAATTATCATAGAATCAGTTTTGTAATTGTTTTTTAACATATTTTGTTACAACAGTTGAGATATCATCACTTTGCATTCGCGGATGTCTTGACAGTTTGTTGTACATTATCCAATCAGTTGTATTGCGAGTTTTTATATTGATCTTAATTTCATTCAAGCATGAATCAGTTCGACTAGTCTACCGTCATTGAAAACTATGTCATTAGCGTCATTGGGGGATGTTATATTTCTAGAATCGTATTTTGATTCTAGATTTACTCCAATATGTTGTACAGTCGATTTAACTAAACCTTGCAGCTCTAGTTTACTGAGCCATCACACTTTGTTGTTTGAACCAT…	MYNKLSRHPRMQSDDISTVVTKYVKKQLQN*
TRINITY_DN46_c0_g1	TRINITY_DN46_c0_g1_i1	.	TRINITY_DN46_c0_g1_i1.p5	839-750[-]	.	.	.	.	.	.	.	.	.	.	TAATATGCACATTTGAGTGCATTTGAATAGTGTATTATCAAGTAAAAGACATTATTAGACAAATTATCATAGAATCAGTTTTGTAATTGTTTTTTAACATATTTTGTTACAACAGTTGAGATATCATCACTTTGCATTCGCGGATGTCTTGACAGTTTGTTGTACATTATCCAATCAGTTGTATTGCGAGTTTTTATATTGATCTTAATTTCATTCAAGCATGAATCAGTTCGACTAGTCTACCGTCATTGAAAACTATGTCATTAGCGTCATTGGGGGATGTTATATTTCTAGAATCGTATTTTGATTCTAGATTTACTCCAATATGTTGTACAGTCGATTTAACTAAACCTTGCAGCTCTAGTTTACTGAGCCATCACACTTTGTTGTTTGAACCAT…	LRNFVIYLQKNHTLHRNLFNRKRLKVPNK*
TRINITY_DN63_c0_g1	TRINITY_DN63_c0_g1_i1	RTXE_DROME^RTXE_DROME^Q:1-207,H:616-689^40.541%ID^E:3.72e-10^RecName: Full=Probable RNA-directed DNA polymerase from transposon X-element;^Eukaryota; Metazoa; Ecdysozoa; Arthropoda; Hexapoda; Insecta; Pterygota; Neoptera; Holometabola; Diptera; Brachycera; Muscomorpha; Ephydroidea; Drosophilidae; Drosophila; Sophophora	TRINITY_DN63_c0_g1_i1.p1	1-225[+]	RTXE_DROME^RTXE_DROME^Q:1-69,H:616-689^40.541%ID^E:3.35e-10^RecName: Full=Probable RNA-directed DNA polymerase from transposon X-element;^Eukaryota; Metazoa; Ecdysozoa; Arthropoda; Hexapoda; Insecta; Pterygota; Neoptera; Holometabola; Diptera; Brachycera; Muscomorpha; Ephydroidea; Drosophilidae; Drosophila; Sophophora	KER24894.1^KER24894.1^Q:1-207,H:51-123^54.795%ID^E:3.35e-18^.^.	KER24894.1^KER24894.1^Q:1-69,H:51-123^54.795%ID^E:3.01e-18^.^.	PF00078.27^RVT_1^Reverse transcriptase (RNA-dependent DNA polymerase)^1-63^E:3.7e-11	.	.	.	.	GO:0003964^molecular_function^RNA-directed DNA polymerase activity`GO:0006313^biological_process^transposition, DNA-mediated	.	TTTCTTTCTGGTCGCACATACCAGGTCGCCATTCACGGTACCCTTTTCGAGAATTATCCAGTTTATGTCGGTGTCCCGCAAGGGTCTGTATTGGGTCCTCTGCTGTTTTGTATTTTCATCAACGATCTCCCCAGTGTAATAAGTTTGCATTCATTATTATTTGCAGACGATTTAAAAATTTGGAGAGCCATCAAGTCGGATTATGATCGTAACATTCTTCAATCAGA	FLSGRTYQVAIHGTLFENYPVYVGVPQGSVLGPLLFCIFINDLPSVISLHSLLFADDLKIWRAIKSDYDRNILQS
TRINITY_DN63_c0_g1	TRINITY_DN63_c0_g1_i1	RTXE_DROME^RTXE_DROME^Q:1-207,H:616-689^40.541%ID^E:3.72e-10^RecName: Full=Probable RNA-directed DNA polymerase from transposon X-element;^Eukaryota; Metazoa; Ecdysozoa; Arthropoda; Hexapoda; Insecta; Pterygota; Neoptera; Holometabola; Diptera; Brachycera; Muscomorpha; Ephydroidea; Drosophilidae; Drosophila; Sophophora	TRINITY_DN63_c0_g1_i1.p2	3-206[+]	.	KER24894.1^KER24894.1^Q:1-207,H:51-123^54.795%ID^E:3.35e-18^.^.	.	.	.	.	.	.	.	.	TTTCTTTCTGGTCGCACATACCAGGTCGCCATTCACGGTACCCTTTTCGAGAATTATCCAGTTTATGTCGGTGTCCCGCAAGGGTCTGTATTGGGTCCTCTGCTGTTTTGTATTTTCATCAACGATCTCCCCAGTGTAATAAGTTTGCATTCATTATTATTTGCAGACGATTTAAAAATTTGGAGAGCCATCAAGTCGGATTATGATCGTAACATTCTTCAATCAGA	SFWSHIPGRHSRYPFRELSSLCRCPARVCIGSSAVLYFHQRSPQCNKFAFIIICRRFKNLESHQVGL*
TRINITY_DN63_c0_g1	TRINITY_DN63_c0_g1_i1	RTXE_DROME^RTXE_DROME^Q:1-207,H:616-689^40.541%ID^E:3.72e-10^RecName: Full=Probable RNA-directed DNA polymerase from transposon X-element;^Eukaryota; Metazoa; Ecdysozoa; Arthropoda; Hexapoda; Insecta; Pterygota; Neoptera; Holometabola; Diptera; Brachycera; Muscomorpha; Ephydroidea; Drosophilidae; Drosophila; Sophophora	TRINITY_DN63_c0_g1_i1.p3	150-1[-]	.	KER24894.1^KER24894.1^Q:1-207,H:51-123^54.795%ID^E:3.35e-18^.^.	.	.	.	.	.	.	.	.	TTTCTTTCTGGTCGCACATACCAGGTCGCCATTCACGGTACCCTTTTCGAGAATTATCCAGTTTATGTCGGTGTCCCGCAAGGGTCTGTATTGGGTCCTCTGCTGTTTTGTATTTTCATCAACGATCTCCCCAGTGTAATAAGTTTGCATTCATTATTATTTGCAGACGATTTAAAAATTTGGAGAGCCATCAAGTCGGATTATGATCGTAACATTCTTCAATCAGA	MQTYYTGEIVDENTKQQRTQYRPLRDTDINWIILEKGTVNGDLVCATRKK
TRINITY_DN63_c0_g1	TRINITY_DN63_c0_g1_i1	RTXE_DROME^RTXE_DROME^Q:1-207,H:616-689^40.541%ID^E:3.72e-10^RecName: Full=Probable RNA-directed DNA polymerase from transposon X-element;^Eukaryota; Metazoa; Ecdysozoa; Arthropoda; Hexapoda; Insecta; Pterygota; Neoptera; Holometabola; Diptera; Brachycera; Muscomorpha; Ephydroidea; Drosophilidae; Drosophila; Sophophora	TRINITY_DN63_c0_g1_i1.p4	2-139[+]	.	KER24894.1^KER24894.1^Q:1-207,H:51-123^54.795%ID^E:3.35e-18^.^.	.	.	.	.	.	.	.	.	TTTCTTTCTGGTCGCACATACCAGGTCGCCATTCACGGTACCCTTTTCGAGAATTATCCAGTTTATGTCGGTGTCCCGCAAGGGTCTGTATTGGGTCCTCTGCTGTTTTGTATTTTCATCAACGATCTCCCCAGTGTAATAAGTTTGCATTCATTATTATTTGCAGACGATTTAAAAATTTGGAGAGCCATCAAGTCGGATTATGATCGTAACATTCTTCAATCAGA	FFLVAHTRSPFTVPFSRIIQFMSVSRKGLYWVLCCFVFSSTISPV*
TRINITY_DN63_c0_g1	TRINITY_DN63_c0_g1_i1	RTXE_DROME^RTXE_DROME^Q:1-207,H:616-689^40.541%ID^E:3.72e-10^RecName: Full=Probable RNA-directed DNA polymerase from transposon X-element;^Eukaryota; Metazoa; Ecdysozoa; Arthropoda; Hexapoda; Insecta; Pterygota; Neoptera; Holometabola; Diptera; Brachycera; Muscomorpha; Ephydroidea; Drosophilidae; Drosophila; Sophophora	TRINITY_DN63_c0_g1_i1.p5	191-63[-]	.	KER24894.1^KER24894.1^Q:1-207,H:51-123^54.795%ID^E:3.35e-18^.^.	.	.	.	.	.	.	.	.	TTTCTTTCTGGTCGCACATACCAGGTCGCCATTCACGGTACCCTTTTCGAGAATTATCCAGTTTATGTCGGTGTCCCGCAAGGGTCTGTATTGGGTCCTCTGCTGTTTTGTATTTTCATCAACGATCTCCCCAGTGTAATAAGTTTGCATTCATTATTATTTGCAGACGATTTAAAAATTTGGAGAGCCATCAAGTCGGATTATGATCGTAACATTCTTCAATCAGA	MALQIFKSSANNNECKLITLGRSLMKIQNSRGPNTDPCGTPT*
TRINITY_DN49_c0_g1	TRINITY_DN49_c0_g1_i1	.	TRINITY_DN49_c0_g1_i1.p1	224-3[-]	.	.	.	.	.	.	.	.	.	.	TGGCCATATTTGATCTCTCTCCTCATATGGGCGAACTTGGAATCAAACATCCCGTTATTGACTCCCAACATGAGTAATTGTGTAGCCCATTCGATACAACAGAATCGCTCTATATTCGTGAACAATTGCAATCGGACGCAGGGGATCACATTAGGTCGGCTAACTTCAATCGACACAAACCCGCTCGCTTGGCACTTGAGATAAACAGACCGAACACAAGTCATCTCCTGGAATATGCCTCACCAAAAGCAGCATCCAATTGGTTAATCTCTTGACCACTTGATGATTACGGACTTAATCTGATTAAAACAGCGTTTCGTGACGCGATGTCTG	MTCVRSVYLKCQASGFVSIEVSRPNVIPCVRLQLFTNIERFCCIEWATQLLMLGVNNGMFDSKFAHMRREIKYG
TRINITY_DN49_c0_g1	TRINITY_DN49_c0_g1_i1	.	TRINITY_DN49_c0_g1_i1.p2	1-204[+]	.	.	.	.	sigP:1^15^0.471^YES	.	.	.	.	.	TGGCCATATTTGATCTCTCTCCTCATATGGGCGAACTTGGAATCAAACATCCCGTTATTGACTCCCAACATGAGTAATTGTGTAGCCCATTCGATACAACAGAATCGCTCTATATTCGTGAACAATTGCAATCGGACGCAGGGGATCACATTAGGTCGGCTAACTTCAATCGACACAAACCCGCTCGCTTGGCACTTGAGATAAACAGACCGAACACAAGTCATCTCCTGGAATATGCCTCACCAAAAGCAGCATCCAATTGGTTAATCTCTTGACCACTTGATGATTACGGACTTAATCTGATTAAAACAGCGTTTCGTGACGCGATGTCTG	WPYLISLLIWANLESNIPLLTPNMSNCVAHSIQQNRSIFVNNCNRTQGITLGRLTSIDTNPLAWHLR*
TRINITY_DN49_c0_g1	TRINITY_DN49_c0_g1_i1	.	TRINITY_DN49_c0_g1_i1.p3	255-166[-]	.	.	.	.	.	.	.	.	.	.	TGGCCATATTTGATCTCTCTCCTCATATGGGCGAACTTGGAATCAAACATCCCGTTATTGACTCCCAACATGAGTAATTGTGTAGCCCATTCGATACAACAGAATCGCTCTATATTCGTGAACAATTGCAATCGGACGCAGGGGATCACATTAGGTCGGCTAACTTCAATCGACACAAACCCGCTCGCTTGGCACTTGAGATAAACAGACCGAACACAAGTCATCTCCTGGAATATGCCTCACCAAAAGCAGCATCCAATTGGTTAATCTCTTGACCACTTGATGATTACGGACTTAATCTGATTAAAACAGCGTTTCGTGACGCGATGTCTG	MLLLVRHIPGDDLCSVCLSQVPSERVCVD*
TRINITY_DN49_c0_g1	TRINITY_DN49_c0_g1_i2	.	TRINITY_DN49_c0_g1_i2.p1	194-72[-]	.	.	.	.	.	.	.	.	.	.	CTGTCTGTATAGAGGCCCATTTGAGAGAACCTAATGATGTATTGTATTATTAATAATTATTAAAAAAATTATTATCGATCTATATTCGTGAACAATTGCAATCGGACGCAGGGGATCACATTAGGTCGGCTAACTTCAATCGACACAAACCCGCTCGCTTGGCACTTGAGATAAACAGACCGAACACAAGTCATCTCCTGGAATATGCCTCACCAAAAGCAGCATCCAATTGGTTAATCTCTTGACCACTTGATGATTACGGACTTAATCTGATTAAAACAGCGTTTCGTGACGCGATGTCTG	MTCVRSVYLKCQASGFVSIEVSRPNVIPCVRLQLFTNIDR*
TRINITY_DN49_c0_g1	TRINITY_DN49_c0_g1_i2	.	TRINITY_DN49_c0_g1_i2.p2	225-136[-]	.	.	.	.	.	.	.	.	.	.	CTGTCTGTATAGAGGCCCATTTGAGAGAACCTAATGATGTATTGTATTATTAATAATTATTAAAAAAATTATTATCGATCTATATTCGTGAACAATTGCAATCGGACGCAGGGGATCACATTAGGTCGGCTAACTTCAATCGACACAAACCCGCTCGCTTGGCACTTGAGATAAACAGACCGAACACAAGTCATCTCCTGGAATATGCCTCACCAAAAGCAGCATCCAATTGGTTAATCTCTTGACCACTTGATGATTACGGACTTAATCTGATTAAAACAGCGTTTCGTGACGCGATGTCTG	MLLLVRHIPGDDLCSVCLSQVPSERVCVD*
TRINITY_DN93_c0_g1	TRINITY_DN93_c0_g1_i1	RS18_RAT^RS18_RAT^Q:62-514,H:2-152^69.536%ID^E:1.06e-55^RecName: Full=40S ribosomal protein S18;^Eukaryota; Metazoa; Chordata; Craniata; Vertebrata; Euteleostomi; Mammalia; Eutheria; Euarchontoglires; Glires; Rodentia; Myomorpha; Muroidea; Muridae; Murinae; Rattus	TRINITY_DN93_c0_g1_i1.p1	53-517[+]	RS18_ARGIR^RS18_ARGIR^Q:4-154,H:2-152^68.212%ID^E:2.27e-78^RecName: Full=40S ribosomal protein S18;^Eukaryota; Metazoa; Lophotrochozoa; Mollusca; Bivalvia; Pteriomorphia; Pectinoida; Pectinoidea; Pectinidae; Argopecten	ADY48555.1^ADY48555.1^Q:62-514,H:2-152^69.536%ID^E:4.1e-56^.^.	ADY48555.1^ADY48555.1^Q:4-154,H:2-152^69.536%ID^E:7.2e-77^.^.	PF00416.22^Ribosomal_S13^Ribosomal protein S13/S18^16-144^E:2.4e-47	.	.	.	.	GO:0005840^cellular_component^ribosome`GO:0019843^molecular_function^rRNA binding`GO:0003735^molecular_function^structural constituent of ribosome`GO:0006412^biological_process^translation	GO:0003723^molecular_function^RNA binding`GO:0003735^molecular_function^structural constituent of ribosome`GO:0006412^biological_process^translation`GO:0005622^cellular_component^intracellular`GO:0005840^cellular_component^ribosome	AAAAAGAATTGATTAATAAAGTACTTACAATAGTATAAACCGCCTTAGCACTATGGCAACTACAATTGTGCTCCCTGATAATTTTCAGCATATTCTTCGAGTCCTCAACACTAACATCGATGGGAATCGGAAAATTCCGTTTGCCTTGACTGCTATCAAAGGTATCGGTCTGCGCTTTAGTCACGTTGCGGTCACTAAAGCCGGTATCGACTCAACTAAGAGGGCCGGTGAACTCAATGAAGAAGAGGTCGAGCGCATTATAAATGTAATAAGTAATCCGAAAGAGTACAAGATTCCGAATTGGTTCCTTAATAGACAGAAGGATTACAAGGATGGAAGAACAACACAGATCACGTCAAACGTTTTAGATGTCAGACTAAGAGAAGATCTTGAGCGACT…	MATTIVLPDNFQHILRVLNTNIDGNRKIPFALTAIKGIGLRFSHVAVTKAGIDSTKRAGELNEEEVERIINVISNPKEYKIPNWFLNRQKDYKDGRTTQITSNVLDVRLREDLERLKKMRVHRGLRHYWNTRVRGQHTRNSGRRGRTVGVSKTK*
TRINITY_DN93_c0_g1	TRINITY_DN93_c0_g1_i1	RS18_RAT^RS18_RAT^Q:62-514,H:2-152^69.536%ID^E:1.06e-55^RecName: Full=40S ribosomal protein S18;^Eukaryota; Metazoa; Chordata; Craniata; Vertebrata; Euteleostomi; Mammalia; Eutheria; Euarchontoglires; Glires; Rodentia; Myomorpha; Muroidea; Muridae; Murinae; Rattus	TRINITY_DN93_c0_g1_i1.p2	536-399[-]	.	ADY48555.1^ADY48555.1^Q:62-514,H:2-152^69.536%ID^E:4.1e-56^.^.	.	.	.	.	.	.	.	.	AAAAAGAATTGATTAATAAAGTACTTACAATAGTATAAACCGCCTTAGCACTATGGCAACTACAATTGTGCTCCCTGATAATTTTCAGCATATTCTTCGAGTCCTCAACACTAACATCGATGGGAATCGGAAAATTCCGTTTGCCTTGACTGCTATCAAAGGTATCGGTCTGCGCTTTAGTCACGTTGCGGTCACTAAAGCCGGTATCGACTCAACTAAGAGGGCCGGTGAACTCAATGAAGAAGAGGTCGAGCGCATTATAAATGTAATAAGTAATCCGAAAGAGTACAAGATTCCGAATTGGTTCCTTAATAGACAGAAGGATTACAAGGATGGAAGAACAACACAGATCACGTCAAACGTTTTAGATGTCAGACTAAGAGAAGATCTTGAGCGACT…	MYQLVPITLSLTHQPFFLFSRCSWCADRELSCSSNDEDHDVPAFS*
TRINITY_DN93_c0_g1	TRINITY_DN93_c0_g1_i1	RS18_RAT^RS18_RAT^Q:62-514,H:2-152^69.536%ID^E:1.06e-55^RecName: Full=40S ribosomal protein S18;^Eukaryota; Metazoa; Chordata; Craniata; Vertebrata; Euteleostomi; Mammalia; Eutheria; Euarchontoglires; Glires; Rodentia; Myomorpha; Muroidea; Muridae; Murinae; Rattus	TRINITY_DN93_c0_g1_i1.p3	91-2[-]	.	ADY48555.1^ADY48555.1^Q:62-514,H:2-152^69.536%ID^E:4.1e-56^.^.	.	.	.	.	.	.	.	.	AAAAAGAATTGATTAATAAAGTACTTACAATAGTATAAACCGCCTTAGCACTATGGCAACTACAATTGTGCTCCCTGATAATTTTCAGCATATTCTTCGAGTCCTCAACACTAACATCGATGGGAATCGGAAAATTCCGTTTGCCTTGACTGCTATCAAAGGTATCGGTCTGCGCTTTAGTCACGTTGCGGTCACTAAAGCCGGTATCGACTCAACTAAGAGGGCCGGTGAACTCAATGAAGAAGAGGTCGAGCGCATTATAAATGTAATAAGTAATCCGAAAGAGTACAAGATTCCGAATTGGTTCCTTAATAGACAGAAGGATTACAAGGATGGAAGAACAACACAGATCACGTCAAACGTTTTAGATGTCAGACTAAGAGAAGATCTTGAGCGACT…	MLKIIREHNCSCHSAKAVYTIVSTLLINSF
TRINITY_DN93_c0_g1	TRINITY_DN93_c0_g1_i1	RS18_RAT^RS18_RAT^Q:62-514,H:2-152^69.536%ID^E:1.06e-55^RecName: Full=40S ribosomal protein S18;^Eukaryota; Metazoa; Chordata; Craniata; Vertebrata; Euteleostomi; Mammalia; Eutheria; Euarchontoglires; Glires; Rodentia; Myomorpha; Muroidea; Muridae; Murinae; Rattus	TRINITY_DN93_c0_g1_i1.p4	635-546[-]	.	ADY48555.1^ADY48555.1^Q:62-514,H:2-152^69.536%ID^E:4.1e-56^.^.	.	.	.	.	.	.	.	.	AAAAAGAATTGATTAATAAAGTACTTACAATAGTATAAACCGCCTTAGCACTATGGCAACTACAATTGTGCTCCCTGATAATTTTCAGCATATTCTTCGAGTCCTCAACACTAACATCGATGGGAATCGGAAAATTCCGTTTGCCTTGACTGCTATCAAAGGTATCGGTCTGCGCTTTAGTCACGTTGCGGTCACTAAAGCCGGTATCGACTCAACTAAGAGGGCCGGTGAACTCAATGAAGAAGAGGTCGAGCGCATTATAAATGTAATAAGTAATCCGAAAGAGTACAAGATTCCGAATTGGTTCCTTAATAGACAGAAGGATTACAAGGATGGAAGAACAACACAGATCACGTCAAACGTTTTAGATGTCAGACTAAGAGAAGATCTTGAGCGACT…	FFNQKISLNHSDTERIKRFYFICSTFVRC*
TRINITY_DN51_c0_g1	TRINITY_DN51_c0_g1_i1	.	.	.	.	.	.	.	.	.	.	.	.	.	TGGATTTTATTAAAAATGACAAGCCATTGTTATATTTTATATGAAAGAACAAGCGTCAATTTCTGCAGTTGCTCGTAAATGCTGATTTTTATAGTGTCTCACAGTCTCTCGGAAAAACGATGTACTTTATCTTTTACTTAATTGATGTCTGATATTATCTGCATATTAAGGAACGACACAGGCCGAAAACGAACGTTCGTGGATCAAATTCCAG	.
TRINITY_DN91_c0_g1	TRINITY_DN91_c0_g1_i1	.	TRINITY_DN91_c0_g1_i1.p1	1-111[+]	.	.	.	.	.	.	.	.	.	.	AACTATTCCTGTGTGTGCACATGTGCGTGTGTTCAAGAAGCTTTTCTCGTAGGTGACGACGAATTTATCCAACATATAATTTCTCACACTGGGAGCAAAACATGTTGCTAGATTTTGAGATCCAGCAATCACTGCATTTTTAATCAGGTGTTAATTGAATGATTATATTACGAAACTATATAGCAATTAAGACAAATAGATAGGA	NYSCVCTCACVQEAFLVGDDEFIQHIISHTGSKTCC*
TRINITY_DN55_c0_g1	TRINITY_DN55_c0_g1_i1	MYH7B_HUMAN^MYH7B_HUMAN^Q:208-2,H:516-584^81.159%ID^E:1.17e-35^RecName: Full=Myosin-7B;^Eukaryota; Metazoa; Chordata; Craniata; Vertebrata; Euteleostomi; Mammalia; Eutheria; Euarchontoglires; Primates; Haplorrhini; Catarrhini; Hominidae; Homo	TRINITY_DN55_c0_g1_i1.p1	92-292[+]	.	XP_018646977.1^XP_018646977.1^Q:208-2,H:395-463^84.058%ID^E:2.99e-35^.^.	.	.	.	.	.	.	.	.	GTATACACTCTTCTTCAAGTATAGAAAAAATTCCTAGAGGCTTTTCGATTAAGTCAATACACGGTTGCAAATCAAGACCAAAATCTATGTAATGCCAGTTAATCTTTTCGTTTTTGTACTCCTCTTGTTCCATAACAAACATGTGATGATTGAAAAATTGCTGCAGGCGCTCATTAGTGTAATTTATGCAAAATTGTTCAAAATTATTCACCTATTTGTTAAAATTAGTTTTAAGCAGTTAGACTATCGATTATTCAGTGCATATAAGCACTTTCAACAACAGGCACATTAGTAAATTCAAA	MPVNLFVFVLLLFHNKHVMIEKLLQALISVIYAKLFKIIHLFVKISFKQLDYRLFSAYKHFQQQAH*
TRINITY_DN55_c0_g1	TRINITY_DN55_c0_g1_i1	MYH7B_HUMAN^MYH7B_HUMAN^Q:208-2,H:516-584^81.159%ID^E:1.17e-35^RecName: Full=Myosin-7B;^Eukaryota; Metazoa; Chordata; Craniata; Vertebrata; Euteleostomi; Mammalia; Eutheria; Euarchontoglires; Primates; Haplorrhini; Catarrhini; Hominidae; Homo	TRINITY_DN55_c0_g1_i1.p2	142-2[-]	MYH7B_HUMAN^MYH7B_HUMAN^Q:1-47,H:538-584^82.979%ID^E:4.31e-22^RecName: Full=Myosin-7B;^Eukaryota; Metazoa; Chordata; Craniata; Vertebrata; Euteleostomi; Mammalia; Eutheria; Euarchontoglires; Primates; Haplorrhini; Catarrhini; Hominidae; Homo	XP_018646977.1^XP_018646977.1^Q:208-2,H:395-463^84.058%ID^E:2.99e-35^.^.	KGB37464.1^KGB37464.1^Q:1-47,H:177-223^80.851%ID^E:7.4e-21^.^.	PF00063.21^Myosin_head^Myosin head (motor domain)^1-47^E:1.1e-18	.	.	COG5022^myosin heavy chain	KEGG:hsa:57644`KO:K10352	GO:0097512^cellular_component^cardiac myofibril`GO:0016020^cellular_component^membrane`GO:0032982^cellular_component^myosin filament`GO:0051015^molecular_function^actin filament binding`GO:0005524^molecular_function^ATP binding`GO:0003774^molecular_function^motor activity	GO:0003774^molecular_function^motor activity`GO:0005524^molecular_function^ATP binding`GO:0016459^cellular_component^myosin complex	GTATACACTCTTCTTCAAGTATAGAAAAAATTCCTAGAGGCTTTTCGATTAAGTCAATACACGGTTGCAAATCAAGACCAAAATCTATGTAATGCCAGTTAATCTTTTCGTTTTTGTACTCCTCTTGTTCCATAACAAACATGTGATGATTGAAAAATTGCTGCAGGCGCTCATTAGTGTAATTTATGCAAAATTGTTCAAAATTATTCACCTATTTGTTAAAATTAGTTTTAAGCAGTTAGACTATCGATTATTCAGTGCATATAAGCACTTTCAACAACAGGCACATTAGTAAATTCAAA	MFVMEQEEYKNEKINWHYIDFGLDLQPCIDLIEKPLGIFSILEEECI
TRINITY_DN55_c0_g1	TRINITY_DN55_c0_g1_i1	MYH7B_HUMAN^MYH7B_HUMAN^Q:208-2,H:516-584^81.159%ID^E:1.17e-35^RecName: Full=Myosin-7B;^Eukaryota; Metazoa; Chordata; Craniata; Vertebrata; Euteleostomi; Mammalia; Eutheria; Euarchontoglires; Primates; Haplorrhini; Catarrhini; Hominidae; Homo	TRINITY_DN55_c0_g1_i1.p3	3-92[+]	.	XP_018646977.1^XP_018646977.1^Q:208-2,H:395-463^84.058%ID^E:2.99e-35^.^.	.	.	.	.	.	.	.	.	GTATACACTCTTCTTCAAGTATAGAAAAAATTCCTAGAGGCTTTTCGATTAAGTCAATACACGGTTGCAAATCAAGACCAAAATCTATGTAATGCCAGTTAATCTTTTCGTTTTTGTACTCCTCTTGTTCCATAACAAACATGTGATGATTGAAAAATTGCTGCAGGCGCTCATTAGTGTAATTTATGCAAAATTGTTCAAAATTATTCACCTATTTGTTAAAATTAGTTTTAAGCAGTTAGACTATCGATTATTCAGTGCATATAAGCACTTTCAACAACAGGCACATTAGTAAATTCAAA	IHSSSSIEKIPRGFSIKSIHGCKSRPKSM*
TRINITY_DN55_c0_g1	TRINITY_DN55_c0_g1_i1	MYH7B_HUMAN^MYH7B_HUMAN^Q:208-2,H:516-584^81.159%ID^E:1.17e-35^RecName: Full=Myosin-7B;^Eukaryota; Metazoa; Chordata; Craniata; Vertebrata; Euteleostomi; Mammalia; Eutheria; Euarchontoglires; Primates; Haplorrhini; Catarrhini; Hominidae; Homo	TRINITY_DN55_c0_g1_i1.p4	174-85[-]	.	XP_018646977.1^XP_018646977.1^Q:208-2,H:395-463^84.058%ID^E:2.99e-35^.^.	.	.	.	.	.	.	.	.	GTATACACTCTTCTTCAAGTATAGAAAAAATTCCTAGAGGCTTTTCGATTAAGTCAATACACGGTTGCAAATCAAGACCAAAATCTATGTAATGCCAGTTAATCTTTTCGTTTTTGTACTCCTCTTGTTCCATAACAAACATGTGATGATTGAAAAATTGCTGCAGGCGCTCATTAGTGTAATTTATGCAAAATTGTTCAAAATTATTCACCTATTTGTTAAAATTAGTTTTAAGCAGTTAGACTATCGATTATTCAGTGCATATAAGCACTTTCAACAACAGGCACATTAGTAAATTCAAA	MSACSNFSIITCLLWNKRSTKTKRLTGIT*
TRINITY_DN55_c0_g1	TRINITY_DN55_c0_g1_i2	MYS_ARGIR^MYS_ARGIR^Q:727-2,H:298-538^59.504%ID^E:9.19e-99^RecName: Full=Myosin heavy chain, striated muscle;^Eukaryota; Metazoa; Lophotrochozoa; Mollusca; Bivalvia; Pteriomorphia; Pectinoida; Pectinoidea; Pectinidae; Argopecten	TRINITY_DN55_c0_g1_i2.p1	733-2[-]	MYS_ARGIR^MYS_ARGIR^Q:3-244,H:298-538^59.504%ID^E:8.27e-99^RecName: Full=Myosin heavy chain, striated muscle;^Eukaryota; Metazoa; Lophotrochozoa; Mollusca; Bivalvia; Pteriomorphia; Pectinoida; Pectinoidea; Pectinidae; Argopecten	OON15278.1^OON15278.1^Q:727-2,H:292-532^59.504%ID^E:2.56e-98^.^.	OON15278.1^OON15278.1^Q:3-244,H:292-532^59.504%ID^E:2.31e-98^.^.	PF00063.21^Myosin_head^Myosin head (motor domain)^3-244^E:1.1e-89	.	.	.	.	GO:0030016^cellular_component^myofibril`GO:0032982^cellular_component^myosin filament`GO:0051015^molecular_function^actin filament binding`GO:0005524^molecular_function^ATP binding`GO:0005516^molecular_function^calmodulin binding`GO:0003774^molecular_function^motor activity	GO:0003774^molecular_function^motor activity`GO:0005524^molecular_function^ATP binding`GO:0016459^cellular_component^myosin complex	GTATACACTCTTCTTCAAGTATAGAAAAAATTCCTAGAGGCTTTTCGATTAAGTCAATACACGGTTGCAAATCAAGACCAAAATCTATGTAATGCCAGTTAATCTTTTCGTTTTTGTACTCCTCTTGTTCCATAACAAACATGTGATGATTGAAAAATTGCTGCAGGCGCTCATTAGTGTAATTTATGCAAAATTGTTCAAAATTATTCACCGCAAATATTTCGAATCCAGCAATATCCAGTATTCCAACGTAATACTTTCTTATAGATGTTGTATTAGTTAAAGTAAAATTAACTTTCTTTACAATCCATCTGAACAACCGCTCATATATAGATTTAGCCAAAGCAGCAACACTAGAAATGACTTGACTTTTGCTCTGCCCTTTGCTAATAAACTCAC…	DLDKLLIENKSKYYQYINQGALVVDTINDGEDLRNTDLAMDILGFSENEKLDVYKITSAIMIFGNSKWKQRGRQDQAQTDGTEELEKVTYLLGIETFDMIKAILTPKIKVGSEFISKGQSKSQVISSVAALAKSIYERLFRWIVKKVNFTLTNTTSIRKYYVGILDIAGFEIFAVNNFEQFCINYTNERLQQFFNHHMFVMEQEEYKNEKINWHYIDFGLDLQPCIDLIEKPLGIFSILEEECI
TRINITY_DN55_c0_g1	TRINITY_DN55_c0_g1_i2	MYS_ARGIR^MYS_ARGIR^Q:727-2,H:298-538^59.504%ID^E:9.19e-99^RecName: Full=Myosin heavy chain, striated muscle;^Eukaryota; Metazoa; Lophotrochozoa; Mollusca; Bivalvia; Pteriomorphia; Pectinoida; Pectinoidea; Pectinidae; Argopecten	TRINITY_DN55_c0_g1_i2.p2	92-283[+]	.	OON15278.1^OON15278.1^Q:727-2,H:292-532^59.504%ID^E:2.56e-98^.^.	.	.	.	.	.	.	.	.	GTATACACTCTTCTTCAAGTATAGAAAAAATTCCTAGAGGCTTTTCGATTAAGTCAATACACGGTTGCAAATCAAGACCAAAATCTATGTAATGCCAGTTAATCTTTTCGTTTTTGTACTCCTCTTGTTCCATAACAAACATGTGATGATTGAAAAATTGCTGCAGGCGCTCATTAGTGTAATTTATGCAAAATTGTTCAAAATTATTCACCGCAAATATTTCGAATCCAGCAATATCCAGTATTCCAACGTAATACTTTCTTATAGATGTTGTATTAGTTAAAGTAAAATTAACTTTCTTTACAATCCATCTGAACAACCGCTCATATATAGATTTAGCCAAAGCAGCAACACTAGAAATGACTTGACTTTTGCTCTGCCCTTTGCTAATAAACTCAC…	MPVNLFVFVLLLFHNKHVMIEKLLQALISVIYAKLFKIIHRKYFESSNIQYSNVILSYRCCIS*
TRINITY_DN55_c0_g1	TRINITY_DN55_c0_g1_i2	MYS_ARGIR^MYS_ARGIR^Q:727-2,H:298-538^59.504%ID^E:9.19e-99^RecName: Full=Myosin heavy chain, striated muscle;^Eukaryota; Metazoa; Lophotrochozoa; Mollusca; Bivalvia; Pteriomorphia; Pectinoida; Pectinoidea; Pectinidae; Argopecten	TRINITY_DN55_c0_g1_i2.p3	3-92[+]	.	OON15278.1^OON15278.1^Q:727-2,H:292-532^59.504%ID^E:2.56e-98^.^.	.	.	.	.	.	.	.	.	GTATACACTCTTCTTCAAGTATAGAAAAAATTCCTAGAGGCTTTTCGATTAAGTCAATACACGGTTGCAAATCAAGACCAAAATCTATGTAATGCCAGTTAATCTTTTCGTTTTTGTACTCCTCTTGTTCCATAACAAACATGTGATGATTGAAAAATTGCTGCAGGCGCTCATTAGTGTAATTTATGCAAAATTGTTCAAAATTATTCACCGCAAATATTTCGAATCCAGCAATATCCAGTATTCCAACGTAATACTTTCTTATAGATGTTGTATTAGTTAAAGTAAAATTAACTTTCTTTACAATCCATCTGAACAACCGCTCATATATAGATTTAGCCAAAGCAGCAACACTAGAAATGACTTGACTTTTGCTCTGCCCTTTGCTAATAAACTCAC…	IHSSSSIEKIPRGFSIKSIHGCKSRPKSM*
TRINITY_DN55_c0_g1	TRINITY_DN55_c0_g1_i2	MYS_ARGIR^MYS_ARGIR^Q:727-2,H:298-538^59.504%ID^E:9.19e-99^RecName: Full=Myosin heavy chain, striated muscle;^Eukaryota; Metazoa; Lophotrochozoa; Mollusca; Bivalvia; Pteriomorphia; Pectinoida; Pectinoidea; Pectinidae; Argopecten	TRINITY_DN55_c0_g1_i2.p4	174-85[-]	.	OON15278.1^OON15278.1^Q:727-2,H:292-532^59.504%ID^E:2.56e-98^.^.	.	.	.	.	.	.	.	.	GTATACACTCTTCTTCAAGTATAGAAAAAATTCCTAGAGGCTTTTCGATTAAGTCAATACACGGTTGCAAATCAAGACCAAAATCTATGTAATGCCAGTTAATCTTTTCGTTTTTGTACTCCTCTTGTTCCATAACAAACATGTGATGATTGAAAAATTGCTGCAGGCGCTCATTAGTGTAATTTATGCAAAATTGTTCAAAATTATTCACCGCAAATATTTCGAATCCAGCAATATCCAGTATTCCAACGTAATACTTTCTTATAGATGTTGTATTAGTTAAAGTAAAATTAACTTTCTTTACAATCCATCTGAACAACCGCTCATATATAGATTTAGCCAAAGCAGCAACACTAGAAATGACTTGACTTTTGCTCTGCCCTTTGCTAATAAACTCAC…	MSACSNFSIITCLLWNKRSTKTKRLTGIT*
TRINITY_DN84_c0_g1	TRINITY_DN84_c0_g1_i1	.	TRINITY_DN84_c0_g1_i1.p1	1-132[+]	.	.	.	.	.	ExpAA=20.72^PredHel=1^Topology=o15-37i	.	.	.	.	TTTGACATGTGTGGTTTTGTTTTTTACTTTGATAAAAAACGTATAGAAGCCAATAGTTTCTGTAAGCTTTTGCTTGTGTATTTTACTCTGATTGCTTTGATAATAATTTCACATGTAAACCGAAATTGTTAACAATGATAATTTTTTGTCAGCGGATGCCTCTCCTATTTTCAATAATGATTTGGACTCACTATCTCGAGTTTCTTTAAAATATACTTTGTATTACAATATGATACACTAGATAATCAAATTTCATCAACGAAATACGTCATTAGCGCGTATTTGGCACTG	FDMCGFVFYFDKKRIEANSFCKLLLVYFTLIALIIISHVNRNC*
TRINITY_DN59_c0_g1	TRINITY_DN59_c0_g1_i1	.	TRINITY_DN59_c0_g1_i1.p1	1-90[+]	.	.	.	.	.	.	.	.	.	.	GACCGAACCTATCTTCGCCTAATTTATTCCAAATCGAAAGATTCGATAGAGTTTTGTAAAGCGTGTGATGTCTCTCCCAGAATTTCCTAAAACACCTTGATTGTTGTGTTATTATCTCCTTTAAAATAAAAACTTTCACTGAATTAGGATGTATTCCAGTATATACAACAGCAAGGTATTCTTAAATATCTTTGTCACATCACAATAGTCTCATCATCTCGAAGCTAATAAATACCTCCTCGATCCATACTAATACCGTACTCCTACACATTTTCAGATTAAATGGCACAATTCA	DRTYLRLIYSKSKDSIEFCKACDVSPRIS*
TRINITY_DN74_c0_g1	TRINITY_DN74_c0_g1_i1	.	.	.	.	.	.	.	.	.	.	.	.	.	ATGTAATTCATTAATGAGTTAGTCAGTACTCTATTTTGATATAATTCATATCAAAGATGATCTACTAAATTTTAATCATATAATCAGTTAGTCACTACTCGATTACGCAAAAATTTCGTACACAGAGGTTCGACTCACTATTACTCAGACAATAATTTAATAACTAATAAAAAAATATAAAAAAATCGAACACAAAGGTTGGAGTAAATATAACTAAGAAAATTTTAT	.
TRINITY_DN94_c0_g1	TRINITY_DN94_c0_g1_i1	WDFY2_HUMAN^WDFY2_HUMAN^Q:15-128,H:26-63^60.526%ID^E:2.84e-09^RecName: Full=WD repeat and FYVE domain-containing protein 2;^Eukaryota; Metazoa; Chordata; Craniata; Vertebrata; Euteleostomi; Mammalia; Eutheria; Euarchontoglires; Primates; Haplorrhini; Catarrhini; Hominidae; Homo	TRINITY_DN94_c0_g1_i1.p1	3-185[+]	WDFY2_HUMAN^WDFY2_HUMAN^Q:5-42,H:26-63^60.526%ID^E:3.23e-09^RecName: Full=WD repeat and FYVE domain-containing protein 2;^Eukaryota; Metazoa; Chordata; Craniata; Vertebrata; Euteleostomi; Mammalia; Eutheria; Euarchontoglires; Primates; Haplorrhini; Catarrhini; Hominidae; Homo	ADY44124.1^ADY44124.1^Q:33-140,H:40-75^52.778%ID^E:5.07e-07^.^.	ADY44124.1^ADY44124.1^Q:11-46,H:40-75^52.778%ID^E:4.54e-07^.^.	.	.	.	COG2319^wd repeat	KEGG:hsa:115825	GO:0005769^cellular_component^early endosome`GO:0031982^cellular_component^vesicle`GO:0046872^molecular_function^metal ion binding`GO:0045600^biological_process^positive regulation of fat cell differentiation`GO:0001934^biological_process^positive regulation of protein phosphorylation	.	GCGTATTTTCAAGACTAGTGATTGTAGCTGTTCTAATTCCTGATGATGAAGGCTTCATTTCAATCAGTGACTATAGATCGATGAGAGTATGTCTTAAAAGAGATAGCGGACGATATTGGCCTAGCGTTTGTGAATATCTTTCAGAAATTTACAACTCATCGCGTCGATGGAGAACACTTGAATAAAAAATGAATACGCGAAAAAAAGTTGTACGTTTTGTTACTAGCAGCAA	VFSRLVIVAVLIPDDEGFISISDYRSMRVCLKRDSGRYWPSVCEYLSEIYNSSRRWRTLE*
TRINITY_DN61_c0_g1	TRINITY_DN61_c0_g1_i1	.	TRINITY_DN61_c0_g1_i1.p1	300-211[-]	.	.	.	.	.	.	.	.	.	.	TGCAAGCGTAGTGGTCTTCCCATGATGATGAAGACTCAGAAACATTACCCCCAATCTTAGACGATTGAGCAAATTCTAAAATAAATAAACAATTGCGGAAAAGTCACACACTCAAAGGGATTAAAAAATCAATTTTTTTCGGAGAAATCGGGAAAGCAAAATGCGTCAGGTAGTAATCGGGTCAGCATAAGGTCGTAACCTCTTTGTACATTAAAAACTAACCTTTAGTCTTCGTTTCAGTTCGAATGACGTTACTGTGGGAAGACAGATTAGATAAAGATGCAGTGGCAGGAAATGATA	YHFLPLHLYLICLPTVTSFELKRRLKVSF*
TRINITY_DN64_c0_g1	TRINITY_DN64_c0_g1_i1	.	TRINITY_DN64_c0_g1_i1.p1	229-38[-]	.	GAA52001.1^GAA52001.1^Q:216-43,H:355-410^41.379%ID^E:4.04e-06^.^.	.	.	.	.	.	.	.	.	AATACTTTTAAAGTAAATCATTAACATAAAAATAAGTCTAGTGGTGCACACTAGAGATCGTATTGAATGTAGAGCCACATCGAATACTGTTTTCCAATACTTTTTCTCGAGATTGCGAAATTTCAATGCTAGCTTTATCGTTTTTCAAATTACTCTGTTGACCTCTCGCATTGTCCATTGCCCATAGGGTGGTACGGAGTACTGTGAGAAATAATTGTTCCATTTTGCCA	GKMEQLFLTVLRTTLWAMDNARGQQSNLKNDKASIEISQSREKVLENSIRCGSTFNTISSVHH*
TRINITY_DN64_c0_g1	TRINITY_DN64_c0_g1_i2	.	TRINITY_DN64_c0_g1_i2.p1	235-14[-]	.	GAA53165.1^GAA53165.1^Q:195-1,H:362-426^46.154%ID^E:6.87e-12^.^.	.	.	.	.	.	.	.	.	TTTGCGTTAATAATTAAACAGACGTTATTGTGGGGTCTGATTGATGGCGGTGCACAATAGAGTTCGTATTGAATGTAGAGCCACGTCGAATATTGTTTTCCAATACTTTTTCTCGAGATTGCGAAATTTCAATGCTAGCTTTATCGTTTTTCAAATTACTCTGTTGACCTCTCGCATTGTCCATTGCCCATAGGGTGGTACGGAGTACTGTGAGAAATAATTGTTCCATTTTGCCA	GKMEQLFLTVLRTTLWAMDNARGQQSNLKNDKASIEISQSREKVLENNIRRGSTFNTNSIVHRHQSDPTITSV*
TRINITY_DN64_c0_g1	TRINITY_DN64_c0_g1_i2	.	TRINITY_DN64_c0_g1_i2.p2	44-193[+]	.	GAA53165.1^GAA53165.1^Q:195-1,H:362-426^46.154%ID^E:6.87e-12^.^.	.	.	.	.	.	.	.	.	TTTGCGTTAATAATTAAACAGACGTTATTGTGGGGTCTGATTGATGGCGGTGCACAATAGAGTTCGTATTGAATGTAGAGCCACGTCGAATATTGTTTTCCAATACTTTTTCTCGAGATTGCGAAATTTCAATGCTAGCTTTATCGTTTTTCAAATTACTCTGTTGACCTCTCGCATTGTCCATTGCCCATAGGGTGGTACGGAGTACTGTGAGAAATAATTGTTCCATTTTGCCA	MAVHNRVRIECRATSNIVFQYFFSRLRNFNASFIVFQITLLTSRIVHCP*
TRINITY_DN65_c0_g1	TRINITY_DN65_c0_g1_i1	.	.	.	.	.	.	.	.	.	.	.	.	.	ATCGTTAACGTGTAAATATAATATGGACATATTTTGCAATTTCGTACAAGACGGAAAGAGAAGAATGTAGCTGTTACACCCGAGTAAACTCCACTTGTATATCACGTGATCCGTCCAGTTTACCAATAATTAATGGGAATGCAAATGACAGGTTATGTACGGCTTTGCTGTGTAGAATAAAGAAAATCGGAATGAATGTAAATGAAGGGAGTCAAATGCTTAAA	.
TRINITY_DN65_c0_g2	TRINITY_DN65_c0_g2_i1	.	TRINITY_DN65_c0_g2_i1.p1	295-104[-]	.	.	.	.	.	.	.	.	.	.	AAATATATAAAATTTTTTAAAAGTAGTAATCAAATCGTTTGTAATTGTATAGTTCTTATTTTCACTGTTATTTGTCTACGAATGTAATTCACTTTTAGCAAGATCATCTATACAGTACTGATATGCACCGGATTATTTCGAAAATGAGTTTTATCTTTAACTTTACAATTACATGAGCATACTGGAATCCGTAATTTTTCATTGACTTAAAGATTATCGTCTTGTTTATAGAATTGGCACGATCGCCTATGCCCCAGAGGTAATAACCACCATGTTCAACATTTGACAGTGTCATTATATTTTGCCAATTTTATGTTTTAATTGTAATTGAAAGATTGAAA	MTLSNVEHGGYYLWGIGDRANSINKTIIFKSMKNYGFQYAHVIVKLKIKLIFEIIRCISVLYR*
TRINITY_DN66_c0_g1	TRINITY_DN66_c0_g1_i1	.	TRINITY_DN66_c0_g1_i1.p1	2-232[+]	.	.	.	.	.	.	.	.	.	.	TATCGACTTCCGTTCTTGTATGTATGTTCTTTCATCGCTACTCTTCCCTAAAATCGATTACTGCCTCAGCTTTTTCGCCAATTCTCCAAAATCTATCCTTCTACCCCTTTTGTCTGTAATCAGTTTACTCTCGACGTCCACCGCTTCTTCCTTTTTACATTCAAATACTTTCTCCGCTCCTACCTTCTCGATACATGACTTAGGTTTTATTTTTGTTGTAGTGATTATGTAAGCGTGTGCCTGTACGCATTTGCCATGTAAAAATAAATATTTTTTAGCGTTGCTTAAATTTCTTTCTTTTACATGTCCTAAACTACTATACCTTATATGGCTTCCGTTCCTTCCTTGTGGCTGATCTTCTCTCGTTGAATCATCTGCCCATTTCTATTCGCTAATCAA…	IDFRSCMYVLSSLLFPKIDYCLSFFANSPKSILLPLLSVISLLSTSTASSFLHSNTFSAPTFSIHDLGFIFVVVIM*
TRINITY_DN66_c0_g1	TRINITY_DN66_c0_g1_i1	.	TRINITY_DN66_c0_g1_i1.p2	3-119[+]	.	.	.	.	.	.	.	.	.	.	TATCGACTTCCGTTCTTGTATGTATGTTCTTTCATCGCTACTCTTCCCTAAAATCGATTACTGCCTCAGCTTTTTCGCCAATTCTCCAAAATCTATCCTTCTACCCCTTTTGTCTGTAATCAGTTTACTCTCGACGTCCACCGCTTCTTCCTTTTTACATTCAAATACTTTCTCCGCTCCTACCTTCTCGATACATGACTTAGGTTTTATTTTTGTTGTAGTGATTATGTAAGCGTGTGCCTGTACGCATTTGCCATGTAAAAATAAATATTTTTTAGCGTTGCTTAAATTTCTTTCTTTTACATGTCCTAAACTACTATACCTTATATGGCTTCCGTTCCTTCCTTGTGGCTGATCTTCTCTCGTTGAATCATCTGCCCATTTCTATTCGCTAATCAA…	STSVLVCMFFHRYSSLKSITASAFSPILQNLSFYPFCL*
TRINITY_DN70_c0_g1	TRINITY_DN70_c0_g1_i1	.	TRINITY_DN70_c0_g1_i1.p1	3-167[+]	.	.	.	.	.	.	.	.	.	.	AAAGGGATTATATCATTAATAACAACCTGGTGACTAGTGGATACCCTACTTGGACAGTTAAAAAATCTTATTACAAAAGAAATAATGTTAGGACGAAACTAAGGGGGCCTCAAGTAGAATCAAAATACATAGGTACAAAATACAAATCAAAATACACTCTATTTTAATGATAAATGGAACACGAAAATGATTAAGCATATAAAGGGTTCGTCGGAAAGAGGCAGAAAACGCATAATTGTGTTTATAACAGAAAAATGCCCAAAATAAAAAACTTATTTAAACGAGAGCATGATTAAAATCAAGATGGTGTTGTATATCAAAAATCATGTGTGGGTTGTGATGAAGTTATAAAGGACAAACAGAGCAAGGTTTGCCAAACGTATTGACCAACATAAATAT…	RDYIINNNLVTSGYPTWTVKKSYYKRNNVRTKLRGPQVESKYIGTKYKSKYTLF*
TRINITY_DN70_c0_g1	TRINITY_DN70_c0_g1_i1	.	TRINITY_DN70_c0_g1_i1.p2	477-346[-]	.	.	.	.	.	.	.	.	.	.	AAAGGGATTATATCATTAATAACAACCTGGTGACTAGTGGATACCCTACTTGGACAGTTAAAAAATCTTATTACAAAAGAAATAATGTTAGGACGAAACTAAGGGGGCCTCAAGTAGAATCAAAATACATAGGTACAAAATACAAATCAAAATACACTCTATTTTAATGATAAATGGAACACGAAAATGATTAAGCATATAAAGGGTTCGTCGGAAAGAGGCAGAAAACGCATAATTGTGTTTATAACAGAAAAATGCCCAAAATAAAAAACTTATTTAAACGAGAGCATGATTAAAATCAAGATGGTGTTGTATATCAAAAATCATGTGTGGGTTGTGATGAAGTTATAAAGGACAAACAGAGCAAGGTTTGCCAAACGTATTGACCAACATAAATAT…	NKEEFEFLFNQEQSITAQDPVYFFNRIFMLVNTFGKPCSVCPL*
TRINITY_DN70_c0_g1	TRINITY_DN70_c0_g1_i1	.	TRINITY_DN70_c0_g1_i1.p3	198-88[-]	.	.	.	.	.	ExpAA=22.76^PredHel=1^Topology=i7-29o	.	.	.	.	AAAGGGATTATATCATTAATAACAACCTGGTGACTAGTGGATACCCTACTTGGACAGTTAAAAAATCTTATTACAAAAGAAATAATGTTAGGACGAAACTAAGGGGGCCTCAAGTAGAATCAAAATACATAGGTACAAAATACAAATCAAAATACACTCTATTTTAATGATAAATGGAACACGAAAATGATTAAGCATATAAAGGGTTCGTCGGAAAGAGGCAGAAAACGCATAATTGTGTTTATAACAGAAAAATGCCCAAAATAAAAAACTTATTTAAACGAGAGCATGATTAAAATCAAGATGGTGTTGTATATCAAAAATCATGTGTGGGTTGTGATGAAGTTATAAAGGACAAACAGAGCAAGGTTTGCCAAACGTATTGACCAACATAAATAT…	MLNHFRVPFIIKIECILICILYLCILILLEAPLVSS*
TRINITY_DN92_c0_g1	TRINITY_DN92_c0_g1_i1	LRFN1_DANRE^LRFN1_DANRE^Q:1918-983,H:122-366^26.984%ID^E:5.96e-19^RecName: Full=Leucine-rich repeat and fibronectin type III domain-containing protein 1;^Eukaryota; Metazoa; Chordata; Craniata; Vertebrata; Euteleostomi; Actinopterygii; Neopterygii; Teleostei; Ostariophysi; Cypriniformes; Cyprinidae; Danio	TRINITY_DN92_c0_g1_i1.p1	2218-311[-]	LRFN1_DANRE^LRFN1_DANRE^Q:101-412,H:122-366^26.984%ID^E:2.36e-19^RecName: Full=Leucine-rich repeat and fibronectin type III domain-containing protein 1;^Eukaryota; Metazoa; Chordata; Craniata; Vertebrata; Euteleostomi; Actinopterygii; Neopterygii; Teleostei; Ostariophysi; Cypriniformes; Cyprinidae; Danio	PIS90393.1^PIS90393.1^Q:1948-848,H:61-425^25.635%ID^E:1.41e-12^.^.	PIS90393.1^PIS90393.1^Q:91-457,H:61-425^25.635%ID^E:9.37e-13^.^.	PF13855.6^LRR_8^Leucine rich repeat^103-151^E:9.8e-07`PF13516.6^LRR_6^Leucine Rich repeat^126-140^E:0.81`PF00560.33^LRR_1^Leucine Rich Repeat^129-148^E:890`PF13516.6^LRR_6^Leucine Rich repeat^155-171^E:0.44`PF00560.33^LRR_1^Leucine Rich Repeat^158-170^E:69`PF13516.6^LRR_6^Leucine Rich repeat^179-191^E:1700`PF00560.33^LRR_1^Leucine Rich Repeat^180-195^E:24`PF13516.6^LRR_6^Leucine Rich repeat^208-2…	sigP:1^21^0.558^YES	ExpAA=24.53^PredHel=1^Topology=o443-465i	.	KEGG:dre:393587`KO:K16354	GO:0030054^cellular_component^cell junction`GO:0016021^cellular_component^integral component of membrane`GO:0045202^cellular_component^synapse	GO:0005515^molecular_function^protein binding	ATATGGAATAAATCAAAAATATTGCTGGTGGAAAATGGAATTATTCAAAGATTATCAACAAAAGATTGTACAATATATAAACACAATATTTATACAAATCTTTCGTGTAAAACATGATATCTTATAAATAAACAATAAAATTAAAGCTTTAGTTACAATTAAAAGTAAGTTACAATAAAACCAGGTAAAACATTGTAATTTTATTTAATGAAAACAAACATGAAATTTTCTACAAACAAAAACCAAACATTTAGAAACATTTCGGTGTAATAAAAAACATCATTCTCTTATATAGAAAAAACAGATAAAATCACAATTCAGTTTCGCCGAGTGAAGGATTCTTCGTTAGAATACTCGCTGCCGTTATGGATTTTGTGGAAGATGGATATCGAGACGCAT…	MITLKSYVQLIFVTCYYCVTASISNSQNEGYGGTCKHIQRRVIHCHGIATEAQYFSELSNQQLGESLYKGHEELAIFQHPFKGTLSNYIFNFTTAGHSFEFLRLSRLILRNGEIRSLAPNVFSSFCSHLSKLDLSLNKIQEVPLNAFVRCGSSQNNVHLKILNLSGNLIENVHNLRGLSKLSVIDLSNNSIFQLGQGVFTLGGPYGLNYLTQINLSRNYLQTISADSFLFSNSKSTSRNSEKTIALYIQDNPLHCDCSLRWLVRVYSSIGFLSLSGDDPICITPDRLKGFSFTALRPLDLVCEPIIIKSSRMLLPQANQESGQPTIIHVYEGDRLELNCVVFADPKPRTWWTFKDSVTIGKTLVDQVNRGRYFINTTSLHKSFLNISTTLLIDQVQITD…
TRINITY_DN92_c0_g1	TRINITY_DN92_c0_g1_i1	LRFN1_DANRE^LRFN1_DANRE^Q:1918-983,H:122-366^26.984%ID^E:5.96e-19^RecName: Full=Leucine-rich repeat and fibronectin type III domain-containing protein 1;^Eukaryota; Metazoa; Chordata; Craniata; Vertebrata; Euteleostomi; Actinopterygii; Neopterygii; Teleostei; Ostariophysi; Cypriniformes; Cyprinidae; Danio	TRINITY_DN92_c0_g1_i1.p2	2081-2248[+]	.	PIS90393.1^PIS90393.1^Q:1948-848,H:61-425^25.635%ID^E:1.41e-12^.^.	.	.	.	.	.	.	.	.	ATATGGAATAAATCAAAAATATTGCTGGTGGAAAATGGAATTATTCAAAGATTATCAACAAAAGATTGTACAATATATAAACACAATATTTATACAAATCTTTCGTGTAAAACATGATATCTTATAAATAAACAATAAAATTAAAGCTTTAGTTACAATTAAAAGTAAGTTACAATAAAACCAGGTAAAACATTGTAATTTTATTTAATGAAAACAAACATGAAATTTTCTACAAACAAAAACCAAACATTTAGAAACATTTCGGTGTAATAAAAAACATCATTCTCTTATATAGAAAAAACAGATAAAATCACAATTCAGTTTCGCCGAGTGAAGGATTCTTCGTTAGAATACTCGCTGCCGTTATGGATTTTGTGGAAGATGGATATCGAGACGCAT…	MTMNNSPLNVLACTTITLVLRIRDRSSNAVVASNENQLHIRFKCNHPTFKIYWQQ*
TRINITY_DN92_c0_g1	TRINITY_DN92_c0_g1_i1	LRFN1_DANRE^LRFN1_DANRE^Q:1918-983,H:122-366^26.984%ID^E:5.96e-19^RecName: Full=Leucine-rich repeat and fibronectin type III domain-containing protein 1;^Eukaryota; Metazoa; Chordata; Craniata; Vertebrata; Euteleostomi; Actinopterygii; Neopterygii; Teleostei; Ostariophysi; Cypriniformes; Cyprinidae; Danio	TRINITY_DN92_c0_g1_i1.p3	886-1029[+]	.	PIS90393.1^PIS90393.1^Q:1948-848,H:61-425^25.635%ID^E:1.41e-12^.^.	.	.	.	.	.	.	.	.	ATATGGAATAAATCAAAAATATTGCTGGTGGAAAATGGAATTATTCAAAGATTATCAACAAAAGATTGTACAATATATAAACACAATATTTATACAAATCTTTCGTGTAAAACATGATATCTTATAAATAAACAATAAAATTAAAGCTTTAGTTACAATTAAAAGTAAGTTACAATAAAACCAGGTAAAACATTGTAATTTTATTTAATGAAAACAAACATGAAATTTTCTACAAACAAAAACCAAACATTTAGAAACATTTCGGTGTAATAAAAAACATCATTCTCTTATATAGAAAAAACAGATAAAATCACAATTCAGTTTCGCCGAGTGAAGGATTCTTCGTTAGAATACTCGCTGCCGTTATGGATTTTGTGGAAGATGGATATCGAGACGCAT…	MSICRRVLHDSAGHVLLFEKAQMSRSAHCAGKSQDKTRQHNESAHCL*
TRINITY_DN92_c0_g1	TRINITY_DN92_c0_g1_i1	LRFN1_DANRE^LRFN1_DANRE^Q:1918-983,H:122-366^26.984%ID^E:5.96e-19^RecName: Full=Leucine-rich repeat and fibronectin type III domain-containing protein 1;^Eukaryota; Metazoa; Chordata; Craniata; Vertebrata; Euteleostomi; Actinopterygii; Neopterygii; Teleostei; Ostariophysi; Cypriniformes; Cyprinidae; Danio	TRINITY_DN92_c0_g1_i1.p4	2-127[+]	.	PIS90393.1^PIS90393.1^Q:1948-848,H:61-425^25.635%ID^E:1.41e-12^.^.	.	.	.	.	.	.	.	.	ATATGGAATAAATCAAAAATATTGCTGGTGGAAAATGGAATTATTCAAAGATTATCAACAAAAGATTGTACAATATATAAACACAATATTTATACAAATCTTTCGTGTAAAACATGATATCTTATAAATAAACAATAAAATTAAAGCTTTAGTTACAATTAAAAGTAAGTTACAATAAAACCAGGTAAAACATTGTAATTTTATTTAATGAAAACAAACATGAAATTTTCTACAAACAAAAACCAAACATTTAGAAACATTTCGGTGTAATAAAAAACATCATTCTCTTATATAGAAAAAACAGATAAAATCACAATTCAGTTTCGCCGAGTGAAGGATTCTTCGTTAGAATACTCGCTGCCGTTATGGATTTTGTGGAAGATGGATATCGAGACGCAT…	YGINQKYCWWKMELFKDYQQKIVQYINTIFIQIFRVKHDIL*
TRINITY_DN92_c0_g1	TRINITY_DN92_c0_g1_i1	LRFN1_DANRE^LRFN1_DANRE^Q:1918-983,H:122-366^26.984%ID^E:5.96e-19^RecName: Full=Leucine-rich repeat and fibronectin type III domain-containing protein 1;^Eukaryota; Metazoa; Chordata; Craniata; Vertebrata; Euteleostomi; Actinopterygii; Neopterygii; Teleostei; Ostariophysi; Cypriniformes; Cyprinidae; Danio	TRINITY_DN92_c0_g1_i1.p5	926-1051[+]	.	PIS90393.1^PIS90393.1^Q:1948-848,H:61-425^25.635%ID^E:1.41e-12^.^.	.	.	.	.	.	.	.	.	ATATGGAATAAATCAAAAATATTGCTGGTGGAAAATGGAATTATTCAAAGATTATCAACAAAAGATTGTACAATATATAAACACAATATTTATACAAATCTTTCGTGTAAAACATGATATCTTATAAATAAACAATAAAATTAAAGCTTTAGTTACAATTAAAAGTAAGTTACAATAAAACCAGGTAAAACATTGTAATTTTATTTAATGAAAACAAACATGAAATTTTCTACAAACAAAAACCAAACATTTAGAAACATTTCGGTGTAATAAAAAACATCATTCTCTTATATAGAAAAAACAGATAAAATCACAATTCAGTTTCGCCGAGTGAAGGATTCTTCGTTAGAATACTCGCTGCCGTTATGGATTTTGTGGAAGATGGATATCGAGACGCAT…	MYFYLKKLRCLVPLTVQESPRIKPGNTTNLPTVCNLHLVNK*
TRINITY_DN92_c0_g1	TRINITY_DN92_c0_g1_i1	LRFN1_DANRE^LRFN1_DANRE^Q:1918-983,H:122-366^26.984%ID^E:5.96e-19^RecName: Full=Leucine-rich repeat and fibronectin type III domain-containing protein 1;^Eukaryota; Metazoa; Chordata; Craniata; Vertebrata; Euteleostomi; Actinopterygii; Neopterygii; Teleostei; Ostariophysi; Cypriniformes; Cyprinidae; Danio	TRINITY_DN92_c0_g1_i1.p6	1305-1424[+]	.	PIS90393.1^PIS90393.1^Q:1948-848,H:61-425^25.635%ID^E:1.41e-12^.^.	.	.	.	.	.	.	.	.	ATATGGAATAAATCAAAAATATTGCTGGTGGAAAATGGAATTATTCAAAGATTATCAACAAAAGATTGTACAATATATAAACACAATATTTATACAAATCTTTCGTGTAAAACATGATATCTTATAAATAAACAATAAAATTAAAGCTTTAGTTACAATTAAAAGTAAGTTACAATAAAACCAGGTAAAACATTGTAATTTTATTTAATGAAAACAAACATGAAATTTTCTACAAACAAAAACCAAACATTTAGAAACATTTCGGTGTAATAAAAAACATCATTCTCTTATATAGAAAAAACAGATAAAATCACAATTCAGTTTCGCCGAGTGAAGGATTCTTCGTTAGAATACTCGCTGCCGTTATGGATTTTGTGGAAGATGGATATCGAGACGCAT…	MGSQTRSSGRSAVNENPFRRSGVMQIGSSPDNDRNPIEE*
TRINITY_DN92_c0_g1	TRINITY_DN92_c0_g1_i1	LRFN1_DANRE^LRFN1_DANRE^Q:1918-983,H:122-366^26.984%ID^E:5.96e-19^RecName: Full=Leucine-rich repeat and fibronectin type III domain-containing protein 1;^Eukaryota; Metazoa; Chordata; Craniata; Vertebrata; Euteleostomi; Actinopterygii; Neopterygii; Teleostei; Ostariophysi; Cypriniformes; Cyprinidae; Danio	TRINITY_DN92_c0_g1_i1.p7	1-117[+]	.	PIS90393.1^PIS90393.1^Q:1948-848,H:61-425^25.635%ID^E:1.41e-12^.^.	.	.	.	.	.	.	.	.	ATATGGAATAAATCAAAAATATTGCTGGTGGAAAATGGAATTATTCAAAGATTATCAACAAAAGATTGTACAATATATAAACACAATATTTATACAAATCTTTCGTGTAAAACATGATATCTTATAAATAAACAATAAAATTAAAGCTTTAGTTACAATTAAAAGTAAGTTACAATAAAACCAGGTAAAACATTGTAATTTTATTTAATGAAAACAAACATGAAATTTTCTACAAACAAAAACCAAACATTTAGAAACATTTCGGTGTAATAAAAAACATCATTCTCTTATATAGAAAAAACAGATAAAATCACAATTCAGTTTCGCCGAGTGAAGGATTCTTCGTTAGAATACTCGCTGCCGTTATGGATTTTGTGGAAGATGGATATCGAGACGCAT…	IWNKSKILLVENGIIQRLSTKDCTIYKHNIYTNLSCKT*
TRINITY_DN92_c0_g1	TRINITY_DN92_c0_g1_i1	LRFN1_DANRE^LRFN1_DANRE^Q:1918-983,H:122-366^26.984%ID^E:5.96e-19^RecName: Full=Leucine-rich repeat and fibronectin type III domain-containing protein 1;^Eukaryota; Metazoa; Chordata; Craniata; Vertebrata; Euteleostomi; Actinopterygii; Neopterygii; Teleostei; Ostariophysi; Cypriniformes; Cyprinidae; Danio	TRINITY_DN92_c0_g1_i1.p8	1399-1515[+]	.	PIS90393.1^PIS90393.1^Q:1948-848,H:61-425^25.635%ID^E:1.41e-12^.^.	.	.	.	.	.	.	.	.	ATATGGAATAAATCAAAAATATTGCTGGTGGAAAATGGAATTATTCAAAGATTATCAACAAAAGATTGTACAATATATAAACACAATATTTATACAAATCTTTCGTGTAAAACATGATATCTTATAAATAAACAATAAAATTAAAGCTTTAGTTACAATTAAAAGTAAGTTACAATAAAACCAGGTAAAACATTGTAATTTTATTTAATGAAAACAAACATGAAATTTTCTACAAACAAAAACCAAACATTTAGAAACATTTCGGTGTAATAAAAAACATCATTCTCTTATATAGAAAAAACAGATAAAATCACAATTCAGTTTCGCCGAGTGAAGGATTCTTCGTTAGAATACTCGCTGCCGTTATGGATTTTGTGGAAGATGGATATCGAGACGCAT…	MIGIRLKNRHAPAIVMNNRSVKDCLEYKVQLFFRYSGW*
TRINITY_DN92_c0_g1	TRINITY_DN92_c0_g1_i1	LRFN1_DANRE^LRFN1_DANRE^Q:1918-983,H:122-366^26.984%ID^E:5.96e-19^RecName: Full=Leucine-rich repeat and fibronectin type III domain-containing protein 1;^Eukaryota; Metazoa; Chordata; Craniata; Vertebrata; Euteleostomi; Actinopterygii; Neopterygii; Teleostei; Ostariophysi; Cypriniformes; Cyprinidae; Danio	TRINITY_DN92_c0_g1_i1.p9	2007-1906[-]	.	PIS90393.1^PIS90393.1^Q:1948-848,H:61-425^25.635%ID^E:1.41e-12^.^.	.	.	.	ExpAA=20.13^PredHel=1^Topology=o15-32i	.	.	.	.	ATATGGAATAAATCAAAAATATTGCTGGTGGAAAATGGAATTATTCAAAGATTATCAACAAAAGATTGTACAATATATAAACACAATATTTATACAAATCTTTCGTGTAAAACATGATATCTTATAAATAAACAATAAAATTAAAGCTTTAGTTACAATTAAAAGTAAGTTACAATAAAACCAGGTAAAACATTGTAATTTTATTTAATGAAAACAAACATGAAATTTTCTACAAACAAAAACCAAACATTTAGAAACATTTCGGTGTAATAAAAAACATCATTCTCTTATATAGAAAAAACAGATAAAATCACAATTCAGTTTCGCCGAGTGAAGGATTCTTCGTTAGAATACTCGCTGCCGTTATGGATTTTGTGGAAGATGGATATCGAGACGCAT…	MRNWPYFNIHLRELLAIIFLTSLLPVTVLNFYD*
TRINITY_DN92_c0_g1	TRINITY_DN92_c0_g1_i1	LRFN1_DANRE^LRFN1_DANRE^Q:1918-983,H:122-366^26.984%ID^E:5.96e-19^RecName: Full=Leucine-rich repeat and fibronectin type III domain-containing protein 1;^Eukaryota; Metazoa; Chordata; Craniata; Vertebrata; Euteleostomi; Actinopterygii; Neopterygii; Teleostei; Ostariophysi; Cypriniformes; Cyprinidae; Danio	TRINITY_DN92_c0_g1_i1.p10	2127-2029[-]	.	PIS90393.1^PIS90393.1^Q:1948-848,H:61-425^25.635%ID^E:1.41e-12^.^.	.	.	.	.	.	.	.	.	ATATGGAATAAATCAAAAATATTGCTGGTGGAAAATGGAATTATTCAAAGATTATCAACAAAAGATTGTACAATATATAAACACAATATTTATACAAATCTTTCGTGTAAAACATGATATCTTATAAATAAACAATAAAATTAAAGCTTTAGTTACAATTAAAAGTAAGTTACAATAAAACCAGGTAAAACATTGTAATTTTATTTAATGAAAACAAACATGAAATTTTCTACAAACAAAAACCAAACATTTAGAAACATTTCGGTGTAATAAAAAACATCATTCTCTTATATAGAAAAAACAGATAAAATCACAATTCAGTTTCGCCGAGTGAAGGATTCTTCGTTAGAATACTCGCTGCCGTTATGGATTTTGTGGAAGATGGATATCGAGACGCAT…	MVVHASTFKGELFIVMALQQRRNTSLNCLINN*
TRINITY_DN92_c0_g1	TRINITY_DN92_c0_g1_i1	LRFN1_DANRE^LRFN1_DANRE^Q:1918-983,H:122-366^26.984%ID^E:5.96e-19^RecName: Full=Leucine-rich repeat and fibronectin type III domain-containing protein 1;^Eukaryota; Metazoa; Chordata; Craniata; Vertebrata; Euteleostomi; Actinopterygii; Neopterygii; Teleostei; Ostariophysi; Cypriniformes; Cyprinidae; Danio	TRINITY_DN92_c0_g1_i1.p11	678-586[-]	.	PIS90393.1^PIS90393.1^Q:1948-848,H:61-425^25.635%ID^E:1.41e-12^.^.	.	.	.	.	.	.	.	.	ATATGGAATAAATCAAAAATATTGCTGGTGGAAAATGGAATTATTCAAAGATTATCAACAAAAGATTGTACAATATATAAACACAATATTTATACAAATCTTTCGTGTAAAACATGATATCTTATAAATAAACAATAAAATTAAAGCTTTAGTTACAATTAAAAGTAAGTTACAATAAAACCAGGTAAAACATTGTAATTTTATTTAATGAAAACAAACATGAAATTTTCTACAAACAAAAACCAAACATTTAGAAACATTTCGGTGTAATAAAAAACATCATTCTCTTATATAGAAAAAACAGATAAAATCACAATTCAGTTTCGCCGAGTGAAGGATTCTTCGTTAGAATACTCGCTGCCGTTATGGATTTTGTGGAAGATGGATATCGAGACGCAT…	MYLISVHLCITNITIQHILPIVNITVILEF*
TRINITY_DN81_c0_g1	TRINITY_DN81_c0_g1_i1	RM04_BOVIN^RM04_BOVIN^Q:804-208,H:55-256^42.574%ID^E:1.13e-51^RecName: Full=39S ribosomal protein L4, mitochondrial;^Eukaryota; Metazoa; Chordata; Craniata; Vertebrata; Euteleostomi; Mammalia; Eutheria; Laurasiatheria; Cetartiodactyla; Ruminantia; Pecora; Bovidae; Bovinae; Bos	TRINITY_DN81_c0_g1_i1.p1	930-91[-]	RM04_MOUSE^RM04_MOUSE^Q:43-259,H:55-274^44.091%ID^E:6.34e-60^RecName: Full=39S ribosomal protein L4, mitochondrial;^Eukaryota; Metazoa; Chordata; Craniata; Vertebrata; Euteleostomi; Mammalia; Eutheria; Euarchontoglires; Glires; Rodentia; Myomorpha; Muroidea; Muridae; Murinae; Mus; Mus	EYB96777.1^EYB96777.1^Q:780-208,H:57-251^42.051%ID^E:1.95e-46^.^.	ADY44533.1^ADY44533.1^Q:47-259,H:59-274^41.204%ID^E:7.66e-52^.^.	PF00573.22^Ribosomal_L4^Ribosomal protein L4/L1 family^67-256^E:4.5e-38	.	.	COG0088^One of the primary rRNA binding proteins, this protein initially binds near the 5'-end of the 23S rRNA. It is important during the early stages of 50S assembly. It makes multiple contacts with different domains of the 23S rRNA in the assembled 50S subunit and ribosome (By similarity)	KEGG:mmu:66163`KO:K02926	GO:0005762^cellular_component^mitochondrial large ribosomal subunit`GO:0005739^cellular_component^mitochondrion`GO:0003735^molecular_function^structural constituent of ribosome`GO:0006412^biological_process^translation	GO:0003735^molecular_function^structural constituent of ribosome`GO:0006412^biological_process^translation`GO:0005840^cellular_component^ribosome	ATCTCTTGATGCAATAAATATTTCCTTTTCGAATGCGTCACTCAAGGAATGAAATAAATCATTCATAAAATGATAAACAATGTTTATTCACTAATCAATAGAAAACAAAGGATCGTATTTACGACACCGCAAATGTGTAGAGTTAAGAGAGGTAATCAGTTTGTCTTCGAGAAGGTCGAGAGCTCTCAGCGTAAGCACTAAAGTATCGTGTTTCAATATGCTGTAAACATTGAGACCATAAAGTGGCATCAATGTGAATCCGCGATTGCCCATAACAGCGGCAGTTATAGAATACGGCATAAAATCATGTTTATCAACGAAGAGTATTGAAGGACCCCAAAAACGGTCATCAACCAAACTTTGCAAATTTTCGTGGCTGTCATCAGTGATTTCCAAATT…	MILMFNSLKQFITRNPTVNLVQVLYRHLSSADISQTDRTLKFLPDHIEPVEAWLETLKSNEKLDILKLHPKIWAEHPRFDLISETVRWQLLYKTIDYNWTPRIHEMKGGTKKPWPQKGTGRARQGSNRSPQWVKGFKVNGPRGPKSYFYVLPTTTRLKALCSLLSIRFQQNCVRFVDNLEITDDSHENLQSLVDDRFWGPSILFVDKHDFMPYSITAAVMGNRGFTLMPLYGLNVYSILKHDTLVLTLRALDLLEDKLITSLNSTHLRCRKYDPLFSID*
TRINITY_DN81_c0_g1	TRINITY_DN81_c0_g1_i1	RM04_BOVIN^RM04_BOVIN^Q:804-208,H:55-256^42.574%ID^E:1.13e-51^RecName: Full=39S ribosomal protein L4, mitochondrial;^Eukaryota; Metazoa; Chordata; Craniata; Vertebrata; Euteleostomi; Mammalia; Eutheria; Laurasiatheria; Cetartiodactyla; Ruminantia; Pecora; Bovidae; Bovinae; Bos	TRINITY_DN81_c0_g1_i1.p2	70-201[+]	.	EYB96777.1^EYB96777.1^Q:780-208,H:57-251^42.051%ID^E:1.95e-46^.^.	.	.	.	.	.	.	.	.	ATCTCTTGATGCAATAAATATTTCCTTTTCGAATGCGTCACTCAAGGAATGAAATAAATCATTCATAAAATGATAAACAATGTTTATTCACTAATCAATAGAAAACAAAGGATCGTATTTACGACACCGCAAATGTGTAGAGTTAAGAGAGGTAATCAGTTTGTCTTCGAGAAGGTCGAGAGCTCTCAGCGTAAGCACTAAAGTATCGTGTTTCAATATGCTGTAAACATTGAGACCATAAAGTGGCATCAATGTGAATCCGCGATTGCCCATAACAGCGGCAGTTATAGAATACGGCATAAAATCATGTTTATCAACGAAGAGTATTGAAGGACCCCAAAAACGGTCATCAACCAAACTTTGCAAATTTTCGTGGCTGTCATCAGTGATTTCCAAATT…	MINNVYSLINRKQRIVFTTPQMCRVKRGNQFVFEKVESSQRKH*
TRINITY_DN81_c0_g1	TRINITY_DN81_c0_g1_i1	RM04_BOVIN^RM04_BOVIN^Q:804-208,H:55-256^42.574%ID^E:1.13e-51^RecName: Full=39S ribosomal protein L4, mitochondrial;^Eukaryota; Metazoa; Chordata; Craniata; Vertebrata; Euteleostomi; Mammalia; Eutheria; Laurasiatheria; Cetartiodactyla; Ruminantia; Pecora; Bovidae; Bovinae; Bos	TRINITY_DN81_c0_g1_i1.p3	383-285[-]	.	EYB96777.1^EYB96777.1^Q:780-208,H:57-251^42.051%ID^E:1.95e-46^.^.	.	.	.	ExpAA=19.38^PredHel=1^Topology=i7-29o	.	.	.	.	ATCTCTTGATGCAATAAATATTTCCTTTTCGAATGCGTCACTCAAGGAATGAAATAAATCATTCATAAAATGATAAACAATGTTTATTCACTAATCAATAGAAAACAAAGGATCGTATTTACGACACCGCAAATGTGTAGAGTTAAGAGAGGTAATCAGTTTGTCTTCGAGAAGGTCGAGAGCTCTCAGCGTAAGCACTAAAGTATCGTGTTTCAATATGCTGTAAACATTGAGACCATAAAGTGGCATCAATGTGAATCCGCGATTGCCCATAACAGCGGCAGTTATAGAATACGGCATAAAATCATGTTTATCAACGAAGAGTATTGAAGGACCCCAAAAACGGTCATCAACCAAACTTTGCAAATTTTCGTGGCTGTCATCAGTGATTTCCAAATT…	MTATKICKVWLMTVFGVLQYSSLINMILCRIL*
TRINITY_DN81_c0_g1	TRINITY_DN81_c0_g1_i2	.	TRINITY_DN81_c0_g1_i2.p1	227-90[-]	.	.	.	.	.	.	.	.	.	.	GCTCTTCCGATCTGTCAAAGCTAAAAAGAAAAATACGATGGAAACAGCAAATTTAATGCATGACTCGTTGATGATACAATCAGATTTATTTACCGTGGATGCTCAGCCCATATTTTAGGGTGAAGTTTCAGAATATCTAGCTTTTCATTTGATTTTAAAGTTTCAAGCCAAGCCTCAACCGGTTCTATATGATCGGGTAGAAATTTCAAGGTACGATCTAAAGTCATAATTTAGAGTATACAAAATTGTATCTGACCTTAATTGAACGACCTGTTTGCGAAATATCTGCACTT	MTLDRTLKFLPDHIEPVEAWLETLKSNEKLDILKLHPKIWAEHPR*
TRINITY_DN81_c0_g1	TRINITY_DN81_c0_g1_i2	.	TRINITY_DN81_c0_g1_i2.p2	2-118[+]	.	.	.	.	.	.	.	.	.	.	GCTCTTCCGATCTGTCAAAGCTAAAAAGAAAAATACGATGGAAACAGCAAATTTAATGCATGACTCGTTGATGATACAATCAGATTTATTTACCGTGGATGCTCAGCCCATATTTTAGGGTGAAGTTTCAGAATATCTAGCTTTTCATTTGATTTTAAAGTTTCAAGCCAAGCCTCAACCGGTTCTATATGATCGGGTAGAAATTTCAAGGTACGATCTAAAGTCATAATTTAGAGTATACAAAATTGTATCTGACCTTAATTGAACGACCTGTTTGCGAAATATCTGCACTT	LFRSVKAKKKNTMETANLMHDSLMIQSDLFTVDAQPIF*
TRINITY_DN81_c0_g1	TRINITY_DN81_c0_g1_i2	.	TRINITY_DN81_c0_g1_i2.p3	291-175[-]	.	.	.	.	.	.	.	.	.	.	GCTCTTCCGATCTGTCAAAGCTAAAAAGAAAAATACGATGGAAACAGCAAATTTAATGCATGACTCGTTGATGATACAATCAGATTTATTTACCGTGGATGCTCAGCCCATATTTTAGGGTGAAGTTTCAGAATATCTAGCTTTTCATTTGATTTTAAAGTTTCAAGCCAAGCCTCAACCGGTTCTATATGATCGGGTAGAAATTTCAAGGTACGATCTAAAGTCATAATTTAGAGTATACAAAATTGTATCTGACCTTAATTGAACGACCTGTTTGCGAAATATCTGCACTT	VQIFRKQVVQLRSDTILYTLNYDFRSYLEISTRSYRTG*
TRINITY_DN71_c0_g1	TRINITY_DN71_c0_g1_i1	.	TRINITY_DN71_c0_g1_i1.p1	248-90[-]	.	.	.	.	.	.	.	.	.	.	ATAACATGAATTATAGTAAAATGTACATGACAAAAAAAGTAAAATATAAACTGTCCGATTTTTGGGTATGTAGTTCGAATACTGCTTGATCAGCGAAGATCAATCAAATTGCGGACTGACTTTCGGAACTCCTTGATCGTATTTGTGCATACCAACTCTTTAGTTAACATGTTCCGCACTTTCAGGACTCGATGCGACAGCCTGTGCACACTCGGGCATTTACCATGATCTCGGGTTCTAAGATACAAA	LYLRTRDHGKCPSVHRLSHRVLKVRNMLTKELVCTNTIKEFRKSVRNLIDLR*
TRINITY_DN75_c0_g1	TRINITY_DN75_c0_g1_i1	.	TRINITY_DN75_c0_g1_i1.p1	3-137[+]	.	.	.	.	.	.	.	.	.	.	AGAGGGAATTATGGCTATGCAGCGATAGCGACGTAGGGCGAGTGTCATCTAAGAAAGGGAGGTGGATGAACGATGGGGAGCCGACAGCGATGAGACGAAAAGTTACGAGGAGAAGGCGGAGTTGGATGCGGATATAGATGGTGGGACAGTCGAGTTGGACAATATGTGTGAATGTGTGATCGAAGCGACAGAGACGAAAGAGCACTTGAACGGCGGATTTGATAATGTGTAGTTGGGGGGAGGATGAGGAATTATAGAGATTTGGCTAATATGCTGAGGCAGTAATCGAATTTATGGAAGAGAAACGTTGAGAATTTATGGAAGAGAACATTCTAGACTTTTAGGTTTTATAAATTT	RELWLCSDSDVGRVSSKKGRWMNDGEPTAMRRKVTRRRRSWMRI*
TRINITY_DN76_c0_g1	TRINITY_DN76_c0_g1_i1	.	TRINITY_DN76_c0_g1_i1.p1	228-82[-]	.	.	.	.	.	ExpAA=22.36^PredHel=1^Topology=i13-35o	.	.	.	.	TAAAGAATTGAATTTAAGATTTTCCAGCGAGATTTAGAGTTGGAAGAGGACTTTAGTTGATTTCGTCAAAAGAAAGTACGTTTAGTACGCAAAAGAATGAGGTGGGAACGGTGGAGAGATGGTAAAAAGCACGGATATTTGGAGTGAGTGAGTTAGGAGAACGTTTAAGAATGTGATTAAACACACGAAAGAGTGACGGAGTGGATGGTTAGAAAAACTACAGTCGGAA	SDCSFSNHPLRHSFVCLITFLNVLLTHSLQISVLFTISPPFPPHSFAY*
TRINITY_DN77_c0_g1	TRINITY_DN77_c0_g1_i1	Y653_HAEIN^Y653_HAEIN^Q:3-401,H:4-136^45.522%ID^E:4.22e-33^RecName: Full=Uncharacterized glycosyltransferase HI_0653;^Bacteria; Proteobacteria; Gammaproteobacteria; Pasteurellales; Pasteurellaceae; Haemophilus	TRINITY_DN77_c0_g1_i1.p1	3-401[+]	Y653_HAEIN^Y653_HAEIN^Q:1-133,H:4-136^45.522%ID^E:3.8e-33^RecName: Full=Uncharacterized glycosyltransferase HI_0653;^Bacteria; Proteobacteria; Gammaproteobacteria; Pasteurellales; Pasteurellaceae; Haemophilus	EPB69622.1^EPB69622.1^Q:3-242,H:92-189^36.735%ID^E:1.34e-05^.^.	EPB69622.1^EPB69622.1^Q:1-80,H:92-189^36.735%ID^E:1.21e-05^.^.	PF00535.26^Glycos_transf_2^Glycosyl transferase family 2^2-95^E:2.4e-22`PF13704.6^Glyco_tranf_2_4^Glycosyl transferase family 2^9-87^E:3.5e-06	.	.	COG0463^Glycosyl transferase, family 2	KEGG:hin:HI0653`KO:K12984	GO:0016757^molecular_function^transferase activity, transferring glycosyl groups	.	GTTTATCTGTATCTATAATAACTTTTAATGAAGAAAAAAATTTAGGTAGAACATTGGAATCTATAAAAAATATAGCTGATGAAATTATTATAGTGGATAGTGGCTCTACTGATAAAACAAAAGAAATCGCACTAAGTTATGGAGCTAAAATTTATGAACAAAAATGGCTAGGGTATGGTGGACAAAGAAATTTAGCAATAGAAAAAAGCACAAATAAATGGATTTTAAATATAGATGCTGACGAAGAAATTTCCCTAGAATTAAATAAAAAAATAAAGGAAATAATAAGTGGAGAAACACCATCTTTTGATGTATATGAGATTAATTTTTCTTCAGTTTGCTTTGGGAAAGAATTGAAACATGGTGGCTGGAGTGAAAGTTATCACATTAGATTATTTA…	LSVSIITFNEEKNLGRTLESIKNIADEIIIVDSGSTDKTKEIALSYGAKIYEQKWLGYGGQRNLAIEKSTNKWILNIDADEEISLELNKKIKEIISGETPSFDVYEINFSSVCFGKELKHGGWSESYHIRLFK
TRINITY_DN77_c0_g1	TRINITY_DN77_c0_g1_i1	Y653_HAEIN^Y653_HAEIN^Q:3-401,H:4-136^45.522%ID^E:4.22e-33^RecName: Full=Uncharacterized glycosyltransferase HI_0653;^Bacteria; Proteobacteria; Gammaproteobacteria; Pasteurellales; Pasteurellaceae; Haemophilus	TRINITY_DN77_c0_g1_i1.p2	303-145[-]	.	EPB69622.1^EPB69622.1^Q:3-242,H:92-189^36.735%ID^E:1.34e-05^.^.	.	.	.	ExpAA=37.76^PredHel=2^Topology=o4-21i28-50o	.	.	.	.	GTTTATCTGTATCTATAATAACTTTTAATGAAGAAAAAAATTTAGGTAGAACATTGGAATCTATAAAAAATATAGCTGATGAAATTATTATAGTGGATAGTGGCTCTACTGATAAAACAAAAGAAATCGCACTAAGTTATGGAGCTAAAATTTATGAACAAAAATGGCTAGGGTATGGTGGACAAAGAAATTTAGCAATAGAAAAAAGCACAAATAAATGGATTTTAAATATAGATGCTGACGAAGAAATTTCCCTAGAATTAAATAAAAAAATAAAGGAAATAATAAGTGGAGAAACACCATCTTTTGATGTATATGAGATTAATTTTTCTTCAGTTTGCTTTGGGAAAGAATTGAAACATGGTGGCTGGAGTGAAAGTTATCACATTAGATTATTTA…	MVFLHLLFPLFFYLILGKFLRQHLYLKSIYLCFFLLLNFFVHHTLAIFVHKF*
TRINITY_DN96_c0_g1	TRINITY_DN96_c0_g1_i1	.	TRINITY_DN96_c0_g1_i1.p1	319-161[-]	.	.	.	.	.	.	.	.	.	.	GGGAGGTTAAGTAGTCTAGCTAGGACCTTGAGTTTTGTCGGAGTGGGACTGAAACTCGACCTTTATAGGTTGTCGAAAGAAACGCGGTAGCTTGCGAAGAGAGATGAGAGTTAAATTCGGTTAAACTCTAATTACGAATTCGGGAGAAGCGTTGGATAGCTCACTGGAAGAAAGCGACTTTGATTGGATCAAAGTAGAATCTTCTACGAAGCAGCGTATCCTCTTCTATCCGCAATCGAATTAGATCATGGGATGTGGACCGATGTTGTCGCGACTGCTCTGTACAGAAGGGTTTTAACAACCACCTCTCATGGATCAGT	LIHERWLLKPFCTEQSRQHRSTSHDLIRLRIEEDTLLRRRFYFDPIKVAFFQ*
TRINITY_DN96_c0_g1	TRINITY_DN96_c0_g1_i1	.	TRINITY_DN96_c0_g1_i1.p2	1-90[+]	.	.	.	.	.	.	.	.	.	.	GGGAGGTTAAGTAGTCTAGCTAGGACCTTGAGTTTTGTCGGAGTGGGACTGAAACTCGACCTTTATAGGTTGTCGAAAGAAACGCGGTAGCTTGCGAAGAGAGATGAGAGTTAAATTCGGTTAAACTCTAATTACGAATTCGGGAGAAGCGTTGGATAGCTCACTGGAAGAAAGCGACTTTGATTGGATCAAAGTAGAATCTTCTACGAAGCAGCGTATCCTCTTCTATCCGCAATCGAATTAGATCATGGGATGTGGACCGATGTTGTCGCGACTGCTCTGTACAGAAGGGTTTTAACAACCACCTCTCATGGATCAGT	GRLSSLARTLSFVGVGLKLDLYRLSKETR*
TRINITY_DN96_c0_g1	TRINITY_DN96_c0_g1_i2	.	TRINITY_DN96_c0_g1_i2.p1	213-121[-]	.	.	.	.	.	.	.	.	.	.	GGGAGGTTAAGTAGTCTAGCTAGGACCTTGAGTTTTGTCGGAGTGGGACTGAAACTCGACCTTTATAGGTTGTCGAAAGAAACGCGGTAGCTTGCGAAGAGAGATGAGAGTTAAATTCGGTTAAACTCTAATTACCAATTCGGAGAAAGCGTTGGATGGCTGCCTGGAAGAAAGCCACTCTGATCGGATCAAAGTGAAATCTTCTTGGAAGCAGC	CFQEDFTLIRSEWLSSRQPSNAFSELVIRV*
TRINITY_DN96_c0_g1	TRINITY_DN96_c0_g1_i2	.	TRINITY_DN96_c0_g1_i2.p2	1-90[+]	.	.	.	.	.	.	.	.	.	.	GGGAGGTTAAGTAGTCTAGCTAGGACCTTGAGTTTTGTCGGAGTGGGACTGAAACTCGACCTTTATAGGTTGTCGAAAGAAACGCGGTAGCTTGCGAAGAGAGATGAGAGTTAAATTCGGTTAAACTCTAATTACCAATTCGGAGAAAGCGTTGGATGGCTGCCTGGAAGAAAGCCACTCTGATCGGATCAAAGTGAAATCTTCTTGGAAGCAGC	GRLSSLARTLSFVGVGLKLDLYRLSKETR*
TRINITY_DN78_c0_g1	TRINITY_DN78_c0_g1_i1	.	TRINITY_DN78_c0_g1_i1.p1	3-140[+]	.	.	.	.	.	.	.	.	.	.	AGTCCGCATTTTCTGTCTCCATTTGGTTCTATTGTTTGAGCGGAGAACGTGGGCGTAACATTGTAGTTTCGCGAAGTTTATTGAAACAGCATTTCATAATGTTGATGCGACGGCTTTTTTATTGTCTTCAATCAAAATGATTGTAACCTCTTTTATATTAAGAGGTTATAATAATTAATTATTAAGACACAAATAAAGCATATTTTTATTGTAATTTCATT	SAFSVSIWFYCLSGERGRNIVVSRSLLKQHFIMLMRRLFYCLQSK*
TRINITY_DN78_c1_g1	TRINITY_DN78_c1_g1_i1	.	.	.	.	.	.	.	.	.	.	.	.	.	GTACAGAGAAAAGAGGAGGTTGGCAATAGACTTCGTGACAAGCCAGTCGTAAAACAAAACCGTCGCATCAACATTATGAAATGATACCTCAATGAACTTCGGAAAAGGCAACTACAATGGTACGGCCATGGCGGACTCCGTAACGAAACGGAACAAATGCTGAACAAAAAAGAAGAAGAATTTGATACAAATTAATTCTTAATAATTAATTAAATATTACTTTTATCACTAATTTTATTACTTTTATTACTAAAGTAAATAATGCATGATAATGTGGTATTTG	.
TRINITY_DN98_c0_g1	TRINITY_DN98_c0_g1_i1	.	TRINITY_DN98_c0_g1_i1.p1	291-133[-]	.	.	.	.	.	.	.	.	.	.	TTATGATACCATACATCTCTGCTAAAAATCGAATTATTTGAAACAAGCCACGTATTAGATATATAATTTAGAAGCTCTTCGATTCTTGGATCTACTCTCAGAATCTGTTCATCTATTATTCTCCATCATTCATCAATAAAAAATGGGTATTAGAGCTAAGGTGTTAATCAACTGGAAGGCCAATTTAAAATCATAATTTTCATTAAATAGGGTTGAAGTCCAAGGATGTTCAGCTTCCTCATTAGGCATTGTACGAAGTGAAAAAACCAACCACTGATAGAAGCCGTGGGTAA	THGFYQWLVFSLRTMPNEEAEHPWTSTLFNENYDFKLAFQLINTLALIPIFY*
TRINITY_DN98_c0_g1	TRINITY_DN98_c0_g1_i1	.	TRINITY_DN98_c0_g1_i1.p2	293-168[-]	.	.	.	.	.	.	.	.	.	.	TTATGATACCATACATCTCTGCTAAAAATCGAATTATTTGAAACAAGCCACGTATTAGATATATAATTTAGAAGCTCTTCGATTCTTGGATCTACTCTCAGAATCTGTTCATCTATTATTCTCCATCATTCATCAATAAAAAATGGGTATTAGAGCTAAGGTGTTAATCAACTGGAAGGCCAATTTAAAATCATAATTTTCATTAAATAGGGTTGAAGTCCAAGGATGTTCAGCTTCCTCATTAGGCATTGTACGAAGTGAAAAAACCAACCACTGATAGAAGCCGTGGGTAA	LPTASISGWFFHFVQCLMRKLNILGLQPYLMKIMILNWPSS*
TRINITY_DN104_c0_g1	TRINITY_DN104_c0_g1_i1	TPM_TRIPS^TPM_TRIPS^Q:220-1071,H:1-284^46.831%ID^E:7.39e-70^RecName: Full=Tropomyosin;^Eukaryota; Metazoa; Ecdysozoa; Nematoda; Enoplea; Dorylaimia; Trichinellida; Trichinellidae; Trichinella	TRINITY_DN104_c0_g1_i1.p1	199-1074[+]	TPM_TRIPS^TPM_TRIPS^Q:8-291,H:1-284^46.831%ID^E:3.29e-75^RecName: Full=Tropomyosin;^Eukaryota; Metazoa; Ecdysozoa; Nematoda; Enoplea; Dorylaimia; Trichinellida; Trichinellidae; Trichinella	CAC85552.1^CAC85552.1^Q:220-1071,H:1-284^42.958%ID^E:4.34e-63^.^.	CAC85552.1^CAC85552.1^Q:8-291,H:1-284^42.958%ID^E:3.07e-68^.^.	PF12718.7^Tropomyosin_1^Tropomyosin like^14-159^E:1.9e-16`PF00261.20^Tropomyosin^Tropomyosin^75-290^E:3.5e-62	.	.	.	.	.	.	CTTTATATTTACAGAAAAAGTTTCCTAATGTATAGCTATAAACTGAATTGATATCGTAATTTAGAAACATTATAATCTAGAAAAAGGTGTCGATATTATAAAAATAAGGTGAAATCGAATAAATTAGTTTTGGAAATTTTATTTTGCTGAATATTTCTCTACTTTAATTGTTTTAGAGAATAATCATTGTCATCAAAAATGTCTCTCACCGCGGCAACGATGGATTCGATAAAAAAGAAAATGGCATCACTGGTCAACGAAAAGAATAATGCAGTAGAAAGAACGGAACAGATGCAAGCGAAGTTTCGTGAGTTAGAGGAAAAGCTACGTCAGAAAGAAGAAGAAAGCTCTGCAAACAAAAAACGTATGAGTGAACTCGATGCAGAATTAGACCAACTA…	MSLTAATMDSIKKKMASLVNEKNNAVERTEQMQAKFRELEEKLRQKEEESSANKKRMSELDAELDQLTSQIDADTPQLAESEARVFQSEGDIASLQRRILLAQEESDRVNDRLSSVTAKLNDASQTAEEKDKLRKALEIHSYEDDAIIADLEQQLSDAQLIAIDADRKYDEVARKVPIMETELEKSEDRLESAERRIDQLETELRVVGENLKTLEIAEQDALQREESYEEQIRDLTSRLKETDERADQAERTMSKLQSEIETLEEELAIQSSKHQTVEQELNSTLNELSAY*
TRINITY_DN116_c0_g1	TRINITY_DN116_c0_g1_i1	.	TRINITY_DN116_c0_g1_i1.p1	251-51[-]	.	.	.	.	.	.	.	.	.	.	AATGTAAACATTGGCTAGACTGAGGCGTTTACCGTTCTTACTGAGTGAAACTACCAGACAAGACTGGGCTGGACATGAGTATAGTTTAGCAAGAGGGTGGACCTTAAAGAGCACTTAACTAATGTCAAGAGTCCTTGAAAAGAAGAAGAGTGAGGCGGGGTTATGTACGGAGTATAGTGGGAACAGATATGCTTTGGGATAAATCGAGTAATATCCTGGGAGAGACGGAAAGACCGCGTCTCCTGAAGGACTA	VLQETRSFRLSQDITRFIPKHICSHYTPYITPPHSSSFQGLLTLVKCSLRSTLLLNYTHVQPSLVW*
TRINITY_DN116_c0_g1	TRINITY_DN116_c0_g1_i1	.	TRINITY_DN116_c0_g1_i1.p2	252-115[-]	.	.	.	.	.	.	.	.	.	.	AATGTAAACATTGGCTAGACTGAGGCGTTTACCGTTCTTACTGAGTGAAACTACCAGACAAGACTGGGCTGGACATGAGTATAGTTTAGCAAGAGGGTGGACCTTAAAGAGCACTTAACTAATGTCAAGAGTCCTTGAAAAGAAGAAGAGTGAGGCGGGGTTATGTACGGAGTATAGTGGGAACAGATATGCTTTGGGATAAATCGAGTAATATCCTGGGAGAGACGGAAAGACCGCGTCTCCTGAAGGACTA	SPSGDAVFPSLPGYYSIYPKAYLFPLYSVHNPASLFFFSRTLDIS*
TRINITY_DN102_c0_g1	TRINITY_DN102_c0_g1_i1	.	TRINITY_DN102_c0_g1_i1.p1	3-116[+]	.	.	.	.	.	.	.	.	.	.	TTATACTACGAAATAGTCATGTTCTAAGAGGTTTGAGTATTCGTCTTTTGAAAGATTTATCTCCAGAGGACAGGAAACAGTTGTTTACTGCCAAACGTCAGATGACCGAGCGTTGAATGAATGGTGAAGAAAATCTTATAATCCGAAATTTTCAGGTTATGCGACGCAGAGTCTCCACTCGATTTTTGATCACCAGCTCTCGAGACATTTCGCTATAGGATATCAAACGTCTCTGTGTCGCACGCATTCCAGATCGGAAG	ILRNSHVLRGLSIRLLKDLSPEDRKQLFTAKRQMTER*
TRINITY_DN102_c0_g1	TRINITY_DN102_c0_g1_i1	.	TRINITY_DN102_c0_g1_i1.p2	259-152[-]	.	.	.	.	.	.	.	.	.	.	TTATACTACGAAATAGTCATGTTCTAAGAGGTTTGAGTATTCGTCTTTTGAAAGATTTATCTCCAGAGGACAGGAAACAGTTGTTTACTGCCAAACGTCAGATGACCGAGCGTTGAATGAATGGTGAAGAAAATCTTATAATCCGAAATTTTCAGGTTATGCGACGCAGAGTCTCCACTCGATTTTTGATCACCAGCTCTCGAGACATTTCGCTATAGGATATCAAACGTCTCTGTGTCGCACGCATTCCAGATCGGAAG	FRSGMRATQRRLISYSEMSRELVIKNRVETLRRIT*
TRINITY_DN102_c0_g1	TRINITY_DN102_c0_g1_i1	.	TRINITY_DN102_c0_g1_i1.p3	117-218[+]	.	.	.	.	.	.	.	.	.	.	TTATACTACGAAATAGTCATGTTCTAAGAGGTTTGAGTATTCGTCTTTTGAAAGATTTATCTCCAGAGGACAGGAAACAGTTGTTTACTGCCAAACGTCAGATGACCGAGCGTTGAATGAATGGTGAAGAAAATCTTATAATCCGAAATTTTCAGGTTATGCGACGCAGAGTCTCCACTCGATTTTTGATCACCAGCTCTCGAGACATTTCGCTATAGGATATCAAACGTCTCTGTGTCGCACGCATTCCAGATCGGAAG	MNGEENLIIRNFQVMRRRVSTRFLITSSRDISL*
TRINITY_DN105_c0_g1	TRINITY_DN105_c0_g1_i1	.	TRINITY_DN105_c0_g1_i1.p1	296-3[-]	.	.	.	.	sigP:1^17^0.756^YES	.	.	.	.	.	GCTTGAGTTAATGTATTCGTTGTAGTTCTTGGAGTTGGAGTAGTCGCGGTTGACGTCGCTATGTTCGGAGTCGCCGTTGCCGTTGTAGTTGATTGAGTTGATGTAATCGTTGTAGATGCTTGAGTTAACATCGTCATTGTTGTAATCGCCTTGACCGTTGTAGGTGCATGTTTTGTGGTTATCGTGGATGATACTGGTATAAGTGTCGTTTTGGTGGGTGGTGGCAGTATTGCTGTGTTTTCCCAGCTAATACCAAATCTAACTAATATGGCTACTAAAATCATAATTAGATCCATAATCGTGATCAAGGTATAAAGTAGACTGCTGGACCTGTTTCGGAATAGAGTTACTTATAA	MDLIMILVAILVRFGISWENTAILPPPTKTTLIPVSSTITTKHAPTTVKAITTMTMLTQASTTITSTQSTTTATATPNIATSTATTPTPRTTTNTLTQ
TRINITY_DN105_c0_g1	TRINITY_DN105_c0_g1_i1	.	TRINITY_DN105_c0_g1_i1.p2	354-259[-]	.	.	.	.	.	.	.	.	.	.	GCTTGAGTTAATGTATTCGTTGTAGTTCTTGGAGTTGGAGTAGTCGCGGTTGACGTCGCTATGTTCGGAGTCGCCGTTGCCGTTGTAGTTGATTGAGTTGATGTAATCGTTGTAGATGCTTGAGTTAACATCGTCATTGTTGTAATCGCCTTGACCGTTGTAGGTGCATGTTTTGTGGTTATCGTGGATGATACTGGTATAAGTGTCGTTTTGGTGGGTGGTGGCAGTATTGCTGTGTTTTCCCAGCTAATACCAAATCTAACTAATATGGCTACTAAAATCATAATTAGATCCATAATCGTGATCAAGGTATAAAGTAGACTGCTGGACCTGTTTCGGAATAGAGTTACTTATAA	ISNSIPKQVQQSTLYLDHDYGSNYDFSSHIS*
TRINITY_DN153_c0_g1	TRINITY_DN153_c0_g1_i1	.	TRINITY_DN153_c0_g1_i1.p1	298-47[-]	.	.	.	.	.	.	.	.	.	.	ATAACGGTAATTGATCGGAGCCAGCGCAACCGTGTCCTATGCCATGTTATCGAACTAGACTGACAGAAGTAAGCGAAAATGTCGGGTGGCAAACTTTGCATTCTCCTAGCTTGAGGGGAGGTCGCTGCATACTTGGTAAACTTGAAACAGTTGAGCTGCCATCAATATTCCGCGGGATAGCATCATCAACTTGAGTATTTCCTTCACATACACAAGTGTTCCTAGCAGACTCGCCAGCATTGTCATGGTAGGTTGCGTCCGCTTGATCACATATAGGTGTTACATCGCTCCCAACATACG	YVGSDVTPICDQADATYHDNAGESARNTCVCEGNTQVDDAIPRNIDGSSTVSSLPSMQRPPLKLGECKVCHPTFSLTSVSLVR*
TRINITY_DN153_c0_g1	TRINITY_DN153_c0_g1_i1	.	TRINITY_DN153_c0_g1_i1.p2	39-194[+]	.	.	.	.	.	.	.	.	.	.	ATAACGGTAATTGATCGGAGCCAGCGCAACCGTGTCCTATGCCATGTTATCGAACTAGACTGACAGAAGTAAGCGAAAATGTCGGGTGGCAAACTTTGCATTCTCCTAGCTTGAGGGGAGGTCGCTGCATACTTGGTAAACTTGAAACAGTTGAGCTGCCATCAATATTCCGCGGGATAGCATCATCAACTTGAGTATTTCCTTCACATACACAAGTGTTCCTAGCAGACTCGCCAGCATTGTCATGGTAGGTTGCGTCCGCTTGATCACATATAGGTGTTACATCGCTCCCAACATACG	MPCYRTRLTEVSENVGWQTLHSPSLRGGRCILGKLETVELPSIFRGIASST*
TRINITY_DN153_c0_g1	TRINITY_DN153_c0_g1_i1	.	TRINITY_DN153_c0_g1_i1.p3	246-106[-]	.	.	.	.	.	.	.	.	.	.	ATAACGGTAATTGATCGGAGCCAGCGCAACCGTGTCCTATGCCATGTTATCGAACTAGACTGACAGAAGTAAGCGAAAATGTCGGGTGGCAAACTTTGCATTCTCCTAGCTTGAGGGGAGGTCGCTGCATACTTGGTAAACTTGAAACAGTTGAGCTGCCATCAATATTCCGCGGGATAGCATCATCAACTTGAGTATTTCCTTCACATACACAAGTGTTCCTAGCAGACTCGCCAGCATTGTCATGGTAGGTTGCGTCCGCTTGATCACATATAGGTGTTACATCGCTCCCAACATACG	MTMLASLLGTLVYVKEILKLMMLSRGILMAAQLFQVYQVCSDLPSS*
TRINITY_DN153_c0_g1	TRINITY_DN153_c0_g1_i1	.	TRINITY_DN153_c0_g1_i1.p4	101-3[-]	.	.	.	.	.	.	.	.	.	.	ATAACGGTAATTGATCGGAGCCAGCGCAACCGTGTCCTATGCCATGTTATCGAACTAGACTGACAGAAGTAAGCGAAAATGTCGGGTGGCAAACTTTGCATTCTCCTAGCTTGAGGGGAGGTCGCTGCATACTTGGTAAACTTGAAACAGTTGAGCTGCCATCAATATTCCGCGGGATAGCATCATCAACTTGAGTATTTCCTTCACATACACAAGTGTTCCTAGCAGACTCGCCAGCATTGTCATGGTAGGTTGCGTCCGCTTGATCACATATAGGTGTTACATCGCTCCCAACATACG	MQSLPPDIFAYFCQSSSITWHRTRLRWLRSITV
TRINITY_DN153_c0_g1	TRINITY_DN153_c0_g1_i2	.	TRINITY_DN153_c0_g1_i2.p1	321-1[-]	.	.	.	.	.	.	.	.	.	.	CGGACCCGCGGTCGGAACATTGCATAATGATAATTGACCGGAGCCAGCGCAACCGTGTATTATGCAATGTTTTTGAACTAGACCGATAGAAGTACGCGATAATGTCAGGTGGCAAACATTGCATTCTTCTCGCTTGAGGGGTGGTCGCTGCATACTTGGTAAACTTGAAACAGTTGAGCTGCCATCAATATTCCGCGGGATAGCATCATCAACTTGAGTATTTCCTTCACATACACAAGTGTTCCTAGCAGACTCGCCAGCATTGTCATGGTAGGTTGCGTCCGCTTGATCACATATAGGTGTTACATCGCTCCCAACATACG	YVGSDVTPICDQADATYHDNAGESARNTCVCEGNTQVDDAIPRNIDGSSTVSSLPSMQRPPLKREECNVCHLTLSRTSIGLVQKHCIIHGCAGSGQLSLCNVPTAGP
TRINITY_DN153_c0_g1	TRINITY_DN153_c0_g1_i2	.	TRINITY_DN153_c0_g1_i2.p2	269-105[-]	.	.	.	.	.	.	.	.	.	.	CGGACCCGCGGTCGGAACATTGCATAATGATAATTGACCGGAGCCAGCGCAACCGTGTATTATGCAATGTTTTTGAACTAGACCGATAGAAGTACGCGATAATGTCAGGTGGCAAACATTGCATTCTTCTCGCTTGAGGGGTGGTCGCTGCATACTTGGTAAACTTGAAACAGTTGAGCTGCCATCAATATTCCGCGGGATAGCATCATCAACTTGAGTATTTCCTTCACATACACAAGTGTTCCTAGCAGACTCGCCAGCATTGTCATGGTAGGTTGCGTCCGCTTGATCACATATAGGTGTTACATCGCTCCCAACATACG	MTMLASLLGTLVYVKEILKLMMLSRGILMAAQLFQVYQVCSDHPSSEKNAMFAT*
TRINITY_DN153_c0_g1	TRINITY_DN153_c0_g1_i2	.	TRINITY_DN153_c0_g1_i2.p3	124-2[-]	.	.	.	.	.	.	.	.	.	.	CGGACCCGCGGTCGGAACATTGCATAATGATAATTGACCGGAGCCAGCGCAACCGTGTATTATGCAATGTTTTTGAACTAGACCGATAGAAGTACGCGATAATGTCAGGTGGCAAACATTGCATTCTTCTCGCTTGAGGGGTGGTCGCTGCATACTTGGTAAACTTGAAACAGTTGAGCTGCCATCAATATTCCGCGGGATAGCATCATCAACTTGAGTATTTCCTTCACATACACAAGTGTTCCTAGCAGACTCGCCAGCATTGTCATGGTAGGTTGCGTCCGCTTGATCACATATAGGTGTTACATCGCTCCCAACATACG	MQCLPPDIIAYFYRSSSKTLHNTRLRWLRSIIIMQCSDRGS
TRINITY_DN110_c0_g1	TRINITY_DN110_c0_g1_i1	.	TRINITY_DN110_c0_g1_i1.p1	57-263[+]	.	.	.	.	.	.	.	.	.	.	ATGTATTAACAAGGAAAACATATGTGATGGAGTCCAGCAATGCCCCTTAGAAGAAGATGAAAACTGCGAAAGTAAGATATTTTTCAATTCTTACTCGCAAAAAGAAAAACTTAAAATTCGTAATTAATATATTATCTAGCATTGATCTCTTAAACGCCCGATCCTTAGCAATTCGAACAACTCTACCATACAGCATCGCATCCACACGGCTCTTTCAACGAATATCAATATCACTCATTAGAGGAAATTCAATTATTATCTAGCA	MKTAKVRYFSILTRKKKNLKFVINILSSIDLLNARSLAIRTTLPYSIASTRLFQRISISLIRGNSIII*
TRINITY_DN110_c0_g1	TRINITY_DN110_c0_g1_i1	.	TRINITY_DN110_c0_g1_i1.p2	196-47[-]	.	.	.	.	.	.	.	.	.	.	ATGTATTAACAAGGAAAACATATGTGATGGAGTCCAGCAATGCCCCTTAGAAGAAGATGAAAACTGCGAAAGTAAGATATTTTTCAATTCTTACTCGCAAAAAGAAAAACTTAAAATTCGTAATTAATATATTATCTAGCATTGATCTCTTAAACGCCCGATCCTTAGCAATTCGAACAACTCTACCATACAGCATCGCATCCACACGGCTCTTTCAACGAATATCAATATCACTCATTAGAGGAAATTCAATTATTATCTAGCA	MLYGRVVRIAKDRAFKRSMLDNILITNFKFFFLRVRIEKYLTFAVFIFF*
TRINITY_DN110_c0_g1	TRINITY_DN110_c0_g1_i1	.	TRINITY_DN110_c0_g1_i1.p3	2-127[+]	.	.	.	.	.	.	.	.	.	.	ATGTATTAACAAGGAAAACATATGTGATGGAGTCCAGCAATGCCCCTTAGAAGAAGATGAAAACTGCGAAAGTAAGATATTTTTCAATTCTTACTCGCAAAAAGAAAAACTTAAAATTCGTAATTAATATATTATCTAGCATTGATCTCTTAAACGCCCGATCCTTAGCAATTCGAACAACTCTACCATACAGCATCGCATCCACACGGCTCTTTCAACGAATATCAATATCACTCATTAGAGGAAATTCAATTATTATCTAGCA	CINKENICDGVQQCPLEEDENCESKIFFNSYSQKEKLKIRN*
TRINITY_DN161_c0_g1	TRINITY_DN161_c0_g1_i1	RL10A_MACFA^RL10A_MACFA^Q:735-91,H:3-217^58.14%ID^E:2.88e-82^RecName: Full=60S ribosomal protein L10a;^Eukaryota; Metazoa; Chordata; Craniata; Vertebrata; Euteleostomi; Mammalia; Eutheria; Euarchontoglires; Primates; Haplorrhini; Catarrhini; Cercopithecidae; Cercopithecinae; Macaca	TRINITY_DN161_c0_g1_i1.p1	777-88[-]	RL10A_MACFA^RL10A_MACFA^Q:15-229,H:3-217^58.14%ID^E:4.62e-84^RecName: Full=60S ribosomal protein L10a;^Eukaryota; Metazoa; Chordata; Craniata; Vertebrata; Euteleostomi; Mammalia; Eutheria; Euarchontoglires; Primates; Haplorrhini; Catarrhini; Cercopithecidae; Cercopithecinae; Macaca	CDS31202.1^CDS31202.1^Q:735-91,H:3-218^57.87%ID^E:5.77e-80^.^.	CDS31202.1^CDS31202.1^Q:15-229,H:3-218^57.87%ID^E:2.49e-85^.^.	PF00687.21^Ribosomal_L1^Ribosomal protein L1p/L10e family^33-224^E:1.8e-42	.	.	.	KEGG:mcf:102123136`KO:K02865	GO:0015934^cellular_component^large ribosomal subunit`GO:0003723^molecular_function^RNA binding`GO:0003735^molecular_function^structural constituent of ribosome`GO:0006412^biological_process^translation	.	TTTTTTTTTTTTTTTTTTTTTTTTTTTTTAAATTTTCAATATATTTCATGGCAAAACAAATGATGCACAAGTTTGGATAAATTAAGTTTAATATATTCTTTGAACGGGCCCCATTGTACTTTTAATGTATATTGTTTTCACGTTTTGCCATCCTTTCTTCAAAAGAGACGACAAGAAGTTAACTCCAAGATTAATGTTGGCAGCAATTTCATCTTCTTTAAGACCGACATTGGCGATTGCCAAATTTAGACATAACTCCCTCTTCATTTGAAATTTGATAGTCGCCTTGACATCTTCGATTTTCTGGGCAAGATTATCAGTATGAGTGATAGGCGTCGGGAATTTTCCTGCTTTGTTAAATCCGGGACCAGCAACCCTCGGTATCTGTTTTATAATCGA…	LKKELINKVLTMSKSKLNKDNVYDGIKQVLTHAVEKKRNFLETIELVIVLKNLDPKRDKRFAGSVRVPYAPRVKFDICVLGDEIHCDQAKSLGVDSMTIDDLKKFNKDKKKIKNLVKKYRAFLASDSIIKQIPRVAGPGFNKAGKFPTPITHTDNLAQKIEDVKATIKFQMKRELCLNLAIANVGLKEDEIAANINLGVNFLSSLLKKGWQNVKTIYIKSTMGPVQRIY*
TRINITY_DN161_c0_g1	TRINITY_DN161_c0_g1_i1	RL10A_MACFA^RL10A_MACFA^Q:735-91,H:3-217^58.14%ID^E:2.88e-82^RecName: Full=60S ribosomal protein L10a;^Eukaryota; Metazoa; Chordata; Craniata; Vertebrata; Euteleostomi; Mammalia; Eutheria; Euarchontoglires; Primates; Haplorrhini; Catarrhini; Cercopithecidae; Cercopithecinae; Macaca	TRINITY_DN161_c0_g1_i1.p2	125-271[+]	.	CDS31202.1^CDS31202.1^Q:735-91,H:3-218^57.87%ID^E:5.77e-80^.^.	.	.	.	.	.	.	.	.	TTTTTTTTTTTTTTTTTTTTTTTTTTTTTAAATTTTCAATATATTTCATGGCAAAACAAATGATGCACAAGTTTGGATAAATTAAGTTTAATATATTCTTTGAACGGGCCCCATTGTACTTTTAATGTATATTGTTTTCACGTTTTGCCATCCTTTCTTCAAAAGAGACGACAAGAAGTTAACTCCAAGATTAATGTTGGCAGCAATTTCATCTTCTTTAAGACCGACATTGGCGATTGCCAAATTTAGACATAACTCCCTCTTCATTTGAAATTTGATAGTCGCCTTGACATCTTCGATTTTCTGGGCAAGATTATCAGTATGAGTGATAGGCGTCGGGAATTTTCCTGCTTTGTTAAATCCGGGACCAGCAACCCTCGGTATCTGTTTTATAATCGA…	MYIVFTFCHPFFKRDDKKLTPRLMLAAISSSLRPTLAIAKFRHNSLFI*
TRINITY_DN161_c0_g1	TRINITY_DN161_c0_g1_i2	RL10A_MACFA^RL10A_MACFA^Q:642-7,H:3-214^57.547%ID^E:1.1e-80^RecName: Full=60S ribosomal protein L10a;^Eukaryota; Metazoa; Chordata; Craniata; Vertebrata; Euteleostomi; Mammalia; Eutheria; Euarchontoglires; Primates; Haplorrhini; Catarrhini; Cercopithecidae; Cercopithecinae; Macaca	TRINITY_DN161_c0_g1_i2.p1	684-1[-]	RL10A_MACFA^RL10A_MACFA^Q:15-226,H:3-214^57.547%ID^E:2.76e-82^RecName: Full=60S ribosomal protein L10a;^Eukaryota; Metazoa; Chordata; Craniata; Vertebrata; Euteleostomi; Mammalia; Eutheria; Euarchontoglires; Primates; Haplorrhini; Catarrhini; Cercopithecidae; Cercopithecinae; Macaca	CDS31202.1^CDS31202.1^Q:642-7,H:3-215^57.746%ID^E:1.97e-77^.^.	CDS31202.1^CDS31202.1^Q:15-226,H:3-215^57.746%ID^E:2.77e-82^.^.	PF00687.21^Ribosomal_L1^Ribosomal protein L1p/L10e family^33-223^E:7.9e-42	.	.	.	KEGG:mcf:102123136`KO:K02865	GO:0015934^cellular_component^large ribosomal subunit`GO:0003723^molecular_function^RNA binding`GO:0003735^molecular_function^structural constituent of ribosome`GO:0006412^biological_process^translation	.	GTGCTCTTCCGATCTCCCCATTGTACTTTTAATGTATATTGTTTTCACGTTTTGCCATCCTTTCTTCAAAAGAGACGACAAGAAGTTAACTCCAAGATTAATGTTGGCAGCAATTTCATCTTCTTTAAGACCGACATTGGCGATTGCCAAATTTAGACATAACTCCCTCTTCATTTGAAATTTGATAGTCGCCTTGACATCTTCGATTTTCTGGGCAAGATTATCAGTATGAGTGATAGGCGTCGGGAATTTTCCTGCTTTGTTAAATCCGGGACCAGCAACCCTCGGTATCTGTTTTATAATCGAATCTGAAGCTAAGAATGCACGGTATTTTTTGACTAGATTCTTTATCTTTTTCTTATCTTTATTAAACTTCTTAAGATCGTCAATTGTCATTGA…	LKKELINKVLTMSKSKLNKDNVYDGIKQVLTHAVEKKRNFLETIELVIVLKNLDPKRDKRFAGSVRVPYAPRVKFDICVLGDEIHCDQAKSLGVDSMTIDDLKKFNKDKKKIKNLVKKYRAFLASDSIIKQIPRVAGPGFNKAGKFPTPITHTDNLAQKIEDVKATIKFQMKRELCLNLAIANVGLKEDEIAANINLGVNFLSSLLKKGWQNVKTIYIKSTMGRSEEH
TRINITY_DN161_c0_g1	TRINITY_DN161_c0_g1_i2	RL10A_MACFA^RL10A_MACFA^Q:642-7,H:3-214^57.547%ID^E:1.1e-80^RecName: Full=60S ribosomal protein L10a;^Eukaryota; Metazoa; Chordata; Craniata; Vertebrata; Euteleostomi; Mammalia; Eutheria; Euarchontoglires; Primates; Haplorrhini; Catarrhini; Cercopithecidae; Cercopithecinae; Macaca	TRINITY_DN161_c0_g1_i2.p2	2-178[+]	.	CDS31202.1^CDS31202.1^Q:642-7,H:3-215^57.746%ID^E:1.97e-77^.^.	.	.	.	ExpAA=18.31^PredHel=1^Topology=o5-22i	.	.	.	.	GTGCTCTTCCGATCTCCCCATTGTACTTTTAATGTATATTGTTTTCACGTTTTGCCATCCTTTCTTCAAAAGAGACGACAAGAAGTTAACTCCAAGATTAATGTTGGCAGCAATTTCATCTTCTTTAAGACCGACATTGGCGATTGCCAAATTTAGACATAACTCCCTCTTCATTTGAAATTTGATAGTCGCCTTGACATCTTCGATTTTCTGGGCAAGATTATCAGTATGAGTGATAGGCGTCGGGAATTTTCCTGCTTTGTTAAATCCGGGACCAGCAACCCTCGGTATCTGTTTTATAATCGAATCTGAAGCTAAGAATGCACGGTATTTTTTGACTAGATTCTTTATCTTTTTCTTATCTTTATTAAACTTCTTAAGATCGTCAATTGTCATTGA…	CSSDLPIVLLMYIVFTFCHPFFKRDDKKLTPRLMLAAISSSLRPTLAIAKFRHNSLFI*
TRINITY_DN161_c0_g1	TRINITY_DN161_c0_g1_i2	RL10A_MACFA^RL10A_MACFA^Q:642-7,H:3-214^57.547%ID^E:1.1e-80^RecName: Full=60S ribosomal protein L10a;^Eukaryota; Metazoa; Chordata; Craniata; Vertebrata; Euteleostomi; Mammalia; Eutheria; Euarchontoglires; Primates; Haplorrhini; Catarrhini; Cercopithecidae; Cercopithecinae; Macaca	TRINITY_DN161_c0_g1_i2.p3	1-156[+]	.	CDS31202.1^CDS31202.1^Q:642-7,H:3-215^57.746%ID^E:1.97e-77^.^.	.	.	.	.	.	.	.	.	GTGCTCTTCCGATCTCCCCATTGTACTTTTAATGTATATTGTTTTCACGTTTTGCCATCCTTTCTTCAAAAGAGACGACAAGAAGTTAACTCCAAGATTAATGTTGGCAGCAATTTCATCTTCTTTAAGACCGACATTGGCGATTGCCAAATTTAGACATAACTCCCTCTTCATTTGAAATTTGATAGTCGCCTTGACATCTTCGATTTTCTGGGCAAGATTATCAGTATGAGTGATAGGCGTCGGGAATTTTCCTGCTTTGTTAAATCCGGGACCAGCAACCCTCGGTATCTGTTTTATAATCGAATCTGAAGCTAAGAATGCACGGTATTTTTTGACTAGATTCTTTATCTTTTTCTTATCTTTATTAAACTTCTTAAGATCGTCAATTGTCATTGA…	VLFRSPHCTFNVYCFHVLPSFLQKRRQEVNSKINVGSNFIFFKTDIGDCQI*
TRINITY_DN148_c0_g1	TRINITY_DN148_c0_g1_i1	.	TRINITY_DN148_c0_g1_i1.p1	665-69[-]	.	.	.	.	.	ExpAA=93.76^PredHel=3^Topology=o37-59i95-117o166-188i	.	.	.	.	TTTCTAAAGTTTTAAAATCGAATCGATACAAATATTAGCTTGAACTGTTTTAAACGAGTTCAAACAACTCACAAATTTCTTATATAACATATTAGTTTATTGTAAATGAAAAGAATCGCGAAATAGTGCATCGCTATATACATGACGAGAATCAGCATGAATCTAAAGATGGCTGATAAATCGCTATCGTCATTAAGATCGTATCGTTCAAGGTTTTCGGTTATATATTTTAAAGGAAGTAAAAGTGGTATCATTGTTGAAGAACATATAATAAAAATTCTTAGTGGACAGCATATGTTGATTATCAAATTGTCTACTATTTCAATGGCTATCACGACGCCTACAAGAATCGGTGCTCCTGAAAATGCGCACAACACAATCGTTTGAATTCTGCGAAGA…	MSDKNSIKLHRETYDMSWASKCGIGPALSFYDVELLIIMTMYPFYAIGSIGSIGFNWIYDRIPAVYIQSIDNVCLAFVDQVMILNQCSFLRRIQTIVLCAFSGAPILVGVVIAIEIVDNLIINICCPLRIFIICSSTMIPLLLPLKYITENLERYDLNDDSDLSAIFRFMLILVMYIAMHYFAILFIYNKLICYIRNL*
TRINITY_DN148_c0_g1	TRINITY_DN148_c0_g1_i1	.	TRINITY_DN148_c0_g1_i1.p2	142-387[+]	.	.	.	.	.	.	.	.	.	.	TTTCTAAAGTTTTAAAATCGAATCGATACAAATATTAGCTTGAACTGTTTTAAACGAGTTCAAACAACTCACAAATTTCTTATATAACATATTAGTTTATTGTAAATGAAAAGAATCGCGAAATAGTGCATCGCTATATACATGACGAGAATCAGCATGAATCTAAAGATGGCTGATAAATCGCTATCGTCATTAAGATCGTATCGTTCAAGGTTTTCGGTTATATATTTTAAAGGAAGTAAAAGTGGTATCATTGTTGAAGAACATATAATAAAAATTCTTAGTGGACAGCATATGTTGATTATCAAATTGTCTACTATTTCAATGGCTATCACGACGCCTACAAGAATCGGTGCTCCTGAAAATGCGCACAACACAATCGTTTGAATTCTGCGAAGA…	MTRISMNLKMADKSLSSLRSYRSRFSVIYFKGSKSGIIVEEHIIKILSGQHMLIIKLSTISMAITTPTRIGAPENAHNTIV*
TRINITY_DN148_c0_g1	TRINITY_DN148_c0_g1_i1	.	TRINITY_DN148_c0_g1_i1.p3	709-557[-]	.	.	.	.	.	.	.	.	.	.	TTTCTAAAGTTTTAAAATCGAATCGATACAAATATTAGCTTGAACTGTTTTAAACGAGTTCAAACAACTCACAAATTTCTTATATAACATATTAGTTTATTGTAAATGAAAAGAATCGCGAAATAGTGCATCGCTATATACATGACGAGAATCAGCATGAATCTAAAGATGGCTGATAAATCGCTATCGTCATTAAGATCGTATCGTTCAAGGTTTTCGGTTATATATTTTAAAGGAAGTAAAAGTGGTATCATTGTTGAAGAACATATAATAAAAATTCTTAGTGGACAGCATATGTTGATTATCAAATTGTCTACTATTTCAATGGCTATCACGACGCCTACAAGAATCGGTGCTCCTGAAAATGCGCACAACACAATCGTTTGAATTCTGCGAAGA…	MNSHDEIMLKVYFNACRIKIQLNYTERPMTCLGPQNVVLVLRCLFMTLSF*
TRINITY_DN148_c0_g1	TRINITY_DN148_c0_g1_i1	.	TRINITY_DN148_c0_g1_i1.p4	365-502[+]	.	.	.	.	.	.	.	.	.	.	TTTCTAAAGTTTTAAAATCGAATCGATACAAATATTAGCTTGAACTGTTTTAAACGAGTTCAAACAACTCACAAATTTCTTATATAACATATTAGTTTATTGTAAATGAAAAGAATCGCGAAATAGTGCATCGCTATATACATGACGAGAATCAGCATGAATCTAAAGATGGCTGATAAATCGCTATCGTCATTAAGATCGTATCGTTCAAGGTTTTCGGTTATATATTTTAAAGGAAGTAAAAGTGGTATCATTGTTGAAGAACATATAATAAAAATTCTTAGTGGACAGCATATGTTGATTATCAAATTGTCTACTATTTCAATGGCTATCACGACGCCTACAAGAATCGGTGCTCCTGAAAATGCGCACAACACAATCGTTTGAATTCTGCGAAGA…	MRTTQSFEFCEEMNTGSESLLDQQMLNTHYRLIVCKPLVFYRISN*
TRINITY_DN107_c0_g1	TRINITY_DN107_c0_g1_i1	.	TRINITY_DN107_c0_g1_i1.p1	368-216[-]	.	.	.	.	.	.	.	.	.	.	AATGTCGAAATTTTTGCTTGAAGCTGCAGTAGCTGGATGCATATGCAATTTTAGGACCGAATTTTAGTTACCTTACACTTGGACTTTGCAATGTGGTAATTTATACAGTTATATAGGATTACATTTACGAACTGACGAACTAATCTTCACATGGTGATGAAGGAAAGGCCACTGCGGAATGAACAATCTGTCACATTGTAATGAGTCTAAGTAAATCAACCTTTGCAAACTGAAAGTAGCCGTAAGGAGGCTAAGCAATCTACGTATGAATAAGCAGGTTGAAAACACAATATGTAGCCTCTTTGAAGTACTGAACCAAGCTTCGCGATGTCTACCTTAGTAGATGAAAACGATGGATGGCTACAATA	YCSHPSFSSTKVDIAKLGSVLQRGYILCFQPAYSYVDCLASLRLLSVCKG*
TRINITY_DN113_c0_g1	TRINITY_DN113_c0_g1_i1	.	TRINITY_DN113_c0_g1_i1.p1	3-92[+]	.	.	.	.	.	.	.	.	.	.	GTTGTAAACAGCATAATAAGTGCCATGTAAGTTTTGTGAGCTTCAATATTGACAGCGAAATCGACAATTGCCAAATTATGTTAGTACCTTGAACGATCGCAGCGTGTGTTTATTCTTCAATGAATGCCAAACTACATTCTTTATAAGCGGCTTAGTCGATAAATTATCAGTTTGTGTTTAATTAAAATTGTTACTCGAAAATTCATCCAACTGGTGCTAGTTTCTTTCATATTATAAGGCACTGTAAATATTCAATTTTTATTTTGGGAA	CKQHNKCHVSFVSFNIDSEIDNCQIMLVP*
TRINITY_DN113_c0_g1	TRINITY_DN113_c0_g1_i1	.	TRINITY_DN113_c0_g1_i1.p2	230-141[-]	.	.	.	.	.	.	.	.	.	.	GTTGTAAACAGCATAATAAGTGCCATGTAAGTTTTGTGAGCTTCAATATTGACAGCGAAATCGACAATTGCCAAATTATGTTAGTACCTTGAACGATCGCAGCGTGTGTTTATTCTTCAATGAATGCCAAACTACATTCTTTATAAGCGGCTTAGTCGATAAATTATCAGTTTGTGTTTAATTAAAATTGTTACTCGAAAATTCATCCAACTGGTGCTAGTTTCTTTCATATTATAAGGCACTGTAAATATTCAATTTTTATTTTGGGAA	MKETSTSWMNFRVTILIKHKLIIYRLSRL*
TRINITY_DN139_c0_g1	TRINITY_DN139_c0_g1_i1	.	TRINITY_DN139_c0_g1_i1.p1	1120-104[-]	.	.	.	PF00646.33^F-box^F-box domain^136-167^E:1.9e-07`PF12937.7^F-box-like^F-box-like^138-166^E:4.8e-07	.	.	.	.	.	GO:0005515^molecular_function^protein binding	TTAGGAAACGATTTATTGGAAAATACGGTTTACATGATACGAATATATACTATACACACATATATATAGCGGATACATTGAGAAAGATACAAAATGTAATATTTTATATTTGACAAGTAGGTTTCGGTTTATTAAAAGTGGTGGCTGGCGATATTCGGAAACTGTAATTTCTTCGTTGTGGACAGGCCAAGAACGGATGATACTCCTCTTTACAAACCGAACAGAATACGTACCTGCATTTCGCATACACGCACTTTCCTTTGTGATATGTTACATCTACAAGACAGCATCTTCGACACATGGGACAATTCATATTCTTGTATACTCTTCCTTCAATACGCTCAGGTGGTTCATCAAAGCAACGAATCAAGCTGGCCAGCTTTGGTCCCTTACTTGTTC…	MSMKFFNDDETLTNKQRHDSGYISDRSISFDDSILASSGNENQELSFTRTGNKSNDQLADRSSPLKRRNTAPAHFDSPSKRLSSPNCYLDVLEPSPGYMQKFVEEVLPTIHGGDNDSLTKSPKKVDILRNLWISDSYEVLNVIFKQLDSKDLMRASLVCKKWRKIISYVSSADQRRQQFLKSTRKLFEETKENRPDKRVKEDNKAHSSKKKAVDKENVLTENTWNFGRCNFFKSPPQSPKRTSKGPKLASLIRCFDEPPERIEGRVYKNMNCPMCRRCCLVDVTYHKGKCVYAKCRYVFCSVCKEEYHPFLACPQRRNYSFRISPATTFNKPKPTCQI*
TRINITY_DN139_c0_g1	TRINITY_DN139_c0_g1_i1	.	TRINITY_DN139_c0_g1_i1.p2	246-13[-]	.	.	.	.	.	ExpAA=21.89^PredHel=1^Topology=i49-71o	.	.	.	.	TTAGGAAACGATTTATTGGAAAATACGGTTTACATGATACGAATATATACTATACACACATATATATAGCGGATACATTGAGAAAGATACAAAATGTAATATTTTATATTTGACAAGTAGGTTTCGGTTTATTAAAAGTGGTGGCTGGCGATATTCGGAAACTGTAATTTCTTCGTTGTGGACAGGCCAAGAACGGATGATACTCCTCTTTACAAACCGAACAGAATACGTACCTGCATTTCGCATACACGCACTTTCCTTTGTGATATGTTACATCTACAAGACAGCATCTTCGACACATGGGACAATTCATATTCTTGTATACTCTTCCTTCAATACGCTCAGGTGGTTCATCAAAGCAACGAATCAAGCTGGCCAGCTTTGGTCCCTTACTTGTTC…	MRNAGTYSVRFVKRSIIRSWPVHNEEITVSEYRQPPLLINRNLLVKYKILHFVSFSMYPLYICVYSIYSYHVNRIFQ*
TRINITY_DN139_c0_g1	TRINITY_DN139_c0_g1_i1	.	TRINITY_DN139_c0_g1_i1.p3	197-409[+]	.	.	.	.	.	.	.	.	.	.	TTAGGAAACGATTTATTGGAAAATACGGTTTACATGATACGAATATATACTATACACACATATATATAGCGGATACATTGAGAAAGATACAAAATGTAATATTTTATATTTGACAAGTAGGTTTCGGTTTATTAAAAGTGGTGGCTGGCGATATTCGGAAACTGTAATTTCTTCGTTGTGGACAGGCCAAGAACGGATGATACTCCTCTTTACAAACCGAACAGAATACGTACCTGCATTTCGCATACACGCACTTTCCTTTGTGATATGTTACATCTACAAGACAGCATCTTCGACACATGGGACAATTCATATTCTTGTATACTCTTCCTTCAATACGCTCAGGTGGTTCATCAAAGCAACGAATCAAGCTGGCCAGCTTTGGTCCCTTACTTGTTC…	MILLFTNRTEYVPAFRIHALSFVICYIYKTASSTHGTIHILVYSSFNTLRWFIKATNQAGQLWSLTCSFR*
TRINITY_DN139_c0_g1	TRINITY_DN139_c0_g1_i1	.	TRINITY_DN139_c0_g1_i1.p4	268-426[+]	.	.	.	.	.	.	.	.	.	.	TTAGGAAACGATTTATTGGAAAATACGGTTTACATGATACGAATATATACTATACACACATATATATAGCGGATACATTGAGAAAGATACAAAATGTAATATTTTATATTTGACAAGTAGGTTTCGGTTTATTAAAAGTGGTGGCTGGCGATATTCGGAAACTGTAATTTCTTCGTTGTGGACAGGCCAAGAACGGATGATACTCCTCTTTACAAACCGAACAGAATACGTACCTGCATTTCGCATACACGCACTTTCCTTTGTGATATGTTACATCTACAAGACAGCATCTTCGACACATGGGACAATTCATATTCTTGTATACTCTTCCTTCAATACGCTCAGGTGGTTCATCAAAGCAACGAATCAAGCTGGCCAGCTTTGGTCCCTTACTTGTTC…	MLHLQDSIFDTWDNSYSCILFLQYAQVVHQSNESSWPALVPYLFVSVTEAVI*
TRINITY_DN139_c0_g1	TRINITY_DN139_c0_g1_i1	.	TRINITY_DN139_c0_g1_i1.p5	300-413[+]	.	.	.	.	.	.	.	.	.	.	TTAGGAAACGATTTATTGGAAAATACGGTTTACATGATACGAATATATACTATACACACATATATATAGCGGATACATTGAGAAAGATACAAAATGTAATATTTTATATTTGACAAGTAGGTTTCGGTTTATTAAAAGTGGTGGCTGGCGATATTCGGAAACTGTAATTTCTTCGTTGTGGACAGGCCAAGAACGGATGATACTCCTCTTTACAAACCGAACAGAATACGTACCTGCATTTCGCATACACGCACTTTCCTTTGTGATATGTTACATCTACAAGACAGCATCTTCGACACATGGGACAATTCATATTCTTGTATACTCTTCCTTCAATACGCTCAGGTGGTTCATCAAAGCAACGAATCAAGCTGGCCAGCTTTGGTCCCTTACTTGTTC…	MGQFIFLYTLPSIRSGGSSKQRIKLASFGPLLVRFGD*
TRINITY_DN139_c0_g1	TRINITY_DN139_c0_g1_i1	.	TRINITY_DN139_c0_g1_i1.p6	3-113[+]	.	.	.	.	.	.	.	.	.	.	TTAGGAAACGATTTATTGGAAAATACGGTTTACATGATACGAATATATACTATACACACATATATATAGCGGATACATTGAGAAAGATACAAAATGTAATATTTTATATTTGACAAGTAGGTTTCGGTTTATTAAAAGTGGTGGCTGGCGATATTCGGAAACTGTAATTTCTTCGTTGTGGACAGGCCAAGAACGGATGATACTCCTCTTTACAAACCGAACAGAATACGTACCTGCATTTCGCATACACGCACTTTCCTTTGTGATATGTTACATCTACAAGACAGCATCTTCGACACATGGGACAATTCATATTCTTGTATACTCTTCCTTCAATACGCTCAGGTGGTTCATCAAAGCAACGAATCAAGCTGGCCAGCTTTGGTCCCTTACTTGTTC…	RKRFIGKYGLHDTNIYYTHIYIADTLRKIQNVIFYI*
TRINITY_DN139_c0_g1	TRINITY_DN139_c0_g1_i1	.	TRINITY_DN139_c0_g1_i1.p7	1012-1104[+]	.	.	.	.	.	.	.	.	.	.	TTAGGAAACGATTTATTGGAAAATACGGTTTACATGATACGAATATATACTATACACACATATATATAGCGGATACATTGAGAAAGATACAAAATGTAATATTTTATATTTGACAAGTAGGTTTCGGTTTATTAAAAGTGGTGGCTGGCGATATTCGGAAACTGTAATTTCTTCGTTGTGGACAGGCCAAGAACGGATGATACTCCTCTTTACAAACCGAACAGAATACGTACCTGCATTTCGCATACACGCACTTTCCTTTGTGATATGTTACATCTACAAGACAGCATCTTCGACACATGGGACAATTCATATTCTTGTATACTCTTCCTTCAATACGCTCAGGTGGTTCATCAAAGCAACGAATCAAGCTGGCCAGCTTTGGTCCCTTACTTGTTC…	MLKYCRQTILTYPKYILNHGAACSLGFHHR*
TRINITY_DN134_c0_g1	TRINITY_DN134_c0_g1_i1	.	TRINITY_DN134_c0_g1_i1.p1	405-88[-]	.	.	KER25089.1^KER25089.1^Q:32-99,H:187-260^33.735%ID^E:0.00015^.^.	PF05281.11^Secretogranin_V^Neuroendocrine protein 7B2 precursor (Secretogranin V)^40-100^E:1.4e-07	sigP:1^18^0.887^YES	ExpAA=20.21^PredHel=1^Topology=i7-29o	.	.	.	GO:0007218^biological_process^neuropeptide signaling pathway`GO:0030141^cellular_component^secretory granule	GAATTGTTGTGTAGAAGTCTGAATAAATGTACAGAAGTTCAAAGAAAATATTAATTATACAACATCCAGTATTCGCTTTATAAAATCTTAGAGAACAGTTTGTCCTTCACATAACAAATCATGAAGACTGTCGCATTTGCAATTTTGCTGTCTATGCTGATAGTTTGCGGAATACAATGCTGTAAATTTTGAAAAGGGCGCAGGATCACAATCAAACCCAATATGTTTATAAGGACACGGATTTGGTGGATCACAGTAAGATTCTGAGTTCGAGTGGTGTTTTACATATTGTAGATTATCACCAATAGAATCTTTATATAAAATCCACTGATATGCAAAATCTAGTGAATATGCATTGATTACTGATATCAATATCAGTAGAGCACAAGATAATAATTT…	MSKLLSCALLILISVINAYSLDFAYQWILYKDSIGDNLQYVKHHSNSESYCDPPNPCPYKHIGFDCDPAPFSKFTALYSANYQHRQQNCKCDSLHDLLCEGQTVL*
TRINITY_DN149_c0_g1	TRINITY_DN149_c0_g1_i1	.	TRINITY_DN149_c0_g1_i1.p1	354-67[-]	.	.	.	.	.	.	.	.	.	.	AAAACTTTAAGTATTTTATTCATATAGATCGGTAAACCGCTTCCACTCTTGCATCAATCGCACGCATTATGTCAGCATCCCCCGTGCGTTGGGAGGCAGCACTCGAAAAATTTGCAGGCCTAAGCACGGCACCGGACTTGTGGAATTTGCCATAGTATTGTTTGAATTGAGCACATTGCCTGCTCCAGGCGGGATGGCACCCCTCCCACAATTGGAGCATGATGTGGGGGCCTCACGAGGAATATCAGTATGTAGAGCCGCACAGTCGGACGAACCACACGCTCCACATGTAGGTGTCTCACTGCAGCTGGATGCCCAGTGTCCCCATTTGTGACACCGACTGCAGTGAGGATAG	YPHCSRCHKWGHWASSCSETPTCGACGSSDCAALHTDIPREAPTSCSNCGRGAIPPGAGNVLNSNNTMANSTSPVPCLGLQIFRVLPPNARGMLT*
TRINITY_DN149_c0_g1	TRINITY_DN149_c0_g1_i1	.	TRINITY_DN149_c0_g1_i1.p2	353-120[-]	.	.	.	.	.	.	.	.	.	.	AAAACTTTAAGTATTTTATTCATATAGATCGGTAAACCGCTTCCACTCTTGCATCAATCGCACGCATTATGTCAGCATCCCCCGTGCGTTGGGAGGCAGCACTCGAAAAATTTGCAGGCCTAAGCACGGCACCGGACTTGTGGAATTTGCCATAGTATTGTTTGAATTGAGCACATTGCCTGCTCCAGGCGGGATGGCACCCCTCCCACAATTGGAGCATGATGTGGGGGCCTCACGAGGAATATCAGTATGTAGAGCCGCACAGTCGGACGAACCACACGCTCCACATGTAGGTGTCTCACTGCAGCTGGATGCCCAGTGTCCCCATTTGTGACACCGACTGCAGTGAGGATAG	ILTAVGVTNGDTGHPAAVRHLHVERVVRPTVRLYILIFLVRPPHHAPIVGGVPSRLEQAMCSIQTILWQIPQVRCRA*
TRINITY_DN149_c0_g1	TRINITY_DN149_c0_g1_i1	.	TRINITY_DN149_c0_g1_i1.p3	220-20[-]	.	.	.	.	.	.	.	.	.	.	AAAACTTTAAGTATTTTATTCATATAGATCGGTAAACCGCTTCCACTCTTGCATCAATCGCACGCATTATGTCAGCATCCCCCGTGCGTTGGGAGGCAGCACTCGAAAAATTTGCAGGCCTAAGCACGGCACCGGACTTGTGGAATTTGCCATAGTATTGTTTGAATTGAGCACATTGCCTGCTCCAGGCGGGATGGCACCCCTCCCACAATTGGAGCATGATGTGGGGGCCTCACGAGGAATATCAGTATGTAGAGCCGCACAGTCGGACGAACCACACGCTCCACATGTAGGTGTCTCACTGCAGCTGGATGCCCAGTGTCCCCATTTGTGACACCGACTGCAGTGAGGATAG	MLQLWEGCHPAWSRQCAQFKQYYGKFHKSGAVLRPANFSSAASQRTGDADIMRAIDARVEAVYRSI*
TRINITY_DN149_c0_g1	TRINITY_DN149_c0_g1_i1	.	TRINITY_DN149_c0_g1_i1.p4	194-334[+]	.	.	.	.	.	.	.	.	.	.	AAAACTTTAAGTATTTTATTCATATAGATCGGTAAACCGCTTCCACTCTTGCATCAATCGCACGCATTATGTCAGCATCCCCCGTGCGTTGGGAGGCAGCACTCGAAAAATTTGCAGGCCTAAGCACGGCACCGGACTTGTGGAATTTGCCATAGTATTGTTTGAATTGAGCACATTGCCTGCTCCAGGCGGGATGGCACCCCTCCCACAATTGGAGCATGATGTGGGGGCCTCACGAGGAATATCAGTATGTAGAGCCGCACAGTCGGACGAACCACACGCTCCACATGTAGGTGTCTCACTGCAGCTGGATGCCCAGTGTCCCCATTTGTGACACCGACTGCAGTGAGGATAG	MAPLPQLEHDVGASRGISVCRAAQSDEPHAPHVGVSLQLDAQCPHL*
TRINITY_DN101_c0_g1	TRINITY_DN101_c0_g1_i1	.	TRINITY_DN101_c0_g1_i1.p1	2-214[+]	.	.	.	.	sigP:1^17^0.758^YES	.	.	.	.	.	ACTAATGCTACTCGTTTTACTACATCTACTCTTACTATATCTTCTACTACTACAAAAACACCTCCTACAACTCCAACAAAAGCTTCTACAACTCCAACAACAGAGGCTACAACTACAACAACAGATGCAACAACTAAAACAACAGAACATACAACATCAACAACAGAACATACAAATTAAACAACAGATGCGTGAGCGGAAGAGAGTGGGGGGGGG	LMLLVLLHLLLLYLLLLQKHLLQLQQKLLQLQQQRLQLQQQMQQLKQQNIQHQQQNIQIKQQMRERKRVGG
TRINITY_DN101_c0_g1	TRINITY_DN101_c0_g1_i1	.	TRINITY_DN101_c0_g1_i1.p2	1-180[+]	.	.	.	.	.	.	.	.	.	.	ACTAATGCTACTCGTTTTACTACATCTACTCTTACTATATCTTCTACTACTACAAAAACACCTCCTACAACTCCAACAAAAGCTTCTACAACTCCAACAACAGAGGCTACAACTACAACAACAGATGCAACAACTAAAACAACAGAACATACAACATCAACAACAGAACATACAAATTAAACAACAGATGCGTGAGCGGAAGAGAGTGGGGGGGGG	TNATRFTTSTLTISSTTTKTPPTTPTKASTTPTTEATTTTTDATTKTTEHTTSTTEHTN*
TRINITY_DN101_c0_g1	TRINITY_DN101_c0_g1_i1	.	TRINITY_DN101_c0_g1_i1.p3	150-1[-]	.	.	.	.	sigP:1^23^0.605^YES	.	.	.	.	.	ACTAATGCTACTCGTTTTACTACATCTACTCTTACTATATCTTCTACTACTACAAAAACACCTCCTACAACTCCAACAAAAGCTTCTACAACTCCAACAACAGAGGCTACAACTACAACAACAGATGCAACAACTAAAACAACAGAACATACAACATCAACAACAGAACATACAAATTAAACAACAGATGCGTGAGCGGAAGAGAGTGGGGGGGGG	MFCCFSCCICCCSCSLCCWSCRSFCWSCRRCFCSSRRYSKSRCSKTSSIS
TRINITY_DN119_c0_g1	TRINITY_DN119_c0_g1_i1	.	TRINITY_DN119_c0_g1_i1.p1	3-140[+]	.	.	.	.	.	.	.	.	.	.	TACACATCAGACTACAAGTTGGGCAAATATCAGTTGCACATCCCAATTTAATTTTTAAATCCACCAAAACGCAGGTCGTTGTATATAATGTTGCATCATTATGGTATATCAATCACTCTTCTCCTTTACACATAGAGTAAAATCAATGGTTTTCAATCTCGGTGAACTTGAATGCCGGATTTGACCTTAATAAATTTAAGAATGCCCTGGCAATGACAAGATGGACTCTGCAACAGATCGGAAG	HIRLQVGQISVAHPNLIFKSTKTQVVVYNVASLWYINHSSPLHIE*
TRINITY_DN119_c0_g1	TRINITY_DN119_c0_g1_i1	.	TRINITY_DN119_c0_g1_i1.p2	244-143[-]	.	.	.	.	.	.	.	.	.	.	TACACATCAGACTACAAGTTGGGCAAATATCAGTTGCACATCCCAATTTAATTTTTAAATCCACCAAAACGCAGGTCGTTGTATATAATGTTGCATCATTATGGTATATCAATCACTCTTCTCCTTTACACATAGAGTAAAATCAATGGTTTTCAATCTCGGTGAACTTGAATGCCGGATTTGACCTTAATAAATTTAAGAATGCCCTGGCAATGACAAGATGGACTCTGCAACAGATCGGAAG	LPICCRVHLVIARAFLNLLRSNPAFKFTEIENH*
TRINITY_DN119_c0_g1	TRINITY_DN119_c0_g1_i1	.	TRINITY_DN119_c0_g1_i1.p3	242-153[-]	.	.	.	.	.	.	.	.	.	.	TACACATCAGACTACAAGTTGGGCAAATATCAGTTGCACATCCCAATTTAATTTTTAAATCCACCAAAACGCAGGTCGTTGTATATAATGTTGCATCATTATGGTATATCAATCACTCTTCTCCTTTACACATAGAGTAAAATCAATGGTTTTCAATCTCGGTGAACTTGAATGCCGGATTTGACCTTAATAAATTTAAGAATGCCCTGGCAATGACAAGATGGACTCTGCAACAGATCGGAAG	SDLLQSPSCHCQGILKFIKVKSGIQVHRD*
TRINITY_DN137_c0_g1	TRINITY_DN137_c0_g1_i1	RT23_CAEEL^RT23_CAEEL^Q:23-358,H:1-106^32.143%ID^E:3.48e-11^RecName: Full=Probable 28S ribosomal protein S23, mitochondrial;^Eukaryota; Metazoa; Ecdysozoa; Nematoda; Chromadorea; Rhabditida; Rhabditina; Rhabditomorpha; Rhabditoidea; Rhabditidae; Peloderinae; Caenorhabditis	TRINITY_DN137_c0_g1_i1.p1	29-484[+]	RT23_CAEEL^RT23_CAEEL^Q:2-110,H:4-106^33.028%ID^E:8.83e-12^RecName: Full=Probable 28S ribosomal protein S23, mitochondrial;^Eukaryota; Metazoa; Ecdysozoa; Nematoda; Chromadorea; Rhabditida; Rhabditina; Rhabditomorpha; Rhabditoidea; Rhabditidae; Peloderinae; Caenorhabditis	ADY45257.1^ADY45257.1^Q:23-454,H:1-144^31.788%ID^E:2.82e-14^.^.	ADY45257.1^ADY45257.1^Q:3-142,H:5-144^32.653%ID^E:1.01e-14^.^.	PF10484.9^MRP-S23^Mitochondrial ribosomal protein S23^4-126^E:1.2e-22	.	.	ENOG4111IJ9^Mitochondrial ribosomal protein S23	KEGG:cel:CELE_ZK1098.7`KO:K17402	GO:0005763^cellular_component^mitochondrial small ribosomal subunit`GO:0005739^cellular_component^mitochondrion`GO:0003735^molecular_function^structural constituent of ribosome`GO:0006412^biological_process^translation	GO:0003735^molecular_function^structural constituent of ribosome`GO:0006412^biological_process^translation`GO:0005840^cellular_component^ribosome	GATCTAATTGATTAATAAAGTACTTACAATGTTGTGTAGCCGATCATATAAAGTAGGATCAATATATAGCCGGCTTAAAGGTTTAATAAGCGGTGGACTTTTGCCAGTAGAGAACGCACCAATTTGGATGAATATATATGAAAGATGCCCACCATCAAGGGAGCCTATTTACAGGGCAACTCGTTATGGTGATAAACTCGATCCGATCACAGTAACCGATCCTCCAAACATAATCTATGTGGAGGATGTGTATCGAGCGAGATTTTTCAAACGATTCGAACAAGATGATGTCATTGATCTGAGTTCCTCTGAACCAGCATTATCTCAGCGGTTTATTGAATACTTTGACAGTGTGAAACGATCTCTGGATGATTGGGAAATGTTCGATAGGTGCGCTGA…	MLCSRSYKVGSIYSRLKGLISGGLLPVENAPIWMNIYERCPPSREPIYRATRYGDKLDPITVTDPPNIIYVEDVYRARFFKRFEQDDVIDLSSSEPALSQRFIEYFDSVKRSLDDWEMFDRCAEHFQGKPYSLRLNSAIRRSIQENIEPIE*
TRINITY_DN137_c0_g1	TRINITY_DN137_c0_g1_i1	RT23_CAEEL^RT23_CAEEL^Q:23-358,H:1-106^32.143%ID^E:3.48e-11^RecName: Full=Probable 28S ribosomal protein S23, mitochondrial;^Eukaryota; Metazoa; Ecdysozoa; Nematoda; Chromadorea; Rhabditida; Rhabditina; Rhabditomorpha; Rhabditoidea; Rhabditidae; Peloderinae; Caenorhabditis	TRINITY_DN137_c0_g1_i1.p2	369-506[+]	.	ADY45257.1^ADY45257.1^Q:23-454,H:1-144^31.788%ID^E:2.82e-14^.^.	.	.	.	.	.	.	.	.	GATCTAATTGATTAATAAAGTACTTACAATGTTGTGTAGCCGATCATATAAAGTAGGATCAATATATAGCCGGCTTAAAGGTTTAATAAGCGGTGGACTTTTGCCAGTAGAGAACGCACCAATTTGGATGAATATATATGAAAGATGCCCACCATCAAGGGAGCCTATTTACAGGGCAACTCGTTATGGTGATAAACTCGATCCGATCACAGTAACCGATCCTCCAAACATAATCTATGTGGAGGATGTGTATCGAGCGAGATTTTTCAAACGATTCGAACAAGATGATGTCATTGATCTGAGTTCCTCTGAACCAGCATTATCTCAGCGGTTTATTGAATACTTTGACAGTGTGAAACGATCTCTGGATGATTGGGAAATGTTCGATAGGTGCGCTGA…	MIGKCSIGALNISRESRIHFDLIQQFVVVFKKISNQLNKWYLLAG*
TRINITY_DN137_c0_g1	TRINITY_DN137_c0_g1_i2	RT23_CAEEL^RT23_CAEEL^Q:23-358,H:1-106^32.143%ID^E:4.57e-11^RecName: Full=Probable 28S ribosomal protein S23, mitochondrial;^Eukaryota; Metazoa; Ecdysozoa; Nematoda; Chromadorea; Rhabditida; Rhabditina; Rhabditomorpha; Rhabditoidea; Rhabditidae; Peloderinae; Caenorhabditis	TRINITY_DN137_c0_g1_i2.p1	29-484[+]	RT23_CAEEL^RT23_CAEEL^Q:2-110,H:4-106^33.028%ID^E:8.83e-12^RecName: Full=Probable 28S ribosomal protein S23, mitochondrial;^Eukaryota; Metazoa; Ecdysozoa; Nematoda; Chromadorea; Rhabditida; Rhabditina; Rhabditomorpha; Rhabditoidea; Rhabditidae; Peloderinae; Caenorhabditis	ADY45257.1^ADY45257.1^Q:23-454,H:1-144^31.788%ID^E:3.89e-14^.^.	ADY45257.1^ADY45257.1^Q:3-142,H:5-144^32.653%ID^E:1.01e-14^.^.	PF10484.9^MRP-S23^Mitochondrial ribosomal protein S23^4-126^E:1.2e-22	.	.	ENOG4111IJ9^Mitochondrial ribosomal protein S23	KEGG:cel:CELE_ZK1098.7`KO:K17402	GO:0005763^cellular_component^mitochondrial small ribosomal subunit`GO:0005739^cellular_component^mitochondrion`GO:0003735^molecular_function^structural constituent of ribosome`GO:0006412^biological_process^translation	GO:0003735^molecular_function^structural constituent of ribosome`GO:0006412^biological_process^translation`GO:0005840^cellular_component^ribosome	GATCTAATTGATTAATAAAGTACTTACAATGTTGTGTAGCCGATCATATAAAGTAGGATCAATATATAGCCGGCTTAAAGGTTTAATAAGCGGTGGACTTTTGCCAGTAGAGAACGCACCAATTTGGATGAATATATATGAAAGATGCCCACCATCAAGGGAGCCTATTTACAGGGCAACTCGTTATGGTGATAAACTCGATCCGATCACAGTAACCGATCCTCCAAACATAATCTATGTGGAGGATGTGTATCGAGCGAGATTTTTCAAACGATTCGAACAAGATGATGTCATTGATCTGAGTTCCTCTGAACCAGCATTATCTCAGCGGTTTATTGAATACTTTGACAGTGTGAAACGATCTCTGGATGATTGGGAAATGTTCGATAGGTGCGCTGA…	MLCSRSYKVGSIYSRLKGLISGGLLPVENAPIWMNIYERCPPSREPIYRATRYGDKLDPITVTDPPNIIYVEDVYRARFFKRFEQDDVIDLSSSEPALSQRFIEYFDSVKRSLDDWEMFDRCAEHFQGKPYSLRLNSAIRRSIQENIEPIE*
TRINITY_DN137_c0_g1	TRINITY_DN137_c0_g1_i2	RT23_CAEEL^RT23_CAEEL^Q:23-358,H:1-106^32.143%ID^E:4.57e-11^RecName: Full=Probable 28S ribosomal protein S23, mitochondrial;^Eukaryota; Metazoa; Ecdysozoa; Nematoda; Chromadorea; Rhabditida; Rhabditina; Rhabditomorpha; Rhabditoidea; Rhabditidae; Peloderinae; Caenorhabditis	TRINITY_DN137_c0_g1_i2.p2	369-548[+]	.	ADY45257.1^ADY45257.1^Q:23-454,H:1-144^31.788%ID^E:3.89e-14^.^.	.	.	.	.	.	.	.	.	GATCTAATTGATTAATAAAGTACTTACAATGTTGTGTAGCCGATCATATAAAGTAGGATCAATATATAGCCGGCTTAAAGGTTTAATAAGCGGTGGACTTTTGCCAGTAGAGAACGCACCAATTTGGATGAATATATATGAAAGATGCCCACCATCAAGGGAGCCTATTTACAGGGCAACTCGTTATGGTGATAAACTCGATCCGATCACAGTAACCGATCCTCCAAACATAATCTATGTGGAGGATGTGTATCGAGCGAGATTTTTCAAACGATTCGAACAAGATGATGTCATTGATCTGAGTTCCTCTGAACCAGCATTATCTCAGCGGTTTATTGAATACTTTGACAGTGTGAAACGATCTCTGGATGATTGGGAAATGTTCGATAGGTGCGCTGA…	MIGKCSIGALNISRESRIHFDLIQQFVVVFKKISNQLNKCKSIKIFLKLCFNCLIENYI*
TRINITY_DN189_c0_g1	TRINITY_DN189_c0_g1_i1	.	TRINITY_DN189_c0_g1_i1.p1	80-190[+]	.	.	.	.	.	.	.	.	.	.	GTCATTTTACCGAATGATAAATAATAATGTTTTTTTTTGTGTATGCCTTTAAAATAAAAGCCAATTGTCATGAATTAGCATGCGATGCATTAGAATAAGGATTAAATGTCATCATGAGGAACTGCTATGTTATCATGTTTCGCCCCATATATATCGATCCAACATAGCAGCGATGCTAAATGCATGCTGATGACGTATTTCCTCGTGTGAAAT	MRCIRIRIKCHHEELLCYHVSPHIYRSNIAAMLNAC*
TRINITY_DN189_c0_g1	TRINITY_DN189_c0_g1_i1	.	TRINITY_DN189_c0_g1_i1.p2	212-102[-]	.	.	.	.	.	.	.	.	.	.	GTCATTTTACCGAATGATAAATAATAATGTTTTTTTTTGTGTATGCCTTTAAAATAAAAGCCAATTGTCATGAATTAGCATGCGATGCATTAGAATAAGGATTAAATGTCATCATGAGGAACTGCTATGTTATCATGTTTCGCCCCATATATATCGATCCAACATAGCAGCGATGCTAAATGCATGCTGATGACGTATTTCCTCGTGTGAAAT	FHTRKYVISMHLASLLCWIDIYGAKHDNIAVPHDDI*
TRINITY_DN136_c0_g1	TRINITY_DN136_c0_g1_i1	.	TRINITY_DN136_c0_g1_i1.p1	54-1268[+]	.	.	.	PF09724.9^Dcc1^Sister chromatid cohesion protein Dcc1^54-372^E:2e-22	.	.	.	.	.	GO:0007064^biological_process^mitotic sister chromatid cohesion`GO:0031390^cellular_component^Ctf18 RFC-like complex	ACGTTAAAAAAAGAATTGATTAATAAAGTACTTACAATTTCAGAGATCATAAGATGAACAACGATGGTGAATTTATGGACGATGTAAATATTAAGGCAAAAATCGACGATAACCTCCGCAGATCGACTGTTTACTACGAATCCTTGAACAATCGTCACTTTGCCTTAATGTTCGATGTTGACTTAATGATGGACGACAGTAATGATGAATTATTAATAGAATTTACTGAAAATCAACTGGAGCTTTTTGGTCAAGAAAAGGGATTTACTGTCAAAGGTAAAATAAACGATGATGCAATGTGTTTTACTGAAGATAAAAGCTTTGAATTGCGTATTGCTCCAACGTCTGATACATTGCTGCTGCCATCCAGTGGTAATTGCAACTTCTGCACTACAACAG…	MNNDGEFMDDVNIKAKIDDNLRRSTVYYESLNNRHFALMFDVDLMMDDSNDELLIEFTENQLELFGQEKGFTVKGKINDDAMCFTEDKSFELRIAPTSDTLLLPSSGNCNFCTTTGEDMSHNSEWQKVYGIIKLYRMSRQTIDLYLSSSKLSDFQSLMNKAVIPTTVLEAMGGEFGAEGRYPAGYTFEYICQNVRANVKHVKRWLRESGCICVKNLWYMVSTDFILSTIELDDPSKQANTGSNDDVVAAVRQLCSVPSKYCLDYDYIARLYAGLLLKSVKSMKYSEFYSSWIDLIQLLHASSTVNWETNWKPNEECFRGIAVKYAKPTLPGKYVDYICYLNRMEIPGDFEDRLQMLFEISTTISWDDLHSYLIDLVCDEDELARRLNGCTYSTIKNNQR…
TRINITY_DN136_c0_g1	TRINITY_DN136_c0_g1_i1	.	TRINITY_DN136_c0_g1_i1.p2	463-251[-]	.	.	.	.	.	.	.	.	.	.	ACGTTAAAAAAAGAATTGATTAATAAAGTACTTACAATTTCAGAGATCATAAGATGAACAACGATGGTGAATTTATGGACGATGTAAATATTAAGGCAAAAATCGACGATAACCTCCGCAGATCGACTGTTTACTACGAATCCTTGAACAATCGTCACTTTGCCTTAATGTTCGATGTTGACTTAATGATGGACGACAGTAATGATGAATTATTAATAGAATTTACTGAAAATCAACTGGAGCTTTTTGGTCAAGAAAAGGGATTTACTGTCAAAGGTAAAATAAACGATGATGCAATGTGTTTTACTGAAGATAAAAGCTTTGAATTGCGTATTGCTCCAACGTCTGATACATTGCTGCTGCCATCCAGTGGTAATTGCAACTTCTGCACTACAACAG…	MRYNFMMPYTFCHSELCDMSSPVVVQKLQLPLDGSSNVSDVGAIRNSKLLSSVKHIASSFILPLTVNPFS*
TRINITY_DN136_c0_g1	TRINITY_DN136_c0_g1_i1	.	TRINITY_DN136_c0_g1_i1.p3	416-213[-]	.	.	.	.	.	.	.	.	.	.	ACGTTAAAAAAAGAATTGATTAATAAAGTACTTACAATTTCAGAGATCATAAGATGAACAACGATGGTGAATTTATGGACGATGTAAATATTAAGGCAAAAATCGACGATAACCTCCGCAGATCGACTGTTTACTACGAATCCTTGAACAATCGTCACTTTGCCTTAATGTTCGATGTTGACTTAATGATGGACGACAGTAATGATGAATTATTAATAGAATTTACTGAAAATCAACTGGAGCTTTTTGGTCAAGAAAAGGGATTTACTGTCAAAGGTAAAATAAACGATGATGCAATGTGTTTTACTGAAGATAAAAGCTTTGAATTGCGTATTGCTCCAACGTCTGATACATTGCTGCTGCCATCCAGTGGTAATTGCAACTTCTGCACTACAACAG…	MRHVFTCCSAEVAITTGWQQQCIRRWSNTQFKAFIFSKTHCIIVYFTFDSKSLFLTKKLQLIFSKFY*
TRINITY_DN136_c0_g1	TRINITY_DN136_c0_g1_i1	.	TRINITY_DN136_c0_g1_i1.p4	289-450[+]	.	.	.	.	sigP:1^31^0.465^YES	.	.	.	.	.	ACGTTAAAAAAAGAATTGATTAATAAAGTACTTACAATTTCAGAGATCATAAGATGAACAACGATGGTGAATTTATGGACGATGTAAATATTAAGGCAAAAATCGACGATAACCTCCGCAGATCGACTGTTTACTACGAATCCTTGAACAATCGTCACTTTGCCTTAATGTTCGATGTTGACTTAATGATGGACGACAGTAATGATGAATTATTAATAGAATTTACTGAAAATCAACTGGAGCTTTTTGGTCAAGAAAAGGGATTTACTGTCAAAGGTAAAATAAACGATGATGCAATGTGTTTTACTGAAGATAAAAGCTTTGAATTGCGTATTGCTCCAACGTCTGATACATTGCTGCTGCCATCCAGTGGTAATTGCAACTTCTGCACTACAACAG…	MMQCVLLKIKALNCVLLQRLIHCCCHPVVIATSALQQVKTCRITQNGKKYMAS*
TRINITY_DN136_c0_g1	TRINITY_DN136_c0_g1_i1	.	TRINITY_DN136_c0_g1_i1.p5	1224-1129[-]	.	.	.	.	.	.	.	.	.	.	ACGTTAAAAAAAGAATTGATTAATAAAGTACTTACAATTTCAGAGATCATAAGATGAACAACGATGGTGAATTTATGGACGATGTAAATATTAAGGCAAAAATCGACGATAACCTCCGCAGATCGACTGTTTACTACGAATCCTTGAACAATCGTCACTTTGCCTTAATGTTCGATGTTGACTTAATGATGGACGACAGTAATGATGAATTATTAATAGAATTTACTGAAAATCAACTGGAGCTTTTTGGTCAAGAAAAGGGATTTACTGTCAAAGGTAAAATAAACGATGATGCAATGTGTTTTACTGAAGATAAAAGCTTTGAATTGCGTATTGCTCCAACGTCTGATACATTGCTGCTGCCATCCAGTGGTAATTGCAACTTCTGCACTACAACAG…	MCNHLVFWLIHLHRKQGQSNNYANHPMIWLY*
TRINITY_DN146_c0_g1	TRINITY_DN146_c0_g1_i1	.	TRINITY_DN146_c0_g1_i1.p1	275-60[-]	.	.	.	.	.	.	.	.	.	.	GTTGATGGTAATCAATAATCCAGGAATACACTCACAAAGTTGCTGTAAATTTCAGTTGATTAATCAAAAAGGCAATAAATGAATACCACGTCAGGGTATGATTTGAAGAGAATGAAGCCAAATAAATTTATTGCAACTTTTAAAAAGCTGCAGCGTTCATCATCAGGTAAGACGTTCAAAATCAGCAGTTTATTGGTCTTCACTCGCTTCAAAATTTTCGTTTCTTCTTTGTAGATAGCAGAACAAAGCCAAACTTGACATAATGCAAAATATCTGG	RYFALCQVWLCSAIYKEETKILKRVKTNKLLILNVLPDDERCSFLKVAINLFGFILFKSYPDVVFIYCLFD*
TRINITY_DN146_c0_g1	TRINITY_DN146_c0_g1_i1	.	TRINITY_DN146_c0_g1_i1.p2	79-234[+]	.	.	.	.	.	.	.	.	.	.	GTTGATGGTAATCAATAATCCAGGAATACACTCACAAAGTTGCTGTAAATTTCAGTTGATTAATCAAAAAGGCAATAAATGAATACCACGTCAGGGTATGATTTGAAGAGAATGAAGCCAAATAAATTTATTGCAACTTTTAAAAAGCTGCAGCGTTCATCATCAGGTAAGACGTTCAAAATCAGCAGTTTATTGGTCTTCACTCGCTTCAAAATTTTCGTTTCTTCTTTGTAGATAGCAGAACAAAGCCAAACTTGACATAATGCAAAATATCTGG	MNTTSGYDLKRMKPNKFIATFKKLQRSSSGKTFKISSLLVFTRFKIFVSSL*
TRINITY_DN146_c0_g1	TRINITY_DN146_c0_g1_i2	.	TRINITY_DN146_c0_g1_i2.p1	227-60[-]	.	.	.	.	.	ExpAA=16.60^PredHel=1^Topology=i32-54o	.	.	.	.	GTTGATGGTAATCAATAATCCAGGAATACACTCACAAAGTTGCTGTAAATTTCAGTTGATTAATCAAAAAGGCAATAAATGAATACCACGTCAGGGTATGATTTGAAGAGAATGAAGCCAAATAAATTTATTGCAACTTTTAAAAAGCTGCAGCGTTCATCATCAGGTAAGACGTTCAAAATCAGCAGTTTATTGGTCTTCACTCGCTTCAAACTAAAGTAACCCATAGTTTTAATTTGTGAACAATTGATTTACAATTATCAAGAGATAAACATTAAGACCTGATTATATAA	MGYFSLKRVKTNKLLILNVLPDDERCSFLKVAINLFGFILFKSYPDVVFIYCLFD*
TRINITY_DN146_c0_g1	TRINITY_DN146_c0_g1_i2	.	TRINITY_DN146_c0_g1_i2.p2	79-222[+]	.	.	.	.	.	.	.	.	.	.	GTTGATGGTAATCAATAATCCAGGAATACACTCACAAAGTTGCTGTAAATTTCAGTTGATTAATCAAAAAGGCAATAAATGAATACCACGTCAGGGTATGATTTGAAGAGAATGAAGCCAAATAAATTTATTGCAACTTTTAAAAAGCTGCAGCGTTCATCATCAGGTAAGACGTTCAAAATCAGCAGTTTATTGGTCTTCACTCGCTTCAAACTAAAGTAACCCATAGTTTTAATTTGTGAACAATTGATTTACAATTATCAAGAGATAAACATTAAGACCTGATTATATAA	MNTTSGYDLKRMKPNKFIATFKKLQRSSSGKTFKISSLLVFTRFKLK*
TRINITY_DN128_c0_g1	TRINITY_DN128_c0_g1_i1	.	TRINITY_DN128_c0_g1_i1.p1	1-288[+]	.	EYC05878.1^EYC05878.1^Q:58-288,H:481-555^37.662%ID^E:2.09e-05^.^.	EYC05878.1^EYC05878.1^Q:20-96,H:481-555^37.662%ID^E:1.88e-05^.^.	PF00078.27^RVT_1^Reverse transcriptase (RNA-dependent DNA polymerase)^19-94^E:4e-07	.	.	.	.	.	.	CACTTTCAAAGTTGCTTGAAATTATTTTCAAAAGGAGAATTAGTGATATATTTTTTTCAAGTTATTGACAATCACCAATATGTCTTCCGGCCTGGGAAAAGAACAAGTTACGCTTTTCTTAGTATTCATCAATTTTGTCTAGATCATCTAGATTCAGGAAAATACCCGATCGTTCAATTAATTCAAGCTGATATCAGTAAAGCATTTGACTCTGTTAGATTTCCTCTACTGTTAGAAAAGTTAAAAAGTTGCGGTTTTCTAAACTGGCAGATAAGGTTTTTGTCATCA	HFQSCLKLFSKGELVIYFFQVIDNHQYVFRPGKRTSYAFLSIHQFCLDHLDSGKYPIVQLIQADISKAFDSVRFPLLLEKLKSCGFLNWQIRFLSS
TRINITY_DN128_c0_g1	TRINITY_DN128_c0_g1_i1	.	TRINITY_DN128_c0_g1_i1.p2	287-183[-]	.	EYC05878.1^EYC05878.1^Q:58-288,H:481-555^37.662%ID^E:2.09e-05^.^.	.	.	.	.	.	.	.	.	CACTTTCAAAGTTGCTTGAAATTATTTTCAAAAGGAGAATTAGTGATATATTTTTTTCAAGTTATTGACAATCACCAATATGTCTTCCGGCCTGGGAAAAGAACAAGTTACGCTTTTCTTAGTATTCATCAATTTTGTCTAGATCATCTAGATTCAGGAAAATACCCGATCGTTCAATTAATTCAAGCTGATATCAGTAAAGCATTTGACTCTGTTAGATTTCCTCTACTGTTAGAAAAGTTAAAAAGTTGCGGTTTTCTAAACTGGCAGATAAGGTTTTTGTCATCA	DDKNLICQFRKPQLFNFSNSRGNLTESNALLISA*
TRINITY_DN128_c0_g1	TRINITY_DN128_c0_g1_i1	.	TRINITY_DN128_c0_g1_i1.p3	129-40[-]	.	EYC05878.1^EYC05878.1^Q:58-288,H:481-555^37.662%ID^E:2.09e-05^.^.	.	.	.	.	.	.	.	.	CACTTTCAAAGTTGCTTGAAATTATTTTCAAAAGGAGAATTAGTGATATATTTTTTTCAAGTTATTGACAATCACCAATATGTCTTCCGGCCTGGGAAAAGAACAAGTTACGCTTTTCTTAGTATTCATCAATTTTGTCTAGATCATCTAGATTCAGGAAAATACCCGATCGTTCAATTAATTCAAGCTGATATCAGTAAAGCATTTGACTCTGTTAGATTTCCTCTACTGTTAGAAAAGTTAAAAAGTTGCGGTTTTCTAAACTGGCAGATAAGGTTTTTGTCATCA	MNTKKSVTCSFPRPEDILVIVNNLKKIYH*
TRINITY_DN109_c0_g1	TRINITY_DN109_c0_g1_i1	CALR_ONCVO^CALR_ONCVO^Q:258-4,H:99-182^50.588%ID^E:4.31e-19^RecName: Full=Calreticulin;^Eukaryota; Metazoa; Ecdysozoa; Nematoda; Chromadorea; Rhabditida; Spirurina; Spiruromorpha; Filarioidea; Onchocercidae; Onchocerca	TRINITY_DN109_c0_g1_i1.p1	258-43[-]	CALR_ONCVO^CALR_ONCVO^Q:1-71,H:99-169^52.113%ID^E:1.8e-16^RecName: Full=Calreticulin;^Eukaryota; Metazoa; Ecdysozoa; Nematoda; Chromadorea; Rhabditida; Spirurina; Spiruromorpha; Filarioidea; Onchocercidae; Onchocerca	CDS34484.1^CDS34484.1^Q:258-1,H:131-215^47.674%ID^E:5.19e-17^.^.	CDS34484.1^CDS34484.1^Q:1-71,H:131-201^49.296%ID^E:1.03e-15^.^.	PF00262.18^Calreticulin^Calreticulin family^2-54^E:8.7e-11	.	.	.	.	GO:0005788^cellular_component^endoplasmic reticulum lumen`GO:0005509^molecular_function^calcium ion binding`GO:0030246^molecular_function^carbohydrate binding`GO:0051082^molecular_function^unfolded protein binding`GO:0006457^biological_process^protein folding	GO:0005509^molecular_function^calcium ion binding`GO:0051082^molecular_function^unfolded protein binding`GO:0006457^biological_process^protein folding`GO:0005783^cellular_component^endoplasmic reticulum	ACTTACTTCGTATGACCGATTAGATGCATAGAGATGCAACGTTTAAACGTGCGTGAACACGTCGTCCTTGCCCTTAGGGCTCGATTTACAATTATAGTTTGTGCTATTGTGCTTTATGATAACGTGCACGATTCGCTTCTGAAGACCACATATATCGGGACCAAACATGACGTAATATGGTGTCAAGTCTGTAAGCGTTTCCTGACTCGTTCCTGAACTGAAAAGCTTCACGTAACCTCCTCCGAAATCAATATCCTG	QDIDFGGGYVKLFSSGTSQETLTDLTPYYVMFGPDICGLQKRIVHVIIKHNSTNYNCKSSPKGKDDVFTHV*
TRINITY_DN109_c0_g1	TRINITY_DN109_c0_g1_i1	CALR_ONCVO^CALR_ONCVO^Q:258-4,H:99-182^50.588%ID^E:4.31e-19^RecName: Full=Calreticulin;^Eukaryota; Metazoa; Ecdysozoa; Nematoda; Chromadorea; Rhabditida; Spirurina; Spiruromorpha; Filarioidea; Onchocercidae; Onchocerca	TRINITY_DN109_c0_g1_i1.p2	34-216[+]	.	CDS34484.1^CDS34484.1^Q:258-1,H:131-215^47.674%ID^E:5.19e-17^.^.	.	.	.	.	.	.	.	.	ACTTACTTCGTATGACCGATTAGATGCATAGAGATGCAACGTTTAAACGTGCGTGAACACGTCGTCCTTGCCCTTAGGGCTCGATTTACAATTATAGTTTGTGCTATTGTGCTTTATGATAACGTGCACGATTCGCTTCTGAAGACCACATATATCGGGACCAAACATGACGTAATATGGTGTCAAGTCTGTAAGCGTTTCCTGACTCGTTCCTGAACTGAAAAGCTTCACGTAACCTCCTCCGAAATCAATATCCTG	MQRLNVREHVVLALRARFTIIVCAIVLYDNVHDSLLKTTYIGTKHDVIWCQVCKRFLTRS*
TRINITY_DN125_c0_g1	TRINITY_DN125_c0_g1_i1	CAPS_CAEEL^CAPS_CAEEL^Q:1854-211,H:809-1325^22.32%ID^E:1.06e-26^RecName: Full=Calcium-dependent secretion activator;^Eukaryota; Metazoa; Ecdysozoa; Nematoda; Chromadorea; Rhabditida; Rhabditina; Rhabditomorpha; Rhabditoidea; Rhabditidae; Peloderinae; Caenorhabditis	TRINITY_DN125_c0_g1_i1.p1	1869-196[-]	CAPS1_RAT^CAPS1_RAT^Q:14-554,H:769-1259^21.572%ID^E:2.36e-28^RecName: Full=Calcium-dependent secretion activator 1;^Eukaryota; Metazoa; Chordata; Craniata; Vertebrata; Euteleostomi; Mammalia; Eutheria; Euarchontoglires; Glires; Rodentia; Myomorpha; Muroidea; Muridae; Murinae; Rattus	ETN74319.1^ETN74319.1^Q:1830-211,H:690-1208^23.243%ID^E:2.21e-29^.^.	ETN74319.1^ETN74319.1^Q:14-553,H:690-1208^23.243%ID^E:5.75e-31^.^.	PF06292.17^DUF1041^Domain of Unknown Function (DUF1041)^85-172^E:5.9e-06	.	.	ENOG410Y0FD^Ca -dependent secretion activator	KEGG:rno:26989`KO:K19933	GO:0030054^cellular_component^cell junction`GO:0031045^cellular_component^dense core granule`GO:0098674^cellular_component^extrinsic component of neuronal dense core vesicle membrane`GO:0098978^cellular_component^glutamatergic synapse`GO:0098793^cellular_component^presynapse`GO:0005509^molecular_function^calcium ion binding`GO:0005546^molecular_function^phosphatidylinositol-4,5-bisphosphate bindi…	.	AGTTAAGAGTTATAAAATCGTAAATTTACTATAATGACGACGAACACTGTGTCTTTAATTTTCTAACGAGGCAATTCAAGTATAGATGCTATCGTGTTTCTTGGCATTATCCATAAAAAGTAAAATATAAATCCAAGTTCTGTTAAGTTTATTGTTAACTACTCAACGATGTAATATGTACATGTATCGTATAAACTAGCCAAGTGAAGATAGTTTGATCTTAATTTGCTTGTATGTTGTGCATTCCGGCAATGTTTGTTGAATACCACATAATTTGAACTCATACTCGATTTTCTGTAGCACGGCCTTCAGAGATTCAATTTGATTCAAAGTTAATTCACTGTTACTGTGTTCAATGCATTTCCACATCGTCTGCAATTGCTTATTATACCATATTTC…	NSSTARGKSQLIAITLQEQDKFEQCQKNLICILEYMLTHFRNVFPFGLPSDGLKFAIALLIKIQFRLQLCNQIEVDHSILENCILIRCVREGALIDYTDITKNIGLDDPPSVEDSLLSNAKIDQFRKLVDVCIDHVEIITTFYEPSFVHHYQLMAEYLETFWTLFITDIAQFVRLFDDFDYSNILKVFRTINLSLSISRHLKDSKFHSHLTNIFSSIVVRIIDDEEYEVMQLIGSIEESDFTNKFSLKHNAISQLLFRKLESLKDLLVQLEFTDHLFAAHVQLRLCRVVIDSVTKFAEFINKVFISSIRSFASNKSTFTSNDIIPDECYNAISCICTCRMKVNKLMIDHHWRISDARYLNQTDEKKSFIFGNDKTNDKDVTTHESITIADENKHLSIII…
TRINITY_DN125_c0_g1	TRINITY_DN125_c0_g1_i1	CAPS_CAEEL^CAPS_CAEEL^Q:1854-211,H:809-1325^22.32%ID^E:1.06e-26^RecName: Full=Calcium-dependent secretion activator;^Eukaryota; Metazoa; Ecdysozoa; Nematoda; Chromadorea; Rhabditida; Rhabditina; Rhabditomorpha; Rhabditoidea; Rhabditidae; Peloderinae; Caenorhabditis	TRINITY_DN125_c0_g1_i1.p2	688-837[+]	.	ETN74319.1^ETN74319.1^Q:1830-211,H:690-1208^23.243%ID^E:2.21e-29^.^.	.	.	.	ExpAA=21.63^PredHel=1^Topology=i13-35o	.	.	.	.	AGTTAAGAGTTATAAAATCGTAAATTTACTATAATGACGACGAACACTGTGTCTTTAATTTTCTAACGAGGCAATTCAAGTATAGATGCTATCGTGTTTCTTGGCATTATCCATAAAAAGTAAAATATAAATCCAAGTTCTGTTAAGTTTATTGTTAACTACTCAACGATGTAATATGTACATGTATCGTATAAACTAGCCAAGTGAAGATAGTTTGATCTTAATTTGCTTGTATGTTGTGCATTCCGGCAATGTTTGTTGAATACCACATAATTTGAACTCATACTCGATTTTCTGTAGCACGGCCTTCAGAGATTCAATTTGATTCAAAGTTAATTCACTGTTACTGTGTTCAATGCATTTCCACATCGTCTGCAATTGCTTATTATACCATATTTC…	MFILISNCDGFMCCNIFVVSFIIAKNKALFLISLIQVTSVRNSPMVVDH*
TRINITY_DN125_c0_g1	TRINITY_DN125_c0_g1_i1	CAPS_CAEEL^CAPS_CAEEL^Q:1854-211,H:809-1325^22.32%ID^E:1.06e-26^RecName: Full=Calcium-dependent secretion activator;^Eukaryota; Metazoa; Ecdysozoa; Nematoda; Chromadorea; Rhabditida; Rhabditina; Rhabditomorpha; Rhabditoidea; Rhabditidae; Peloderinae; Caenorhabditis	TRINITY_DN125_c0_g1_i1.p3	902-1048[+]	.	ETN74319.1^ETN74319.1^Q:1830-211,H:690-1208^23.243%ID^E:2.21e-29^.^.	.	.	.	.	.	.	.	.	AGTTAAGAGTTATAAAATCGTAAATTTACTATAATGACGACGAACACTGTGTCTTTAATTTTCTAACGAGGCAATTCAAGTATAGATGCTATCGTGTTTCTTGGCATTATCCATAAAAAGTAAAATATAAATCCAAGTTCTGTTAAGTTTATTGTTAACTACTCAACGATGTAATATGTACATGTATCGTATAAACTAGCCAAGTGAAGATAGTTTGATCTTAATTTGCTTGTATGTTGTGCATTCCGGCAATGTTTGTTGAATACCACATAATTTGAACTCATACTCGATTTTCTGTAGCACGGCCTTCAGAGATTCAATTTGATTCAAAGTTAATTCACTGTTACTGTGTTCAATGCATTTCCACATCGTCTGCAATTGCTTATTATACCATATTTC…	MSFDVNVDLLLANERMLEMNTLLINSANFVTESITTRHKRSCTCAANK*
TRINITY_DN125_c0_g1	TRINITY_DN125_c0_g1_i1	CAPS_CAEEL^CAPS_CAEEL^Q:1854-211,H:809-1325^22.32%ID^E:1.06e-26^RecName: Full=Calcium-dependent secretion activator;^Eukaryota; Metazoa; Ecdysozoa; Nematoda; Chromadorea; Rhabditida; Rhabditina; Rhabditomorpha; Rhabditoidea; Rhabditidae; Peloderinae; Caenorhabditis	TRINITY_DN125_c0_g1_i1.p4	1798-1673[-]	.	ETN74319.1^ETN74319.1^Q:1830-211,H:690-1208^23.243%ID^E:2.21e-29^.^.	.	.	.	.	.	.	.	.	AGTTAAGAGTTATAAAATCGTAAATTTACTATAATGACGACGAACACTGTGTCTTTAATTTTCTAACGAGGCAATTCAAGTATAGATGCTATCGTGTTTCTTGGCATTATCCATAAAAAGTAAAATATAAATCCAAGTTCTGTTAAGTTTATTGTTAACTACTCAACGATGTAATATGTACATGTATCGTATAAACTAGCCAAGTGAAGATAGTTTGATCTTAATTTGCTTGTATGTTGTGCATTCCGGCAATGTTTGTTGAATACCACATAATTTGAACTCATACTCGATTTTCTGTAGCACGGCCTTCAGAGATTCAATTTGATTCAAAGTTAATTCACTGTTACTGTGTTCAATGCATTTCCACATCGTCTGCAATTGCTTATTATACCATATTTC…	MPKEPYLHFRVYANSFPECFSFRVAVRWSKVCDCTSDKDTI*
TRINITY_DN125_c0_g1	TRINITY_DN125_c0_g1_i1	CAPS_CAEEL^CAPS_CAEEL^Q:1854-211,H:809-1325^22.32%ID^E:1.06e-26^RecName: Full=Calcium-dependent secretion activator;^Eukaryota; Metazoa; Ecdysozoa; Nematoda; Chromadorea; Rhabditida; Rhabditina; Rhabditomorpha; Rhabditoidea; Rhabditidae; Peloderinae; Caenorhabditis	TRINITY_DN125_c0_g1_i1.p5	284-159[-]	.	ETN74319.1^ETN74319.1^Q:1830-211,H:690-1208^23.243%ID^E:2.21e-29^.^.	.	.	.	.	.	.	.	.	AGTTAAGAGTTATAAAATCGTAAATTTACTATAATGACGACGAACACTGTGTCTTTAATTTTCTAACGAGGCAATTCAAGTATAGATGCTATCGTGTTTCTTGGCATTATCCATAAAAAGTAAAATATAAATCCAAGTTCTGTTAAGTTTATTGTTAACTACTCAACGATGTAATATGTACATGTATCGTATAAACTAGCCAAGTGAAGATAGTTTGATCTTAATTTGCTTGTATGTTGTGCATTCCGGCAATGTTTGTTGAATACCACATAATTTGAACTCATACTCGATTTTCTGTAGCACGGCCTTCAGAGATTCAATTTGATTCAAAGTTAATTCACTGTTACTGTGTTCAATGCATTTCCACATCGTCTGCAATTGCTTATTATACCATATTTC…	MSSNYVVFNKHCRNAQHTSKLRSNYLHLASLYDTCTYYIVE*
TRINITY_DN125_c0_g1	TRINITY_DN125_c0_g1_i1	CAPS_CAEEL^CAPS_CAEEL^Q:1854-211,H:809-1325^22.32%ID^E:1.06e-26^RecName: Full=Calcium-dependent secretion activator;^Eukaryota; Metazoa; Ecdysozoa; Nematoda; Chromadorea; Rhabditida; Rhabditina; Rhabditomorpha; Rhabditoidea; Rhabditidae; Peloderinae; Caenorhabditis	TRINITY_DN125_c0_g1_i1.p6	356-475[+]	.	ETN74319.1^ETN74319.1^Q:1830-211,H:690-1208^23.243%ID^E:2.21e-29^.^.	.	.	.	.	.	.	.	.	AGTTAAGAGTTATAAAATCGTAAATTTACTATAATGACGACGAACACTGTGTCTTTAATTTTCTAACGAGGCAATTCAAGTATAGATGCTATCGTGTTTCTTGGCATTATCCATAAAAAGTAAAATATAAATCCAAGTTCTGTTAAGTTTATTGTTAACTACTCAACGATGTAATATGTACATGTATCGTATAAACTAGCCAAGTGAAGATAGTTTGATCTTAATTTGCTTGTATGTTGTGCATTCCGGCAATGTTTGTTGAATACCACATAATTTGAACTCATACTCGATTTTCTGTAGCACGGCCTTCAGAGATTCAATTTGATTCAAAGTTAATTCACTGTTACTGTGTTCAATGCATTTCCACATCGTCTGCAATTGCTTATTATACCATATTTC…	MHFHIVCNCLLYHISDNERKYTLSVTVCSSFSKLARRKF*
TRINITY_DN125_c0_g1	TRINITY_DN125_c0_g1_i1	CAPS_CAEEL^CAPS_CAEEL^Q:1854-211,H:809-1325^22.32%ID^E:1.06e-26^RecName: Full=Calcium-dependent secretion activator;^Eukaryota; Metazoa; Ecdysozoa; Nematoda; Chromadorea; Rhabditida; Rhabditina; Rhabditomorpha; Rhabditoidea; Rhabditidae; Peloderinae; Caenorhabditis	TRINITY_DN125_c0_g1_i1.p7	677-790[+]	.	ETN74319.1^ETN74319.1^Q:1830-211,H:690-1208^23.243%ID^E:2.21e-29^.^.	.	.	.	ExpAA=18.36^PredHel=1^Topology=i5-27o	.	.	.	.	AGTTAAGAGTTATAAAATCGTAAATTTACTATAATGACGACGAACACTGTGTCTTTAATTTTCTAACGAGGCAATTCAAGTATAGATGCTATCGTGTTTCTTGGCATTATCCATAAAAAGTAAAATATAAATCCAAGTTCTGTTAAGTTTATTGTTAACTACTCAACGATGTAATATGTACATGTATCGTATAAACTAGCCAAGTGAAGATAGTTTGATCTTAATTTGCTTGTATGTTGTGCATTCCGGCAATGTTTGTTGAATACCACATAATTTGAACTCATACTCGATTTTCTGTAGCACGGCCTTCAGAGATTCAATTTGATTCAAAGTTAATTCACTGTTACTGTGTTCAATGCATTTCCACATCGTCTGCAATTGCTTATTATACCATATTTC…	MIERCLFSSAIVMDSCVVTSLSLVLSLPKIKLFFSSV*
TRINITY_DN125_c0_g1	TRINITY_DN125_c0_g1_i1	CAPS_CAEEL^CAPS_CAEEL^Q:1854-211,H:809-1325^22.32%ID^E:1.06e-26^RecName: Full=Calcium-dependent secretion activator;^Eukaryota; Metazoa; Ecdysozoa; Nematoda; Chromadorea; Rhabditida; Rhabditina; Rhabditomorpha; Rhabditoidea; Rhabditidae; Peloderinae; Caenorhabditis	TRINITY_DN125_c0_g1_i1.p8	782-675[-]	.	ETN74319.1^ETN74319.1^Q:1830-211,H:690-1208^23.243%ID^E:2.21e-29^.^.	.	.	.	.	.	.	.	.	AGTTAAGAGTTATAAAATCGTAAATTTACTATAATGACGACGAACACTGTGTCTTTAATTTTCTAACGAGGCAATTCAAGTATAGATGCTATCGTGTTTCTTGGCATTATCCATAAAAAGTAAAATATAAATCCAAGTTCTGTTAAGTTTATTGTTAACTACTCAACGATGTAATATGTACATGTATCGTATAAACTAGCCAAGTGAAGATAGTTTGATCTTAATTTGCTTGTATGTTGTGCATTCCGGCAATGTTTGTTGAATACCACATAATTTGAACTCATACTCGATTTTCTGTAGCACGGCCTTCAGAGATTCAATTTGATTCAAAGTTAATTCACTGTTACTGTGTTCAATGCATTTCCACATCGTCTGCAATTGCTTATTATACCATATTTC…	MRKRALFLAMIKLTTKMLQHMNPSQLLMRINIFLS*
TRINITY_DN125_c0_g1	TRINITY_DN125_c0_g1_i1	CAPS_CAEEL^CAPS_CAEEL^Q:1854-211,H:809-1325^22.32%ID^E:1.06e-26^RecName: Full=Calcium-dependent secretion activator;^Eukaryota; Metazoa; Ecdysozoa; Nematoda; Chromadorea; Rhabditida; Rhabditina; Rhabditomorpha; Rhabditoidea; Rhabditidae; Peloderinae; Caenorhabditis	TRINITY_DN125_c0_g1_i1.p9	1420-1521[+]	.	ETN74319.1^ETN74319.1^Q:1830-211,H:690-1208^23.243%ID^E:2.21e-29^.^.	.	.	.	.	.	.	.	.	AGTTAAGAGTTATAAAATCGTAAATTTACTATAATGACGACGAACACTGTGTCTTTAATTTTCTAACGAGGCAATTCAAGTATAGATGCTATCGTGTTTCTTGGCATTATCCATAAAAAGTAAAATATAAATCCAAGTTCTGTTAAGTTTATTGTTAACTACTCAACGATGTAATATGTACATGTATCGTATAAACTAGCCAAGTGAAGATAGTTTGATCTTAATTTGCTTGTATGTTGTGCATTCCGGCAATGTTTGTTGAATACCACATAATTTGAACTCATACTCGATTTTCTGTAGCACGGCCTTCAGAGATTCAATTTGATTCAAAGTTAATTCACTGTTACTGTGTTCAATGCATTTCCACATCGTCTGCAATTGCTTATTATACCATATTTC…	MMDKRRLIESCDNFHMIDTNIYQFSKLIDFCIA*
TRINITY_DN125_c0_g1	TRINITY_DN125_c0_g1_i1	CAPS_CAEEL^CAPS_CAEEL^Q:1854-211,H:809-1325^22.32%ID^E:1.06e-26^RecName: Full=Calcium-dependent secretion activator;^Eukaryota; Metazoa; Ecdysozoa; Nematoda; Chromadorea; Rhabditida; Rhabditina; Rhabditomorpha; Rhabditoidea; Rhabditidae; Peloderinae; Caenorhabditis	TRINITY_DN125_c0_g1_i1.p10	1775-1870[+]	.	ETN74319.1^ETN74319.1^Q:1830-211,H:690-1208^23.243%ID^E:2.21e-29^.^.	.	.	.	.	.	.	.	.	AGTTAAGAGTTATAAAATCGTAAATTTACTATAATGACGACGAACACTGTGTCTTTAATTTTCTAACGAGGCAATTCAAGTATAGATGCTATCGTGTTTCTTGGCATTATCCATAAAAAGTAAAATATAAATCCAAGTTCTGTTAAGTTTATTGTTAACTACTCAACGATGTAATATGTACATGTATCGTATAAACTAGCCAAGTGAAGATAGTTTGATCTTAATTTGCTTGTATGTTGTGCATTCCGGCAATGTTTGTTGAATACCACATAATTTGAACTCATACTCGATTTTCTGTAGCACGGCCTTCAGAGATTCAATTTGATTCAAAGTTAATTCACTGTTACTGTGTTCAATGCATTTCCACATCGTCTGCAATTGCTTATTATACCATATTTC…	MQIRFFWHCSNLSCSCNVMAISCDFPRAVELF
TRINITY_DN125_c0_g1	TRINITY_DN125_c0_g1_i2	.	TRINITY_DN125_c0_g1_i2.p1	302-159[-]	.	.	.	.	.	.	.	.	.	.	AGTTAAGAGTTATAAAATCGTAAATTTACTATAATGACGACGAACACTGTGTCTTTAATTTTCTAACGAGGCAATTCAAGTATAGATGCTATCGTGTTTCTTGGCATTATCCATAAAAAGTAAAATATAAATCCAAGTTCTGTTAAGTTTATTGTTAACTACTCAACGATGTAATATGTACATGTATCGTATAAACTAGCCAAGTGAAGATAGTTTGATCTTAATTTGCTTGTATGTTGTGCATTCCGGCAATGTTTGTTGAATACCACATAATTTGAACTCATACTCGATTTTCTAAACATTGCATACAATATTCTACTTCTGTATTAAAGATTTTGCGGCATCTGCAGCTTAACAACAACATTTTAAGATATATATA	MFRKSSMSSNYVVFNKHCRNAQHTSKLRSNYLHLASLYDTCTYYIVE*
TRINITY_DN125_c0_g1	TRINITY_DN125_c0_g1_i2	.	TRINITY_DN125_c0_g1_i2.p2	379-281[-]	.	.	.	.	.	.	.	.	.	.	AGTTAAGAGTTATAAAATCGTAAATTTACTATAATGACGACGAACACTGTGTCTTTAATTTTCTAACGAGGCAATTCAAGTATAGATGCTATCGTGTTTCTTGGCATTATCCATAAAAAGTAAAATATAAATCCAAGTTCTGTTAAGTTTATTGTTAACTACTCAACGATGTAATATGTACATGTATCGTATAAACTAGCCAAGTGAAGATAGTTTGATCTTAATTTGCTTGTATGTTGTGCATTCCGGCAATGTTTGTTGAATACCACATAATTTGAACTCATACTCGATTTTCTAAACATTGCATACAATATTCTACTTCTGTATTAAAGATTTTGCGGCATCTGCAGCTTAACAACAACATTTTAAGATATATATA	YIYLKMLLLSCRCRKIFNTEVEYCMQCLENRV*
TRINITY_DN112_c0_g1	TRINITY_DN112_c0_g1_i1	RL18A_HUMAN^RL18A_HUMAN^Q:592-62,H:1-176^59.322%ID^E:1.5e-73^RecName: Full=60S ribosomal protein L18a;^Eukaryota; Metazoa; Chordata; Craniata; Vertebrata; Euteleostomi; Mammalia; Eutheria; Euarchontoglires; Primates; Haplorrhini; Catarrhini; Hominidae; Homo	TRINITY_DN112_c0_g1_i1.p1	592-59[-]	RL18A_HUMAN^RL18A_HUMAN^Q:1-177,H:1-176^59.322%ID^E:3.45e-74^RecName: Full=60S ribosomal protein L18a;^Eukaryota; Metazoa; Chordata; Craniata; Vertebrata; Euteleostomi; Mammalia; Eutheria; Euarchontoglires; Primates; Haplorrhini; Catarrhini; Hominidae; Homo	AAX81533.1^AAX81533.1^Q:592-62,H:1-176^62.147%ID^E:1.99e-79^.^.	AAX81533.1^AAX81533.1^Q:1-177,H:1-176^62.147%ID^E:4.51e-80^.^.	PF01775.17^Ribosomal_L18A^Ribosomal proteins 50S-L18Ae/60S-L20/60S-L18A^7-130^E:2.8e-51	.	.	COG2157^ribosomal protein	KEGG:hsa:6142`KO:K02882	GO:0005829^cellular_component^cytosol`GO:0022625^cellular_component^cytosolic large ribosomal subunit`GO:0016020^cellular_component^membrane`GO:0042788^cellular_component^polysomal ribosome`GO:0014069^cellular_component^postsynaptic density`GO:0003723^molecular_function^RNA binding`GO:0003735^molecular_function^structural constituent of ribosome`GO:0002181^biological_process^cytoplasmic translati…	GO:0003735^molecular_function^structural constituent of ribosome`GO:0006412^biological_process^translation`GO:0005840^cellular_component^ribosome	ATCTGACACAAAAAGGAAAACCAGACTTTATTGCAACAATATAATGTGTTTACTGTTTTTAATATAATGTGGTTGGTCGTTTCCCACTAAATCTCGGAGAATGTAGTTTCTTGTTATTAACACGATGCGCAAGAGGAAAAGCAATCTTTGAATTATGGAATTGCTTAATATGCGGCCTGCGACAATCCTTAACTGCAATTCTTGAAATTTTCATAATTTGTATAGTTGATGCCCTGGCTCGATGTAAGGACGCCATCTCACGATAGCATTGTGCTACAGCCTCTGCTCTTGTGAACTCTCTAAACTCTTTATACATATTATGTTGACCAGTACGTGAATGATATCGTAGCCAAATTCCGAAATTTTTTATTACATCAGATTTCTTTTCAAAGACCTGCT…	MRIRGVLKEYNIVGRKLPSEKDPNPPLYEMVIYATDNVQAKSRFWYFLRSLKKIKKSNGQIVSTKQVFEKKSDVIKNFGIWLRYHSRTGQHNMYKEFREFTRAEAVAQCYREMASLHRARASTIQIMKISRIAVKDCRRPHIKQFHNSKIAFPLAHRVNNKKLHSPRFSGKRPTTLY*
TRINITY_DN112_c0_g1	TRINITY_DN112_c0_g1_i1	RL18A_HUMAN^RL18A_HUMAN^Q:592-62,H:1-176^59.322%ID^E:1.5e-73^RecName: Full=60S ribosomal protein L18a;^Eukaryota; Metazoa; Chordata; Craniata; Vertebrata; Euteleostomi; Mammalia; Eutheria; Euarchontoglires; Primates; Haplorrhini; Catarrhini; Hominidae; Homo	TRINITY_DN112_c0_g1_i1.p2	514-645[+]	.	AAX81533.1^AAX81533.1^Q:592-62,H:1-176^62.147%ID^E:1.99e-79^.^.	.	.	.	.	.	.	.	.	ATCTGACACAAAAAGGAAAACCAGACTTTATTGCAACAATATAATGTGTTTACTGTTTTTAATATAATGTGGTTGGTCGTTTCCCACTAAATCTCGGAGAATGTAGTTTCTTGTTATTAACACGATGCGCAAGAGGAAAAGCAATCTTTGAATTATGGAATTGCTTAATATGCGGCCTGCGACAATCCTTAACTGCAATTCTTGAAATTTTCATAATTTGTATAGTTGATGCCCTGGCTCGATGTAAGGACGCCATCTCACGATAGCATTGTGCTACAGCCTCTGCTCTTGTGAACTCTCTAAACTCTTTATACATATTATGTTGACCAGTACGTGAATGATATCGTAGCCAAATTCCGAAATTTTTTATTACATCAGATTTCTTTTCAAAGACCTGCT…	MEGSGLFRKATYDQQCYTLLTLLEFAYLFSINCKYFINQFFRSE
TRINITY_DN112_c0_g1	TRINITY_DN112_c0_g1_i2	RL18A_HUMAN^RL18A_HUMAN^Q:592-62,H:1-176^59.322%ID^E:1.45e-73^RecName: Full=60S ribosomal protein L18a;^Eukaryota; Metazoa; Chordata; Craniata; Vertebrata; Euteleostomi; Mammalia; Eutheria; Euarchontoglires; Primates; Haplorrhini; Catarrhini; Hominidae; Homo	TRINITY_DN112_c0_g1_i2.p1	592-59[-]	RL18A_HUMAN^RL18A_HUMAN^Q:1-177,H:1-176^59.322%ID^E:3.45e-74^RecName: Full=60S ribosomal protein L18a;^Eukaryota; Metazoa; Chordata; Craniata; Vertebrata; Euteleostomi; Mammalia; Eutheria; Euarchontoglires; Primates; Haplorrhini; Catarrhini; Hominidae; Homo	AAX81533.1^AAX81533.1^Q:592-62,H:1-176^62.147%ID^E:1.92e-79^.^.	AAX81533.1^AAX81533.1^Q:1-177,H:1-176^62.147%ID^E:4.51e-80^.^.	PF01775.17^Ribosomal_L18A^Ribosomal proteins 50S-L18Ae/60S-L20/60S-L18A^7-130^E:2.8e-51	.	.	COG2157^ribosomal protein	KEGG:hsa:6142`KO:K02882	GO:0005829^cellular_component^cytosol`GO:0022625^cellular_component^cytosolic large ribosomal subunit`GO:0016020^cellular_component^membrane`GO:0042788^cellular_component^polysomal ribosome`GO:0014069^cellular_component^postsynaptic density`GO:0003723^molecular_function^RNA binding`GO:0003735^molecular_function^structural constituent of ribosome`GO:0002181^biological_process^cytoplasmic translati…	GO:0003735^molecular_function^structural constituent of ribosome`GO:0006412^biological_process^translation`GO:0005840^cellular_component^ribosome	ATCTGACACAAAAAGGAAAACCAGACTTTATTGCAACAATATAATGTGTTTACTGTTTTTAATATAATGTGGTTGGTCGTTTCCCACTAAATCTCGGAGAATGTAGTTTCTTGTTATTAACACGATGCGCAAGAGGAAAAGCAATCTTTGAATTATGGAATTGCTTAATATGCGGCCTGCGACAATCCTTAACTGCAATTCTTGAAATTTTCATAATTTGTATAGTTGATGCCCTGGCTCGATGTAAGGACGCCATCTCACGATAGCATTGTGCTACAGCCTCTGCTCTTGTGAACTCTCTAAACTCTTTATACATATTATGTTGACCAGTACGTGAATGATATCGTAGCCAAATTCCGAAATTTTTTATTACATCAGATTTCTTTTCAAAGACCTGCT…	MRIRGVLKEYNIVGRKLPSEKDPNPPLYEMVIYATDNVQAKSRFWYFLRSLKKIKKSNGQIVSTKQVFEKKSDVIKNFGIWLRYHSRTGQHNMYKEFREFTRAEAVAQCYREMASLHRARASTIQIMKISRIAVKDCRRPHIKQFHNSKIAFPLAHRVNNKKLHSPRFSGKRPTTLY*
TRINITY_DN112_c0_g1	TRINITY_DN112_c0_g1_i2	RL18A_HUMAN^RL18A_HUMAN^Q:592-62,H:1-176^59.322%ID^E:1.45e-73^RecName: Full=60S ribosomal protein L18a;^Eukaryota; Metazoa; Chordata; Craniata; Vertebrata; Euteleostomi; Mammalia; Eutheria; Euarchontoglires; Primates; Haplorrhini; Catarrhini; Hominidae; Homo	TRINITY_DN112_c0_g1_i2.p2	514-639[+]	.	AAX81533.1^AAX81533.1^Q:592-62,H:1-176^62.147%ID^E:1.92e-79^.^.	.	.	.	ExpAA=12.65^PredHel=1^Topology=o15-37i	.	.	.	.	ATCTGACACAAAAAGGAAAACCAGACTTTATTGCAACAATATAATGTGTTTACTGTTTTTAATATAATGTGGTTGGTCGTTTCCCACTAAATCTCGGAGAATGTAGTTTCTTGTTATTAACACGATGCGCAAGAGGAAAAGCAATCTTTGAATTATGGAATTGCTTAATATGCGGCCTGCGACAATCCTTAACTGCAATTCTTGAAATTTTCATAATTTGTATAGTTGATGCCCTGGCTCGATGTAAGGACGCCATCTCACGATAGCATTGTGCTACAGCCTCTGCTCTTGTGAACTCTCTAAACTCTTTATACATATTATGTTGACCAGTACGTGAATGATATCGTAGCCAAATTCCGAAATTTTTTATTACATCAGATTTCTTTTCAAAGACCTGCT…	MEGSGLFRKATYDQQCYTLLTLLEFAYLFSMNCKYFIKIGRA
TRINITY_DN115_c0_g1	TRINITY_DN115_c0_g1_i1	.	TRINITY_DN115_c0_g1_i1.p1	1-102[+]	.	KER19482.1^KER19482.1^Q:6-242,H:52-129^35.802%ID^E:4.54e-05^.^.	.	.	.	.	.	.	.	.	AATTTTGGTTGCATCCCAATATATCCGACGACGTTGTTTAGATTCCCAGCTACTATTTGCTATGTTCGGATCGTCAATCTGGTAGACGAGGAAGTGGTGTAGCCCCGTACATTCACAATAGCATATGTGTGTCTGACATACTTACTTTTTCGGATTCGATTAACTCTTCATTTTAAGAACTTTCGTGTTGCATTGTTCGAGGTAGGGTCAAAATTTATGTATGTATATTGTATCGTTCCCCTTTAGCCATCTTGGATTTGAACTTACTGAGGCCATATCTCTGTCGT	NFGCIPIYPTTLFRFPATICYVRIVNLVDEEVV*
TRINITY_DN117_c0_g1	TRINITY_DN117_c0_g1_i1	.	TRINITY_DN117_c0_g1_i1.p1	2-205[+]	.	.	.	.	.	ExpAA=36.71^PredHel=2^Topology=i13-32o37-59i	.	.	.	.	AAAATATGTTATTATACAAGTACATCATGATATGTTATTATACAAGTACGTCATGCTTTTCGAGTTTATCACAGCTCACTTAGACGTGATTTCCGCTCGATCACTCCGTCTTTCCGTAATACCTATCTTGTTCATTGCCGGTCTCATCTCAATTTATTACATAGCAAACGTAACTCTTTCTGACAGCATAAAATCATCACTTTAT	KYVIIQVHHDMLLYKYVMLFEFITAHLDVISARSLRLSVIPILFIAGLISIYYIANVTLSDSIKSSLY
TRINITY_DN118_c0_g1	TRINITY_DN118_c0_g1_i1	.	TRINITY_DN118_c0_g1_i1.p1	2-199[+]	.	.	.	.	.	.	.	.	.	.	GAAAATTTCCAAGTACGGCGAAAGAGTGTCGAATTTGTCGAATGGTGGAATGGGTCCATCCGCGTCCGTTCTTTTGAAACGAATTGCGATGTTATCTTCATTGCGTCAGGACCTTACGTACAATGAGAACATCCGTTCTATTAAGACTAAAATCGATTTCGCCATCGCTAAGATGACTTATGCCTGCATTCGGGGTAATCG	KISKYGERVSNLSNGGMGPSASVLLKRIAMLSSLRQDLTYNENIRSIKTKIDFAIAKMTYACIRGN
TRINITY_DN118_c0_g1	TRINITY_DN118_c0_g1_i1	.	TRINITY_DN118_c0_g1_i1.p2	1-126[+]	.	.	.	.	.	.	.	.	.	.	GAAAATTTCCAAGTACGGCGAAAGAGTGTCGAATTTGTCGAATGGTGGAATGGGTCCATCCGCGTCCGTTCTTTTGAAACGAATTGCGATGTTATCTTCATTGCGTCAGGACCTTACGTACAATGAGAACATCCGTTCTATTAAGACTAAAATCGATTTCGCCATCGCTAAGATGACTTATGCCTGCATTCGGGGTAATCG	ENFQVRRKSVEFVEWWNGSIRVRSFETNCDVIFIASGPYVQ*
TRINITY_DN118_c0_g1	TRINITY_DN118_c0_g1_i1	.	TRINITY_DN118_c0_g1_i1.p3	199-98[-]	.	.	.	.	.	.	.	.	.	.	GAAAATTTCCAAGTACGGCGAAAGAGTGTCGAATTTGTCGAATGGTGGAATGGGTCCATCCGCGTCCGTTCTTTTGAAACGAATTGCGATGTTATCTTCATTGCGTCAGGACCTTACGTACAATGAGAACATCCGTTCTATTAAGACTAAAATCGATTTCGCCATCGCTAAGATGACTTATGCCTGCATTCGGGGTAATCG	ITPNAGISHLSDGEIDFSLNRTDVLIVRKVLTQ*
TRINITY_DN118_c0_g1	TRINITY_DN118_c0_g1_i1	.	TRINITY_DN118_c0_g1_i1.p4	101-3[-]	.	.	.	.	.	.	.	.	.	.	GAAAATTTCCAAGTACGGCGAAAGAGTGTCGAATTTGTCGAATGGTGGAATGGGTCCATCCGCGTCCGTTCTTTTGAAACGAATTGCGATGTTATCTTCATTGCGTCAGGACCTTACGTACAATGAGAACATCCGTTCTATTAAGACTAAAATCGATTTCGCCATCGCTAAGATGACTTATGCCTGCATTCGGGGTAATCG	MKITSQFVSKERTRMDPFHHSTNSTLFRRTWKF
TRINITY_DN196_c0_g1	TRINITY_DN196_c0_g1_i1	.	TRINITY_DN196_c0_g1_i1.p1	1-195[+]	.	.	.	.	.	.	.	.	.	.	GATGGATTAGTTGGATGGGGGATTGCCTACCTAGGCAGAGCTAAGTACAGGAAGGTTACCCTTCCTGCCACTGGCCCCACCCGGGTTCGGTACTTGCCCCTGGGCAGCGTCTTCATTTCCCTTATGCTGTTTGCCACTCAGCATTTTACCGATCTTGAGCGGGGGAACAGTATGGGCCGAAGCCCCCTTTTTTAGATGACGGAATTGTGGCAGAAGGAATCGAAGGATTTGTGCAGAATGCAGGCACAACCTTTGAAATTAGGTTTTCCATTTTAATTTAAACTGCTTTCACTCTCGCATCCATCGCACGCATTATGTT	DGLVGWGIAYLGRAKYRKVTLPATGPTRVRYLPLGSVFISLMLFATQHFTDLERGNSMGRSPLF*
TRINITY_DN196_c0_g1	TRINITY_DN196_c0_g1_i1	.	TRINITY_DN196_c0_g1_i1.p2	271-146[-]	.	.	.	.	.	.	.	.	.	.	GATGGATTAGTTGGATGGGGGATTGCCTACCTAGGCAGAGCTAAGTACAGGAAGGTTACCCTTCCTGCCACTGGCCCCACCCGGGTTCGGTACTTGCCCCTGGGCAGCGTCTTCATTTCCCTTATGCTGTTTGCCACTCAGCATTTTACCGATCTTGAGCGGGGGAACAGTATGGGCCGAAGCCCCCTTTTTTAGATGACGGAATTGTGGCAGAAGGAATCGAAGGATTTGTGCAGAATGCAGGCACAACCTTTGAAATTAGGTTTTCCATTTTAATTTAAACTGCTTTCACTCTCGCATCCATCGCACGCATTATGTT	MENLISKVVPAFCTNPSIPSATIPSSKKGGFGPYCSPAQDR*
TRINITY_DN196_c0_g1	TRINITY_DN196_c0_g1_i1	.	TRINITY_DN196_c0_g1_i1.p3	144-31[-]	.	.	.	.	.	.	.	.	.	.	GATGGATTAGTTGGATGGGGGATTGCCTACCTAGGCAGAGCTAAGTACAGGAAGGTTACCCTTCCTGCCACTGGCCCCACCCGGGTTCGGTACTTGCCCCTGGGCAGCGTCTTCATTTCCCTTATGCTGTTTGCCACTCAGCATTTTACCGATCTTGAGCGGGGGAACAGTATGGGCCGAAGCCCCCTTTTTTAGATGACGGAATTGTGGCAGAAGGAATCGAAGGATTTGTGCAGAATGCAGGCACAACCTTTGAAATTAGGTTTTCCATTTTAATTTAAACTGCTTTCACTCTCGCATCCATCGCACGCATTATGTT	MLSGKQHKGNEDAAQGQVPNPGGASGRKGNLPVLSSA*
TRINITY_DN196_c0_g1	TRINITY_DN196_c0_g1_i1	.	TRINITY_DN196_c0_g1_i1.p4	116-27[-]	.	.	.	.	.	.	.	.	.	.	GATGGATTAGTTGGATGGGGGATTGCCTACCTAGGCAGAGCTAAGTACAGGAAGGTTACCCTTCCTGCCACTGGCCCCACCCGGGTTCGGTACTTGCCCCTGGGCAGCGTCTTCATTTCCCTTATGCTGTTTGCCACTCAGCATTTTACCGATCTTGAGCGGGGGAACAGTATGGGCCGAAGCCCCCTTTTTTAGATGACGGAATTGTGGCAGAAGGAATCGAAGGATTTGTGCAGAATGCAGGCACAACCTTTGAAATTAGGTTTTCCATTTTAATTTAAACTGCTTTCACTCTCGCATCCATCGCACGCATTATGTT	MKTLPRGKYRTRVGPVAGRVTFLYLALPR*
TRINITY_DN122_c0_g1	TRINITY_DN122_c0_g1_i1	RL36A_CAEEL^RL36A_CAEEL^Q:33-350,H:1-105^72.642%ID^E:2.69e-48^RecName: Full=Ribosomal protein rpl-36.A {ECO:0000305};^Eukaryota; Metazoa; Ecdysozoa; Nematoda; Chromadorea; Rhabditida; Rhabditina; Rhabditomorpha; Rhabditoidea; Rhabditidae; Peloderinae; Caenorhabditis	TRINITY_DN122_c0_g1_i1.p1	3-353[+]	RL36A_CAEEL^RL36A_CAEEL^Q:11-116,H:1-105^72.642%ID^E:6.77e-49^RecName: Full=Ribosomal protein rpl-36.A {ECO:0000305};^Eukaryota; Metazoa; Ecdysozoa; Nematoda; Chromadorea; Rhabditida; Rhabditina; Rhabditomorpha; Rhabditoidea; Rhabditidae; Peloderinae; Caenorhabditis	EPB66762.1^EPB66762.1^Q:33-350,H:22-126^72.642%ID^E:5.98e-48^.^.	EPB66762.1^EPB66762.1^Q:11-116,H:22-126^72.642%ID^E:1.5e-48^.^.	PF00935.19^Ribosomal_L44^Ribosomal protein L44^29-104^E:4.8e-33	.	.	COG1631^Ribosomal protein	KEGG:cel:CELE_C09H10.2`KO:K02929	GO:0022625^cellular_component^cytosolic large ribosomal subunit`GO:0003735^molecular_function^structural constituent of ribosome`GO:0006412^biological_process^translation	GO:0003735^molecular_function^structural constituent of ribosome`GO:0006412^biological_process^translation`GO:0005622^cellular_component^intracellular`GO:0005840^cellular_component^ribosome	GTGCTCTTCCGATCTTAATAAAGTACTTACAAATGGTTAACGTACCGAAACAGAGGAAAACCTACTGCAGAGGAAGGTCGTGCAGAAAGCACACCCTACACAAGGTAACTCAATACAAGAAGGGGAAGGAAAGTGAGCATAAACTTGGTCGTCGTCGCTACAACAGAAAGCAACAGGGATTCGGTGGTCAGACCAAGCCTATTTTGCGAAAGAAAGCAAAAACAACAAAGAAAGTTGTATTGAGACTTGAGTGCACTGTGTGCAAGCAAAAGCGGTTGATGCCTTTAAAGCGATGCAAGCATTTCGAGCTCGGAGGTACTCTGAAAAAGAAGAACCAAGTCATGATTTTCTAAATTTACACTGGTTTTAAAACATTGTATCACCAGCTGTTAAAAATAA…	ALPILIKYLQMVNVPKQRKTYCRGRSCRKHTLHKVTQYKKGKESEHKLGRRRYNRKQQGFGGQTKPILRKKAKTTKKVVLRLECTVCKQKRLMPLKRCKHFELGGTLKKKNQVMIF*
TRINITY_DN122_c0_g1	TRINITY_DN122_c0_g1_i1	RL36A_CAEEL^RL36A_CAEEL^Q:33-350,H:1-105^72.642%ID^E:2.69e-48^RecName: Full=Ribosomal protein rpl-36.A {ECO:0000305};^Eukaryota; Metazoa; Ecdysozoa; Nematoda; Chromadorea; Rhabditida; Rhabditina; Rhabditomorpha; Rhabditoidea; Rhabditidae; Peloderinae; Caenorhabditis	TRINITY_DN122_c0_g1_i1.p2	343-188[-]	.	EPB66762.1^EPB66762.1^Q:33-350,H:22-126^72.642%ID^E:5.98e-48^.^.	.	.	.	.	.	.	.	.	GTGCTCTTCCGATCTTAATAAAGTACTTACAAATGGTTAACGTACCGAAACAGAGGAAAACCTACTGCAGAGGAAGGTCGTGCAGAAAGCACACCCTACACAAGGTAACTCAATACAAGAAGGGGAAGGAAAGTGAGCATAAACTTGGTCGTCGTCGCTACAACAGAAAGCAACAGGGATTCGGTGGTCAGACCAAGCCTATTTTGCGAAAGAAAGCAAAAACAACAAAGAAAGTTGTATTGAGACTTGAGTGCACTGTGTGCAAGCAAAAGCGGTTGATGCCTTTAAAGCGATGCAAGCATTTCGAGCTCGGAGGTACTCTGAAAAAGAAGAACCAAGTCATGATTTTCTAAATTTACACTGGTTTTAAAACATTGTATCACCAGCTGTTAAAAATAA…	MTWFFFFRVPPSSKCLHRFKGINRFCLHTVHSSLNTTFFVVFAFFRKIGLV*
TRINITY_DN126_c0_g1	TRINITY_DN126_c0_g1_i1	.	TRINITY_DN126_c0_g1_i1.p1	3-107[+]	.	.	.	.	.	ExpAA=18.64^PredHel=1^Topology=o10-27i	.	.	.	.	GCGATCTTCCGTGTTGCGCGGACATGAATTGTATCTTTTACATATATGGCTTTCTGATCTCGCGTCTGTTTATTAATTTGTTTAAGCAAACAAATTTATCCAGGTAGCCTTATTATTAAAATATTATAACATATAACAATTATAACAATTATGAAATCAATTAAAACTTTTTCATTTACTTTTTTAATATTACACACGAACAGGAAAGTTTAAACCTGAATGGTTTTGTAAGATCGGA	DLPCCADMNCIFYIYGFLISRLFINLFKQTNLSR*
TRINITY_DN145_c0_g1	TRINITY_DN145_c0_g1_i1	.	TRINITY_DN145_c0_g1_i1.p1	609-424[-]	.	.	.	.	.	ExpAA=16.58^PredHel=1^Topology=i21-38o	.	.	.	.	TAATAAAGTACTTACAATGATTCAATCAACCAGGACTGAAAAACTATGAAATTAATACAAGATTCCCAAACTATTTTAAACATTCACGGAACAAAGTTGATATTTCGCCGATCAAAATTAAAATAAATATAAATGTGCATTTCCAATATATGTGGACATTCAAATTTATGCTAAACCCTAATTAAGATGATTTTGAAATTGCTGTGTTTATACTGTCGTGCTACAGCCAGAAGAATTTAAACTCACAGATGAAATCAAGCTAAATTAAAACTATGCATAGCAAGTGACAGCATGAAAAGCAGAAATATGGCTAGTGGATCACACACCTAAGCGGTATGATCAACAACCTTATGATCAAAAGTGAATCAGATCCTTGCTGGTAAACAAAAACTCGATACT…	SSDLFSNFCNNQLQKTLKNTLLMYLSYIGTGFTFYRASPETNGKVMLVLSRLCIQMDTNML*
TRINITY_DN145_c0_g1	TRINITY_DN145_c0_g1_i1	.	TRINITY_DN145_c0_g1_i1.p2	485-366[-]	.	.	.	.	.	.	.	.	.	.	TAATAAAGTACTTACAATGATTCAATCAACCAGGACTGAAAAACTATGAAATTAATACAAGATTCCCAAACTATTTTAAACATTCACGGAACAAAGTTGATATTTCGCCGATCAAAATTAAAATAAATATAAATGTGCATTTCCAATATATGTGGACATTCAAATTTATGCTAAACCCTAATTAAGATGATTTTGAAATTGCTGTGTTTATACTGTCGTGCTACAGCCAGAAGAATTTAAACTCACAGATGAAATCAAGCTAAATTAAAACTATGCATAGCAAGTGACAGCATGAAAAGCAGAAATATGGCTAGTGGATCACACACCTAAGCGGTATGATCAACAACCTTATGATCAAAAGTGAATCAGATCCTTGCTGGTAAACAAAAACTCGATACT…	MARLCLYCLDYAFKWTLICFNNAERLSRRVSSFCLPARI*
TRINITY_DN145_c0_g1	TRINITY_DN145_c0_g1_i2	.	TRINITY_DN145_c0_g1_i2.p1	549-364[-]	.	.	.	.	.	ExpAA=16.58^PredHel=1^Topology=i21-38o	.	.	.	.	TAATAAAGTACTTACAATGATTCAATCAACCAGGACTGAAAAACTATGAAATTAATACAAGATTCCCAAACTATTTTAAACATTCACGGAACAAAGTTGATATTTCGCCGATCAAAATTAAAATAAATATAAATGAAATTGCTGTGTTTATACTGTCGTGCTACAGCCAGAAGAATTTAAACTCACAGATGAAATCAAGCTAAATTAAAACTATGCATAGCAAGTGACAGCATGAAAAGCAGAAATATGGCTAGTGGATCACACACCTAAGCGGTATGATCAACAACCTTATGATCAAAAGTGAATCAGATCCTTGCTGGTAAACAAAAACTCGATACTCTCCGACTTAGCCGTTCAGCGTTATTAAAGCATATTAGTGTCCATTTGAATGCATAGTCG…	SSDLFSNFCNNQLQKTLKNTLLMYLSYIGTGFTFYRASPETNGKVMLVLSRLCIQMDTNML*
TRINITY_DN145_c0_g1	TRINITY_DN145_c0_g1_i2	.	TRINITY_DN145_c0_g1_i2.p2	425-306[-]	.	.	.	.	.	.	.	.	.	.	TAATAAAGTACTTACAATGATTCAATCAACCAGGACTGAAAAACTATGAAATTAATACAAGATTCCCAAACTATTTTAAACATTCACGGAACAAAGTTGATATTTCGCCGATCAAAATTAAAATAAATATAAATGAAATTGCTGTGTTTATACTGTCGTGCTACAGCCAGAAGAATTTAAACTCACAGATGAAATCAAGCTAAATTAAAACTATGCATAGCAAGTGACAGCATGAAAAGCAGAAATATGGCTAGTGGATCACACACCTAAGCGGTATGATCAACAACCTTATGATCAAAAGTGAATCAGATCCTTGCTGGTAAACAAAAACTCGATACTCTCCGACTTAGCCGTTCAGCGTTATTAAAGCATATTAGTGTCCATTTGAATGCATAGTCG…	MARLCLYCLDYAFKWTLICFNNAERLSRRVSSFCLPARI*
TRINITY_DN145_c0_g1	TRINITY_DN145_c0_g1_i3	.	TRINITY_DN145_c0_g1_i3.p1	518-333[-]	.	.	.	.	.	ExpAA=16.58^PredHel=1^Topology=i21-38o	.	.	.	.	TAATAAAGTACTTACAATGATTCAATCAACCAGGACTGAAAAACTATGAAATTAATACAAGATTCCCAAACTATTTTAAACATTCACGGAACAAAGTTGATATTTCGCCGATCAAAATTAAAATAAATATAAATGCCAGAAGAATTTAAACTCACAGATGAAATCAAGCTAAATTAAAACTATGCATAGCAAGTGACAGCATGAAAAGCAGAAATATGGCTAGTGGATCACACACCTAAGCGGTATGATCAACAACCTTATGATCAAAAGTGAATCAGATCCTTGCTGGTAAACAAAAACTCGATACTCTCCGACTTAGCCGTTCAGCGTTATTAAAGCATATTAGTGTCCATTTGAATGCATAGTCGAGACAATACAAGCATAACCTTGCCATTTGTT…	SSDLFSNFCNNQLQKTLKNTLLMYLSYIGTGFTFYRASPETNGKVMLVLSRLCIQMDTNML*
TRINITY_DN145_c0_g1	TRINITY_DN145_c0_g1_i3	.	TRINITY_DN145_c0_g1_i3.p2	394-275[-]	.	.	.	.	.	.	.	.	.	.	TAATAAAGTACTTACAATGATTCAATCAACCAGGACTGAAAAACTATGAAATTAATACAAGATTCCCAAACTATTTTAAACATTCACGGAACAAAGTTGATATTTCGCCGATCAAAATTAAAATAAATATAAATGCCAGAAGAATTTAAACTCACAGATGAAATCAAGCTAAATTAAAACTATGCATAGCAAGTGACAGCATGAAAAGCAGAAATATGGCTAGTGGATCACACACCTAAGCGGTATGATCAACAACCTTATGATCAAAAGTGAATCAGATCCTTGCTGGTAAACAAAAACTCGATACTCTCCGACTTAGCCGTTCAGCGTTATTAAAGCATATTAGTGTCCATTTGAATGCATAGTCGAGACAATACAAGCATAACCTTGCCATTTGTT…	MARLCLYCLDYAFKWTLICFNNAERLSRRVSSFCLPARI*
TRINITY_DN184_c0_g1	TRINITY_DN184_c0_g1_i1	.	TRINITY_DN184_c0_g1_i1.p1	212-3[-]	.	.	.	.	.	.	.	.	.	.	CCGGGGTCAACACCCGTAGAGTGATGTATCATATTCCTGACAGTATCGACAGGGAAATGAGCTATAGGGAGTTGACTACAATCATGCTCATTACCCCTACCGCTCTGCCGCTCGAAGGTTTCTATTGCCCAGTCAAGAAGCCTATCTTGAGCTGACCCTCGAGATTCCGTAGGTTCAGTTTGTCTAAACCTCGGCTGATGAACTATATATTG	QYIVHQPRFRQTEPTESRGSAQDRLLDWAIETFERQSGRGNEHDCSQLPIAHFPVDTVRNMIHHSTGVDP
TRINITY_DN184_c0_g1	TRINITY_DN184_c0_g1_i1	.	TRINITY_DN184_c0_g1_i1.p2	3-155[+]	.	.	.	.	.	.	.	.	.	.	CCGGGGTCAACACCCGTAGAGTGATGTATCATATTCCTGACAGTATCGACAGGGAAATGAGCTATAGGGAGTTGACTACAATCATGCTCATTACCCCTACCGCTCTGCCGCTCGAAGGTTTCTATTGCCCAGTCAAGAAGCCTATCTTGAGCTGACCCTCGAGATTCCGTAGGTTCAGTTTGTCTAAACCTCGGCTGATGAACTATATATTG	GVNTRRVMYHIPDSIDREMSYRELTTIMLITPTALPLEGFYCPVKKPILS*
TRINITY_DN184_c0_g1	TRINITY_DN184_c0_g1_i2	.	TRINITY_DN184_c0_g1_i2.p1	242-3[-]	.	.	.	.	.	.	.	.	.	.	GGTATCACCCAGAAATAAGCACTCATCATCCCGGGTTTTTTACCCGTGGGGTGATGTATCAGATTCCTGACAGTATTGAGAGGGAAATGAGCTATAGGGAGTTGACTACAATCATGCTCATTACCCCTACCGCTCTGCCGCTCGAAGGTTTCTATTGCCCAGTCAAGAAGCCTATCTTGAGCTGACCCTCGAGATTCCGTAGGTTCAGTTTGTCTAAACCTCGGCTGATGAACTATATATTG	QYIVHQPRFRQTEPTESRGSAQDRLLDWAIETFERQSGRGNEHDCSQLPIAHFPLNTVRNLIHHPTGKKPGMMSAYFWVI
TRINITY_DN184_c0_g1	TRINITY_DN184_c0_g1_i2	.	TRINITY_DN184_c0_g1_i2.p2	3-185[+]	.	.	.	.	.	.	.	.	.	.	GGTATCACCCAGAAATAAGCACTCATCATCCCGGGTTTTTTACCCGTGGGGTGATGTATCAGATTCCTGACAGTATTGAGAGGGAAATGAGCTATAGGGAGTTGACTACAATCATGCTCATTACCCCTACCGCTCTGCCGCTCGAAGGTTTCTATTGCCCAGTCAAGAAGCCTATCTTGAGCTGACCCTCGAGATTCCGTAGGTTCAGTTTGTCTAAACCTCGGCTGATGAACTATATATTG	YHPEISTHHPGFFTRGVMYQIPDSIEREMSYRELTTIMLITPTALPLEGFYCPVKKPILS*
TRINITY_DN171_c0_g1	TRINITY_DN171_c0_g1_i1	.	TRINITY_DN171_c0_g1_i1.p1	1-306[+]	.	.	.	.	.	.	.	.	.	.	GCTGTCACAGGTTTACAGTATCCCGTTGATGGTGCATCATATACATCTGATAACATAGTTTATCTATGTGAATACACTCAATGTCATCAACAGTACATAGGCCAAACATCGGGAACAATGAACATACGCATGAACAACAGACGTGCGGACATCAAGGCAAGACGCACTAACCGTGACGATGCTGCAAATGACATTGTAACGAATTTCCCCCTATTCAATGAAGGTGAAAATTGTTGCATGCGACTTTGCAAATACTGCAAAGCGCAAACAATGCGAGCCGCGGTGGATCGCTCAATTAATGTTTGACAGCAT	AVTGLQYPVDGASYTSDNIVYLCEYTQCHQQYIGQTSGTMNIRMNNRRADIKARRTNRDDAANDIVTNFPLFNEGENCCMRLCKYCKAQTMRAAVDRSINV*
TRINITY_DN171_c0_g1	TRINITY_DN171_c0_g1_i1	.	TRINITY_DN171_c0_g1_i1.p2	311-87[-]	.	.	.	.	.	.	.	.	.	.	GCTGTCACAGGTTTACAGTATCCCGTTGATGGTGCATCATATACATCTGATAACATAGTTTATCTATGTGAATACACTCAATGTCATCAACAGTACATAGGCCAAACATCGGGAACAATGAACATACGCATGAACAACAGACGTGCGGACATCAAGGCAAGACGCACTAACCGTGACGATGCTGCAAATGACATTGTAACGAATTTCCCCCTATTCAATGAAGGTGAAAATTGTTGCATGCGACTTTGCAAATACTGCAAAGCGCAAACAATGCGAGCCGCGGTGGATCGCTCAATTAATGTTTGACAGCAT	CCQTLIERSTAARIVCALQYLQSRMQQFSPSLNRGKFVTMSFAASSRLVRLALMSARLLFMRMFIVPDVWPMYC*
TRINITY_DN171_c0_g1	TRINITY_DN171_c0_g1_i1	.	TRINITY_DN171_c0_g1_i1.p3	109-5[-]	.	.	.	.	.	.	.	.	.	.	GCTGTCACAGGTTTACAGTATCCCGTTGATGGTGCATCATATACATCTGATAACATAGTTTATCTATGTGAATACACTCAATGTCATCAACAGTACATAGGCCAAACATCGGGAACAATGAACATACGCATGAACAACAGACGTGCGGACATCAAGGCAAGACGCACTAACCGTGACGATGCTGCAAATGACATTGTAACGAATTTCCCCCTATTCAATGAAGGTGAAAATTGTTGCATGCGACTTTGCAAATACTGCAAAGCGCAAACAATGCGAGCCGCGGTGGATCGCTCAATTAATGTTTGACAGCAT	MFGLCTVDDIECIHIDKLCYQMYMMHHQRDTVNL*
TRINITY_DN171_c0_g1	TRINITY_DN171_c0_g1_i1	.	TRINITY_DN171_c0_g1_i1.p4	218-310[+]	.	.	.	.	.	.	.	.	.	.	GCTGTCACAGGTTTACAGTATCCCGTTGATGGTGCATCATATACATCTGATAACATAGTTTATCTATGTGAATACACTCAATGTCATCAACAGTACATAGGCCAAACATCGGGAACAATGAACATACGCATGAACAACAGACGTGCGGACATCAAGGCAAGACGCACTAACCGTGACGATGCTGCAAATGACATTGTAACGAATTTCCCCCTATTCAATGAAGGTGAAAATTGTTGCATGCGACTTTGCAAATACTGCAAAGCGCAAACAATGCGAGCCGCGGTGGATCGCTCAATTAATGTTTGACAGCAT	MKVKIVACDFANTAKRKQCEPRWIAQLMFDS
TRINITY_DN171_c0_g1	TRINITY_DN171_c0_g1_i1	.	TRINITY_DN171_c0_g1_i1.p5	81-170[+]	.	.	.	.	.	.	.	.	.	.	GCTGTCACAGGTTTACAGTATCCCGTTGATGGTGCATCATATACATCTGATAACATAGTTTATCTATGTGAATACACTCAATGTCATCAACAGTACATAGGCCAAACATCGGGAACAATGAACATACGCATGAACAACAGACGTGCGGACATCAAGGCAAGACGCACTAACCGTGACGATGCTGCAAATGACATTGTAACGAATTTCCCCCTATTCAATGAAGGTGAAAATTGTTGCATGCGACTTTGCAAATACTGCAAAGCGCAAACAATGCGAGCCGCGGTGGATCGCTCAATTAATGTTTGACAGCAT	MSSTVHRPNIGNNEHTHEQQTCGHQGKTH*
TRINITY_DN114_c0_g1	TRINITY_DN114_c0_g1_i1	.	TRINITY_DN114_c0_g1_i1.p1	2455-158[-]	.	.	.	PF03801.13^Ndc80_HEC^HEC/Ndc80p family^203-248^E:1.2e-05	.	.	.	.	.	.	ATATATATTTAATTCTTGGAGCAAACATAGGTCAATAGAATTATTAAGGCCAAGTACATTAGTCAATTTTCTTTTACAAAGTTAGTTACACTAAGGAAATCGTTTTTAAATTACAAGTTAACATTTTACGTATTTTAACACATAATTCTTAACGGAATTAGCTTGGGATTATATCACTCTTACTACTCTTTATCGCTTCAATGACGTTTCCTAAAATTGCCAATTTTTCAGCGATATTTTTATTTTTACGTTCTTCCGTCAAAGTGCGTTCACTAATTGTCTTTGTTAAAGTGTCGAACAATTCGCACTGCTTTTTCGTTTTGTTCATTTTAGCTTCAACTGTCTGAATTCGCTTATTACACTCTACCAATTCAGTGTTCAAACGTTTTTCCATGTTTC…	NKLLTMWQNHRSKSSDLSNSKARRLRHVSTGGNARHTGSNFNNNCLTVRKHGRSRSYESDIRPGRRTVIGTNTVRKPDRYPHRLIEESNDSIKNNNDSPLYITPFDDTRRTLIASNFSSTYVQMMISTIVNHYNSLSTDQISSKMIARPPGQKEFFNIFEVIFQGIDPNSKHSIQTKSTESSKGVSINIKSKAKSKIPANLIILNILEHLKYPYKLNPSILQSVTSVYSWNLLLHVLYWLSNLGKIISSRDVLDFITNACEMQATVVQTPGMQLKTPVSRKNVPKTYTATPMKHLYASSKKLRLDSNPRRSINSGKIKYEIIKHLELLKAGYVTRIKRKLPIGELMDNAFQDKDFLIEKDLKEYRCTRDLLAKRLNTLDKGDKEILAFKELDSSILTLY…
TRINITY_DN114_c0_g1	TRINITY_DN114_c0_g1_i1	.	TRINITY_DN114_c0_g1_i1.p2	415-645[+]	.	.	.	.	.	ExpAA=25.16^PredHel=1^Topology=o31-53i	.	.	.	.	ATATATATTTAATTCTTGGAGCAAACATAGGTCAATAGAATTATTAAGGCCAAGTACATTAGTCAATTTTCTTTTACAAAGTTAGTTACACTAAGGAAATCGTTTTTAAATTACAAGTTAACATTTTACGTATTTTAACACATAATTCTTAACGGAATTAGCTTGGGATTATATCACTCTTACTACTCTTTATCGCTTCAATGACGTTTCCTAAAATTGCCAATTTTTCAGCGATATTTTTATTTTTACGTTCTTCCGTCAAAGTGCGTTCACTAATTGTCTTTGTTAAAGTGTCGAACAATTCGCACTGCTTTTTCGTTTTGTTCATTTTAGCTTCAACTGTCTGAATTCGCTTATTACACTCTACCAATTCAGTGTTCAAACGTTTTTCCATGTTTC…	MYVHIRYVYHVDLTQAVSYLSTCYEYTLFSVLALTGFDGSVLPYLLSLLFFLTHQTHYIYLLRPFDRPILSLICFA*
TRINITY_DN114_c0_g1	TRINITY_DN114_c0_g1_i1	.	TRINITY_DN114_c0_g1_i1.p3	1521-1745[+]	.	.	.	.	.	ExpAA=28.94^PredHel=1^Topology=o35-57i	.	.	.	.	ATATATATTTAATTCTTGGAGCAAACATAGGTCAATAGAATTATTAAGGCCAAGTACATTAGTCAATTTTCTTTTACAAAGTTAGTTACACTAAGGAAATCGTTTTTAAATTACAAGTTAACATTTTACGTATTTTAACACATAATTCTTAACGGAATTAGCTTGGGATTATATCACTCTTACTACTCTTTATCGCTTCAATGACGTTTCCTAAAATTGCCAATTTTTCAGCGATATTTTTATTTTTACGTTCTTCCGTCAAAGTGCGTTCACTAATTGTCTTTGTTAAAGTGTCGAACAATTCGCACTGCTTTTTCGTTTTGTTCATTTTAGCTTCAACTGTCTGAATTCGCTTATTACACTCTACCAATTCAGTGTTCAAACGTTTTTCCATGTTTC…	MERRGLESNLSFFEDAYKCFIGVAVYVLGTFFRDTGVFNCIPGVCTTVACISHAFVIKSNTSRLLIIFPRFDNQ*
TRINITY_DN114_c0_g1	TRINITY_DN114_c0_g1_i1	.	TRINITY_DN114_c0_g1_i1.p4	1940-2101[+]	.	.	.	.	.	.	.	.	.	.	ATATATATTTAATTCTTGGAGCAAACATAGGTCAATAGAATTATTAAGGCCAAGTACATTAGTCAATTTTCTTTTACAAAGTTAGTTACACTAAGGAAATCGTTTTTAAATTACAAGTTAACATTTTACGTATTTTAACACATAATTCTTAACGGAATTAGCTTGGGATTATATCACTCTTACTACTCTTTATCGCTTCAATGACGTTTCCTAAAATTGCCAATTTTTCAGCGATATTTTTATTTTTACGTTCTTCCGTCAAAGTGCGTTCACTAATTGTCTTTGTTAAAGTGTCGAACAATTCGCACTGCTTTTTCGTTTTGTTCATTTTAGCTTCAACTGTCTGAATTCGCTTATTACACTCTACCAATTCAGTGTTCAAACGTTTTTCCATGTTTC…	MFTVRINTLEYYFKNIKELLLTWRAGNHLTRYLISGQTVIMIYYSRYHHLNIC*
TRINITY_DN114_c0_g1	TRINITY_DN114_c0_g1_i1	.	TRINITY_DN114_c0_g1_i1.p5	1045-1200[+]	.	.	.	.	.	ExpAA=21.13^PredHel=1^Topology=o26-48i	.	.	.	.	ATATATATTTAATTCTTGGAGCAAACATAGGTCAATAGAATTATTAAGGCCAAGTACATTAGTCAATTTTCTTTTACAAAGTTAGTTACACTAAGGAAATCGTTTTTAAATTACAAGTTAACATTTTACGTATTTTAACACATAATTCTTAACGGAATTAGCTTGGGATTATATCACTCTTACTACTCTTTATCGCTTCAATGACGTTTCCTAAAATTGCCAATTTTTCAGCGATATTTTTATTTTTACGTTCTTCCGTCAAAGTGCGTTCACTAATTGTCTTTGTTAAAGTGTCGAACAATTCGCACTGCTTTTTCGTTTTGTTCATTTTAGCTTCAACTGTCTGAATTCGCTTATTACACTCTACCAATTCAGTGTTCAAACGTTTTTCCATGTTTC…	MLTSSVPCANVMVHTHFSIADNFDILILWRPTFALFFVYYPLSVQVFSTNL*
TRINITY_DN114_c0_g1	TRINITY_DN114_c0_g1_i1	.	TRINITY_DN114_c0_g1_i1.p6	201-347[+]	.	.	.	.	.	.	.	.	.	.	ATATATATTTAATTCTTGGAGCAAACATAGGTCAATAGAATTATTAAGGCCAAGTACATTAGTCAATTTTCTTTTACAAAGTTAGTTACACTAAGGAAATCGTTTTTAAATTACAAGTTAACATTTTACGTATTTTAACACATAATTCTTAACGGAATTAGCTTGGGATTATATCACTCTTACTACTCTTTATCGCTTCAATGACGTTTCCTAAAATTGCCAATTTTTCAGCGATATTTTTATTTTTACGTTCTTCCGTCAAAGTGCGTTCACTAATTGTCTTTGTTAAAGTGTCGAACAATTCGCACTGCTTTTTCGTTTTGTTCATTTTAGCTTCAACTGTCTGAATTCGCTTATTACACTCTACCAATTCAGTGTTCAAACGTTTTTCCATGTTTC…	MTFPKIANFSAIFLFLRSSVKVRSLIVFVKVSNNSHCFFVLFILASTV*
TRINITY_DN114_c0_g1	TRINITY_DN114_c0_g1_i1	.	TRINITY_DN114_c0_g1_i1.p7	1797-1934[+]	.	.	.	.	.	.	.	.	.	.	ATATATATTTAATTCTTGGAGCAAACATAGGTCAATAGAATTATTAAGGCCAAGTACATTAGTCAATTTTCTTTTACAAAGTTAGTTACACTAAGGAAATCGTTTTTAAATTACAAGTTAACATTTTACGTATTTTAACACATAATTCTTAACGGAATTAGCTTGGGATTATATCACTCTTACTACTCTTTATCGCTTCAATGACGTTTCCTAAAATTGCCAATTTTTCAGCGATATTTTTATTTTTACGTTCTTCCGTCAAAGTGCGTTCACTAATTGTCTTTGTTAAAGTGTCGAACAATTCGCACTGCTTTTTCGTTTTGTTCATTTTAGCTTCAACTGTCTGAATTCGCTTATTACACTCTACCAATTCAGTGTTCAAACGTTTTTCCATGTTTC…	MLGFNLYGYFRCSRMFKIIRFAGIFDLALDFMFIDTPLLDSVLLV*
TRINITY_DN114_c0_g1	TRINITY_DN114_c0_g1_i1	.	TRINITY_DN114_c0_g1_i1.p8	393-488[+]	.	.	.	.	.	.	.	.	.	.	ATATATATTTAATTCTTGGAGCAAACATAGGTCAATAGAATTATTAAGGCCAAGTACATTAGTCAATTTTCTTTTACAAAGTTAGTTACACTAAGGAAATCGTTTTTAAATTACAAGTTAACATTTTACGTATTTTAACACATAATTCTTAACGGAATTAGCTTGGGATTATATCACTCTTACTACTCTTTATCGCTTCAATGACGTTTCCTAAAATTGCCAATTTTTCAGCGATATTTTTATTTTTACGTTCTTCCGTCAAAGTGCGTTCACTAATTGTCTTTGTTAAAGTGTCGAACAATTCGCACTGCTTTTTCGTTTTGTTCATTTTAGCTTCAACTGTCTGAATTCGCTTATTACACTCTACCAATTCAGTGTTCAAACGTTTTTCCATGTTTC…	MFLTYGRNVCSYSVRLSCRFDSSCFIFINLL*
TRINITY_DN131_c0_g1	TRINITY_DN131_c0_g1_i1	.	TRINITY_DN131_c0_g1_i1.p1	143-3[-]	.	.	.	.	.	.	.	.	.	.	GGGTGTTGCGTCTCTGTGAGTTGATCCACACCAATAAGTTTGTGCACGAACCTTGACAAGCTCGTCTTAACAGAATGATGGAACCAAGCAGATTCGATCGGACATGTGCGAGTAATATGAGTCAATGAATGTCTAAGCGACATGATATAAGTTATACAAGTAATCTGTGAATTCACCTCTGCTACTTCAGACAGACTATCAAGACATTTTATCCAGTGTTCAAATTTTTTGTGACTCCTTCCTTAACACACCGATCTGTACC	MSLRHSLTHITRTCPIESAWFHHSVKTSLSRFVHKLIGVDQLTETQH
TRINITY_DN130_c0_g1	TRINITY_DN130_c0_g1_i1	RM41_DROPS^RM41_DROPS^Q:229-399,H:73-129^43.86%ID^E:7.8e-10^RecName: Full=39S ribosomal protein L41, mitochondrial;^Eukaryota; Metazoa; Ecdysozoa; Arthropoda; Hexapoda; Insecta; Pterygota; Neoptera; Holometabola; Diptera; Brachycera; Muscomorpha; Ephydroidea; Drosophilidae; Drosophila; Sophophora	TRINITY_DN130_c0_g1_i1.p1	25-414[+]	RM41_DROPS^RM41_DROPS^Q:69-125,H:73-129^43.86%ID^E:2.3e-10^RecName: Full=39S ribosomal protein L41, mitochondrial;^Eukaryota; Metazoa; Ecdysozoa; Arthropoda; Hexapoda; Insecta; Pterygota; Neoptera; Holometabola; Diptera; Brachycera; Muscomorpha; Ephydroidea; Drosophilidae; Drosophila; Sophophora	ADY43236.1^ADY43236.1^Q:193-321,H:75-117^53.488%ID^E:2.93e-07^.^.	ADY43236.1^ADY43236.1^Q:57-99,H:75-117^53.488%ID^E:1.5e-07^.^.	PF09809.9^MRP-L27^Mitochondrial ribosomal protein L27^28-126^E:7.5e-16	.	.	.	KEGG:dpo:Dpse_GA11937`KO:K17422	GO:0005762^cellular_component^mitochondrial large ribosomal subunit`GO:1990904^cellular_component^ribonucleoprotein complex`GO:0003735^molecular_function^structural constituent of ribosome`GO:0006412^biological_process^translation	.	ATTGATTAATAAAGTACTTACAAGATGCTATTAGCCGCACATCGAATATTATTTTGCAGATATAAGGGAACATTGGCTAAGTGCCGTGGCCGCATACCATTAGATCGCCGTGAACGTGCAACCGCAAAGTCAGGTAGTCCTCACAAACCTGGTGGCAGCTTTGAATGGACTCTACGAACACAGTACCATTATAATGTTCAACCTCCAGGTTACGTCGATAAAACGTTAAATCGCTTTGTATTTGTAAGAGAAATGGTTCCTGAGTTAATGGTGCCTGACCTTAGTGATTTTCCATTGAAACCATATGTCGCCTATAACGTCAAGGAAATCACAAACGATAAAACTCTACCCAAAGACATTTTTAATGCTTGCTACGCCAAAACTATAGTAGATGAGTTT…	MLLAAHRILFCRYKGTLAKCRGRIPLDRRERATAKSGSPHKPGGSFEWTLRTQYHYNVQPPGYVDKTLNRFVFVREMVPELMVPDLSDFPLKPYVAYNVKEITNDKTLPKDIFNACYAKTIVDEFIKAE*
TRINITY_DN130_c0_g1	TRINITY_DN130_c0_g1_i1	RM41_DROPS^RM41_DROPS^Q:229-399,H:73-129^43.86%ID^E:7.8e-10^RecName: Full=39S ribosomal protein L41, mitochondrial;^Eukaryota; Metazoa; Ecdysozoa; Arthropoda; Hexapoda; Insecta; Pterygota; Neoptera; Holometabola; Diptera; Brachycera; Muscomorpha; Ephydroidea; Drosophilidae; Drosophila; Sophophora	TRINITY_DN130_c0_g1_i1.p2	482-372[-]	.	ADY43236.1^ADY43236.1^Q:193-321,H:75-117^53.488%ID^E:2.93e-07^.^.	.	.	.	.	.	.	.	.	ATTGATTAATAAAGTACTTACAAGATGCTATTAGCCGCACATCGAATATTATTTTGCAGATATAAGGGAACATTGGCTAAGTGCCGTGGCCGCATACCATTAGATCGCCGTGAACGTGCAACCGCAAAGTCAGGTAGTCCTCACAAACCTGGTGGCAGCTTTGAATGGACTCTACGAACACAGTACCATTATAATGTTCAACCTCCAGGTTACGTCGATAAAACGTTAAATCGCTTTGTATTTGTAAGAGAAATGGTTCCTGAGTTAATGGTGCCTGACCTTAGTGATTTTCCATTGAAACCATATGTCGCCTATAACGTCAAGGAAATCACAAACGATAAAACTCTACCCAAAGACATTTTTAATGCTTGCTACGCCAAAACTATAGTAGATGAGTTT…	GKILKIKFFFLTGQIVIFKIHNNYSAFINSSTIVLA*
TRINITY_DN142_c0_g1	TRINITY_DN142_c0_g1_i1	.	TRINITY_DN142_c0_g1_i1.p1	717-1499[+]	IM23_SCHJA^IM23_SCHJA^Q:115-252,H:69-205^21.831%ID^E:0.000131^RecName: Full=23 kDa integral membrane protein;^Eukaryota; Metazoa; Platyhelminthes; Trematoda; Digenea; Strigeidida; Schistosomatoidea; Schistosomatidae; Schistosoma	AEG74365.1^AEG74365.1^Q:1029-1466,H:58-200^27.027%ID^E:3.67e-07^.^.	AEG74365.1^AEG74365.1^Q:105-250,H:58-200^27.027%ID^E:1.69e-09^.^.	PF00335.20^Tetraspanin^Tetraspanin family^50-252^E:4.2e-18	.	ExpAA=91.38^PredHel=4^Topology=i50-72o102-124i131-153o232-254i	.	.	GO:0016021^cellular_component^integral component of membrane	GO:0016021^cellular_component^integral component of membrane	TACTTACATTTGTATAGTACAAGCGTAGCCATTCAGTTAAGTGATTAAAAGGATTTTTCAAATTTTTGTCGCAAGATATGCGAGAATATAACATAATGTTCTTGTCGAAGTTTGTTTTACAATGTCAACATGTTGTCAAAATATTATCGTTTTTCGATTGGCATCAAAGTGACAGTTTCCATGTTGTTAAGTGACATACATATTTCTGTATTAATACGCTGTACATATGAAAAAACCGTGTTTTATCAATCAATAATAAATGATCCGCTCGTTTACCACACCGATCCGTATCTTGTTCAATTAGCAGCAGCAATTTCTTTCCAGCATCGGATCATTAGTGAGATATCATCATATTAGTGTGATGAAATACTCGATTGGTGCGTAGTAGTGAGTTGATCA…	MSKLNCCNKERRNQNQQHRQQSTETTSRNVDSFSRRRLLKTRPNKQCRLICIIMNCVLATVGLFLALIGLAITHGSRTVVFGRVLEVLRHETSIQSVRPFALICVVMGILMILISAFGAISTALDNQVLIIIYLLTIMFTTAFQILFLIILIIHRQSVRDFLEFILRQLHILNNDGWKYAKIVLRELQRTFRCCGIQKPDDLSEFNLTCLQPNHYKNGCMIKITSFFNRNMISTIVICSLFFIFQMIAVVTSGGTLLMRS*
TRINITY_DN142_c0_g1	TRINITY_DN142_c0_g1_i1	.	TRINITY_DN142_c0_g1_i1.p2	130-357[+]	.	AEG74365.1^AEG74365.1^Q:1029-1466,H:58-200^27.027%ID^E:3.67e-07^.^.	.	.	.	.	.	.	.	.	TACTTACATTTGTATAGTACAAGCGTAGCCATTCAGTTAAGTGATTAAAAGGATTTTTCAAATTTTTGTCGCAAGATATGCGAGAATATAACATAATGTTCTTGTCGAAGTTTGTTTTACAATGTCAACATGTTGTCAAAATATTATCGTTTTTCGATTGGCATCAAAGTGACAGTTTCCATGTTGTTAAGTGACATACATATTTCTGTATTAATACGCTGTACATATGAAAAAACCGTGTTTTATCAATCAATAATAAATGATCCGCTCGTTTACCACACCGATCCGTATCTTGTTCAATTAGCAGCAGCAATTTCTTTCCAGCATCGGATCATTAGTGAGATATCATCATATTAGTGTGATGAAATACTCGATTGGTGCGTAGTAGTGAGTTGATCA…	MLSKYYRFSIGIKVTVSMLLSDIHISVLIRCTYEKTVFYQSIINDPLVYHTDPYLVQLAAAISFQHRIISEISSY*
TRINITY_DN142_c0_g1	TRINITY_DN142_c0_g1_i1	.	TRINITY_DN142_c0_g1_i1.p3	931-761[-]	.	AEG74365.1^AEG74365.1^Q:1029-1466,H:58-200^27.027%ID^E:3.67e-07^.^.	.	.	.	.	.	.	.	.	TACTTACATTTGTATAGTACAAGCGTAGCCATTCAGTTAAGTGATTAAAAGGATTTTTCAAATTTTTGTCGCAAGATATGCGAGAATATAACATAATGTTCTTGTCGAAGTTTGTTTTACAATGTCAACATGTTGTCAAAATATTATCGTTTTTCGATTGGCATCAAAGTGACAGTTTCCATGTTGTTAAGTGACATACATATTTCTGTATTAATACGCTGTACATATGAAAAAACCGTGTTTTATCAATCAATAATAAATGATCCGCTCGTTTACCACACCGATCCGTATCTTGTTCAATTAGCAGCAGCAATTTCTTTCCAGCATCGGATCATTAGTGAGATATCATCATATTAGTGTGATGAAATACTCGATTGGTGCGTAGTAGTGAGTTGATCA…	MASPISARNSPTVASTQFIIMQIRRHCLLGLVFKSRLLEKLSTFLLVVSVDCCRCC*
TRINITY_DN142_c0_g1	TRINITY_DN142_c0_g1_i1	.	TRINITY_DN142_c0_g1_i1.p4	555-418[-]	.	AEG74365.1^AEG74365.1^Q:1029-1466,H:58-200^27.027%ID^E:3.67e-07^.^.	.	.	sigP:1^26^0.668^YES	ExpAA=21.47^PredHel=1^Topology=i7-26o	.	.	.	.	TACTTACATTTGTATAGTACAAGCGTAGCCATTCAGTTAAGTGATTAAAAGGATTTTTCAAATTTTTGTCGCAAGATATGCGAGAATATAACATAATGTTCTTGTCGAAGTTTGTTTTACAATGTCAACATGTTGTCAAAATATTATCGTTTTTCGATTGGCATCAAAGTGACAGTTTCCATGTTGTTAAGTGACATACATATTTCTGTATTAATACGCTGTACATATGAAAAAACCGTGTTTTATCAATCAATAATAAATGATCCGCTCGTTTACCACACCGATCCGTATCTTGTTCAATTAGCAGCAGCAATTTCTTTCCAGCATCGGATCATTAGTGAGATATCATCATATTAGTGTGATGAAATACTCGATTGGTGCGTAGTAGTGAGTTGATCA…	MIFKNVCVSVTCTLTFLVFSCIIAAANNNGCAGIMRHFCFCAKLH*
TRINITY_DN142_c0_g1	TRINITY_DN142_c0_g1_i1	.	TRINITY_DN142_c0_g1_i1.p5	1427-1561[+]	.	AEG74365.1^AEG74365.1^Q:1029-1466,H:58-200^27.027%ID^E:3.67e-07^.^.	.	.	.	.	.	.	.	.	TACTTACATTTGTATAGTACAAGCGTAGCCATTCAGTTAAGTGATTAAAAGGATTTTTCAAATTTTTGTCGCAAGATATGCGAGAATATAACATAATGTTCTTGTCGAAGTTTGTTTTACAATGTCAACATGTTGTCAAAATATTATCGTTTTTCGATTGGCATCAAAGTGACAGTTTCCATGTTGTTAAGTGACATACATATTTCTGTATTAATACGCTGTACATATGAAAAAACCGTGTTTTATCAATCAATAATAAATGATCCGCTCGTTTACCACACCGATCCGTATCTTGTTCAATTAGCAGCAGCAATTTCTTTCCAGCATCGGATCATTAGTGAGATATCATCATATTAGTGTGATGAAATACTCGATTGGTGCGTAGTAGTGAGTTGATCA…	MFPVFYFSNDRCSNFRWNSANEVVTGCLILPQQLLPYSIRLIFL*
TRINITY_DN142_c0_g1	TRINITY_DN142_c0_g1_i1	.	TRINITY_DN142_c0_g1_i1.p6	854-982[+]	.	AEG74365.1^AEG74365.1^Q:1029-1466,H:58-200^27.027%ID^E:3.67e-07^.^.	.	.	.	.	.	.	.	.	TACTTACATTTGTATAGTACAAGCGTAGCCATTCAGTTAAGTGATTAAAAGGATTTTTCAAATTTTTGTCGCAAGATATGCGAGAATATAACATAATGTTCTTGTCGAAGTTTGTTTTACAATGTCAACATGTTGTCAAAATATTATCGTTTTTCGATTGGCATCAAAGTGACAGTTTCCATGTTGTTAAGTGACATACATATTTCTGTATTAATACGCTGTACATATGAAAAAACCGTGTTTTATCAATCAATAATAAATGATCCGCTCGTTTACCACACCGATCCGTATCTTGTTCAATTAGCAGCAGCAATTTCTTTCCAGCATCGGATCATTAGTGAGATATCATCATATTAGTGTGATGAAATACTCGATTGGTGCGTAGTAGTGAGTTGATCA…	MPPYLHYNELCTGYSWTISCTYWASHNPRIADCSVWTSSRSS*
TRINITY_DN142_c0_g1	TRINITY_DN142_c0_g1_i1	.	TRINITY_DN142_c0_g1_i1.p7	452-571[+]	.	AEG74365.1^AEG74365.1^Q:1029-1466,H:58-200^27.027%ID^E:3.67e-07^.^.	.	.	.	.	.	.	.	.	TACTTACATTTGTATAGTACAAGCGTAGCCATTCAGTTAAGTGATTAAAAGGATTTTTCAAATTTTTGTCGCAAGATATGCGAGAATATAACATAATGTTCTTGTCGAAGTTTGTTTTACAATGTCAACATGTTGTCAAAATATTATCGTTTTTCGATTGGCATCAAAGTGACAGTTTCCATGTTGTTAAGTGACATACATATTTCTGTATTAATACGCTGTACATATGAAAAAACCGTGTTTTATCAATCAATAATAAATGATCCGCTCGTTTACCACACCGATCCGTATCTTGTTCAATTAGCAGCAGCAATTTCTTTCCAGCATCGGATCATTAGTGAGATATCATCATATTAGTGTGATGAAATACTCGATTGGTGCGTAGTAGTGAGTTGATCA…	MIPAQPLLLAAAIIQENTKKVSVHVTETQTFLKIIEYVV*
TRINITY_DN142_c0_g1	TRINITY_DN142_c0_g1_i1	.	TRINITY_DN142_c0_g1_i1.p8	78-194[+]	.	AEG74365.1^AEG74365.1^Q:1029-1466,H:58-200^27.027%ID^E:3.67e-07^.^.	.	.	.	.	.	.	.	.	TACTTACATTTGTATAGTACAAGCGTAGCCATTCAGTTAAGTGATTAAAAGGATTTTTCAAATTTTTGTCGCAAGATATGCGAGAATATAACATAATGTTCTTGTCGAAGTTTGTTTTACAATGTCAACATGTTGTCAAAATATTATCGTTTTTCGATTGGCATCAAAGTGACAGTTTCCATGTTGTTAAGTGACATACATATTTCTGTATTAATACGCTGTACATATGAAAAAACCGTGTTTTATCAATCAATAATAAATGATCCGCTCGTTTACCACACCGATCCGTATCTTGTTCAATTAGCAGCAGCAATTTCTTTCCAGCATCGGATCATTAGTGAGATATCATCATATTAGTGTGATGAAATACTCGATTGGTGCGTAGTAGTGAGTTGATCA…	MREYNIMFLSKFVLQCQHVVKILSFFDWHQSDSFHVVK*
TRINITY_DN142_c0_g1	TRINITY_DN142_c0_g1_i1	.	TRINITY_DN142_c0_g1_i1.p9	1237-1338[+]	.	AEG74365.1^AEG74365.1^Q:1029-1466,H:58-200^27.027%ID^E:3.67e-07^.^.	.	.	.	.	.	.	.	.	TACTTACATTTGTATAGTACAAGCGTAGCCATTCAGTTAAGTGATTAAAAGGATTTTTCAAATTTTTGTCGCAAGATATGCGAGAATATAACATAATGTTCTTGTCGAAGTTTGTTTTACAATGTCAACATGTTGTCAAAATATTATCGTTTTTCGATTGGCATCAAAGTGACAGTTTCCATGTTGTTAAGTGACATACATATTTCTGTATTAATACGCTGTACATATGAAAAAACCGTGTTTTATCAATCAATAATAAATGATCCGCTCGTTTACCACACCGATCCGTATCTTGTTCAATTAGCAGCAGCAATTTCTTTCCAGCATCGGATCATTAGTGAGATATCATCATATTAGTGTGATGAAATACTCGATTGGTGCGTAGTAGTGAGTTGATCA…	MTAGNTQRLCYANCNALFDAVEFKSLTISQSLT*
TRINITY_DN142_c0_g1	TRINITY_DN142_c0_g1_i1	.	TRINITY_DN142_c0_g1_i1.p10	1629-1534[-]	.	AEG74365.1^AEG74365.1^Q:1029-1466,H:58-200^27.027%ID^E:3.67e-07^.^.	.	.	sigP:1^10^0.452^YES	.	.	.	.	.	TACTTACATTTGTATAGTACAAGCGTAGCCATTCAGTTAAGTGATTAAAAGGATTTTTCAAATTTTTGTCGCAAGATATGCGAGAATATAACATAATGTTCTTGTCGAAGTTTGTTTTACAATGTCAACATGTTGTCAAAATATTATCGTTTTTCGATTGGCATCAAAGTGACAGTTTCCATGTTGTTAAGTGACATACATATTTCTGTATTAATACGCTGTACATATGAAAAAACCGTGTTTTATCAATCAATAATAAATGATCCGCTCGTTTACCACACCGATCCGTATCTTGTTCAATTAGCAGCAGCAATTTCTTTCCAGCATCGGATCATTAGTGAGATATCATCATATTAGTGTGATGAAATACTCGATTGGTGCGTAGTAGTGAGTTGATCA…	FFFFFFFFFLTKEKLLKNKQYVHYRNINLIE*
TRINITY_DN142_c0_g1	TRINITY_DN142_c0_g1_i1	.	TRINITY_DN142_c0_g1_i1.p11	94-2[-]	.	AEG74365.1^AEG74365.1^Q:1029-1466,H:58-200^27.027%ID^E:3.67e-07^.^.	.	.	.	.	.	.	.	.	TACTTACATTTGTATAGTACAAGCGTAGCCATTCAGTTAAGTGATTAAAAGGATTTTTCAAATTTTTGTCGCAAGATATGCGAGAATATAACATAATGTTCTTGTCGAAGTTTGTTTTACAATGTCAACATGTTGTCAAAATATTATCGTTTTTCGATTGGCATCAAAGTGACAGTTTCCATGTTGTTAAGTGACATACATATTTCTGTATTAATACGCTGTACATATGAAAAAACCGTGTTTTATCAATCAATAATAAATGATCCGCTCGTTTACCACACCGATCCGTATCTTGTTCAATTAGCAGCAGCAATTTCTTTCCAGCATCGGATCATTAGTGAGATATCATCATATTAGTGTGATGAAATACTCGATTGGTGCGTAGTAGTGAGTTGATCA…	MLYSRISCDKNLKNPFNHLTEWLRLYYTNVS
TRINITY_DN127_c0_g1	TRINITY_DN127_c0_g1_i1	DBP6_PICST^DBP6_PICST^Q:213-1262,H:199-548^31.233%ID^E:1.91e-32^RecName: Full=ATP-dependent RNA helicase DBP6;^Eukaryota; Fungi; Dikarya; Ascomycota; Saccharomycotina; Saccharomycetes; Saccharomycetales; Debaryomycetaceae; Scheffersomyces	TRINITY_DN127_c0_g1_i1.p1	3-1349[+]	DBP6_PICST^DBP6_PICST^Q:71-420,H:199-548^31.421%ID^E:7e-37^RecName: Full=ATP-dependent RNA helicase DBP6;^Eukaryota; Fungi; Dikarya; Ascomycota; Saccharomycotina; Saccharomycetes; Saccharomycetales; Debaryomycetaceae; Scheffersomyces	EYC16445.1^EYC16445.1^Q:201-1226,H:68-420^28.767%ID^E:5.04e-25^.^.	ADY42291.1^ADY42291.1^Q:67-420,H:176-505^29.973%ID^E:7.54e-25^.^.	PF00270.29^DEAD^DEAD/DEAH box helicase^67-227^E:3.8e-21`PF04851.15^ResIII^Type III restriction enzyme, res subunit^71-133^E:3.6e-07`PF00271.31^Helicase_C^Helicase conserved C-terminal domain^288-399^E:2.6e-12	.	.	ENOG410XRWM^atp-dependent rna helicase	KEGG:pic:PICST_35694`KO:K14807	GO:0005730^cellular_component^nucleolus`GO:0030687^cellular_component^preribosome, large subunit precursor`GO:0005524^molecular_function^ATP binding`GO:0004386^molecular_function^helicase activity`GO:0003723^molecular_function^RNA binding`GO:0000466^biological_process^maturation of 5.8S rRNA from tricistronic rRNA transcript (SSU-rRNA, 5.8S rRNA, LSU-rRNA)`GO:0000463^biological_process^maturation…	GO:0003676^molecular_function^nucleic acid binding`GO:0005524^molecular_function^ATP binding`GO:0003677^molecular_function^DNA binding`GO:0016787^molecular_function^hydrolase activity	CTTCCGATCTGAAAGAATTGATTAATAAAGTACTTACAATAATGCTGTCGTCATGTGTTCCGAGTAATATCATTACCGATTTAGATATTCTTCCTGATGACATTGATCTGTTGTGTTCTTACGTTGACGGTGTTGAAAGTCTTAGCACCTTTCAAAAAACAACTATTGCTTTGATTTGGAGACATTTGCGTTTTGGCACAATACCAATATTTGATTACCCTAATGATTTATACTTATGGAGTCCAACCGGATCTGGTAAAACACTTGCTTTCGCACTCCCCATAATGTCGTATCTGCGTAGTCAAACCATACGAGGCCTAATGAGAGTATTGGTAATAGTTCCTAATGAAAAATTAGTTCGTCAAATTGTATCTGTATTCCGTATGCTTGTAAATCAAT…	SDLKELINKVLTIMLSSCVPSNIITDLDILPDDIDLLCSYVDGVESLSTFQKTTIALIWRHLRFGTIPIFDYPNDLYLWSPTGSGKTLAFALPIMSYLRSQTIRGLMRVLVIVPNEKLVRQIVSVFRMLVNQCCDCIISTADEVLSRDCLLDIDPCVVISTLGMLGPLTRCGLNFNHLRFLVLDEADRLLHDSQVLSSICKNPPKNPAEWSIIQPPLQKVMVSATLDLKLTSIASIKCYEPLLIKAESDTTVSICYLFSRIGLLNDPVVSENLSEYVVNCSSESIKPLILKQLFSKHNNLLLPALVFTDSRKEASNLYKLLNQLLSKKLENNELEFHLCTADSKPLRFPSNAHENDIFICSDLMARGLDTCAVKSVIQYSVPKHLTTYIHRVGRTARVG…
TRINITY_DN127_c0_g1	TRINITY_DN127_c0_g1_i1	DBP6_PICST^DBP6_PICST^Q:213-1262,H:199-548^31.233%ID^E:1.91e-32^RecName: Full=ATP-dependent RNA helicase DBP6;^Eukaryota; Fungi; Dikarya; Ascomycota; Saccharomycotina; Saccharomycetes; Saccharomycetales; Debaryomycetaceae; Scheffersomyces	TRINITY_DN127_c0_g1_i1.p2	1339-968[-]	.	EYC16445.1^EYC16445.1^Q:201-1226,H:68-420^28.767%ID^E:5.04e-25^.^.	.	.	.	.	.	.	.	.	CTTCCGATCTGAAAGAATTGATTAATAAAGTACTTACAATAATGCTGTCGTCATGTGTTCCGAGTAATATCATTACCGATTTAGATATTCTTCCTGATGACATTGATCTGTTGTGTTCTTACGTTGACGGTGTTGAAAGTCTTAGCACCTTTCAAAAAACAACTATTGCTTTGATTTGGAGACATTTGCGTTTTGGCACAATACCAATATTTGATTACCCTAATGATTTATACTTATGGAGTCCAACCGGATCTGGTAAAACACTTGCTTTCGCACTCCCCATAATGTCGTATCTGCGTAGTCAAACCATACGAGGCCTAATGAGAGTATTGGTAATAGTTCCTAATGAAAAATTAGTTCGTCAAATTGTATCTGTATTCCGTATGCTTGTAAATCAAT…	MACKAFFSSSMLISFSYTSKFKTTFLSSFRRLNSVPCAANVIAVPCLPTRAVLPTRCIYVVRCLGTLYWITDLTAQVSNPLAIRSEQINMSFSCAFEGNLNGLESAVQRWNSSSLFSSFLLSN*
TRINITY_DN127_c0_g1	TRINITY_DN127_c0_g1_i1	DBP6_PICST^DBP6_PICST^Q:213-1262,H:199-548^31.233%ID^E:1.91e-32^RecName: Full=ATP-dependent RNA helicase DBP6;^Eukaryota; Fungi; Dikarya; Ascomycota; Saccharomycotina; Saccharomycetes; Saccharomycetales; Debaryomycetaceae; Scheffersomyces	TRINITY_DN127_c0_g1_i1.p3	185-81[-]	.	EYC16445.1^EYC16445.1^Q:201-1226,H:68-420^28.767%ID^E:5.04e-25^.^.	.	.	.	.	.	.	.	.	CTTCCGATCTGAAAGAATTGATTAATAAAGTACTTACAATAATGCTGTCGTCATGTGTTCCGAGTAATATCATTACCGATTTAGATATTCTTCCTGATGACATTGATCTGTTGTGTTCTTACGTTGACGGTGTTGAAAGTCTTAGCACCTTTCAAAAAACAACTATTGCTTTGATTTGGAGACATTTGCGTTTTGGCACAATACCAATATTTGATTACCCTAATGATTTATACTTATGGAGTCCAACCGGATCTGGTAAAACACTTGCTTTCGCACTCCCCATAATGTCGTATCTGCGTAGTCAAACCATACGAGGCCTAATGAGAGTATTGGTAATAGTTCCTAATGAAAAATTAGTTCGTCAAATTGTATCTGTATTCCGTATGCTTGTAAATCAAT…	MSPNQSNSCFLKGAKTFNTVNVRTQQINVIRKNI*
TRINITY_DN127_c0_g1	TRINITY_DN127_c0_g1_i1	DBP6_PICST^DBP6_PICST^Q:213-1262,H:199-548^31.233%ID^E:1.91e-32^RecName: Full=ATP-dependent RNA helicase DBP6;^Eukaryota; Fungi; Dikarya; Ascomycota; Saccharomycotina; Saccharomycetes; Saccharomycetales; Debaryomycetaceae; Scheffersomyces	TRINITY_DN127_c0_g1_i1.p4	103-2[-]	.	EYC16445.1^EYC16445.1^Q:201-1226,H:68-420^28.767%ID^E:5.04e-25^.^.	.	.	.	.	.	.	.	.	CTTCCGATCTGAAAGAATTGATTAATAAAGTACTTACAATAATGCTGTCGTCATGTGTTCCGAGTAATATCATTACCGATTTAGATATTCTTCCTGATGACATTGATCTGTTGTGTTCTTACGTTGACGGTGTTGAAAGTCTTAGCACCTTTCAAAAAACAACTATTGCTTTGATTTGGAGACATTTGCGTTTTGGCACAATACCAATATTTGATTACCCTAATGATTTATACTTATGGAGTCCAACCGGATCTGGTAAAACACTTGCTTTCGCACTCCCCATAATGTCGTATCTGCGTAGTCAAACCATACGAGGCCTAATGAGAGTATTGGTAATAGTTCCTAATGAAAAATTAGTTCGTCAAATTGTATCTGTATTCCGTATGCTTGTAAATCAAT…	MSSGRISKSVMILLGTHDDSIIVSTLLINSFRSE
TRINITY_DN127_c0_g1	TRINITY_DN127_c0_g1_i1	DBP6_PICST^DBP6_PICST^Q:213-1262,H:199-548^31.233%ID^E:1.91e-32^RecName: Full=ATP-dependent RNA helicase DBP6;^Eukaryota; Fungi; Dikarya; Ascomycota; Saccharomycotina; Saccharomycetes; Saccharomycetales; Debaryomycetaceae; Scheffersomyces	TRINITY_DN127_c0_g1_i1.p5	1370-1471[+]	.	EYC16445.1^EYC16445.1^Q:201-1226,H:68-420^28.767%ID^E:5.04e-25^.^.	.	.	sigP:1^16^0.597^YES	.	.	.	.	.	CTTCCGATCTGAAAGAATTGATTAATAAAGTACTTACAATAATGCTGTCGTCATGTGTTCCGAGTAATATCATTACCGATTTAGATATTCTTCCTGATGACATTGATCTGTTGTGTTCTTACGTTGACGGTGTTGAAAGTCTTAGCACCTTTCAAAAAACAACTATTGCTTTGATTTGGAGACATTTGCGTTTTGGCACAATACCAATATTTGATTACCCTAATGATTTATACTTATGGAGTCCAACCGGATCTGGTAAAACACTTGCTTTCGCACTCCCCATAATGTCGTATCTGCGTAGTCAAACCATACGAGGCCTAATGAGAGTATTGGTAATAGTTCCTAATGAAAAATTAGTTCGTCAAATTGTATCTGTATTCCGTATGCTTGTAAATCAAT…	MFILMFLSFFAVYLNSRIASYCKTNVYKINLHL*
TRINITY_DN157_c0_g1	TRINITY_DN157_c0_g1_i1	.	TRINITY_DN157_c0_g1_i1.p1	265-170[-]	.	.	.	.	.	.	.	.	.	.	AAACATATAGGAATTAAGATCTAACAGTTGCTGAGTCAAAGAAAGCAACTTGGGTAAAGTTTGGTGAGTGTTTCGAATTTGTTCATCTGTCAGCTTCTAAGGTGTTCTGGAGAACAATCAAAGCACTTTGTGTTGGAAAGCAGAAATCTGCCCAGACTGTTTTAGACAATTATAGGCATATGCTAACCGACATTGAAGACAGATATTGGAAAGAACATTTTAGAGGTATCCTTAATACGGATGGCATTCCTTCTCTTGTGGAAGAA	SSTREGMPSVLRIPLKCSFQYLSSMSVSICL*
TRINITY_DN157_c0_g1	TRINITY_DN157_c0_g1_i1	.	TRINITY_DN157_c0_g1_i1.p2	180-266[+]	.	.	.	.	.	.	.	.	.	.	AAACATATAGGAATTAAGATCTAACAGTTGCTGAGTCAAAGAAAGCAACTTGGGTAAAGTTTGGTGAGTGTTTCGAATTTGTTCATCTGTCAGCTTCTAAGGTGTTCTGGAGAACAATCAAAGCACTTTGTGTTGGAAAGCAGAAATCTGCCCAGACTGTTTTAGACAATTATAGGCATATGCTAACCGACATTGAAGACAGATATTGGAAAGAACATTTTAGAGGTATCCTTAATACGGATGGCATTCCTTCTCTTGTGGAAGAA	MLTDIEDRYWKEHFRGILNTDGIPSLVEE
TRINITY_DN123_c0_g1	TRINITY_DN123_c0_g1_i1	MYLIA_DANRE^MYLIA_DANRE^Q:281-132,H:380-429^40%ID^E:1.36e-08^RecName: Full=E3 ubiquitin-protein ligase MYLIP-A;^Eukaryota; Metazoa; Chordata; Craniata; Vertebrata; Euteleostomi; Actinopterygii; Neopterygii; Teleostei; Ostariophysi; Cypriniformes; Cyprinidae; Danio	TRINITY_DN123_c0_g1_i1.p1	959-123[-]	MYLIA_DANRE^MYLIA_DANRE^Q:227-276,H:380-429^40%ID^E:6.12e-09^RecName: Full=E3 ubiquitin-protein ligase MYLIP-A;^Eukaryota; Metazoa; Chordata; Craniata; Vertebrata; Euteleostomi; Actinopterygii; Neopterygii; Teleostei; Ostariophysi; Cypriniformes; Cyprinidae; Danio	JAP39322.1^JAP39322.1^Q:515-153,H:337-480^26.207%ID^E:1e-05^.^.	JAP39322.1^JAP39322.1^Q:149-269,H:337-480^26.207%ID^E:4.59e-06^.^.	PF13920.6^zf-C3HC4_3^Zinc finger, C3HC4 type (RING finger)^230-271^E:2.5e-11	.	.	ENOG410XRZN^myosin regulatory light chain interacting protein	KEGG:dre:335888`KO:K10637	GO:0005737^cellular_component^cytoplasm`GO:0005856^cellular_component^cytoskeleton`GO:0005829^cellular_component^cytosol`GO:0046872^molecular_function^metal ion binding`GO:0004842^molecular_function^ubiquitin-protein transferase activity`GO:0007369^biological_process^gastrulation`GO:0030178^biological_process^negative regulation of Wnt signaling pathway`GO:0006511^biological_process^ubiquitin-dep…	.	CTTCCGATCTTTTGAAACATAAATCATTTATTTCACAAAAATCATGAACCTCACTCGATCGAGCTGTCTGACAAATTTGAAAGTAAATTTCTGCACAATTACAATTTTTAAGTTGAAAGATGTCACGCGTTGTACACTTTCTTAATTTCACTTATCGAACAACGACAAACTGGACAGTCCTTAACAGTTTGAAGGCAACTCATACAGGATACGAGATGTCCACATGGCAAAAGTACAGAGTCGAGCTCCCTCTCCAGGCATATTTTACACAATATGGGCTTCACACGTGCCGATGCGATAAATGTTTTAAAGCGTTCTTCAATTGTTCGTAATTCCGATAAGCACAGATTTTGGTCTTCATTAGGTCCAACACTTAGTTGTCTATTTAAAAGAGAGGCA…	SSDLKFKQLKHTMPRAKPADISQSSARKATAKIRASRSKLTVQQVNQKSAVGKVSGASRRRALHPQPIGANKQTRKNAQLKKTTSVFKAVNKKSTASRKNPDNLARKTLNTVDENCSVLNIDKTESLNIPSASGIIRFNDTNKIYKFAIDKNSGELAFECEELQTYGNKLKQAKKGKFPSKTEVKNFASLLNRQLSVGPNEDQNLCLSELRTIEERFKTFIASARVKPILCKICLERELDSVLLPCGHLVSCMSCLQTVKDCPVCRCSISEIKKVYNA*
TRINITY_DN123_c0_g1	TRINITY_DN123_c0_g1_i1	MYLIA_DANRE^MYLIA_DANRE^Q:281-132,H:380-429^40%ID^E:1.36e-08^RecName: Full=E3 ubiquitin-protein ligase MYLIP-A;^Eukaryota; Metazoa; Chordata; Craniata; Vertebrata; Euteleostomi; Actinopterygii; Neopterygii; Teleostei; Ostariophysi; Cypriniformes; Cyprinidae; Danio	TRINITY_DN123_c0_g1_i1.p2	274-528[+]	.	JAP39322.1^JAP39322.1^Q:515-153,H:337-480^26.207%ID^E:1e-05^.^.	.	.	.	.	.	.	.	.	CTTCCGATCTTTTGAAACATAAATCATTTATTTCACAAAAATCATGAACCTCACTCGATCGAGCTGTCTGACAAATTTGAAAGTAAATTTCTGCACAATTACAATTTTTAAGTTGAAAGATGTCACGCGTTGTACACTTTCTTAATTTCACTTATCGAACAACGACAAACTGGACAGTCCTTAACAGTTTGAAGGCAACTCATACAGGATACGAGATGTCCACATGGCAAAAGTACAGAGTCGAGCTCCCTCTCCAGGCATATTTTACACAATATGGGCTTCACACGTGCCGATGCGATAAATGTTTTAAAGCGTTCTTCAATTGTTCGTAATTCCGATAAGCACAGATTTTGGTCTTCATTAGGTCCAACACTTAGTTGTCTATTTAAAAGAGAGGCA…	MGFTRADAINVLKRSSIVRNSDKHRFWSSLGPTLSCLFKREAKFLTSVFDGNLPFFACFNLFPYVCNSSHSNANSPEFLSIANL*
TRINITY_DN123_c0_g1	TRINITY_DN123_c0_g1_i1	MYLIA_DANRE^MYLIA_DANRE^Q:281-132,H:380-429^40%ID^E:1.36e-08^RecName: Full=E3 ubiquitin-protein ligase MYLIP-A;^Eukaryota; Metazoa; Chordata; Craniata; Vertebrata; Euteleostomi; Actinopterygii; Neopterygii; Teleostei; Ostariophysi; Cypriniformes; Cyprinidae; Danio	TRINITY_DN123_c0_g1_i1.p3	120-332[+]	.	JAP39322.1^JAP39322.1^Q:515-153,H:337-480^26.207%ID^E:1e-05^.^.	.	.	.	.	.	.	.	.	CTTCCGATCTTTTGAAACATAAATCATTTATTTCACAAAAATCATGAACCTCACTCGATCGAGCTGTCTGACAAATTTGAAAGTAAATTTCTGCACAATTACAATTTTTAAGTTGAAAGATGTCACGCGTTGTACACTTTCTTAATTTCACTTATCGAACAACGACAAACTGGACAGTCCTTAACAGTTTGAAGGCAACTCATACAGGATACGAGATGTCCACATGGCAAAAGTACAGAGTCGAGCTCCCTCTCCAGGCATATTTTACACAATATGGGCTTCACACGTGCCGATGCGATAAATGTTTTAAAGCGTTCTTCAATTGTTCGTAATTCCGATAAGCACAGATTTTGGTCTTCATTAGGTCCAACACTTAGTTGTCTATTTAAAAGAGAGGCA…	MSRVVHFLNFTYRTTTNWTVLNSLKATHTGYEMSTWQKYRVELPLQAYFTQYGLHTCRCDKCFKAFFNCS*
TRINITY_DN123_c0_g1	TRINITY_DN123_c0_g1_i1	MYLIA_DANRE^MYLIA_DANRE^Q:281-132,H:380-429^40%ID^E:1.36e-08^RecName: Full=E3 ubiquitin-protein ligase MYLIP-A;^Eukaryota; Metazoa; Chordata; Craniata; Vertebrata; Euteleostomi; Actinopterygii; Neopterygii; Teleostei; Ostariophysi; Cypriniformes; Cyprinidae; Danio	TRINITY_DN123_c0_g1_i1.p4	553-726[+]	.	JAP39322.1^JAP39322.1^Q:515-153,H:337-480^26.207%ID^E:1e-05^.^.	.	.	.	ExpAA=22.41^PredHel=1^Topology=i34-56o	.	.	.	.	CTTCCGATCTTTTGAAACATAAATCATTTATTTCACAAAAATCATGAACCTCACTCGATCGAGCTGTCTGACAAATTTGAAAGTAAATTTCTGCACAATTACAATTTTTAAGTTGAAAGATGTCACGCGTTGTACACTTTCTTAATTTCACTTATCGAACAACGACAAACTGGACAGTCCTTAACAGTTTGAAGGCAACTCATACAGGATACGAGATGTCCACATGGCAAAAGTACAGAGTCGAGCTCCCTCTCCAGGCATATTTTACACAATATGGGCTTCACACGTGCCGATGCGATAAATGTTTTAAAGCGTTCTTCAATTGTTCGTAATTCCGATAAGCACAGATTTTGGTCTTCATTAGGTCCAACACTTAGTTGTCTATTTAAAAGAGAGGCA…	MIPDAEGMFRLSVLSIFNTEQFSSTVFKVLRAKLSGFFLLAVDFLLTALNTLVVFFN*
TRINITY_DN123_c0_g1	TRINITY_DN123_c0_g1_i1	MYLIA_DANRE^MYLIA_DANRE^Q:281-132,H:380-429^40%ID^E:1.36e-08^RecName: Full=E3 ubiquitin-protein ligase MYLIP-A;^Eukaryota; Metazoa; Chordata; Craniata; Vertebrata; Euteleostomi; Actinopterygii; Neopterygii; Teleostei; Ostariophysi; Cypriniformes; Cyprinidae; Danio	TRINITY_DN123_c0_g1_i1.p5	563-691[+]	.	JAP39322.1^JAP39322.1^Q:515-153,H:337-480^26.207%ID^E:1e-05^.^.	.	.	.	.	.	.	.	.	CTTCCGATCTTTTGAAACATAAATCATTTATTTCACAAAAATCATGAACCTCACTCGATCGAGCTGTCTGACAAATTTGAAAGTAAATTTCTGCACAATTACAATTTTTAAGTTGAAAGATGTCACGCGTTGTACACTTTCTTAATTTCACTTATCGAACAACGACAAACTGGACAGTCCTTAACAGTTTGAAGGCAACTCATACAGGATACGAGATGTCCACATGGCAAAAGTACAGAGTCGAGCTCCCTCTCCAGGCATATTTTACACAATATGGGCTTCACACGTGCCGATGCGATAAATGTTTTAAAGCGTTCTTCAATTGTTCGTAATTCCGATAAGCACAGATTTTGGTCTTCATTAGGTCCAACACTTAGTTGTCTATTTAAAAGAGAGGCA…	MQKVCLDFQSYQYSTQSNFHRLYSKSCELNCQDSFYLQLTFC*
TRINITY_DN123_c0_g1	TRINITY_DN123_c0_g1_i1	MYLIA_DANRE^MYLIA_DANRE^Q:281-132,H:380-429^40%ID^E:1.36e-08^RecName: Full=E3 ubiquitin-protein ligase MYLIP-A;^Eukaryota; Metazoa; Chordata; Craniata; Vertebrata; Euteleostomi; Actinopterygii; Neopterygii; Teleostei; Ostariophysi; Cypriniformes; Cyprinidae; Danio	TRINITY_DN123_c0_g1_i1.p6	44-145[+]	.	JAP39322.1^JAP39322.1^Q:515-153,H:337-480^26.207%ID^E:1e-05^.^.	.	.	.	.	.	.	.	.	CTTCCGATCTTTTGAAACATAAATCATTTATTTCACAAAAATCATGAACCTCACTCGATCGAGCTGTCTGACAAATTTGAAAGTAAATTTCTGCACAATTACAATTTTTAAGTTGAAAGATGTCACGCGTTGTACACTTTCTTAATTTCACTTATCGAACAACGACAAACTGGACAGTCCTTAACAGTTTGAAGGCAACTCATACAGGATACGAGATGTCCACATGGCAAAAGTACAGAGTCGAGCTCCCTCTCCAGGCATATTTTACACAATATGGGCTTCACACGTGCCGATGCGATAAATGTTTTAAAGCGTTCTTCAATTGTTCGTAATTCCGATAAGCACAGATTTTGGTCTTCATTAGGTCCAACACTTAGTTGTCTATTTAAAAGAGAGGCA…	MNLTRSSCLTNLKVNFCTITIFKLKDVTRCTLS*
TRINITY_DN123_c0_g1	TRINITY_DN123_c0_g1_i1	MYLIA_DANRE^MYLIA_DANRE^Q:281-132,H:380-429^40%ID^E:1.36e-08^RecName: Full=E3 ubiquitin-protein ligase MYLIP-A;^Eukaryota; Metazoa; Chordata; Craniata; Vertebrata; Euteleostomi; Actinopterygii; Neopterygii; Teleostei; Ostariophysi; Cypriniformes; Cyprinidae; Danio	TRINITY_DN123_c0_g1_i1.p7	422-517[+]	.	JAP39322.1^JAP39322.1^Q:515-153,H:337-480^26.207%ID^E:1e-05^.^.	.	.	.	.	.	.	.	.	CTTCCGATCTTTTGAAACATAAATCATTTATTTCACAAAAATCATGAACCTCACTCGATCGAGCTGTCTGACAAATTTGAAAGTAAATTTCTGCACAATTACAATTTTTAAGTTGAAAGATGTCACGCGTTGTACACTTTCTTAATTTCACTTATCGAACAACGACAAACTGGACAGTCCTTAACAGTTTGAAGGCAACTCATACAGGATACGAGATGTCCACATGGCAAAAGTACAGAGTCGAGCTCCCTCTCCAGGCATATTTTACACAATATGGGCTTCACACGTGCCGATGCGATAAATGTTTTAAAGCGTTCTTCAATTGTTCGTAATTCCGATAAGCACAGATTTTGGTCTTCATTAGGTCCAACACTTAGTTGTCTATTTAAAAGAGAGGCA…	MEICLSSPVSICSHMFAIPHIRTPILQNFYR*
TRINITY_DN123_c0_g1	TRINITY_DN123_c0_g1_i1	MYLIA_DANRE^MYLIA_DANRE^Q:281-132,H:380-429^40%ID^E:1.36e-08^RecName: Full=E3 ubiquitin-protein ligase MYLIP-A;^Eukaryota; Metazoa; Chordata; Craniata; Vertebrata; Euteleostomi; Actinopterygii; Neopterygii; Teleostei; Ostariophysi; Cypriniformes; Cyprinidae; Danio	TRINITY_DN123_c0_g1_i1.p8	544-449[-]	.	JAP39322.1^JAP39322.1^Q:515-153,H:337-480^26.207%ID^E:1e-05^.^.	.	.	.	.	.	.	.	.	CTTCCGATCTTTTGAAACATAAATCATTTATTTCACAAAAATCATGAACCTCACTCGATCGAGCTGTCTGACAAATTTGAAAGTAAATTTCTGCACAATTACAATTTTTAAGTTGAAAGATGTCACGCGTTGTACACTTTCTTAATTTCACTTATCGAACAACGACAAACTGGACAGTCCTTAACAGTTTGAAGGCAACTCATACAGGATACGAGATGTCCACATGGCAAAAGTACAGAGTCGAGCTCCCTCTCCAGGCATATTTTACACAATATGGGCTTCACACGTGCCGATGCGATAAATGTTTTAAAGCGTTCTTCAATTGTTCGTAATTCCGATAAGCACAGATTTTGGTCTTCATTAGGTCCAACACTTAGTTGTCTATTTAAAAGAGAGGCA…	MIQTKFTNLLSIKILENWRSNVRNCKHMGTN*
TRINITY_DN121_c0_g1	TRINITY_DN121_c0_g1_i1	ADHC_MYCTU^ADHC_MYCTU^Q:1273-251,H:12-346^42.522%ID^E:3.2e-95^RecName: Full=NADP-dependent alcohol dehydrogenase C;^Bacteria; Actinobacteria; Corynebacteriales; Mycobacteriaceae; Mycobacterium; Mycobacterium tuberculosis complex	TRINITY_DN121_c0_g1_i1.p1	1327-140[-]	ADHC_MYCTU^ADHC_MYCTU^Q:19-359,H:12-346^42.522%ID^E:1.92e-96^RecName: Full=NADP-dependent alcohol dehydrogenase C;^Bacteria; Actinobacteria; Corynebacteriales; Mycobacteriaceae; Mycobacterium; Mycobacterium tuberculosis complex	GAA58043.1^GAA58043.1^Q:1237-950,H:31-131^36.634%ID^E:5.74e-15^.^.	GAA58043.1^GAA58043.1^Q:31-126,H:31-131^36.634%ID^E:3.04e-15^.^.	PF08240.12^ADH_N^Alcohol dehydrogenase GroES-like domain^40-156^E:1.2e-22`PF01262.21^AlaDh_PNT_C^Alanine dehydrogenase/PNT, C-terminal domain^188-259^E:1.3e-05`PF00107.26^ADH_zinc_N^Zinc-binding dehydrogenase^198-318^E:7.4e-18	.	.	COG1064^alcohol dehydrogenase	KEGG:mtu:Rv3045`KO:K13979	GO:0005618^cellular_component^cell wall`GO:0005829^cellular_component^cytosol`GO:0005886^cellular_component^plasma membrane`GO:0008106^molecular_function^alcohol dehydrogenase (NADP+) activity`GO:0008270^molecular_function^zinc ion binding	GO:0055114^biological_process^oxidation-reduction process	GATCTTTTTAAGTAAGAACATTTATTTTATAAAAAGAAAAACTTTTTTTAAATTTTATTAGACATAAAGAGTGAAAAAGCAATTTATCGAATATTTCTCTACAGTTTTTTATATTCTAGGAGCATAAATGAGATTTAATTCAATCATCCTCTTCATCTGATTTAGATTCATCGCTAGCTATTTGTTTGGTTATATTCTTAATTACACTACTTGAAGTTGATTGAAGTAATGGTCCACTGAATCCGTCCTTCAAAGTTCGCATATCTAGCACAAATCGAAATTTTACATCATTATTTTTCAATCGTTCCAAAACTTCTCCGATGTTATCAACTGAAGCCACTTCAACATCTGCCGTAATATTATATGCGCCACACAAACTTAGTAATTCTCTAGTTTCAT…	MSTEEIPGPRNGGRSKCLATTSIGKTPVVSKVYRRIPGDDDVGIEIICCGVCHTDLHQINNDWNNTIYPLVPGHEIIGIIRLLGSNVNEFYIGEKVAVGTYVDSCRKCTSCLRRIPQYCKDGLIYTYNSMYKPDDDVQTFGGYSTFIVVNRNFVFRIPHHLPIAGVAPLLCAGITVYSPMKFCRIGNNSSVGVAGIGGLGHVAVKIARALGSKVTCISTSSSKREAAKRLGASAFIQLTNPEEMKTHAGTMDLIIDTISADHEIGPYVSLLNTNGFLAIIGIPNYAYKIRPDDLIFQRKCIFGTCIGSPDETRELLSLCGAYNITADVEVASVDNIGEVLERLKNNDVKFRFVLDMRTLKDGFSGPLLQSTSSSVIKNITKQIASDESKSDEEDD*
TRINITY_DN121_c0_g1	TRINITY_DN121_c0_g1_i1	ADHC_MYCTU^ADHC_MYCTU^Q:1273-251,H:12-346^42.522%ID^E:3.2e-95^RecName: Full=NADP-dependent alcohol dehydrogenase C;^Bacteria; Actinobacteria; Corynebacteriales; Mycobacteriaceae; Mycobacterium; Mycobacterium tuberculosis complex	TRINITY_DN121_c0_g1_i1.p2	892-1092[+]	.	GAA58043.1^GAA58043.1^Q:1237-950,H:31-131^36.634%ID^E:5.74e-15^.^.	.	.	.	.	.	.	.	.	GATCTTTTTAAGTAAGAACATTTATTTTATAAAAAGAAAAACTTTTTTTAAATTTTATTAGACATAAAGAGTGAAAAAGCAATTTATCGAATATTTCTCTACAGTTTTTTATATTCTAGGAGCATAAATGAGATTTAATTCAATCATCCTCTTCATCTGATTTAGATTCATCGCTAGCTATTTGTTTGGTTATATTCTTAATTACACTACTTGAAGTTGATTGAAGTAATGGTCCACTGAATCCGTCCTTCAAAGTTCGCATATCTAGCACAAATCGAAATTTTACATCATTATTTTTCAATCGTTCCAAAACTTCTCCGATGTTATCAACTGAAGCCACTTCAACATCTGCCGTAATATTATATGCGCCACACAAACTTAGTAATTCTCTAGTTTCAT…	MCCILQRFAHHHLACTCYCKYRSTHLCNIAVFDVDRKYISYSCRHMSQLQLFLQYKIHLHSILVTE*
TRINITY_DN121_c0_g1	TRINITY_DN121_c0_g1_i1	ADHC_MYCTU^ADHC_MYCTU^Q:1273-251,H:12-346^42.522%ID^E:3.2e-95^RecName: Full=NADP-dependent alcohol dehydrogenase C;^Bacteria; Actinobacteria; Corynebacteriales; Mycobacteriaceae; Mycobacterium; Mycobacterium tuberculosis complex	TRINITY_DN121_c0_g1_i1.p3	1197-1349[+]	.	GAA58043.1^GAA58043.1^Q:1237-950,H:31-131^36.634%ID^E:5.74e-15^.^.	.	.	.	.	.	.	.	.	GATCTTTTTAAGTAAGAACATTTATTTTATAAAAAGAAAAACTTTTTTTAAATTTTATTAGACATAAAGAGTGAAAAAGCAATTTATCGAATATTTCTCTACAGTTTTTTATATTCTAGGAGCATAAATGAGATTTAATTCAATCATCCTCTTCATCTGATTTAGATTCATCGCTAGCTATTTGTTTGGTTATATTCTTAATTACACTACTTGAAGTTGATTGAAGTAATGGTCCACTGAATCCGTCCTTCAAAGTTCGCATATCTAGCACAAATCGAAATTTTACATCATTATTTTTCAATCGTTCCAAAACTTCTCCGATGTTATCAACTGAAGCCACTTCAACATCTGCCGTAATATTATATGCGCCACACAAACTTAGTAATTCTCTAGTTTCAT…	MPTSSSPGIRRYTFETTGVLPMLVVARHFDLPPFLGPGISSVDIFSKGIR*
TRINITY_DN121_c0_g1	TRINITY_DN121_c0_g1_i1	ADHC_MYCTU^ADHC_MYCTU^Q:1273-251,H:12-346^42.522%ID^E:3.2e-95^RecName: Full=NADP-dependent alcohol dehydrogenase C;^Bacteria; Actinobacteria; Corynebacteriales; Mycobacteriaceae; Mycobacterium; Mycobacterium tuberculosis complex	TRINITY_DN121_c0_g1_i1.p4	848-994[+]	.	GAA58043.1^GAA58043.1^Q:1237-950,H:31-131^36.634%ID^E:5.74e-15^.^.	.	.	.	.	.	.	.	.	GATCTTTTTAAGTAAGAACATTTATTTTATAAAAAGAAAAACTTTTTTTAAATTTTATTAGACATAAAGAGTGAAAAAGCAATTTATCGAATATTTCTCTACAGTTTTTTATATTCTAGGAGCATAAATGAGATTTAATTCAATCATCCTCTTCATCTGATTTAGATTCATCGCTAGCTATTTGTTTGGTTATATTCTTAATTACACTACTTGAAGTTGATTGAAGTAATGGTCCACTGAATCCGTCCTTCAAAGTTCGCATATCTAGCACAAATCGAAATTTTACATCATTATTTTTCAATCGTTCCAAAACTTCTCCGATGTTATCAACTGAAGCCACTTCAACATCTGCCGTAATATTATATGCGCCACACAAACTTAGTAATTCTCTAGTTTCAT…	MMWYSKNKITIYNNECAVSSKGLHIIIWLVHAIVSIDQPIFAILRYST*
TRINITY_DN121_c0_g1	TRINITY_DN121_c0_g1_i1	ADHC_MYCTU^ADHC_MYCTU^Q:1273-251,H:12-346^42.522%ID^E:3.2e-95^RecName: Full=NADP-dependent alcohol dehydrogenase C;^Bacteria; Actinobacteria; Corynebacteriales; Mycobacteriaceae; Mycobacterium; Mycobacterium tuberculosis complex	TRINITY_DN121_c0_g1_i1.p5	542-664[+]	.	GAA58043.1^GAA58043.1^Q:1237-950,H:31-131^36.634%ID^E:5.74e-15^.^.	.	.	.	.	.	.	.	.	GATCTTTTTAAGTAAGAACATTTATTTTATAAAAAGAAAAACTTTTTTTAAATTTTATTAGACATAAAGAGTGAAAAAGCAATTTATCGAATATTTCTCTACAGTTTTTTATATTCTAGGAGCATAAATGAGATTTAATTCAATCATCCTCTTCATCTGATTTAGATTCATCGCTAGCTATTTGTTTGGTTATATTCTTAATTACACTACTTGAAGTTGATTGAAGTAATGGTCCACTGAATCCGTCCTTCAAAGTTCGCATATCTAGCACAAATCGAAATTTTACATCATTATTTTTCAATCGTTCCAAAACTTCTCCGATGTTATCAACTGAAGCCACTTCAACATCTGCCGTAATATTATATGCGCCACACAAACTTAGTAATTCTCTAGTTTCAT…	MISRYCIYYKVHSSSMSFHFLWIGELDKCRCSKSFSCFSL*
TRINITY_DN121_c0_g1	TRINITY_DN121_c0_g1_i1	ADHC_MYCTU^ADHC_MYCTU^Q:1273-251,H:12-346^42.522%ID^E:3.2e-95^RecName: Full=NADP-dependent alcohol dehydrogenase C;^Bacteria; Actinobacteria; Corynebacteriales; Mycobacteriaceae; Mycobacterium; Mycobacterium tuberculosis complex	TRINITY_DN121_c0_g1_i1.p6	321-440[+]	.	GAA58043.1^GAA58043.1^Q:1237-950,H:31-131^36.634%ID^E:5.74e-15^.^.	.	.	.	.	.	.	.	.	GATCTTTTTAAGTAAGAACATTTATTTTATAAAAAGAAAAACTTTTTTTAAATTTTATTAGACATAAAGAGTGAAAAAGCAATTTATCGAATATTTCTCTACAGTTTTTTATATTCTAGGAGCATAAATGAGATTTAATTCAATCATCCTCTTCATCTGATTTAGATTCATCGCTAGCTATTTGTTTGGTTATATTCTTAATTACACTACTTGAAGTTGATTGAAGTAATGGTCCACTGAATCCGTCCTTCAAAGTTCGCATATCTAGCACAAATCGAAATTTTACATCATTATTTTTCAATCGTTCCAAAACTTCTCCGATGTTATCAACTGAAGCCACTTCAACATCTGCCGTAATATTATATGCGCCACACAAACTTAGTAATTCTCTAGTTTCAT…	MLSTEATSTSAVILYAPHKLSNSLVSSGLPMQVPKMHFR*
TRINITY_DN121_c0_g1	TRINITY_DN121_c0_g1_i1	ADHC_MYCTU^ADHC_MYCTU^Q:1273-251,H:12-346^42.522%ID^E:3.2e-95^RecName: Full=NADP-dependent alcohol dehydrogenase C;^Bacteria; Actinobacteria; Corynebacteriales; Mycobacteriaceae; Mycobacterium; Mycobacterium tuberculosis complex	TRINITY_DN121_c0_g1_i1.p7	1065-958[-]	.	GAA58043.1^GAA58043.1^Q:1237-950,H:31-131^36.634%ID^E:5.74e-15^.^.	.	.	.	.	.	.	.	.	GATCTTTTTAAGTAAGAACATTTATTTTATAAAAAGAAAAACTTTTTTTAAATTTTATTAGACATAAAGAGTGAAAAAGCAATTTATCGAATATTTCTCTACAGTTTTTTATATTCTAGGAGCATAAATGAGATTTAATTCAATCATCCTCTTCATCTGATTTAGATTCATCGCTAGCTATTTGTTTGGTTATATTCTTAATTACACTACTTGAAGTTGATTGAAGTAATGGTCCACTGAATCCGTCCTTCAAAGTTCGCATATCTAGCACAAATCGAAATTTTACATCATTATTTTTCAATCGTTCCAAAACTTCTCCGATGTTATCAACTGAAGCCACTTCAACATCTGCCGTAATATTATATGCGCCACACAAACTTAGTAATTCTCTAGTTTCAT…	MNFILEKKLQLGHMSTAVGNVLPVYVEYRNIAKMG*
TRINITY_DN121_c0_g1	TRINITY_DN121_c0_g1_i1	ADHC_MYCTU^ADHC_MYCTU^Q:1273-251,H:12-346^42.522%ID^E:3.2e-95^RecName: Full=NADP-dependent alcohol dehydrogenase C;^Bacteria; Actinobacteria; Corynebacteriales; Mycobacteriaceae; Mycobacterium; Mycobacterium tuberculosis complex	TRINITY_DN121_c0_g1_i1.p8	1460-1368[-]	.	GAA58043.1^GAA58043.1^Q:1237-950,H:31-131^36.634%ID^E:5.74e-15^.^.	.	.	.	.	.	.	.	.	GATCTTTTTAAGTAAGAACATTTATTTTATAAAAAGAAAAACTTTTTTTAAATTTTATTAGACATAAAGAGTGAAAAAGCAATTTATCGAATATTTCTCTACAGTTTTTTATATTCTAGGAGCATAAATGAGATTTAATTCAATCATCCTCTTCATCTGATTTAGATTCATCGCTAGCTATTTGTTTGGTTATATTCTTAATTACACTACTTGAAGTTGATTGAAGTAATGGTCCACTGAATCCGTCCTTCAAAGTTCGCATATCTAGCACAAATCGAAATTTTACATCATTATTTTTCAATCGTTCCAAAACTTCTCCGATGTTATCAACTGAAGCCACTTCAACATCTGCCGTAATATTATATGCGCCACACAAACTTAGTAATTCTCTAGTTTCAT…	LIFCHAVTINDKDFEKTHLYITIMKIKVRN*
TRINITY_DN159_c0_g1	TRINITY_DN159_c0_g1_i1	.	TRINITY_DN159_c0_g1_i1.p1	311-550[+]	.	.	.	.	.	.	.	.	.	.	GCTGTGTACAAATCTGCTTACCCATTAATCGTCGAAACTGATAATTCACATTCAACCATAAGACTACATTATATTAAATCAAATACCGAGTGAGAATCAGCAATAAAGCTGCCGATGCAATGTTACGAATAGCATGTGCTTGCTTTAGGCTAAAGTCTTTTGACCAATCCAAAAAAATACATATTTCAATCTGCCATCCGGGAAAACGATTCCGCAGGCAAAATATATATCAATTAAGATAAGATTTTCTCTACACACGTAACCGTTTTTCTAACATAATTGATATGTATGCATTGGACGTATCAGTTATATGGCCTTTTTATTCGATATTGCATTTACAGTCGAAGTTGAAAAAATACATATTTTAACATACATATTGACCAAGCCAAAAAATACATA…	MAFLFDIAFTVEVEKIHILTYILTKPKNTYFKLSSGNRIHYIKQHNLLFDKSYVIKVINQCRICFVLACNYAVIQIPWD*
TRINITY_DN159_c0_g1	TRINITY_DN159_c0_g1_i1	.	TRINITY_DN159_c0_g1_i1.p2	490-723[+]	.	.	.	.	.	.	.	.	.	.	GCTGTGTACAAATCTGCTTACCCATTAATCGTCGAAACTGATAATTCACATTCAACCATAAGACTACATTATATTAAATCAAATACCGAGTGAGAATCAGCAATAAAGCTGCCGATGCAATGTTACGAATAGCATGTGCTTGCTTTAGGCTAAAGTCTTTTGACCAATCCAAAAAAATACATATTTCAATCTGCCATCCGGGAAAACGATTCCGCAGGCAAAATATATATCAATTAAGATAAGATTTTCTCTACACACGTAACCGTTTTTCTAACATAATTGATATGTATGCATTGGACGTATCAGTTATATGGCCTTTTTATTCGATATTGCATTTACAGTCGAAGTTGAAAAAATACATATTTTAACATACATATTGACCAAGCCAAAAAATACATA…	MSNMFRVGVQLCSHTNPLGLAANQPFKRLNMEFKYCQNILFKSMVHLQHLHQIDKGFLNSSCRDYRPSCAAIGLSCV*
TRINITY_DN159_c0_g1	TRINITY_DN159_c0_g1_i1	.	TRINITY_DN159_c0_g1_i1.p3	672-815[+]	.	.	.	.	.	.	.	.	.	.	GCTGTGTACAAATCTGCTTACCCATTAATCGTCGAAACTGATAATTCACATTCAACCATAAGACTACATTATATTAAATCAAATACCGAGTGAGAATCAGCAATAAAGCTGCCGATGCAATGTTACGAATAGCATGTGCTTGCTTTAGGCTAAAGTCTTTTGACCAATCCAAAAAAATACATATTTCAATCTGCCATCCGGGAAAACGATTCCGCAGGCAAAATATATATCAATTAAGATAAGATTTTCTCTACACACGTAACCGTTTTTCTAACATAATTGATATGTATGCATTGGACGTATCAGTTATATGGCCTTTTTATTCGATATTGCATTTACAGTCGAAGTTGAAAAAATACATATTTTAACATACATATTGACCAAGCCAAAAAATACATA…	MSRLPTIVRCDWAFMCVKYSRWLDRKVTRWCQLVRTVPTSPILEDIKM
TRINITY_DN159_c0_g1	TRINITY_DN159_c0_g1_i1	.	TRINITY_DN159_c0_g1_i1.p4	120-242[+]	.	.	.	.	.	.	.	.	.	.	GCTGTGTACAAATCTGCTTACCCATTAATCGTCGAAACTGATAATTCACATTCAACCATAAGACTACATTATATTAAATCAAATACCGAGTGAGAATCAGCAATAAAGCTGCCGATGCAATGTTACGAATAGCATGTGCTTGCTTTAGGCTAAAGTCTTTTGACCAATCCAAAAAAATACATATTTCAATCTGCCATCCGGGAAAACGATTCCGCAGGCAAAATATATATCAATTAAGATAAGATTTTCTCTACACACGTAACCGTTTTTCTAACATAATTGATATGTATGCATTGGACGTATCAGTTATATGGCCTTTTTATTCGATATTGCATTTACAGTCGAAGTTGAAAAAATACATATTTTAACATACATATTGACCAAGCCAAAAAATACATA…	MLRIACACFRLKSFDQSKKIHISICHPGKRFRRQNIYQLR*
TRINITY_DN159_c0_g1	TRINITY_DN159_c0_g1_i1	.	TRINITY_DN159_c0_g1_i1.p5	426-307[-]	.	.	.	.	.	ExpAA=21.76^PredHel=1^Topology=o10-32i	.	.	.	.	GCTGTGTACAAATCTGCTTACCCATTAATCGTCGAAACTGATAATTCACATTCAACCATAAGACTACATTATATTAAATCAAATACCGAGTGAGAATCAGCAATAAAGCTGCCGATGCAATGTTACGAATAGCATGTGCTTGCTTTAGGCTAAAGTCTTTTGACCAATCCAAAAAAATACATATTTCAATCTGCCATCCGGGAAAACGATTCCGCAGGCAAAATATATATCAATTAAGATAAGATTTTCTCTACACACGTAACCGTTTTTCTAACATAATTGATATGTATGCATTGGACGTATCAGTTATATGGCCTTTTTATTCGATATTGCATTTACAGTCGAAGTTGAAAAAATACATATTTTAACATACATATTGACCAAGCCAAAAAATACATA…	MRFPDDNLKYVFFGLVNMYVKICIFSTSTVNAISNKKAI*
TRINITY_DN159_c0_g1	TRINITY_DN159_c0_g1_i1	.	TRINITY_DN159_c0_g1_i1.p6	715-611[-]	.	.	.	.	.	.	.	.	.	.	GCTGTGTACAAATCTGCTTACCCATTAATCGTCGAAACTGATAATTCACATTCAACCATAAGACTACATTATATTAAATCAAATACCGAGTGAGAATCAGCAATAAAGCTGCCGATGCAATGTTACGAATAGCATGTGCTTGCTTTAGGCTAAAGTCTTTTGACCAATCCAAAAAAATACATATTTCAATCTGCCATCCGGGAAAACGATTCCGCAGGCAAAATATATATCAATTAAGATAAGATTTTCTCTACACACGTAACCGTTTTTCTAACATAATTGATATGTATGCATTGGACGTATCAGTTATATGGCCTTTTTATTCGATATTGCATTTACAGTCGAAGTTGAAAAAATACATATTTTAACATACATATTGACCAAGCCAAAAAATACATA…	MKAQSQRTMVGNLDMRSLRNLYLFDVDVVDGPYF*
TRINITY_DN159_c0_g1	TRINITY_DN159_c0_g1_i1	.	TRINITY_DN159_c0_g1_i1.p7	565-464[-]	.	.	.	.	.	.	.	.	.	.	GCTGTGTACAAATCTGCTTACCCATTAATCGTCGAAACTGATAATTCACATTCAACCATAAGACTACATTATATTAAATCAAATACCGAGTGAGAATCAGCAATAAAGCTGCCGATGCAATGTTACGAATAGCATGTGCTTGCTTTAGGCTAAAGTCTTTTGACCAATCCAAAAAAATACATATTTCAATCTGCCATCCGGGAAAACGATTCCGCAGGCAAAATATATATCAATTAAGATAAGATTTTCTCTACACACGTAACCGTTTTTCTAACATAATTGATATGTATGCATTGGACGTATCAGTTATATGGCCTTTTTATTCGATATTGCATTTACAGTCGAAGTTGAAAAAATACATATTTTAACATACATATTGACCAAGCCAAAAAATACATA…	MVGSLLVPRDLYDCIIARQHETYSTLVNYFDDI*
TRINITY_DN159_c0_g1	TRINITY_DN159_c0_g1_i1	.	TRINITY_DN159_c0_g1_i1.p8	1-93[+]	.	.	.	.	.	.	.	.	.	.	GCTGTGTACAAATCTGCTTACCCATTAATCGTCGAAACTGATAATTCACATTCAACCATAAGACTACATTATATTAAATCAAATACCGAGTGAGAATCAGCAATAAAGCTGCCGATGCAATGTTACGAATAGCATGTGCTTGCTTTAGGCTAAAGTCTTTTGACCAATCCAAAAAAATACATATTTCAATCTGCCATCCGGGAAAACGATTCCGCAGGCAAAATATATATCAATTAAGATAAGATTTTCTCTACACACGTAACCGTTTTTCTAACATAATTGATATGTATGCATTGGACGTATCAGTTATATGGCCTTTTTATTCGATATTGCATTTACAGTCGAAGTTGAAAAAATACATATTTTAACATACATATTGACCAAGCCAAAAAATACATA…	AVYKSAYPLIVETDNSHSTIRLHYIKSNTE*
TRINITY_DN159_c0_g2	TRINITY_DN159_c0_g2_i1	.	TRINITY_DN159_c0_g2_i1.p1	86-265[+]	.	.	.	.	.	.	.	.	.	.	TCTTCCGATCTCTGACTGCAAATTATATATCGTCTCCGATACTACAAGTAAATCTTCCGCGTAAAGAAAAACAGCGACGGTATGAATGCTTTATCCTAAATATGTAGCCAAATTACTGATAAATAGTGAAAAATGGTTCATAACAAGAGGACGTATCTTTGAGCAAAGATCAAAATTTCTTAAGCTCTTCATGTCGAGGTTACCGACCATCGTTCGCTGCGATTGGATCTTCAGGTGTGTGAAAGACTGGTTGGCTCGATCGTAAAGTGACGCGTTGGTGTCAACTGGTGAGAACTGTTCCCACTTCACCGATATTAGAAGACATCAAGATGAA	MLYPKYVAKLLINSEKWFITRGRIFEQRSKFLKLFMSRLPTIVRCDWIFRCVKDWLARS*
TRINITY_DN159_c0_g2	TRINITY_DN159_c0_g2_i1	.	TRINITY_DN159_c0_g2_i1.p2	210-91[-]	.	.	.	.	.	.	.	.	.	.	TCTTCCGATCTCTGACTGCAAATTATATATCGTCTCCGATACTACAAGTAAATCTTCCGCGTAAAGAAAAACAGCGACGGTATGAATGCTTTATCCTAAATATGTAGCCAAATTACTGATAAATAGTGAAAAATGGTTCATAACAAGAGGACGTATCTTTGAGCAAAGATCAAAATTTCTTAAGCTCTTCATGTCGAGGTTACCGACCATCGTTCGCTGCGATTGGATCTTCAGGTGTGTGAAAGACTGGTTGGCTCGATCGTAAAGTGACGCGTTGGTGTCAACTGGTGAGAACTGTTCCCACTTCACCGATATTAGAAGACATCAAGATGAA	MVGNLDMKSLRNFDLCSKIRPLVMNHFSLFISNLATYLG*
TRINITY_DN159_c0_g2	TRINITY_DN159_c0_g2_i1	.	TRINITY_DN159_c0_g2_i1.p3	3-107[+]	.	.	.	.	.	.	.	.	.	.	TCTTCCGATCTCTGACTGCAAATTATATATCGTCTCCGATACTACAAGTAAATCTTCCGCGTAAAGAAAAACAGCGACGGTATGAATGCTTTATCCTAAATATGTAGCCAAATTACTGATAAATAGTGAAAAATGGTTCATAACAAGAGGACGTATCTTTGAGCAAAGATCAAAATTTCTTAAGCTCTTCATGTCGAGGTTACCGACCATCGTTCGCTGCGATTGGATCTTCAGGTGTGTGAAAGACTGGTTGGCTCGATCGTAAAGTGACGCGTTGGTGTCAACTGGTGAGAACTGTTCCCACTTCACCGATATTAGAAGACATCAAGATGAA	FRSLTANYISSPILQVNLPRKEKQRRYECFILNM*
TRINITY_DN143_c0_g1	TRINITY_DN143_c0_g1_i1	CTF8_HUMAN^CTF8_HUMAN^Q:105-392,H:14-117^29.524%ID^E:6.88e-09^RecName: Full=Chromosome transmission fidelity protein 8 homolog;^Eukaryota; Metazoa; Chordata; Craniata; Vertebrata; Euteleostomi; Mammalia; Eutheria; Euarchontoglires; Primates; Haplorrhini; Catarrhini; Hominidae; Homo	TRINITY_DN143_c0_g1_i1.p1	63-422[+]	CTF8_HUMAN^CTF8_HUMAN^Q:15-110,H:14-117^29.524%ID^E:1.37e-09^RecName: Full=Chromosome transmission fidelity protein 8 homolog;^Eukaryota; Metazoa; Chordata; Craniata; Vertebrata; Euteleostomi; Mammalia; Eutheria; Euarchontoglires; Primates; Haplorrhini; Catarrhini; Hominidae; Homo	KGB37522.1^KGB37522.1^Q:120-395,H:1-91^37.634%ID^E:1.86e-13^.^.	KGB37522.1^KGB37522.1^Q:20-111,H:1-91^37.634%ID^E:4.02e-14^.^.	.	.	.	ENOG4111SBI^CTF8, chromosome transmission fidelity factor 8 homolog (S. cerevisiae)	KEGG:hsa:54921`KO:K11270	GO:0031390^cellular_component^Ctf18 RFC-like complex`GO:0005634^cellular_component^nucleus`GO:0003677^molecular_function^DNA binding`GO:0006260^biological_process^DNA replication`GO:0007064^biological_process^mitotic sister chromatid cohesion`GO:1900264^biological_process^positive regulation of DNA-directed DNA polymerase activity	.	GTGCTCTTCCGATCTCTTTCTTGGCTGCTTAATAAACTACTTACAATTTCTTACTTTATGAAATGATCTTCATACCTTTTAAAATTGAAAAGGCAATAGATGAACTACCAAATGATATGATAATTTCAATGCAAGGTGAAATAAAACCAGCGGAAAAGAACAGTCTATTAAATGGAAAATACTTTGGCGACCTTCATTTTAAGAAAACGGGTGAGCCTTTGATAATTACAAATCAACATATTCACAAAGGAAATGTAAAAACACTGAAAAACCCGATAGTCAAGTTCAGGAAACAGAAAAATGCAGATGGAGACATTGAATATGTTGCGGTTGGAATTATTCGGAAAGAGCTTCTATTTAACAGTCGACCACTGCCAAACATACCCGCTGCCGATGTTT…	MIFIPFKIEKAIDELPNDMIISMQGEIKPAEKNSLLNGKYFGDLHFKKTGEPLIITNQHIHKGNVKTLKNPIVKFRKQKNADGDIEYVAVGIIRKELLFNSRPLPNIPAADVSKRKKTS*
TRINITY_DN143_c0_g1	TRINITY_DN143_c0_g1_i1	CTF8_HUMAN^CTF8_HUMAN^Q:105-392,H:14-117^29.524%ID^E:6.88e-09^RecName: Full=Chromosome transmission fidelity protein 8 homolog;^Eukaryota; Metazoa; Chordata; Craniata; Vertebrata; Euteleostomi; Mammalia; Eutheria; Euarchontoglires; Primates; Haplorrhini; Catarrhini; Hominidae; Homo	TRINITY_DN143_c0_g1_i1.p2	301-480[+]	.	KGB37522.1^KGB37522.1^Q:120-395,H:1-91^37.634%ID^E:1.86e-13^.^.	.	.	.	.	.	.	.	.	GTGCTCTTCCGATCTCTTTCTTGGCTGCTTAATAAACTACTTACAATTTCTTACTTTATGAAATGATCTTCATACCTTTTAAAATTGAAAAGGCAATAGATGAACTACCAAATGATATGATAATTTCAATGCAAGGTGAAATAAAACCAGCGGAAAAGAACAGTCTATTAAATGGAAAATACTTTGGCGACCTTCATTTTAAGAAAACGGGTGAGCCTTTGATAATTACAAATCAACATATTCACAAAGGAAATGTAAAAACACTGAAAAACCCGATAGTCAAGTTCAGGAAACAGAAAAATGCAGATGGAGACATTGAATATGTTGCGGTTGGAATTATTCGGAAAGAGCTTCTATTTAACAGTCGACCACTGCCAAACATACCCGCTGCCGATGTTT…	MQMETLNMLRLELFGKSFYLTVDHCQTYPLPMFRSEKKQVSQIGSNGNTRECIENYSSV*
TRINITY_DN143_c0_g1	TRINITY_DN143_c0_g1_i1	CTF8_HUMAN^CTF8_HUMAN^Q:105-392,H:14-117^29.524%ID^E:6.88e-09^RecName: Full=Chromosome transmission fidelity protein 8 homolog;^Eukaryota; Metazoa; Chordata; Craniata; Vertebrata; Euteleostomi; Mammalia; Eutheria; Euarchontoglires; Primates; Haplorrhini; Catarrhini; Hominidae; Homo	TRINITY_DN143_c0_g1_i1.p3	501-358[-]	.	KGB37522.1^KGB37522.1^Q:120-395,H:1-91^37.634%ID^E:1.86e-13^.^.	.	.	.	ExpAA=18.44^PredHel=1^Topology=i12-34o	.	.	.	.	GTGCTCTTCCGATCTCTTTCTTGGCTGCTTAATAAACTACTTACAATTTCTTACTTTATGAAATGATCTTCATACCTTTTAAAATTGAAAAGGCAATAGATGAACTACCAAATGATATGATAATTTCAATGCAAGGTGAAATAAAACCAGCGGAAAAGAACAGTCTATTAAATGGAAAATACTTTGGCGACCTTCATTTTAAGAAAACGGGTGAGCCTTTGATAATTACAAATCAACATATTCACAAAGGAAATGTAAAAACACTGAAAAACCCGATAGTCAAGTTCAGGAAACAGAAAAATGCAGATGGAGACATTGAATATGTTGCGGTTGGAATTATTCGGAAAGAGCTTCTATTTAACAGTCGACCACTGCCAAACATACCCGCTGCCGATGTTT…	FRSSRFILYTRIVFNTFSSISITPNLTNLFFFASKHRQRVCLAVVDC*
TRINITY_DN143_c0_g1	TRINITY_DN143_c0_g1_i1	CTF8_HUMAN^CTF8_HUMAN^Q:105-392,H:14-117^29.524%ID^E:6.88e-09^RecName: Full=Chromosome transmission fidelity protein 8 homolog;^Eukaryota; Metazoa; Chordata; Craniata; Vertebrata; Euteleostomi; Mammalia; Eutheria; Euarchontoglires; Primates; Haplorrhini; Catarrhini; Hominidae; Homo	TRINITY_DN143_c0_g1_i1.p4	382-242[-]	.	KGB37522.1^KGB37522.1^Q:120-395,H:1-91^37.634%ID^E:1.86e-13^.^.	.	.	.	ExpAA=22.35^PredHel=1^Topology=i21-43o	.	.	.	.	GTGCTCTTCCGATCTCTTTCTTGGCTGCTTAATAAACTACTTACAATTTCTTACTTTATGAAATGATCTTCATACCTTTTAAAATTGAAAAGGCAATAGATGAACTACCAAATGATATGATAATTTCAATGCAAGGTGAAATAAAACCAGCGGAAAAGAACAGTCTATTAAATGGAAAATACTTTGGCGACCTTCATTTTAAGAAAACGGGTGAGCCTTTGATAATTACAAATCAACATATTCACAAAGGAAATGTAAAAACACTGAAAAACCCGATAGTCAAGTTCAGGAAACAGAAAAATGCAGATGGAGACATTGAATATGTTGCGGTTGGAATTATTCGGAAAGAGCTTCTATTTAACAGTCGACCACTGCCAAACATACCCGCTGCCGATGTTT…	MFGSGRLLNRSSFRIIPTATYSMSPSAFFCFLNLTIGFFSVFTFPL*
TRINITY_DN169_c0_g1	TRINITY_DN169_c0_g1_i1	.	TRINITY_DN169_c0_g1_i1.p1	546-82[-]	.	.	.	.	.	.	.	.	.	.	CTTCCGATCTTTTTCTAGTAATATTTTTGAATAAACAAATTTACATAAGTTCAAAGAAATACAGCATACTGCAGCAATAGCTCATAAAGTGTCATTGGCTGAGGAACTCACATGTGAATATACGCTTTCGTCGTGGTTGCTACTAACCGATTCGCCGCAATCACTGCTATTGAGTGACAGCGTTGTTATCGATGAATAGCTGTTGTCATATCCCTCCAGATCACAGAAGAGCAACGAATCTAAACTTGCCAAGCTGTTATTTGTAGACGCAAAGAGGCTACTAGTGTCACTCGCATCCGAATCAGTGCCTCTCAAATAATATTCTACGTCTGAAACGTATTTGTGTCCAAAAAATGTCTCAAGCCACCGTGAACAATTCTTGAGTCTATCACGTATATT…	MSPSTYKSRKCKNKRKTFRRKRHINPTSNGTNVSMSTTPSMKSQIERMKNIRDRLKNCSRWLETFFGHKYVSDVEYYLRGTDSDASDTSSLFASTNNSLASLDSLLFCDLEGYDNSYSSITTLSLNSSDCGESVSSNHDESVYSHVSSSANDTL*
TRINITY_DN169_c0_g1	TRINITY_DN169_c0_g1_i1	.	TRINITY_DN169_c0_g1_i1.p2	647-441[-]	.	.	.	.	.	.	.	.	.	.	CTTCCGATCTTTTTCTAGTAATATTTTTGAATAAACAAATTTACATAAGTTCAAAGAAATACAGCATACTGCAGCAATAGCTCATAAAGTGTCATTGGCTGAGGAACTCACATGTGAATATACGCTTTCGTCGTGGTTGCTACTAACCGATTCGCCGCAATCACTGCTATTGAGTGACAGCGTTGTTATCGATGAATAGCTGTTGTCATATCCCTCCAGATCACAGAAGAGCAACGAATCTAAACTTGCCAAGCTGTTATTTGTAGACGCAAAGAGGCTACTAGTGTCACTCGCATCCGAATCAGTGCCTCTCAAATAATATTCTACGTCTGAAACGTATTTGTGTCCAAAAAATGTCTCAAGCCACCGTGAACAATTCTTGAGTCTATCACGTATATT…	SYNVSILSNARTIIKSSCFYYLLSAGQTSLFRLQCLLQRINHENVKINAKHSEERDISILLLMALMCR*
TRINITY_DN169_c0_g1	TRINITY_DN169_c0_g1_i1	.	TRINITY_DN169_c0_g1_i1.p3	622-527[-]	.	.	.	.	.	.	.	.	.	.	CTTCCGATCTTTTTCTAGTAATATTTTTGAATAAACAAATTTACATAAGTTCAAAGAAATACAGCATACTGCAGCAATAGCTCATAAAGTGTCATTGGCTGAGGAACTCACATGTGAATATACGCTTTCGTCGTGGTTGCTACTAACCGATTCGCCGCAATCACTGCTATTGAGTGACAGCGTTGTTATCGATGAATAGCTGTTGTCATATCCCTCCAGATCACAGAAGAGCAACGAATCTAAACTTGCCAAGCTGTTATTTGTAGACGCAAAGAGGCTACTAGTGTCACTCGCATCCGAATCAGTGCCTCTCAAATAATATTCTACGTCTGAAACGTATTTGTGTCCAAAAAATGTCTCAAGCCACCGTGAACAATTCTTGAGTCTATCACGTATATT…	MQGRSLSHLVSIICYQLGKHRCSDYNVSFNV*
TRINITY_DN120_c0_g1	TRINITY_DN120_c0_g1_i1	HMGB1_RAT^HMGB1_RAT^Q:156-653,H:7-171^53.012%ID^E:1.78e-52^RecName: Full=High mobility group protein B1;^Eukaryota; Metazoa; Chordata; Craniata; Vertebrata; Euteleostomi; Mammalia; Eutheria; Euarchontoglires; Glires; Rodentia; Myomorpha; Muroidea; Muridae; Murinae; Rattus	TRINITY_DN120_c0_g1_i1.p1	147-1319[+]	HMGB1_RAT^HMGB1_RAT^Q:4-169,H:7-171^53.012%ID^E:9.01e-55^RecName: Full=High mobility group protein B1;^Eukaryota; Metazoa; Chordata; Craniata; Vertebrata; Euteleostomi; Mammalia; Eutheria; Euarchontoglires; Glires; Rodentia; Myomorpha; Muroidea; Muridae; Murinae; Rattus`HMGB1_RAT^HMGB1_RAT^Q:87-179,H:3-98^31.25%ID^E:0.000711^RecName: Full=High mobility group protein B1;^Eukaryota; Metazoa; Chorda…	AGU13607.1^AGU13607.1^Q:159-707,H:7-175^39.674%ID^E:2.2e-39^.^.	AGU13607.1^AGU13607.1^Q:5-187,H:7-175^39.674%ID^E:3.86e-41^.^.	PF09011.10^HMG_box_2^HMG-box domain^4-76^E:1.9e-21`PF00505.19^HMG_box^HMG (high mobility group) box^7-76^E:4.6e-12`PF09011.10^HMG_box_2^HMG-box domain^93-159^E:3.9e-15`PF00505.19^HMG_box^HMG (high mobility group) box^93-160^E:4.4e-21	.	.	COG5648^high mobility group	KEGG:rno:25459`KO:K10802	GO:0005737^cellular_component^cytoplasm`GO:0005829^cellular_component^cytosol`GO:0005793^cellular_component^endoplasmic reticulum-Golgi intermediate compartment`GO:0005768^cellular_component^endosome`GO:0005615^cellular_component^extracellular space`GO:0045121^cellular_component^membrane raft`GO:0000790^cellular_component^nuclear chromatin`GO:0005634^cellular_component^nucleus`GO:0005886^cellular…	.	ATATAGTTCACAATTTATACTATAAAAAGAATTGATTAATAAAGTACTTACAATGATGAAAATCTAGGTTGAGCTAACATAATTGTGTTTACTGGCTATTAAGAAATTACATTAAATAGTATAAATTGTGAACTATATATATAGTTATGAGTAACAAAAAGCCGAAAGGTCGAATGTCTGCATACACATTCTTTGTGCAGACATGCAGGGACGAGCACAGACGATGGTACCCTGATGAGAATGTCAACTTTACCGAATTTTCAAAGAAATGCTCAGCTCGCTGGAAGCTCATGACTGAAGAGCAAAAATCACGATTTGTGGAAATGTCCAATGGCGATAAGCACCGATACGAATCTGAAATGGCCAAATACAATCCTCCGTCCGGAGAATCGAGAAAGC…	MSNKKPKGRMSAYTFFVQTCRDEHRRWYPDENVNFTEFSKKCSARWKLMTEEQKSRFVEMSNGDKHRYESEMAKYNPPSGESRKRKKRDPLAPKRPLSAFFLFCQEERPKVREEHPSASISEIAKVMGEKWSKIDPERKKAYEEDAIRAKANYDREAAIYREKSQQQQAISVATTAKRPANQMASSSMIAMQQRNQLGNGSVVAGSPNCNQSLHSATNMPSPNSVVGQAGVANAAATAGNTNTALEYCQAQMARVPAASMYQQQMMMLNNANAANAANASAANQHMMNCLTGESSPHHHPNHHSNHHQAHMYHINSPQQLLHHHHQQLLSQQQQQASAANVVQQQQQVQHQQVQQQIAQQQQQSSQDLQSFIPSSCNADHIQNASNVGDL*
TRINITY_DN120_c0_g1	TRINITY_DN120_c0_g1_i1	HMGB1_RAT^HMGB1_RAT^Q:156-653,H:7-171^53.012%ID^E:1.78e-52^RecName: Full=High mobility group protein B1;^Eukaryota; Metazoa; Chordata; Craniata; Vertebrata; Euteleostomi; Mammalia; Eutheria; Euarchontoglires; Glires; Rodentia; Myomorpha; Muroidea; Muridae; Murinae; Rattus	TRINITY_DN120_c0_g1_i1.p2	495-289[-]	.	AGU13607.1^AGU13607.1^Q:159-707,H:7-175^39.674%ID^E:2.2e-39^.^.	.	.	.	.	.	.	.	.	ATATAGTTCACAATTTATACTATAAAAAGAATTGATTAATAAAGTACTTACAATGATGAAAATCTAGGTTGAGCTAACATAATTGTGTTTACTGGCTATTAAGAAATTACATTAAATAGTATAAATTGTGAACTATATATATAGTTATGAGTAACAAAAAGCCGAAAGGTCGAATGTCTGCATACACATTCTTTGTGCAGACATGCAGGGACGAGCACAGACGATGGTACCCTGATGAGAATGTCAACTTTACCGAATTTTCAAAGAAATGCTCAGCTCGCTGGAAGCTCATGACTGAAGAGCAAAAATCACGATTTGTGGAAATGTCCAATGGCGATAAGCACCGATACGAATCTGAAATGGCCAAATACAATCCTCCGTCCGGAGAATCGAGAAAGC…	MDVPLLLSVFLLGKTKRTQIVDVSGPTDRAFFAFSILRTEDCIWPFQIRIGAYRHWTFPQIVIFALQS*
TRINITY_DN120_c0_g1	TRINITY_DN120_c0_g1_i1	HMGB1_RAT^HMGB1_RAT^Q:156-653,H:7-171^53.012%ID^E:1.78e-52^RecName: Full=High mobility group protein B1;^Eukaryota; Metazoa; Chordata; Craniata; Vertebrata; Euteleostomi; Mammalia; Eutheria; Euarchontoglires; Glires; Rodentia; Myomorpha; Muroidea; Muridae; Murinae; Rattus	TRINITY_DN120_c0_g1_i1.p3	1533-1342[-]	.	AGU13607.1^AGU13607.1^Q:159-707,H:7-175^39.674%ID^E:2.2e-39^.^.	.	.	.	.	.	.	.	.	ATATAGTTCACAATTTATACTATAAAAAGAATTGATTAATAAAGTACTTACAATGATGAAAATCTAGGTTGAGCTAACATAATTGTGTTTACTGGCTATTAAGAAATTACATTAAATAGTATAAATTGTGAACTATATATATAGTTATGAGTAACAAAAAGCCGAAAGGTCGAATGTCTGCATACACATTCTTTGTGCAGACATGCAGGGACGAGCACAGACGATGGTACCCTGATGAGAATGTCAACTTTACCGAATTTTCAAAGAAATGCTCAGCTCGCTGGAAGCTCATGACTGAAGAGCAAAAATCACGATTTGTGGAAATGTCCAATGGCGATAAGCACCGATACGAATCTGAAATGGCCAAATACAATCCTCCGTCCGGAGAATCGAGAAAGC…	FLNLKKLFFSKTIKFSIFDKNNNVFCFFCKKTKTKTTHKVTFLFFSLIKVKNVQTKYQSVCTL*
TRINITY_DN120_c0_g1	TRINITY_DN120_c0_g1_i1	HMGB1_RAT^HMGB1_RAT^Q:156-653,H:7-171^53.012%ID^E:1.78e-52^RecName: Full=High mobility group protein B1;^Eukaryota; Metazoa; Chordata; Craniata; Vertebrata; Euteleostomi; Mammalia; Eutheria; Euarchontoglires; Glires; Rodentia; Myomorpha; Muroidea; Muridae; Murinae; Rattus	TRINITY_DN120_c0_g1_i1.p4	292-107[-]	.	AGU13607.1^AGU13607.1^Q:159-707,H:7-175^39.674%ID^E:2.2e-39^.^.	.	.	.	ExpAA=19.45^PredHel=1^Topology=i43-60o	.	.	.	.	ATATAGTTCACAATTTATACTATAAAAAGAATTGATTAATAAAGTACTTACAATGATGAAAATCTAGGTTGAGCTAACATAATTGTGTTTACTGGCTATTAAGAAATTACATTAAATAGTATAAATTGTGAACTATATATATAGTTATGAGTAACAAAAAGCCGAAAGGTCGAATGTCTGCATACACATTCTTTGTGCAGACATGCAGGGACGAGCACAGACGATGGTACCCTGATGAGAATGTCAACTTTACCGAATTTTCAAAGAAATGCTCAGCTCGCTGGAAGCTCATGACTGAAGAGCAAAAATCACGATTTGTGGAAATGTCCAATGGCGATAAGCACCGATACGAATCTGAAATGGCCAAATACAATCCTCCGTCCGGAGAATCGAGAAAGC…	MSFQRAEHFFENSVKLTFSSGYHRLCSSLHVCTKNVYADIRPFGFLLLITIYIVHNLYYLM*
TRINITY_DN120_c0_g1	TRINITY_DN120_c0_g1_i1	HMGB1_RAT^HMGB1_RAT^Q:156-653,H:7-171^53.012%ID^E:1.78e-52^RecName: Full=High mobility group protein B1;^Eukaryota; Metazoa; Chordata; Craniata; Vertebrata; Euteleostomi; Mammalia; Eutheria; Euarchontoglires; Glires; Rodentia; Myomorpha; Muroidea; Muridae; Murinae; Rattus	TRINITY_DN120_c0_g1_i1.p5	331-480[+]	.	AGU13607.1^AGU13607.1^Q:159-707,H:7-175^39.674%ID^E:2.2e-39^.^.	.	.	.	.	.	.	.	.	ATATAGTTCACAATTTATACTATAAAAAGAATTGATTAATAAAGTACTTACAATGATGAAAATCTAGGTTGAGCTAACATAATTGTGTTTACTGGCTATTAAGAAATTACATTAAATAGTATAAATTGTGAACTATATATATAGTTATGAGTAACAAAAAGCCGAAAGGTCGAATGTCTGCATACACATTCTTTGTGCAGACATGCAGGGACGAGCACAGACGATGGTACCCTGATGAGAATGTCAACTTTACCGAATTTTCAAAGAAATGCTCAGCTCGCTGGAAGCTCATGACTGAAGAGCAAAAATCACGATTTGTGGAAATGTCCAATGGCGATAAGCACCGATACGAATCTGAAATGGCCAAATACAATCCTCCGTCCGGAGAATCGAGAAAGC…	MAISTDTNLKWPNTILRPENRESEKSAIRWPRNVHYLRSFCFAKKKDRK*
TRINITY_DN120_c0_g1	TRINITY_DN120_c0_g1_i1	HMGB1_RAT^HMGB1_RAT^Q:156-653,H:7-171^53.012%ID^E:1.78e-52^RecName: Full=High mobility group protein B1;^Eukaryota; Metazoa; Chordata; Craniata; Vertebrata; Euteleostomi; Mammalia; Eutheria; Euarchontoglires; Glires; Rodentia; Myomorpha; Muroidea; Muridae; Murinae; Rattus	TRINITY_DN120_c0_g1_i1.p6	1391-1531[+]	.	AGU13607.1^AGU13607.1^Q:159-707,H:7-175^39.674%ID^E:2.2e-39^.^.	.	.	.	.	.	.	.	.	ATATAGTTCACAATTTATACTATAAAAAGAATTGATTAATAAAGTACTTACAATGATGAAAATCTAGGTTGAGCTAACATAATTGTGTTTACTGGCTATTAAGAAATTACATTAAATAGTATAAATTGTGAACTATATATATAGTTATGAGTAACAAAAAGCCGAAAGGTCGAATGTCTGCATACACATTCTTTGTGCAGACATGCAGGGACGAGCACAGACGATGGTACCCTGATGAGAATGTCAACTTTACCGAATTTTCAAAGAAATGCTCAGCTCGCTGGAAGCTCATGACTGAAGAGCAAAAATCACGATTTGTGGAAATGTCCAATGGCGATAAGCACCGATACGAATCTGAAATGGCCAAATACAATCCTCCGTCCGGAGAATCGAGAAAGC…	MREKKRKVTLCVVFVFVFLQKKQKTLLFLSKMENFMVFEKNNFFKFK
TRINITY_DN120_c0_g1	TRINITY_DN120_c0_g1_i1	HMGB1_RAT^HMGB1_RAT^Q:156-653,H:7-171^53.012%ID^E:1.78e-52^RecName: Full=High mobility group protein B1;^Eukaryota; Metazoa; Chordata; Craniata; Vertebrata; Euteleostomi; Mammalia; Eutheria; Euarchontoglires; Glires; Rodentia; Myomorpha; Muroidea; Muridae; Murinae; Rattus	TRINITY_DN120_c0_g1_i1.p7	1379-1266[-]	.	AGU13607.1^AGU13607.1^Q:159-707,H:7-175^39.674%ID^E:2.2e-39^.^.	.	.	.	ExpAA=21.22^PredHel=1^Topology=i13-35o	.	.	.	.	ATATAGTTCACAATTTATACTATAAAAAGAATTGATTAATAAAGTACTTACAATGATGAAAATCTAGGTTGAGCTAACATAATTGTGTTTACTGGCTATTAAGAAATTACATTAAATAGTATAAATTGTGAACTATATATATAGTTATGAGTAACAAAAAGCCGAAAGGTCGAATGTCTGCATACACATTCTTTGTGCAGACATGCAGGGACGAGCACAGACGATGGTACCCTGATGAGAATGTCAACTTTACCGAATTTTCAAAGAAATGCTCAGCTCGCTGGAAGCTCATGACTGAAGAGCAAAAATCACGATTTGTGGAAATGTCCAATGGCGATAAGCACCGATACGAATCTGAAATGGCCAAATACAATCCTCCGTCCGGAGAATCGAGAAAGC…	MYRQNISQCVHCEYVRIFVFLKITYIASVLNVISIAR*
TRINITY_DN120_c0_g1	TRINITY_DN120_c0_g1_i1	HMGB1_RAT^HMGB1_RAT^Q:156-653,H:7-171^53.012%ID^E:1.78e-52^RecName: Full=High mobility group protein B1;^Eukaryota; Metazoa; Chordata; Craniata; Vertebrata; Euteleostomi; Mammalia; Eutheria; Euarchontoglires; Glires; Rodentia; Myomorpha; Muroidea; Muridae; Murinae; Rattus	TRINITY_DN120_c0_g1_i1.p8	844-942[+]	.	AGU13607.1^AGU13607.1^Q:159-707,H:7-175^39.674%ID^E:2.2e-39^.^.	.	.	.	.	.	.	.	.	ATATAGTTCACAATTTATACTATAAAAAGAATTGATTAATAAAGTACTTACAATGATGAAAATCTAGGTTGAGCTAACATAATTGTGTTTACTGGCTATTAAGAAATTACATTAAATAGTATAAATTGTGAACTATATATATAGTTATGAGTAACAAAAAGCCGAAAGGTCGAATGTCTGCATACACATTCTTTGTGCAGACATGCAGGGACGAGCACAGACGATGGTACCCTGATGAGAATGTCAACTTTACCGAATTTTCAAAGAAATGCTCAGCTCGCTGGAAGCTCATGACTGAAGAGCAAAAATCACGATTTGTGGAAATGTCCAATGGCGATAAGCACCGATACGAATCTGAAATGGCCAAATACAATCCTCCGTCCGGAGAATCGAGAAAGC…	MPQRLQVTPILRWNIVKPKWQGFPLRQCTNSR*
TRINITY_DN120_c0_g1	TRINITY_DN120_c0_g1_i1	HMGB1_RAT^HMGB1_RAT^Q:156-653,H:7-171^53.012%ID^E:1.78e-52^RecName: Full=High mobility group protein B1;^Eukaryota; Metazoa; Chordata; Craniata; Vertebrata; Euteleostomi; Mammalia; Eutheria; Euarchontoglires; Glires; Rodentia; Myomorpha; Muroidea; Muridae; Murinae; Rattus	TRINITY_DN120_c0_g1_i1.p9	1155-1057[-]	.	AGU13607.1^AGU13607.1^Q:159-707,H:7-175^39.674%ID^E:2.2e-39^.^.	.	.	.	.	.	.	.	.	ATATAGTTCACAATTTATACTATAAAAAGAATTGATTAATAAAGTACTTACAATGATGAAAATCTAGGTTGAGCTAACATAATTGTGTTTACTGGCTATTAAGAAATTACATTAAATAGTATAAATTGTGAACTATATATATAGTTATGAGTAACAAAAAGCCGAAAGGTCGAATGTCTGCATACACATTCTTTGTGCAGACATGCAGGGACGAGCACAGACGATGGTACCCTGATGAGAATGTCAACTTTACCGAATTTTCAAAGAAATGCTCAGCTCGCTGGAAGCTCATGACTGAAGAGCAAAAATCACGATTTGTGGAAATGTCCAATGGCGATAAGCACCGATACGAATCTGAAATGGCCAAATACAATCCTCCGTCCGGAGAATCGAGAAAGC…	MPAAAVDLAAVDDGGAKAAVVNLYGTCAPGGD*
TRINITY_DN180_c0_g1	TRINITY_DN180_c0_g1_i1	B4GT4_MOUSE^B4GT4_MOUSE^Q:233-162,H:231-254^70.833%ID^E:2.71e-06^RecName: Full=Beta-1,4-galactosyltransferase 4;^Eukaryota; Metazoa; Chordata; Craniata; Vertebrata; Euteleostomi; Mammalia; Eutheria; Euarchontoglires; Glires; Rodentia; Myomorpha; Muroidea; Muridae; Murinae; Mus; Mus`B4GT4_MOUSE^B4GT4_MOUSE^Q:162-58,H:255-289^34.286%ID^E:2.71e-06^RecName: Full=Beta-1,4-galactosyltransferase 4;^Euka…	TRINITY_DN180_c0_g1_i1.p1	299-87[-]	B4GT4_MOUSE^B4GT4_MOUSE^Q:23-46,H:231-254^70.833%ID^E:1.95e-06^RecName: Full=Beta-1,4-galactosyltransferase 4;^Eukaryota; Metazoa; Chordata; Craniata; Vertebrata; Euteleostomi; Mammalia; Eutheria; Euarchontoglires; Glires; Rodentia; Myomorpha; Muroidea; Muridae; Murinae; Mus; Mus	EUB60322.1^EUB60322.1^Q:227-162,H:1241-1262^63.636%ID^E:1.02e-05^.^.`EUB60322.1^EUB60322.1^Q:162-4,H:1263-1315^33.962%ID^E:1.02e-05^.^.	KGB38651.1^KGB38651.1^Q:23-49,H:253-281^51.724%ID^E:0.000175^.^.	PF02709.14^Glyco_transf_7C^N-terminal domain of galactosyltransferase^20-46^E:7e-09	.	.	ENOG410ZYYA^N-acetyllactosamine synthase activity	KEGG:mmu:56375`KO:K07969	GO:0005794^cellular_component^Golgi apparatus`GO:0032580^cellular_component^Golgi cisterna membrane`GO:0016021^cellular_component^integral component of membrane`GO:0046872^molecular_function^metal ion binding`GO:0003945^molecular_function^N-acetyllactosamine synthase activity`GO:0005975^biological_process^carbohydrate metabolic process`GO:0006486^biological_process^protein glycosylation	.	AGATGCTTTTTTAATCTTCGTAAAACGTCTGAATTTCGATGACATATTGATGTGTGGGTGGCTTAGATGTGATACGCTTCCGACATTCAAGGCCACCCTTTCAATGCGACCGTAGAAATGCACGCATCGTCTATACATGTCACTATCCTCTTCTCCCCAACCCAAAACATAGTACTAAATCCATTAACTTTGATAAACTGTTCTCTTGTTAATGCAACTATTCCTCCAAAATAACAATTATCGACCTTCGCGTTTTTTCTCTTGAGCATATAGTCTAGATATGATACAGCCCGTATCAAAG	LIRAVSYLDYMLKRKNAKVDNCYFGGIVALTREQFIKVNGFSTMFWVGEKRIVTCIDDACISTVALKGWP*
TRINITY_DN180_c0_g1	TRINITY_DN180_c0_g1_i1	B4GT4_MOUSE^B4GT4_MOUSE^Q:233-162,H:231-254^70.833%ID^E:2.71e-06^RecName: Full=Beta-1,4-galactosyltransferase 4;^Eukaryota; Metazoa; Chordata; Craniata; Vertebrata; Euteleostomi; Mammalia; Eutheria; Euarchontoglires; Glires; Rodentia; Myomorpha; Muroidea; Muridae; Murinae; Mus; Mus`B4GT4_MOUSE^B4GT4_MOUSE^Q:162-58,H:255-289^34.286%ID^E:2.71e-06^RecName: Full=Beta-1,4-galactosyltransferase 4;^Euka…	TRINITY_DN180_c0_g1_i1.p2	138-1[-]	.	EUB60322.1^EUB60322.1^Q:227-162,H:1241-1262^63.636%ID^E:1.02e-05^.^.`EUB60322.1^EUB60322.1^Q:162-4,H:1263-1315^33.962%ID^E:1.02e-05^.^.	.	.	.	.	.	.	.	.	AGATGCTTTTTTAATCTTCGTAAAACGTCTGAATTTCGATGACATATTGATGTGTGGGTGGCTTAGATGTGATACGCTTCCGACATTCAAGGCCACCCTTTCAATGCGACCGTAGAAATGCACGCATCGTCTATACATGTCACTATCCTCTTCTCCCCAACCCAAAACATAGTACTAAATCCATTAACTTTGATAAACTGTTCTCTTGTTAATGCAACTATTCCTCCAAAATAACAATTATCGACCTTCGCGTTTTTTCTCTTGAGCATATAGTCTAGATATGATACAGCCCGTATCAAAG	MYRRCVHFYGRIERVALNVGSVSHLSHPHINMSSKFRRFTKIKKAS
TRINITY_DN180_c0_g1	TRINITY_DN180_c0_g1_i1	B4GT4_MOUSE^B4GT4_MOUSE^Q:233-162,H:231-254^70.833%ID^E:2.71e-06^RecName: Full=Beta-1,4-galactosyltransferase 4;^Eukaryota; Metazoa; Chordata; Craniata; Vertebrata; Euteleostomi; Mammalia; Eutheria; Euarchontoglires; Glires; Rodentia; Myomorpha; Muroidea; Muridae; Murinae; Mus; Mus`B4GT4_MOUSE^B4GT4_MOUSE^Q:162-58,H:255-289^34.286%ID^E:2.71e-06^RecName: Full=Beta-1,4-galactosyltransferase 4;^Euka…	TRINITY_DN180_c0_g1_i1.p3	118-234[+]	.	EUB60322.1^EUB60322.1^Q:227-162,H:1241-1262^63.636%ID^E:1.02e-05^.^.`EUB60322.1^EUB60322.1^Q:162-4,H:1263-1315^33.962%ID^E:1.02e-05^.^.	.	.	.	.	.	.	.	.	AGATGCTTTTTTAATCTTCGTAAAACGTCTGAATTTCGATGACATATTGATGTGTGGGTGGCTTAGATGTGATACGCTTCCGACATTCAAGGCCACCCTTTCAATGCGACCGTAGAAATGCACGCATCGTCTATACATGTCACTATCCTCTTCTCCCCAACCCAAAACATAGTACTAAATCCATTAACTTTGATAAACTGTTCTCTTGTTAATGCAACTATTCCTCCAAAATAACAATTATCGACCTTCGCGTTTTTTCTCTTGAGCATATAGTCTAGATATGATACAGCCCGTATCAAAG	MHASSIHVTILFSPTQNIVLNPLTLINCSLVNATIPPK*
TRINITY_DN180_c0_g1	TRINITY_DN180_c0_g1_i1	B4GT4_MOUSE^B4GT4_MOUSE^Q:233-162,H:231-254^70.833%ID^E:2.71e-06^RecName: Full=Beta-1,4-galactosyltransferase 4;^Eukaryota; Metazoa; Chordata; Craniata; Vertebrata; Euteleostomi; Mammalia; Eutheria; Euarchontoglires; Glires; Rodentia; Myomorpha; Muroidea; Muridae; Murinae; Mus; Mus`B4GT4_MOUSE^B4GT4_MOUSE^Q:162-58,H:255-289^34.286%ID^E:2.71e-06^RecName: Full=Beta-1,4-galactosyltransferase 4;^Euka…	TRINITY_DN180_c0_g1_i1.p4	2-115[+]	.	EUB60322.1^EUB60322.1^Q:227-162,H:1241-1262^63.636%ID^E:1.02e-05^.^.`EUB60322.1^EUB60322.1^Q:162-4,H:1263-1315^33.962%ID^E:1.02e-05^.^.	.	.	.	.	.	.	.	.	AGATGCTTTTTTAATCTTCGTAAAACGTCTGAATTTCGATGACATATTGATGTGTGGGTGGCTTAGATGTGATACGCTTCCGACATTCAAGGCCACCCTTTCAATGCGACCGTAGAAATGCACGCATCGTCTATACATGTCACTATCCTCTTCTCCCCAACCCAAAACATAGTACTAAATCCATTAACTTTGATAAACTGTTCTCTTGTTAATGCAACTATTCCTCCAAAATAACAATTATCGACCTTCGCGTTTTTTCTCTTGAGCATATAGTCTAGATATGATACAGCCCGTATCAAAG	DAFLIFVKRLNFDDILMCGWLRCDTLPTFKATLSMRP*
TRINITY_DN138_c0_g1	TRINITY_DN138_c0_g1_i1	CSTF1_HUMAN^CSTF1_HUMAN^Q:106-630,H:14-170^40.659%ID^E:1.61e-36^RecName: Full=Cleavage stimulation factor subunit 1;^Eukaryota; Metazoa; Chordata; Craniata; Vertebrata; Euteleostomi; Mammalia; Eutheria; Euarchontoglires; Primates; Haplorrhini; Catarrhini; Hominidae; Homo	TRINITY_DN138_c0_g1_i1.p1	1-660[+]	CSTF1_PONAB^CSTF1_PONAB^Q:36-210,H:14-170^40.659%ID^E:2.85e-37^RecName: Full=Cleavage stimulation factor subunit 1;^Eukaryota; Metazoa; Chordata; Craniata; Vertebrata; Euteleostomi; Mammalia; Eutheria; Euarchontoglires; Primates; Haplorrhini; Catarrhini; Hominidae; Pongo	AAX28338.2^AAX28338.2^Q:85-630,H:12-176^41.081%ID^E:1.63e-38^.^.	AAX28338.2^AAX28338.2^Q:29-210,H:12-176^41.081%ID^E:2.73e-39^.^.	PF16699.5^CSTF1_dimer^Cleavage stimulation factor subunit 1, dimerisation domain^29-84^E:1.1e-19	.	.	ENOG410XPWJ^cleavage stimulation factor, 3' pre-RNA, subunit 1, 50kDa	KEGG:pon:100174553`KO:K14406	GO:0005634^cellular_component^nucleus`GO:0006397^biological_process^mRNA processing	.	GCTCTTCCGATCTGGCTGATTAATAAACTACTTACAATGGTTCGAAACTATCATGTCGGTCGTCCAAACATTAAAGCTAGACCAACAATAAATAGAGACGATAATCTATATCGCTTAATAATAGGGCAACTTTTGTACGATGGATTTCAACAGGTCGCAATGCAGTTGACAACTGCTCTCCAGATTAGCCCGTTATGTCAGCCTTCGGAGCGATTGATTCATCTTATCAGTTCTGCAATTCAACAAGAAGAGGATACGGGACGTACATCTGCTAACGATCAGAATGCCTTAGGACTGGATTTCGATTACTTGCCTATCCACAATAATGGCAATACTCGCCAACATAATACTGTTGGTGCATATAAATCTGATAGTATACAACGTTTATCCGGTGACGGA…	ALPIWLINKLLTMVRNYHVGRPNIKARPTINRDDNLYRLIIGQLLYDGFQQVAMQLTTALQISPLCQPSERLIHLISSAIQQEEDTGRTSANDQNALGLDFDYLPIHNNGNTRQHNTVGAYKSDSIQRLSGDGSSAPEGALYETCYVTAHKGPCRTATFDQSGSVIATGSVDASIKILDVDRLLAKSSVPMDVQDAMQQAENHPVVRTLYKWIPYRIMS*
TRINITY_DN138_c0_g1	TRINITY_DN138_c0_g1_i1	CSTF1_HUMAN^CSTF1_HUMAN^Q:106-630,H:14-170^40.659%ID^E:1.61e-36^RecName: Full=Cleavage stimulation factor subunit 1;^Eukaryota; Metazoa; Chordata; Craniata; Vertebrata; Euteleostomi; Mammalia; Eutheria; Euarchontoglires; Primates; Haplorrhini; Catarrhini; Hominidae; Homo	TRINITY_DN138_c0_g1_i1.p2	433-314[-]	.	AAX28338.2^AAX28338.2^Q:85-630,H:12-176^41.081%ID^E:1.63e-38^.^.	.	.	.	.	.	.	.	.	GCTCTTCCGATCTGGCTGATTAATAAACTACTTACAATGGTTCGAAACTATCATGTCGGTCGTCCAAACATTAAAGCTAGACCAACAATAAATAGAGACGATAATCTATATCGCTTAATAATAGGGCAACTTTTGTACGATGGATTTCAACAGGTCGCAATGCAGTTGACAACTGCTCTCCAGATTAGCCCGTTATGTCAGCCTTCGGAGCGATTGATTCATCTTATCAGTTCTGCAATTCAACAAGAAGAGGATACGGGACGTACATCTGCTAACGATCAGAATGCCTTAGGACTGGATTTCGATTACTTGCCTATCCACAATAATGGCAATACTCGCCAACATAATACTGTTGGTGCATATAAATCTGATAGTATACAACGTTTATCCGGTGACGGA…	MFHIVHLLEQMIRHRINVVYYQIYMHQQYYVGEYCHYCG*
TRINITY_DN138_c0_g1	TRINITY_DN138_c0_g1_i1	CSTF1_HUMAN^CSTF1_HUMAN^Q:106-630,H:14-170^40.659%ID^E:1.61e-36^RecName: Full=Cleavage stimulation factor subunit 1;^Eukaryota; Metazoa; Chordata; Craniata; Vertebrata; Euteleostomi; Mammalia; Eutheria; Euarchontoglires; Primates; Haplorrhini; Catarrhini; Hominidae; Homo	TRINITY_DN138_c0_g1_i1.p3	326-442[+]	.	AAX28338.2^AAX28338.2^Q:85-630,H:12-176^41.081%ID^E:1.63e-38^.^.	.	.	.	ExpAA=20.86^PredHel=1^Topology=i2-24o	.	.	.	.	GCTCTTCCGATCTGGCTGATTAATAAACTACTTACAATGGTTCGAAACTATCATGTCGGTCGTCCAAACATTAAAGCTAGACCAACAATAAATAGAGACGATAATCTATATCGCTTAATAATAGGGCAACTTTTGTACGATGGATTTCAACAGGTCGCAATGCAGTTGACAACTGCTCTCCAGATTAGCCCGTTATGTCAGCCTTCGGAGCGATTGATTCATCTTATCAGTTCTGCAATTCAACAAGAAGAGGATACGGGACGTACATCTGCTAACGATCAGAATGCCTTAGGACTGGATTTCGATTACTTGCCTATCCACAATAATGGCAATACTCGCCAACATAATACTGTTGGTGCATATAAATCTGATAGTATACAACGTTTATCCGGTGACGGA…	MAILANIILLVHINLIVYNVYPVTDHLLQKVHYMKHVM*
TRINITY_DN138_c0_g1	TRINITY_DN138_c0_g1_i2	CSTF1_RAT^CSTF1_RAT^Q:106-1404,H:14-427^50.459%ID^E:4.77e-160^RecName: Full=Cleavage stimulation factor subunit 1;^Eukaryota; Metazoa; Chordata; Craniata; Vertebrata; Euteleostomi; Mammalia; Eutheria; Euarchontoglires; Glires; Rodentia; Myomorpha; Muroidea; Muridae; Murinae; Rattus	TRINITY_DN138_c0_g1_i2.p1	1-1419[+]	CSTF1_RAT^CSTF1_RAT^Q:36-468,H:14-427^50.459%ID^E:1.62e-160^RecName: Full=Cleavage stimulation factor subunit 1;^Eukaryota; Metazoa; Chordata; Craniata; Vertebrata; Euteleostomi; Mammalia; Eutheria; Euarchontoglires; Glires; Rodentia; Myomorpha; Muroidea; Muridae; Murinae; Rattus	CCD77345.1^CCD77345.1^Q:100-1407,H:7-426^50.34%ID^E:5.53e-153^.^.	CCD77345.1^CCD77345.1^Q:34-469,H:7-426^50.34%ID^E:1.93e-153^.^.	PF16699.5^CSTF1_dimer^Cleavage stimulation factor subunit 1, dimerisation domain^30-84^E:3.6e-19`PF00400.32^WD40^WD domain, G-beta repeat^206-240^E:0.0003`PF12894.7^ANAPC4_WD40^Anaphase-promoting complex subunit 4 WD40 domain^297-357^E:1.5e-05`PF00400.32^WD40^WD domain, G-beta repeat^301-331^E:9.7e-06`PF00400.32^WD40^WD domain, G-beta repeat^343-374^E:0.00011	.	.	ENOG410XPWJ^cleavage stimulation factor, 3' pre-RNA, subunit 1, 50kDa	KEGG:rno:311670`KO:K14406	GO:0005848^cellular_component^mRNA cleavage stimulating factor complex`GO:0006397^biological_process^mRNA processing	GO:0005515^molecular_function^protein binding	GCTCTTCCGATCTGGCTGATTAATAAACTACTTACAATGGTTCGAAACTATCATGTCGGTCGTCCAAACATTAAAGCTAGACCAACAATAAATAGAGACGATAATCTATATCGCTTAATAATAGGGCAACTTTTGTACGATGGATTTCAACAGGTCGCAATGCAGTTGACAACTGCTCTCCAGATTAGCCCGTTATGTCAGCCTTCGGAGCGATTGATTCATCTTATCAGTTCTGCAATTCAACAAGAAGAGGATACGGGACGTACATCTGCTAACGATCAGAATGCCTTAGGACTGGATTTCGATTACTTGCCTATCCACAATAATGGCAATACTCGCCAACATAATACTGTTGGTGCATATAAATCTGATAGTATACAACGTTTATCCGGTGACGGA…	ALPIWLINKLLTMVRNYHVGRPNIKARPTINRDDNLYRLIIGQLLYDGFQQVAMQLTTALQISPLCQPSERLIHLISSAIQQEEDTGRTSANDQNALGLDFDYLPIHNNGNTRQHNTVGAYKSDSIQRLSGDGSSAPEGALYETCYVTAHKGPCRTATFDQSGSVIATGSVDASIKILDVDRLLAKSSVPMDVQDAMQQAENHPVVRTLYDHTDEITHLEFHPREPLLLSGSRDCTLKFFEFSKTTARRSCRVISESNPIRCFSFHPNGEWLLVATEQASPIRLYSVETGQAYVCNRPADQHERQVSSICWTPNAHQFASASKDGTIKIWDGVSNRVISTISDAHGKEEVCSVAFTRNSKYLLSSGKDSIVRLWELTSSRCLMTYTGAGSTGKQLHRTR…
TRINITY_DN138_c0_g1	TRINITY_DN138_c0_g1_i2	CSTF1_RAT^CSTF1_RAT^Q:106-1404,H:14-427^50.459%ID^E:4.77e-160^RecName: Full=Cleavage stimulation factor subunit 1;^Eukaryota; Metazoa; Chordata; Craniata; Vertebrata; Euteleostomi; Mammalia; Eutheria; Euarchontoglires; Glires; Rodentia; Myomorpha; Muroidea; Muridae; Murinae; Rattus	TRINITY_DN138_c0_g1_i2.p2	948-769[-]	.	CCD77345.1^CCD77345.1^Q:100-1407,H:7-426^50.34%ID^E:5.53e-153^.^.	.	.	.	.	.	.	.	.	GCTCTTCCGATCTGGCTGATTAATAAACTACTTACAATGGTTCGAAACTATCATGTCGGTCGTCCAAACATTAAAGCTAGACCAACAATAAATAGAGACGATAATCTATATCGCTTAATAATAGGGCAACTTTTGTACGATGGATTTCAACAGGTCGCAATGCAGTTGACAACTGCTCTCCAGATTAGCCCGTTATGTCAGCCTTCGGAGCGATTGATTCATCTTATCAGTTCTGCAATTCAACAAGAAGAGGATACGGGACGTACATCTGCTAACGATCAGAATGCCTTAGGACTGGATTTCGATTACTTGCCTATCCACAATAATGGCAATACTCGCCAACATAATACTGTTGGTGCATATAAATCTGATAGTATACAACGTTTATCCGGTGACGGA…	MSIRSPAYTTHLSFMLIGRSITYICLSRFHGIQSNRTCLLSCHQQPLTIRMKTKTSYRI*
TRINITY_DN138_c0_g1	TRINITY_DN138_c0_g1_i2	CSTF1_RAT^CSTF1_RAT^Q:106-1404,H:14-427^50.459%ID^E:4.77e-160^RecName: Full=Cleavage stimulation factor subunit 1;^Eukaryota; Metazoa; Chordata; Craniata; Vertebrata; Euteleostomi; Mammalia; Eutheria; Euarchontoglires; Glires; Rodentia; Myomorpha; Muroidea; Muridae; Murinae; Rattus	TRINITY_DN138_c0_g1_i2.p3	964-842[-]	.	CCD77345.1^CCD77345.1^Q:100-1407,H:7-426^50.34%ID^E:5.53e-153^.^.	.	.	.	.	.	.	.	.	GCTCTTCCGATCTGGCTGATTAATAAACTACTTACAATGGTTCGAAACTATCATGTCGGTCGTCCAAACATTAAAGCTAGACCAACAATAAATAGAGACGATAATCTATATCGCTTAATAATAGGGCAACTTTTGTACGATGGATTTCAACAGGTCGCAATGCAGTTGACAACTGCTCTCCAGATTAGCCCGTTATGTCAGCCTTCGGAGCGATTGATTCATCTTATCAGTTCTGCAATTCAACAAGAAGAGGATACGGGACGTACATCTGCTAACGATCAGAATGCCTTAGGACTGGATTTCGATTACTTGCCTATCCACAATAATGGCAATACTCGCCAACATAATACTGTTGGTGCATATAAATCTGATAGTATACAACGTTTATCCGGTGACGGA…	MLTRTDEHSESSIYYSLVVHADRQVYYIHMPVPFPRNTIE*
TRINITY_DN138_c0_g1	TRINITY_DN138_c0_g1_i2	CSTF1_RAT^CSTF1_RAT^Q:106-1404,H:14-427^50.459%ID^E:4.77e-160^RecName: Full=Cleavage stimulation factor subunit 1;^Eukaryota; Metazoa; Chordata; Craniata; Vertebrata; Euteleostomi; Mammalia; Eutheria; Euarchontoglires; Glires; Rodentia; Myomorpha; Muroidea; Muridae; Murinae; Rattus	TRINITY_DN138_c0_g1_i2.p4	433-314[-]	.	CCD77345.1^CCD77345.1^Q:100-1407,H:7-426^50.34%ID^E:5.53e-153^.^.	.	.	.	.	.	.	.	.	GCTCTTCCGATCTGGCTGATTAATAAACTACTTACAATGGTTCGAAACTATCATGTCGGTCGTCCAAACATTAAAGCTAGACCAACAATAAATAGAGACGATAATCTATATCGCTTAATAATAGGGCAACTTTTGTACGATGGATTTCAACAGGTCGCAATGCAGTTGACAACTGCTCTCCAGATTAGCCCGTTATGTCAGCCTTCGGAGCGATTGATTCATCTTATCAGTTCTGCAATTCAACAAGAAGAGGATACGGGACGTACATCTGCTAACGATCAGAATGCCTTAGGACTGGATTTCGATTACTTGCCTATCCACAATAATGGCAATACTCGCCAACATAATACTGTTGGTGCATATAAATCTGATAGTATACAACGTTTATCCGGTGACGGA…	MFHIVHLLEQMIRHRINVVYYQIYMHQQYYVGEYCHYCG*
TRINITY_DN138_c0_g1	TRINITY_DN138_c0_g1_i2	CSTF1_RAT^CSTF1_RAT^Q:106-1404,H:14-427^50.459%ID^E:4.77e-160^RecName: Full=Cleavage stimulation factor subunit 1;^Eukaryota; Metazoa; Chordata; Craniata; Vertebrata; Euteleostomi; Mammalia; Eutheria; Euarchontoglires; Glires; Rodentia; Myomorpha; Muroidea; Muridae; Murinae; Rattus	TRINITY_DN138_c0_g1_i2.p5	326-442[+]	.	CCD77345.1^CCD77345.1^Q:100-1407,H:7-426^50.34%ID^E:5.53e-153^.^.	.	.	.	ExpAA=20.86^PredHel=1^Topology=i2-24o	.	.	.	.	GCTCTTCCGATCTGGCTGATTAATAAACTACTTACAATGGTTCGAAACTATCATGTCGGTCGTCCAAACATTAAAGCTAGACCAACAATAAATAGAGACGATAATCTATATCGCTTAATAATAGGGCAACTTTTGTACGATGGATTTCAACAGGTCGCAATGCAGTTGACAACTGCTCTCCAGATTAGCCCGTTATGTCAGCCTTCGGAGCGATTGATTCATCTTATCAGTTCTGCAATTCAACAAGAAGAGGATACGGGACGTACATCTGCTAACGATCAGAATGCCTTAGGACTGGATTTCGATTACTTGCCTATCCACAATAATGGCAATACTCGCCAACATAATACTGTTGGTGCATATAAATCTGATAGTATACAACGTTTATCCGGTGACGGA…	MAILANIILLVHINLIVYNVYPVTDHLLQKVHYMKHVM*
TRINITY_DN138_c0_g1	TRINITY_DN138_c0_g1_i2	CSTF1_RAT^CSTF1_RAT^Q:106-1404,H:14-427^50.459%ID^E:4.77e-160^RecName: Full=Cleavage stimulation factor subunit 1;^Eukaryota; Metazoa; Chordata; Craniata; Vertebrata; Euteleostomi; Mammalia; Eutheria; Euarchontoglires; Glires; Rodentia; Myomorpha; Muroidea; Muridae; Murinae; Rattus	TRINITY_DN138_c0_g1_i2.p6	803-919[+]	.	CCD77345.1^CCD77345.1^Q:100-1407,H:7-426^50.34%ID^E:5.53e-153^.^.	.	.	.	.	.	.	.	.	GCTCTTCCGATCTGGCTGATTAATAAACTACTTACAATGGTTCGAAACTATCATGTCGGTCGTCCAAACATTAAAGCTAGACCAACAATAAATAGAGACGATAATCTATATCGCTTAATAATAGGGCAACTTTTGTACGATGGATTTCAACAGGTCGCAATGCAGTTGACAACTGCTCTCCAGATTAGCCCGTTATGTCAGCCTTCGGAGCGATTGATTCATCTTATCAGTTCTGCAATTCAACAAGAAGAGGATACGGGACGTACATCTGCTAACGATCAGAATGCCTTAGGACTGGATTTCGATTACTTGCCTATCCACAATAATGGCAATACTCGCCAACATAATACTGTTGGTGCATATAAATCTGATAGTATACAACGTTTATCCGGTGACGGA…	MVSGCWWQLSKQVLFDCIPWKRDRHMYVIDLPISMNDK*
TRINITY_DN138_c0_g1	TRINITY_DN138_c0_g1_i2	CSTF1_RAT^CSTF1_RAT^Q:106-1404,H:14-427^50.459%ID^E:4.77e-160^RecName: Full=Cleavage stimulation factor subunit 1;^Eukaryota; Metazoa; Chordata; Craniata; Vertebrata; Euteleostomi; Mammalia; Eutheria; Euarchontoglires; Glires; Rodentia; Myomorpha; Muroidea; Muridae; Murinae; Rattus	TRINITY_DN138_c0_g1_i2.p7	654-550[-]	.	CCD77345.1^CCD77345.1^Q:100-1407,H:7-426^50.34%ID^E:5.53e-153^.^.	.	.	.	.	.	.	.	.	GCTCTTCCGATCTGGCTGATTAATAAACTACTTACAATGGTTCGAAACTATCATGTCGGTCGTCCAAACATTAAAGCTAGACCAACAATAAATAGAGACGATAATCTATATCGCTTAATAATAGGGCAACTTTTGTACGATGGATTTCAACAGGTCGCAATGCAGTTGACAACTGCTCTCCAGATTAGCCCGTTATGTCAGCCTTCGGAGCGATTGATTCATCTTATCAGTTCTGCAATTCAACAAGAAGAGGATACGGGACGTACATCTGCTAACGATCAGAATGCCTTAGGACTGGATTTCGATTACTTGCCTATCCACAATAATGGCAATACTCGCCAACATAATACTGTTGGTGCATATAAATCTGATAGTATACAACGTTTATCCGGTGACGGA…	MSYLIRMIIQSPHYWMILGLLHGVLNIHRHRTFC*
TRINITY_DN138_c0_g1	TRINITY_DN138_c0_g1_i2	CSTF1_RAT^CSTF1_RAT^Q:106-1404,H:14-427^50.459%ID^E:4.77e-160^RecName: Full=Cleavage stimulation factor subunit 1;^Eukaryota; Metazoa; Chordata; Craniata; Vertebrata; Euteleostomi; Mammalia; Eutheria; Euarchontoglires; Glires; Rodentia; Myomorpha; Muroidea; Muridae; Murinae; Rattus	TRINITY_DN138_c0_g1_i2.p8	1028-1129[+]	.	CCD77345.1^CCD77345.1^Q:100-1407,H:7-426^50.34%ID^E:5.53e-153^.^.	.	.	.	.	.	.	.	.	GCTCTTCCGATCTGGCTGATTAATAAACTACTTACAATGGTTCGAAACTATCATGTCGGTCGTCCAAACATTAAAGCTAGACCAACAATAAATAGAGACGATAATCTATATCGCTTAATAATAGGGCAACTTTTGTACGATGGATTTCAACAGGTCGCAATGCAGTTGACAACTGCTCTCCAGATTAGCCCGTTATGTCAGCCTTCGGAGCGATTGATTCATCTTATCAGTTCTGCAATTCAACAAGAAGAGGATACGGGACGTACATCTGCTAACGATCAGAATGCCTTAGGACTGGATTTCGATTACTTGCCTATCCACAATAATGGCAATACTCGCCAACATAATACTGTTGGTGCATATAAATCTGATAGTATACAACGTTTATCCGGTGACGGA…	MHMAKKRCVVLHSHAIQNTCYLRARTVLCGSGS*
TRINITY_DN138_c0_g1	TRINITY_DN138_c0_g1_i2	CSTF1_RAT^CSTF1_RAT^Q:106-1404,H:14-427^50.459%ID^E:4.77e-160^RecName: Full=Cleavage stimulation factor subunit 1;^Eukaryota; Metazoa; Chordata; Craniata; Vertebrata; Euteleostomi; Mammalia; Eutheria; Euarchontoglires; Glires; Rodentia; Myomorpha; Muroidea; Muridae; Murinae; Rattus	TRINITY_DN138_c0_g1_i2.p9	761-663[-]	.	CCD77345.1^CCD77345.1^Q:100-1407,H:7-426^50.34%ID^E:5.53e-153^.^.	.	.	.	.	.	.	.	.	GCTCTTCCGATCTGGCTGATTAATAAACTACTTACAATGGTTCGAAACTATCATGTCGGTCGTCCAAACATTAAAGCTAGACCAACAATAAATAGAGACGATAATCTATATCGCTTAATAATAGGGCAACTTTTGTACGATGGATTTCAACAGGTCGCAATGCAGTTGACAACTGCTCTCCAGATTAGCCCGTTATGTCAGCCTTCGGAGCGATTGATTCATCTTATCAGTTCTGCAATTCAACAAGAAGAGGATACGGGACGTACATCTGCTAACGATCAGAATGCCTTAGGACTGGATTTCGATTACTTGCCTATCCACAATAATGGCAATACTCGCCAACATAATACTGTTGGTGCATATAAATCTGATAGTATACAACGTTTATCCGGTGACGGA…	MTLQLRRAVVFENSKNFRVQSRDPDSNNGSRG*
TRINITY_DN154_c0_g1	TRINITY_DN154_c0_g1_i1	CRYAA_ANAPL^CRYAA_ANAPL^Q:1143-784,H:12-133^33.333%ID^E:6.18e-15^RecName: Full=Alpha-crystallin A chain;^Eukaryota; Metazoa; Chordata; Craniata; Vertebrata; Euteleostomi; Archelosauria; Archosauria; Dinosauria; Saurischia; Theropoda; Coelurosauria; Aves; Neognathae; Galloanserae; Anseriformes; Anatidae; Anatinae; Anas	TRINITY_DN154_c0_g1_i1.p1	1188-394[-]	CRYAA_ANAPL^CRYAA_ANAPL^Q:16-135,H:12-133^33.333%ID^E:5.42e-16^RecName: Full=Alpha-crystallin A chain;^Eukaryota; Metazoa; Chordata; Craniata; Vertebrata; Euteleostomi; Archelosauria; Archosauria; Dinosauria; Saurischia; Theropoda; Coelurosauria; Aves; Neognathae; Galloanserae; Anseriformes; Anatidae; Anatinae; Anas	ADR79277.1^ADR79277.1^Q:1005-400,H:1-191^32.212%ID^E:3.95e-28^.^.	ADR79277.1^ADR79277.1^Q:62-263,H:1-191^32.212%ID^E:2.61e-30^.^.	PF00011.21^HSP20^Hsp20/alpha crystallin family^60-142^E:1.7e-11`PF00011.21^HSP20^Hsp20/alpha crystallin family^179-256^E:1.6e-08`PF04969.16^CS^CS domain^179-249^E:0.59`PF17886.1^ArsA_HSP20^HSP20-like domain found in ArsA^181-250^E:1.2e-06	.	.	.	.	GO:0046872^molecular_function^metal ion binding`GO:0005212^molecular_function^structural constituent of eye lens	.	ACGACGATAATTTCTATATTTTCTCAGAGTTTTTAGAATTTTACCTTGGTAGCAATAATTTCCAATGAACATTTTTGAATCTAATCCGGTCAGATATTAGAAGTACCGATTTATCAAAGTTTATAATATACCTACACAAAAATGATTAATATATTCCAAGACATTTATTATTTATATTGTTAGAAGATTTATATATTTTAGATATAATTTTTAATTTCTATATAAATTTATATTTGATTGGTGACCTAAGCATAATAATTCTTATTTAAAGAAGCTAAAACGATTTAGAGTAAAAACACAAGATTATTCTTTAAATAATGATGTTACTTTAGAAATAGCAAAGAATCTTTAAAATATTAGTACTTTAATAGATTATTAGGCTTTGTAGTTATATTATTT…	MPNLPISRFGRSLFDFDNFFGKSLDFFDPFDRWDLSLNPHHVNSVNWIREPPHLSDRPLNKFRVTLPATGYDKSDITTSISGNILTIHGRHSDHQDGNGYNAREFSRKFDLPRNIDESKMTSFLTGGGMLVVEMPFMVEQQSRLQQSQTTDMQLRSKSPSDFYRSDFLPHIVNDNNGLKKLEINVPLPNYQPDEIQLTLKDHDLILKAESTKSDNLKYGRQYLYRQVTLPKETNTNMLSSTLEDGTLHIEAPLLDSTTVIPIQK*
TRINITY_DN154_c0_g1	TRINITY_DN154_c0_g1_i1	CRYAA_ANAPL^CRYAA_ANAPL^Q:1143-784,H:12-133^33.333%ID^E:6.18e-15^RecName: Full=Alpha-crystallin A chain;^Eukaryota; Metazoa; Chordata; Craniata; Vertebrata; Euteleostomi; Archelosauria; Archosauria; Dinosauria; Saurischia; Theropoda; Coelurosauria; Aves; Neognathae; Galloanserae; Anseriformes; Anatidae; Anatinae; Anas	TRINITY_DN154_c0_g1_i1.p2	779-979[+]	NAS35_TELCI^NAS35_TELCI^Q:3-53,H:476-528^37.736%ID^E:0.001^RecName: Full=Zinc metalloproteinase dpy-31 {ECO:0000250|UniProtKB:P98060};^Eukaryota; Metazoa; Ecdysozoa; Nematoda; Chromadorea; Strongylida; Trichostrongyloidea; Haemonchidae; Teladorsagia	ADR79277.1^ADR79277.1^Q:1005-400,H:1-191^32.212%ID^E:3.95e-28^.^.	.	.	.	.	.	.	GO:0005576^cellular_component^extracellular region`GO:0004222^molecular_function^metalloendopeptidase activity`GO:0008270^molecular_function^zinc ion binding`GO:0018996^biological_process^molting cycle, collagen and cuticulin-based cuticle	.	ACGACGATAATTTCTATATTTTCTCAGAGTTTTTAGAATTTTACCTTGGTAGCAATAATTTCCAATGAACATTTTTGAATCTAATCCGGTCAGATATTAGAAGTACCGATTTATCAAAGTTTATAATATACCTACACAAAAATGATTAATATATTCCAAGACATTTATTATTTATATTGTTAGAAGATTTATATATTTTAGATATAATTTTTAATTTCTATATAAATTTATATTTGATTGGTGACCTAAGCATAATAATTCTTATTTAAAGAAGCTAAAACGATTTAGAGTAAAAACACAAGATTATTCTTTAAATAATGATGTTACTTTAGAAATAGCAAAGAATCTTTAAAATATTAGTACTTTAATAGATTATTAGGCTTTGTAGTTATATTATTT…	MKGISTTSIPPPVRKLVILLSSMFLGKSNFLENSRALYPLPSWWSEWRPCMVSILPDIDVVISDLS*
TRINITY_DN154_c0_g1	TRINITY_DN154_c0_g1_i1	CRYAA_ANAPL^CRYAA_ANAPL^Q:1143-784,H:12-133^33.333%ID^E:6.18e-15^RecName: Full=Alpha-crystallin A chain;^Eukaryota; Metazoa; Chordata; Craniata; Vertebrata; Euteleostomi; Archelosauria; Archosauria; Dinosauria; Saurischia; Theropoda; Coelurosauria; Aves; Neognathae; Galloanserae; Anseriformes; Anatidae; Anatinae; Anas	TRINITY_DN154_c0_g1_i1.p3	1257-1391[+]	.	ADR79277.1^ADR79277.1^Q:1005-400,H:1-191^32.212%ID^E:3.95e-28^.^.	.	.	.	ExpAA=20.46^PredHel=1^Topology=i12-31o	.	.	.	.	ACGACGATAATTTCTATATTTTCTCAGAGTTTTTAGAATTTTACCTTGGTAGCAATAATTTCCAATGAACATTTTTGAATCTAATCCGGTCAGATATTAGAAGTACCGATTTATCAAAGTTTATAATATACCTACACAAAAATGATTAATATATTCCAAGACATTTATTATTTATATTGTTAGAAGATTTATATATTTTAGATATAATTTTTAATTTCTATATAAATTTATATTTGATTGGTGACCTAAGCATAATAATTCTTATTTAAAGAAGCTAAAACGATTTAGAGTAAAAACACAAGATTATTCTTTAAATAATGATGTTACTTTAGAAATAGCAAAGAATCTTTAAAATATTAGTACTTTAATAGATTATTAGGCTTTGTAGTTATATTATTT…	MLCNASFKNVRLILCDCYIVTLFSSFITHLLRNTVIVLLLYKNI*
TRINITY_DN154_c0_g1	TRINITY_DN154_c0_g1_i1	CRYAA_ANAPL^CRYAA_ANAPL^Q:1143-784,H:12-133^33.333%ID^E:6.18e-15^RecName: Full=Alpha-crystallin A chain;^Eukaryota; Metazoa; Chordata; Craniata; Vertebrata; Euteleostomi; Archelosauria; Archosauria; Dinosauria; Saurischia; Theropoda; Coelurosauria; Aves; Neognathae; Galloanserae; Anseriformes; Anatidae; Anatinae; Anas	TRINITY_DN154_c0_g1_i1.p4	1632-1543[-]	.	ADR79277.1^ADR79277.1^Q:1005-400,H:1-191^32.212%ID^E:3.95e-28^.^.	.	.	.	.	.	.	.	.	ACGACGATAATTTCTATATTTTCTCAGAGTTTTTAGAATTTTACCTTGGTAGCAATAATTTCCAATGAACATTTTTGAATCTAATCCGGTCAGATATTAGAAGTACCGATTTATCAAAGTTTATAATATACCTACACAAAAATGATTAATATATTCCAAGACATTTATTATTTATATTGTTAGAAGATTTATATATTTTAGATATAATTTTTAATTTCTATATAAATTTATATTTGATTGGTGACCTAAGCATAATAATTCTTATTTAAAGAAGCTAAAACGATTTAGAGTAAAAACACAAGATTATTCTTTAAATAATGATGTTACTTTAGAAATAGCAAAGAATCTTTAAAATATTAGTACTTTAATAGATTATTAGGCTTTGTAGTTATATTATTT…	MLRVFILLFTCNTNIALHSQNERFCSIYT*
TRINITY_DN129_c0_g1	TRINITY_DN129_c0_g1_i1	OAT_CAEEL^OAT_CAEEL^Q:1287-64,H:10-420^57.908%ID^E:8.79e-173^RecName: Full=Probable ornithine aminotransferase, mitochondrial;^Eukaryota; Metazoa; Ecdysozoa; Nematoda; Chromadorea; Rhabditida; Rhabditina; Rhabditomorpha; Rhabditoidea; Rhabditidae; Peloderinae; Caenorhabditis	TRINITY_DN129_c0_g1_i1.p1	1317-61[-]	OAT_CAEEL^OAT_CAEEL^Q:11-418,H:10-420^57.908%ID^E:0^RecName: Full=Probable ornithine aminotransferase, mitochondrial;^Eukaryota; Metazoa; Ecdysozoa; Nematoda; Chromadorea; Rhabditida; Rhabditina; Rhabditomorpha; Rhabditoidea; Rhabditidae; Peloderinae; Caenorhabditis	ABU49843.1^ABU49843.1^Q:1335-64,H:15-438^60.849%ID^E:0^.^.	ABU49843.1^ABU49843.1^Q:17-418,H:37-438^63.184%ID^E:0^.^.	PF00202.21^Aminotran_3^Aminotransferase class-III^32-412^E:6.1e-120	.	.	COG4992^Acetylornithine aminotransferase	KEGG:cel:CELE_C16A3.10`KO:K00819	GO:0005737^cellular_component^cytoplasm`GO:0005759^cellular_component^mitochondrial matrix`GO:0004587^molecular_function^ornithine-oxo-acid transaminase activity`GO:0030170^molecular_function^pyridoxal phosphate binding`GO:0019544^biological_process^arginine catabolic process to glutamate`GO:0010121^biological_process^arginine catabolic process to proline via ornithine`GO:0055129^biological_proce…	GO:0008483^molecular_function^transaminase activity`GO:0030170^molecular_function^pyridoxal phosphate binding	GATCTGAAGACTTTAAATTACAGAAAATATAAAGAAATATTATTTTAATGTAAGTAAATGTTATTTCTCTAAGTTGTTAAAGACATCTGCGATAATACCATGTGCCTGTCTGAGTTGATCTGCACTTATAACTAATGGTGGGCAAAGTCTGATCGTAGATTTATGAGTTGGCTTTGCCAAAATGCCATGATTTCGTAATTTTAAGCAAATGTCAAAAGCGTCAAACCCTTCATGAATATCGATAGCGCTCATTAAACCCTTGCCTCTAAATTGTCTGACTACAGATTTCGATAGTTTTGAGAGTTCTTCATGAGTAATATGTTCTAATTGTTTTGAATTTTCACATAAATGATTATCGACAATAACTTTTAAAGAGGCAATAGCTACTGCGCATGCTAA…	MTFLLMDTKKPRVPIGKKSSDVFNREDVYGCHNYHPLPVALTRGEGVFLWDVEGNQYYDFLSGYSSVNQGHRHPTIIEALKKQADILTLTSRAFFADKLGELEEYATKLLGFDKMLVMNSGCEACESAVKLARKWGYKIKGIKSNEAVIIFVAGNFWGRSIAAVSSSTDPDCFNNYGPFTPNFKIIPYDDLKALKDALQDKNVCAFMFEPIQGEAGVIIPSKGYIKGVRDLCTEYNVLMIVDEVQTGLGRTGEMLCCNHENVKPDIVVLGKALSGGCLPVSAVLSRKDIMDVIEPGTHGSTYGGNPLACAVAIASLKVIVDNHLCENSKQLEHITHEELSKLSKSVVRQFRGKGLMSAIDIHEGFDAFDICLKLRNHGILAKPTHKSTIRLCPPLVISA…
TRINITY_DN129_c0_g1	TRINITY_DN129_c0_g1_i1	OAT_CAEEL^OAT_CAEEL^Q:1287-64,H:10-420^57.908%ID^E:8.79e-173^RecName: Full=Probable ornithine aminotransferase, mitochondrial;^Eukaryota; Metazoa; Ecdysozoa; Nematoda; Chromadorea; Rhabditida; Rhabditina; Rhabditomorpha; Rhabditoidea; Rhabditidae; Peloderinae; Caenorhabditis	TRINITY_DN129_c0_g1_i1.p2	602-757[+]	.	ABU49843.1^ABU49843.1^Q:1335-64,H:15-438^60.849%ID^E:0^.^.	.	.	.	ExpAA=16.42^PredHel=1^Topology=i13-30o	.	.	.	.	GATCTGAAGACTTTAAATTACAGAAAATATAAAGAAATATTATTTTAATGTAAGTAAATGTTATTTCTCTAAGTTGTTAAAGACATCTGCGATAATACCATGTGCCTGTCTGAGTTGATCTGCACTTATAACTAATGGTGGGCAAAGTCTGATCGTAGATTTATGAGTTGGCTTTGCCAAAATGCCATGATTTCGTAATTTTAAGCAAATGTCAAAAGCGTCAAACCCTTCATGAATATCGATAGCGCTCATTAAACCCTTGCCTCTAAATTGTCTGACTACAGATTTCGATAGTTTTGAGAGTTCTTCATGAGTAATATGTTCTAATTGTTTTGAATTTTCACATAAATGATTATCGACAATAACTTTTAAAGAGGCAATAGCTACTGCGCATGCTAA…	MRTLYSVHKSRTPLIYPLLGIITPASPWIGSNMNAHTFLSCKASFNAFRSS*
TRINITY_DN129_c0_g1	TRINITY_DN129_c0_g1_i1	OAT_CAEEL^OAT_CAEEL^Q:1287-64,H:10-420^57.908%ID^E:8.79e-173^RecName: Full=Probable ornithine aminotransferase, mitochondrial;^Eukaryota; Metazoa; Ecdysozoa; Nematoda; Chromadorea; Rhabditida; Rhabditina; Rhabditomorpha; Rhabditoidea; Rhabditidae; Peloderinae; Caenorhabditis	TRINITY_DN129_c0_g1_i1.p3	449-544[+]	.	ABU49843.1^ABU49843.1^Q:1335-64,H:15-438^60.849%ID^E:0^.^.	.	.	.	.	.	.	.	.	GATCTGAAGACTTTAAATTACAGAAAATATAAAGAAATATTATTTTAATGTAAGTAAATGTTATTTCTCTAAGTTGTTAAAGACATCTGCGATAATACCATGTGCCTGTCTGAGTTGATCTGCACTTATAACTAATGGTGGGCAAAGTCTGATCGTAGATTTATGAGTTGGCTTTGCCAAAATGCCATGATTTCGTAATTTTAAGCAAATGTCAAAAGCGTCAAACCCTTCATGAATATCGATAGCGCTCATTAAACCCTTGCCTCTAAATTGTCTGACTACAGATTTCGATAGTTTTGAGAGTTCTTCATGAGTAATATGTTCTAATTGTTTTGAATTTTCACATAAATGATTATCGACAATAACTTTTAAAGAGGCAATAGCTACTGCGCATGCTAA…	MISLRDSTADTGRHPPDKAFPNTTISGFTFS*
TRINITY_DN129_c0_g1	TRINITY_DN129_c0_g1_i1	OAT_CAEEL^OAT_CAEEL^Q:1287-64,H:10-420^57.908%ID^E:8.79e-173^RecName: Full=Probable ornithine aminotransferase, mitochondrial;^Eukaryota; Metazoa; Ecdysozoa; Nematoda; Chromadorea; Rhabditida; Rhabditina; Rhabditomorpha; Rhabditoidea; Rhabditidae; Peloderinae; Caenorhabditis	TRINITY_DN129_c0_g1_i1.p4	1166-1077[-]	.	ABU49843.1^ABU49843.1^Q:1335-64,H:15-438^60.849%ID^E:0^.^.	.	.	.	.	.	.	.	.	GATCTGAAGACTTTAAATTACAGAAAATATAAAGAAATATTATTTTAATGTAAGTAAATGTTATTTCTCTAAGTTGTTAAAGACATCTGCGATAATACCATGTGCCTGTCTGAGTTGATCTGCACTTATAACTAATGGTGGGCAAAGTCTGATCGTAGATTTATGAGTTGGCTTTGCCAAAATGCCATGATTTCGTAATTTTAAGCAAATGTCAAAAGCGTCAAACCCTTCATGAATATCGATAGCGCTCATTAAACCCTTGCCTCTAAATTGTCTGACTACAGATTTCGATAGTTTTGAGAGTTCTTCATGAGTAATATGTTCTAATTGTTTTGAATTTTCACATAAATGATTATCGACAATAACTTTTAAAGAGGCAATAGCTACTGCGCATGCTAA…	MLKATNIMIFSVDTVQSTKGIDILQSSKH*
TRINITY_DN129_c0_g1	TRINITY_DN129_c0_g1_i2	OAT_CAEEL^OAT_CAEEL^Q:1287-64,H:10-420^57.908%ID^E:3.19e-173^RecName: Full=Probable ornithine aminotransferase, mitochondrial;^Eukaryota; Metazoa; Ecdysozoa; Nematoda; Chromadorea; Rhabditida; Rhabditina; Rhabditomorpha; Rhabditoidea; Rhabditidae; Peloderinae; Caenorhabditis	TRINITY_DN129_c0_g1_i2.p1	1362-61[-]	OAT_CAEEL^OAT_CAEEL^Q:26-433,H:10-420^57.908%ID^E:0^RecName: Full=Probable ornithine aminotransferase, mitochondrial;^Eukaryota; Metazoa; Ecdysozoa; Nematoda; Chromadorea; Rhabditida; Rhabditina; Rhabditomorpha; Rhabditoidea; Rhabditidae; Peloderinae; Caenorhabditis	ABU49843.1^ABU49843.1^Q:1269-64,H:37-438^63.184%ID^E:0^.^.	ABU49843.1^ABU49843.1^Q:32-433,H:37-438^63.184%ID^E:0^.^.	PF00202.21^Aminotran_3^Aminotransferase class-III^47-427^E:6.9e-120	.	.	COG4992^Acetylornithine aminotransferase	KEGG:cel:CELE_C16A3.10`KO:K00819	GO:0005737^cellular_component^cytoplasm`GO:0005759^cellular_component^mitochondrial matrix`GO:0004587^molecular_function^ornithine-oxo-acid transaminase activity`GO:0030170^molecular_function^pyridoxal phosphate binding`GO:0019544^biological_process^arginine catabolic process to glutamate`GO:0010121^biological_process^arginine catabolic process to proline via ornithine`GO:0055129^biological_proce…	GO:0008483^molecular_function^transaminase activity`GO:0030170^molecular_function^pyridoxal phosphate binding	GATCTGAAGACTTTAAATTACAGAAAATATAAAGAAATATTATTTTAATGTAAGTAAATGTTATTTCTCTAAGTTGTTAAAGACATCTGCGATAATACCATGTGCCTGTCTGAGTTGATCTGCACTTATAACTAATGGTGGGCAAAGTCTGATCGTAGATTTATGAGTTGGCTTTGCCAAAATGCCATGATTTCGTAATTTTAAGCAAATGTCAAAAGCGTCAAACCCTTCATGAATATCGATAGCGCTCATTAAACCCTTGCCTCTAAATTGTCTGACTACAGATTTCGATAGTTTTGAGAGTTCTTCATGAGTAATATGTTCTAATTGTTTTGAATTTTCACATAAATGATTATCGACAATAACTTTTAAAGAGGCAATAGCTACTGCGCATGCTAA…	LFRSKNLNSLNTQSTMTFLLMDTKKPRVPIGKKSSDVFNREDVYGCHNYHPLPVALTRGEGVFLWDVEGNQYYDFLSGYSSVNQGHRHPTIIEALKKQADILTLTSRAFFADKLGELEEYATKLLGFDKMLVMNSGCEACESAVKLARKWGYKIKGIKSNEAVIIFVAGNFWGRSIAAVSSSTDPDCFNNYGPFTPNFKIIPYDDLKALKDALQDKNVCAFMFEPIQGEAGVIIPSKGYIKGVRDLCTEYNVLMIVDEVQTGLGRTGEMLCCNHENVKPDIVVLGKALSGGCLPVSAVLSRKDIMDVIEPGTHGSTYGGNPLACAVAIASLKVIVDNHLCENSKQLEHITHEELSKLSKSVVRQFRGKGLMSAIDIHEGFDAFDICLKLRNHGILAKPT…
TRINITY_DN129_c0_g1	TRINITY_DN129_c0_g1_i2	OAT_CAEEL^OAT_CAEEL^Q:1287-64,H:10-420^57.908%ID^E:3.19e-173^RecName: Full=Probable ornithine aminotransferase, mitochondrial;^Eukaryota; Metazoa; Ecdysozoa; Nematoda; Chromadorea; Rhabditida; Rhabditina; Rhabditomorpha; Rhabditoidea; Rhabditidae; Peloderinae; Caenorhabditis	TRINITY_DN129_c0_g1_i2.p2	602-757[+]	.	ABU49843.1^ABU49843.1^Q:1269-64,H:37-438^63.184%ID^E:0^.^.	.	.	.	ExpAA=16.42^PredHel=1^Topology=i13-30o	.	.	.	.	GATCTGAAGACTTTAAATTACAGAAAATATAAAGAAATATTATTTTAATGTAAGTAAATGTTATTTCTCTAAGTTGTTAAAGACATCTGCGATAATACCATGTGCCTGTCTGAGTTGATCTGCACTTATAACTAATGGTGGGCAAAGTCTGATCGTAGATTTATGAGTTGGCTTTGCCAAAATGCCATGATTTCGTAATTTTAAGCAAATGTCAAAAGCGTCAAACCCTTCATGAATATCGATAGCGCTCATTAAACCCTTGCCTCTAAATTGTCTGACTACAGATTTCGATAGTTTTGAGAGTTCTTCATGAGTAATATGTTCTAATTGTTTTGAATTTTCACATAAATGATTATCGACAATAACTTTTAAAGAGGCAATAGCTACTGCGCATGCTAA…	MRTLYSVHKSRTPLIYPLLGIITPASPWIGSNMNAHTFLSCKASFNAFRSS*
TRINITY_DN129_c0_g1	TRINITY_DN129_c0_g1_i2	OAT_CAEEL^OAT_CAEEL^Q:1287-64,H:10-420^57.908%ID^E:3.19e-173^RecName: Full=Probable ornithine aminotransferase, mitochondrial;^Eukaryota; Metazoa; Ecdysozoa; Nematoda; Chromadorea; Rhabditida; Rhabditina; Rhabditomorpha; Rhabditoidea; Rhabditidae; Peloderinae; Caenorhabditis	TRINITY_DN129_c0_g1_i2.p3	449-544[+]	.	ABU49843.1^ABU49843.1^Q:1269-64,H:37-438^63.184%ID^E:0^.^.	.	.	.	.	.	.	.	.	GATCTGAAGACTTTAAATTACAGAAAATATAAAGAAATATTATTTTAATGTAAGTAAATGTTATTTCTCTAAGTTGTTAAAGACATCTGCGATAATACCATGTGCCTGTCTGAGTTGATCTGCACTTATAACTAATGGTGGGCAAAGTCTGATCGTAGATTTATGAGTTGGCTTTGCCAAAATGCCATGATTTCGTAATTTTAAGCAAATGTCAAAAGCGTCAAACCCTTCATGAATATCGATAGCGCTCATTAAACCCTTGCCTCTAAATTGTCTGACTACAGATTTCGATAGTTTTGAGAGTTCTTCATGAGTAATATGTTCTAATTGTTTTGAATTTTCACATAAATGATTATCGACAATAACTTTTAAAGAGGCAATAGCTACTGCGCATGCTAA…	MISLRDSTADTGRHPPDKAFPNTTISGFTFS*
TRINITY_DN129_c0_g1	TRINITY_DN129_c0_g1_i2	OAT_CAEEL^OAT_CAEEL^Q:1287-64,H:10-420^57.908%ID^E:3.19e-173^RecName: Full=Probable ornithine aminotransferase, mitochondrial;^Eukaryota; Metazoa; Ecdysozoa; Nematoda; Chromadorea; Rhabditida; Rhabditina; Rhabditomorpha; Rhabditoidea; Rhabditidae; Peloderinae; Caenorhabditis	TRINITY_DN129_c0_g1_i2.p4	1166-1077[-]	.	ABU49843.1^ABU49843.1^Q:1269-64,H:37-438^63.184%ID^E:0^.^.	.	.	.	.	.	.	.	.	GATCTGAAGACTTTAAATTACAGAAAATATAAAGAAATATTATTTTAATGTAAGTAAATGTTATTTCTCTAAGTTGTTAAAGACATCTGCGATAATACCATGTGCCTGTCTGAGTTGATCTGCACTTATAACTAATGGTGGGCAAAGTCTGATCGTAGATTTATGAGTTGGCTTTGCCAAAATGCCATGATTTCGTAATTTTAAGCAAATGTCAAAAGCGTCAAACCCTTCATGAATATCGATAGCGCTCATTAAACCCTTGCCTCTAAATTGTCTGACTACAGATTTCGATAGTTTTGAGAGTTCTTCATGAGTAATATGTTCTAATTGTTTTGAATTTTCACATAAATGATTATCGACAATAACTTTTAAAGAGGCAATAGCTACTGCGCATGCTAA…	MLKATNIMIFSVDTVQSTKGIDILQSSKH*
TRINITY_DN188_c0_g1	TRINITY_DN188_c0_g1_i1	.	.	.	.	.	.	.	.	.	.	.	.	.	ATAAAAAGCGATATCTCGTTACTTTTACTTTACAAAGTACGTATGGAATAGTACAGGTGATGAACGACATCAAAAGTTTATAAAATATGTTACCATCAAGCAATGAACGACATCAAATGTTTTATAAGCCGCCGATTGCAAAAGTAACAAGTCGCTGATTAACCAAAGCAAGTTCAACGAGACACTTTGTTACTTATTAAGATGGCAAATAAATTCGGCTATTAGTCCCATTACAGAAATAGTTTTTAATGGACCAACATTAAAGCTG	.
TRINITY_DN144_c0_g1	TRINITY_DN144_c0_g1_i1	TPM_TRISP^TPM_TRISP^Q:763-1611,H:1-283^57.895%ID^E:2.7e-76^RecName: Full=Tropomyosin;^Eukaryota; Metazoa; Ecdysozoa; Nematoda; Enoplea; Dorylaimia; Trichinellida; Trichinellidae; Trichinella	TRINITY_DN144_c0_g1_i1.p1	742-1617[+]	TPM_TRIPS^TPM_TRIPS^Q:8-290,H:1-283^58.246%ID^E:7.75e-95^RecName: Full=Tropomyosin;^Eukaryota; Metazoa; Ecdysozoa; Nematoda; Enoplea; Dorylaimia; Trichinellida; Trichinellidae; Trichinella	CAC85552.1^CAC85552.1^Q:763-1614,H:1-284^55.903%ID^E:2.46e-67^.^.	CAC85552.1^CAC85552.1^Q:8-291,H:1-284^55.208%ID^E:3.22e-88^.^.	PF12718.7^Tropomyosin_1^Tropomyosin like^14-159^E:7.7e-22`PF00261.20^Tropomyosin^Tropomyosin^55-290^E:9.1e-74	.	.	.	.	.	.	TACAACGAGATATAGCATTAATCAGATTTACCCCGTTGTATTCATTGGCGGGTTTCGATTCTCTTTCCATTGTCACATATCTACCGATGACATTCGAAGTTCAAGGCAATTGCAAAATAAGGGCATATCACATCACCTTTATTGAGGTAATGACAACAATGACGACGGCAGTATAAATTGGTTGTGCTGGTGGAATTATGAAAAATAAAAATATGGTCGAAAATATTGCCGTTTATTCCTTTTTGTTTTCTTTTCCTATTATTCGCAGATAAGCTGCTCGATTTTGTAATCTCAGAATACAACGACATGCATTAGTTTAATGTCTATTTACCTTTATATCACTAGAGAAATCGCTGTGTGTTGTGTATTACTATTTTGCTATGGTGTATTACCGAATTT…	MSATAATMDSIKKKMQALIIEKNNAIERADLAEQKYAEFEGSLKIEEERNVAIQKRIQTLDSELDQVQEQLTEANIKLTESDKKASEAELEIAGLQRKILLLEEDFARSEERLLAATSRLEEASNAAEENERNRKTLETQSYQDDEHIAESESQLSQAQQIADDADRKYDEVARKVPILEAELERSEDRLEAAEAKITLLEEELKVVGNNMKCLETSEQEANQREESYEEQIRDLSLRLKEAEERADLAERTMTKLQTEVDRLAEELVFETSRYNAIDKELDKTLEELSSI*
TRINITY_DN144_c0_g1	TRINITY_DN144_c0_g1_i1	TPM_TRISP^TPM_TRISP^Q:763-1611,H:1-283^57.895%ID^E:2.7e-76^RecName: Full=Tropomyosin;^Eukaryota; Metazoa; Ecdysozoa; Nematoda; Enoplea; Dorylaimia; Trichinellida; Trichinellidae; Trichinella	TRINITY_DN144_c0_g1_i1.p2	1609-1331[-]	.	CAC85552.1^CAC85552.1^Q:763-1614,H:1-284^55.903%ID^E:2.46e-67^.^.	.	.	.	.	.	.	.	.	TACAACGAGATATAGCATTAATCAGATTTACCCCGTTGTATTCATTGGCGGGTTTCGATTCTCTTTCCATTGTCACATATCTACCGATGACATTCGAAGTTCAAGGCAATTGCAAAATAAGGGCATATCACATCACCTTTATTGAGGTAATGACAACAATGACGACGGCAGTATAAATTGGTTGTGCTGGTGGAATTATGAAAAATAAAAATATGGTCGAAAATATTGCCGTTTATTCCTTTTTGTTTTCTTTTCCTATTATTCGCAGATAAGCTGCTCGATTTTGTAATCTCAGAATACAACGACATGCATTAGTTTAATGTCTATTTACCTTTATATCACTAGAGAAATCGCTGTGTGTTGTGTATTACTATTTTGCTATGGTGTATTACCGAATTT…	MTILLTFCLIPYRLHYIGSFRKLVPLLICQLRFAILSLFALPNLLVLPPPLVVTINLLSVLHSSLLSDSLLVQTSPNISYCFQQLLALLQVR*
TRINITY_DN144_c0_g1	TRINITY_DN144_c0_g1_i1	TPM_TRISP^TPM_TRISP^Q:763-1611,H:1-283^57.895%ID^E:2.7e-76^RecName: Full=Tropomyosin;^Eukaryota; Metazoa; Ecdysozoa; Nematoda; Enoplea; Dorylaimia; Trichinellida; Trichinellidae; Trichinella	TRINITY_DN144_c0_g1_i1.p3	308-81[-]	.	CAC85552.1^CAC85552.1^Q:763-1614,H:1-284^55.903%ID^E:2.46e-67^.^.	.	.	.	.	.	.	.	.	TACAACGAGATATAGCATTAATCAGATTTACCCCGTTGTATTCATTGGCGGGTTTCGATTCTCTTTCCATTGTCACATATCTACCGATGACATTCGAAGTTCAAGGCAATTGCAAAATAAGGGCATATCACATCACCTTTATTGAGGTAATGACAACAATGACGACGGCAGTATAAATTGGTTGTGCTGGTGGAATTATGAAAAATAAAAATATGGTCGAAAATATTGCCGTTTATTCCTTTTTGTTTTCTTTTCCTATTATTCGCAGATAAGCTGCTCGATTTTGTAATCTCAGAATACAACGACATGCATTAGTTTAATGTCTATTTACCTTTATATCACTAGAGAAATCGCTGTGTGTTGTGTATTACTATTTTGCTATGGTGTATTACCGAATTT…	MSLYSEITKSSSLSANNRKRKQKGINGNIFDHIFIFHNSTSTTNLYCRRHCCHYLNKGDVICPYFAIALNFECHR*
TRINITY_DN144_c0_g1	TRINITY_DN144_c0_g1_i1	TPM_TRISP^TPM_TRISP^Q:763-1611,H:1-283^57.895%ID^E:2.7e-76^RecName: Full=Tropomyosin;^Eukaryota; Metazoa; Ecdysozoa; Nematoda; Enoplea; Dorylaimia; Trichinellida; Trichinellidae; Trichinella	TRINITY_DN144_c0_g1_i1.p4	3-176[+]	.	CAC85552.1^CAC85552.1^Q:763-1614,H:1-284^55.903%ID^E:2.46e-67^.^.	.	.	.	.	.	.	.	.	TACAACGAGATATAGCATTAATCAGATTTACCCCGTTGTATTCATTGGCGGGTTTCGATTCTCTTTCCATTGTCACATATCTACCGATGACATTCGAAGTTCAAGGCAATTGCAAAATAAGGGCATATCACATCACCTTTATTGAGGTAATGACAACAATGACGACGGCAGTATAAATTGGTTGTGCTGGTGGAATTATGAAAAATAAAAATATGGTCGAAAATATTGCCGTTTATTCCTTTTTGTTTTCTTTTCCTATTATTCGCAGATAAGCTGCTCGATTTTGTAATCTCAGAATACAACGACATGCATTAGTTTAATGTCTATTTACCTTTATATCACTAGAGAAATCGCTGTGTGTTGTGTATTACTATTTTGCTATGGTGTATTACCGAATTT…	QRDIALIRFTPLYSLAGFDSLSIVTYLPMTFEVQGNCKIRAYHITFIEVMTTMTTAV*
TRINITY_DN144_c0_g1	TRINITY_DN144_c0_g1_i1	TPM_TRISP^TPM_TRISP^Q:763-1611,H:1-283^57.895%ID^E:2.7e-76^RecName: Full=Tropomyosin;^Eukaryota; Metazoa; Ecdysozoa; Nematoda; Enoplea; Dorylaimia; Trichinellida; Trichinellidae; Trichinella	TRINITY_DN144_c0_g1_i1.p5	666-505[-]	.	CAC85552.1^CAC85552.1^Q:763-1614,H:1-284^55.903%ID^E:2.46e-67^.^.	.	.	.	.	.	.	.	.	TACAACGAGATATAGCATTAATCAGATTTACCCCGTTGTATTCATTGGCGGGTTTCGATTCTCTTTCCATTGTCACATATCTACCGATGACATTCGAAGTTCAAGGCAATTGCAAAATAAGGGCATATCACATCACCTTTATTGAGGTAATGACAACAATGACGACGGCAGTATAAATTGGTTGTGCTGGTGGAATTATGAAAAATAAAAATATGGTCGAAAATATTGCCGTTTATTCCTTTTTGTTTTCTTTTCCTATTATTCGCAGATAAGCTGCTCGATTTTGTAATCTCAGAATACAACGACATGCATTAGTTTAATGTCTATTTACCTTTATATCACTAGAGAAATCGCTGTGTGTTGTGTATTACTATTTTGCTATGGTGTATTACCGAATTT…	MVVVGVKHCECYIYIFMPDSERSELTEEYIISNRGNRKSYFLLLFTLNADVVH*
TRINITY_DN144_c0_g1	TRINITY_DN144_c0_g1_i1	TPM_TRISP^TPM_TRISP^Q:763-1611,H:1-283^57.895%ID^E:2.7e-76^RecName: Full=Tropomyosin;^Eukaryota; Metazoa; Ecdysozoa; Nematoda; Enoplea; Dorylaimia; Trichinellida; Trichinellidae; Trichinella	TRINITY_DN144_c0_g1_i1.p6	890-1048[+]	.	CAC85552.1^CAC85552.1^Q:763-1614,H:1-284^55.903%ID^E:2.46e-67^.^.	.	.	.	.	.	.	.	.	TACAACGAGATATAGCATTAATCAGATTTACCCCGTTGTATTCATTGGCGGGTTTCGATTCTCTTTCCATTGTCACATATCTACCGATGACATTCGAAGTTCAAGGCAATTGCAAAATAAGGGCATATCACATCACCTTTATTGAGGTAATGACAACAATGACGACGGCAGTATAAATTGGTTGTGCTGGTGGAATTATGAAAAATAAAAATATGGTCGAAAATATTGCCGTTTATTCCTTTTTGTTTTCTTTTCCTATTATTCGCAGATAAGCTGCTCGATTTTGTAATCTCAGAATACAACGACATGCATTAGTTTAATGTCTATTTACCTTTATATCACTAGAGAAATCGCTGTGTGTTGTGTATTACTATTTTGCTATGGTGTATTACCGAATTT…	MLLFRKEFRHWIASWIKFRNNLPRLISNLPNLIRKQVRLSLRSRDYKEKFFF*
TRINITY_DN144_c0_g1	TRINITY_DN144_c0_g1_i1	TPM_TRISP^TPM_TRISP^Q:763-1611,H:1-283^57.895%ID^E:2.7e-76^RecName: Full=Tropomyosin;^Eukaryota; Metazoa; Ecdysozoa; Nematoda; Enoplea; Dorylaimia; Trichinellida; Trichinellidae; Trichinella	TRINITY_DN144_c0_g1_i1.p7	381-533[+]	.	CAC85552.1^CAC85552.1^Q:763-1614,H:1-284^55.903%ID^E:2.46e-67^.^.	.	.	.	.	.	.	.	.	TACAACGAGATATAGCATTAATCAGATTTACCCCGTTGTATTCATTGGCGGGTTTCGATTCTCTTTCCATTGTCACATATCTACCGATGACATTCGAAGTTCAAGGCAATTGCAAAATAAGGGCATATCACATCACCTTTATTGAGGTAATGACAACAATGACGACGGCAGTATAAATTGGTTGTGCTGGTGGAATTATGAAAAATAAAAATATGGTCGAAAATATTGCCGTTTATTCCTTTTTGTTTTCTTTTCCTATTATTCGCAGATAAGCTGCTCGATTTTGTAATCTCAGAATACAACGACATGCATTAGTTTAATGTCTATTTACCTTTATATCACTAGAGAAATCGCTGTGTGTTGTGTATTACTATTTTGCTATGGTGTATTACCGAATTT…	MVYYRILPSAAGRLLSLFLPSFLYPNSFSTATLTEKYITFLLNAQHQHSV*
TRINITY_DN144_c0_g1	TRINITY_DN144_c0_g1_i1	TPM_TRISP^TPM_TRISP^Q:763-1611,H:1-283^57.895%ID^E:2.7e-76^RecName: Full=Tropomyosin;^Eukaryota; Metazoa; Ecdysozoa; Nematoda; Enoplea; Dorylaimia; Trichinellida; Trichinellidae; Trichinella	TRINITY_DN144_c0_g1_i1.p8	2-145[+]	.	CAC85552.1^CAC85552.1^Q:763-1614,H:1-284^55.903%ID^E:2.46e-67^.^.	.	.	.	.	.	.	.	.	TACAACGAGATATAGCATTAATCAGATTTACCCCGTTGTATTCATTGGCGGGTTTCGATTCTCTTTCCATTGTCACATATCTACCGATGACATTCGAAGTTCAAGGCAATTGCAAAATAAGGGCATATCACATCACCTTTATTGAGGTAATGACAACAATGACGACGGCAGTATAAATTGGTTGTGCTGGTGGAATTATGAAAAATAAAAATATGGTCGAAAATATTGCCGTTTATTCCTTTTTGTTTTCTTTTCCTATTATTCGCAGATAAGCTGCTCGATTTTGTAATCTCAGAATACAACGACATGCATTAGTTTAATGTCTATTTACCTTTATATCACTAGAGAAATCGCTGTGTGTTGTGTATTACTATTTTGCTATGGTGTATTACCGAATTT…	TTRYSINQIYPVVFIGGFRFSFHCHISTDDIRSSRQLQNKGISHHLY*
TRINITY_DN144_c0_g1	TRINITY_DN144_c0_g1_i1	TPM_TRISP^TPM_TRISP^Q:763-1611,H:1-283^57.895%ID^E:2.7e-76^RecName: Full=Tropomyosin;^Eukaryota; Metazoa; Ecdysozoa; Nematoda; Enoplea; Dorylaimia; Trichinellida; Trichinellidae; Trichinella	TRINITY_DN144_c0_g1_i1.p9	320-457[+]	.	CAC85552.1^CAC85552.1^Q:763-1614,H:1-284^55.903%ID^E:2.46e-67^.^.	.	.	.	ExpAA=24.04^PredHel=1^Topology=i13-35o	.	.	.	.	TACAACGAGATATAGCATTAATCAGATTTACCCCGTTGTATTCATTGGCGGGTTTCGATTCTCTTTCCATTGTCACATATCTACCGATGACATTCGAAGTTCAAGGCAATTGCAAAATAAGGGCATATCACATCACCTTTATTGAGGTAATGACAACAATGACGACGGCAGTATAAATTGGTTGTGCTGGTGGAATTATGAAAAATAAAAATATGGTCGAAAATATTGCCGTTTATTCCTTTTTGTTTTCTTTTCCTATTATTCGCAGATAAGCTGCTCGATTTTGTAATCTCAGAATACAACGACATGCATTAGTTTAATGTCTATTTACCTTTATATCACTAGAGAAATCGCTGTGTGTTGTGTATTACTATTTTGCTATGGTGTATTACCGAATTT…	MSIYLYITREIAVCCVLLFCYGVLPNFAFCCWSSSFLVSSFVFVS*
TRINITY_DN144_c0_g1	TRINITY_DN144_c0_g1_i1	TPM_TRISP^TPM_TRISP^Q:763-1611,H:1-283^57.895%ID^E:2.7e-76^RecName: Full=Tropomyosin;^Eukaryota; Metazoa; Ecdysozoa; Nematoda; Enoplea; Dorylaimia; Trichinellida; Trichinellidae; Trichinella	TRINITY_DN144_c0_g1_i1.p10	493-389[-]	.	CAC85552.1^CAC85552.1^Q:763-1614,H:1-284^55.903%ID^E:2.46e-67^.^.	.	.	.	.	.	.	.	.	TACAACGAGATATAGCATTAATCAGATTTACCCCGTTGTATTCATTGGCGGGTTTCGATTCTCTTTCCATTGTCACATATCTACCGATGACATTCGAAGTTCAAGGCAATTGCAAAATAAGGGCATATCACATCACCTTTATTGAGGTAATGACAACAATGACGACGGCAGTATAAATTGGTTGTGCTGGTGGAATTATGAAAAATAAAAATATGGTCGAAAATATTGCCGTTTATTCCTTTTTGTTTTCTTTTCCTATTATTCGCAGATAAGCTGCTCGATTTTGTAATCTCAGAATACAACGACATGCATTAGTTTAATGTCTATTTACCTTTATATCACTAGAGAAATCGCTGTGTGTTGTGTATTACTATTTTGCTATGGTGTATTACCGAATTT…	MYFSVRVAVEKLLGYKNEGRNKERRRPAAEGKIR*
TRINITY_DN144_c0_g1	TRINITY_DN144_c0_g1_i1	TPM_TRISP^TPM_TRISP^Q:763-1611,H:1-283^57.895%ID^E:2.7e-76^RecName: Full=Tropomyosin;^Eukaryota; Metazoa; Ecdysozoa; Nematoda; Enoplea; Dorylaimia; Trichinellida; Trichinellidae; Trichinella	TRINITY_DN144_c0_g1_i1.p11	1115-1207[+]	.	CAC85552.1^CAC85552.1^Q:763-1614,H:1-284^55.903%ID^E:2.46e-67^.^.	.	.	.	.	.	.	.	.	TACAACGAGATATAGCATTAATCAGATTTACCCCGTTGTATTCATTGGCGGGTTTCGATTCTCTTTCCATTGTCACATATCTACCGATGACATTCGAAGTTCAAGGCAATTGCAAAATAAGGGCATATCACATCACCTTTATTGAGGTAATGACAACAATGACGACGGCAGTATAAATTGGTTGTGCTGGTGGAATTATGAAAAATAAAAATATGGTCGAAAATATTGCCGTTTATTCCTTTTTGTTTTCTTTTCCTATTATTCGCAGATAAGCTGCTCGATTTTGTAATCTCAGAATACAACGACATGCATTAGTTTAATGTCTATTTACCTTTATATCACTAGAGAAATCGCTGTGTGTTGTGTATTACTATTTTGCTATGGTGTATTACCGAATTT…	MQQKKTKEIARHWKPKVTKMTSILQNQKVN*
TRINITY_DN144_c0_g1	TRINITY_DN144_c0_g1_i1	TPM_TRISP^TPM_TRISP^Q:763-1611,H:1-283^57.895%ID^E:2.7e-76^RecName: Full=Tropomyosin;^Eukaryota; Metazoa; Ecdysozoa; Nematoda; Enoplea; Dorylaimia; Trichinellida; Trichinellidae; Trichinella	TRINITY_DN144_c0_g1_i1.p12	1799-1710[-]	.	CAC85552.1^CAC85552.1^Q:763-1614,H:1-284^55.903%ID^E:2.46e-67^.^.	.	.	.	.	.	.	.	.	TACAACGAGATATAGCATTAATCAGATTTACCCCGTTGTATTCATTGGCGGGTTTCGATTCTCTTTCCATTGTCACATATCTACCGATGACATTCGAAGTTCAAGGCAATTGCAAAATAAGGGCATATCACATCACCTTTATTGAGGTAATGACAACAATGACGACGGCAGTATAAATTGGTTGTGCTGGTGGAATTATGAAAAATAAAAATATGGTCGAAAATATTGCCGTTTATTCCTTTTTGTTTTCTTTTCCTATTATTCGCAGATAAGCTGCTCGATTTTGTAATCTCAGAATACAACGACATGCATTAGTTTAATGTCTATTTACCTTTATATCACTAGAGAAATCGCTGTGTGTTGTGTATTACTATTTTGCTATGGTGTATTACCGAATTT…	RSFKDHNIYLENSKVALYVETFCKSFVVF*
TRINITY_DN144_c0_g1	TRINITY_DN144_c0_g1_i1	TPM_TRISP^TPM_TRISP^Q:763-1611,H:1-283^57.895%ID^E:2.7e-76^RecName: Full=Tropomyosin;^Eukaryota; Metazoa; Ecdysozoa; Nematoda; Enoplea; Dorylaimia; Trichinellida; Trichinellidae; Trichinella	TRINITY_DN144_c0_g1_i1.p13	1182-1093[-]	.	CAC85552.1^CAC85552.1^Q:763-1614,H:1-284^55.903%ID^E:2.46e-67^.^.	.	.	.	ExpAA=22.21^PredHel=1^Topology=o5-27i	.	.	.	.	TACAACGAGATATAGCATTAATCAGATTTACCCCGTTGTATTCATTGGCGGGTTTCGATTCTCTTTCCATTGTCACATATCTACCGATGACATTCGAAGTTCAAGGCAATTGCAAAATAAGGGCATATCACATCACCTTTATTGAGGTAATGACAACAATGACGACGGCAGTATAAATTGGTTGTGCTGGTGGAATTATGAAAAATAAAAATATGGTCGAAAATATTGCCGTTTATTCCTTTTTGTTTTCTTTTCCTATTATTCGCAGATAAGCTGCTCGATTTTGTAATCTCAGAATACAACGACATGCATTAGTTTAATGTCTATTTACCTTTATATCACTAGAGAAATCGCTGTGTGTTGTGTATTACTATTTTGCTATGGTGTATTACCGAATTT…	MLVILVTLGFQCLAISFVFFCCIRSFFES*
TRINITY_DN155_c0_g1	TRINITY_DN155_c0_g1_i1	YVNF_AZOCH^YVNF_AZOCH^Q:46-294,H:173-255^33.333%ID^E:1.65e-07^RecName: Full=Uncharacterized protein in vnfD 5'region;^Bacteria; Proteobacteria; Gammaproteobacteria; Pseudomonadales; Pseudomonadaceae; Azotobacter	TRINITY_DN155_c0_g1_i1.p1	1-321[+]	YVNF_AZOCH^YVNF_AZOCH^Q:16-98,H:173-255^33.333%ID^E:1.48e-07^RecName: Full=Uncharacterized protein in vnfD 5'region;^Bacteria; Proteobacteria; Gammaproteobacteria; Pseudomonadales; Pseudomonadaceae; Azotobacter	.	.	PF09820.9^AAA-ATPase_like^Predicted AAA-ATPase^4-101^E:1e-21	.	.	.	.	.	.	GTAACAGCTCATTCACAAGGATACTATGATGAAGCGATATTTTTCTTTCGTAATTTTCTAAGTGCAGCACTGAAAGGAAATCCATATTTAGAATTTTCAGTACTTACTGGGATACTGAGAGTAGCTAAGGAAAGCATATTCTCGGGATTAAATAACCTTACTGTATCTACAATTTTAGATACTAAGTATGAGTACTTTGGATTAACTGAAAATGAGGTAAAAGAAGCCTTGAAATACTATGAGTTAGATTGTGAACTGGAAGAGATTAAAAAATGGTATAATGGCTACAAATTTGGGGATAAATTAGAGATCGGAAGAGCG	VTAHSQGYYDEAIFFFRNFLSAALKGNPYLEFSVLTGILRVAKESIFSGLNNLTVSTILDTKYEYFGLTENEVKEALKYYELDCELEEIKKWYNGYKFGDKLEIGRA
TRINITY_DN155_c0_g1	TRINITY_DN155_c0_g1_i1	YVNF_AZOCH^YVNF_AZOCH^Q:46-294,H:173-255^33.333%ID^E:1.65e-07^RecName: Full=Uncharacterized protein in vnfD 5'region;^Bacteria; Proteobacteria; Gammaproteobacteria; Pseudomonadales; Pseudomonadaceae; Azotobacter	TRINITY_DN155_c0_g1_i1.p2	137-24[-]	.	.	.	.	.	.	.	.	.	.	GTAACAGCTCATTCACAAGGATACTATGATGAAGCGATATTTTTCTTTCGTAATTTTCTAAGTGCAGCACTGAAAGGAAATCCATATTTAGAATTTTCAGTACTTACTGGGATACTGAGAGTAGCTAAGGAAAGCATATTCTCGGGATTAAATAACCTTACTGTATCTACAATTTTAGATACTAAGTATGAGTACTTTGGATTAACTGAAAATGAGGTAAAAGAAGCCTTGAAATACTATGAGTTAGATTGTGAACTGGAAGAGATTAAAAAATGGTATAATGGCTACAAATTTGGGGATAAATTAGAGATCGGAAGAGCG	MLSLATLSIPVSTENSKYGFPFSAALRKLRKKNIASS*
TRINITY_DN155_c0_g1	TRINITY_DN155_c0_g1_i2	YVNF_AZOCH^YVNF_AZOCH^Q:46-258,H:173-245^35.135%ID^E:0.000456^RecName: Full=Uncharacterized protein in vnfD 5'region;^Bacteria; Proteobacteria; Gammaproteobacteria; Pseudomonadales; Pseudomonadaceae; Azotobacter	TRINITY_DN155_c0_g1_i2.p1	1-261[+]	YVNF_AZOCH^YVNF_AZOCH^Q:16-86,H:173-245^35.135%ID^E:0.000411^RecName: Full=Uncharacterized protein in vnfD 5'region;^Bacteria; Proteobacteria; Gammaproteobacteria; Pseudomonadales; Pseudomonadaceae; Azotobacter	.	.	PF09820.9^AAA-ATPase_like^Predicted AAA-ATPase^4-81^E:1.7e-16	.	.	.	.	.	.	GTAACAGCTCATTCACAAGGATACTATGATGAAGCGATATTTTTCTTTCGTAATTTTCTAAGTGCAGCACTGAAAGGAAATCCATATTTAGAATTTTCAGTACTTACTGGGATACTGAGAGTAGCTAAGGAAAGCATATTCTCGGGATTAAATAACCTTACTGTATCTACAATTTTAGATACTAAGTATGAGTACTTTGGATTAACTGAAAATGAAGTAGAAGAAGCCTTAAAATACTATGAGTTAGACAGATCGGAAGAGC	VTAHSQGYYDEAIFFFRNFLSAALKGNPYLEFSVLTGILRVAKESIFSGLNNLTVSTILDTKYEYFGLTENEVEEALKYYELDRSEE
TRINITY_DN155_c0_g1	TRINITY_DN155_c0_g1_i2	YVNF_AZOCH^YVNF_AZOCH^Q:46-258,H:173-245^35.135%ID^E:0.000456^RecName: Full=Uncharacterized protein in vnfD 5'region;^Bacteria; Proteobacteria; Gammaproteobacteria; Pseudomonadales; Pseudomonadaceae; Azotobacter	TRINITY_DN155_c0_g1_i2.p2	137-24[-]	.	.	.	.	.	.	.	.	.	.	GTAACAGCTCATTCACAAGGATACTATGATGAAGCGATATTTTTCTTTCGTAATTTTCTAAGTGCAGCACTGAAAGGAAATCCATATTTAGAATTTTCAGTACTTACTGGGATACTGAGAGTAGCTAAGGAAAGCATATTCTCGGGATTAAATAACCTTACTGTATCTACAATTTTAGATACTAAGTATGAGTACTTTGGATTAACTGAAAATGAAGTAGAAGAAGCCTTAAAATACTATGAGTTAGACAGATCGGAAGAGC	MLSLATLSIPVSTENSKYGFPFSAALRKLRKKNIASS*
TRINITY_DN165_c0_g1	TRINITY_DN165_c0_g1_i1	.	TRINITY_DN165_c0_g1_i1.p1	363-247[-]	.	.	.	.	.	.	.	.	.	.	AACGAATTTTAAGAAGAGAATTCCAAATGAGAGGTATAGAAATTATACAGGAACGCAGGCCAAAGTTTGACTGATGACGAAGAATGTGTAGCAGGAACTGATTGTTTGAGCGAAGTGCTCTTAGGAACGAAAGTTCAACACTGTGAAAATCTAGTTGAATACACGGAGAGGGATGATAAAGTAAACGAACAAAGAAAACGGCAGAGTAATATAACACTTGATTCGGTACATTGTGTGAATGAAAGTTTATAAGTTCATTGGAGATGAGATCAAAACGCAGGCGTCGAAAGTATGCGTGAAGAAATAATACTCTTTAATAATTTGATGGATAACGAAGTTGCCTAATATACAAGATCGGAAGAG	LFRSCILGNFVIHQIIKEYYFFTHTFDACVLISSPMNL*
TRINITY_DN166_c0_g1	TRINITY_DN166_c0_g1_i1	.	.	.	.	.	.	.	.	.	.	.	.	.	AAGTAAATACAATTTGAAAAATACTAGATAAAGGAAAAAACAATCTATTAGTAGACAACTCTACATATTGTCATCAGTGCTGTCCTTGTTGTAGGTGTTTTTTATTATTTCATGCACTTGTCAGATGTACAGGTAACCGTATGTTTTTTAATTCATTAATGACAACTGAGTTATAATTATTTTGAGTTTTGCGCTTTCTTTAAATAAATTGTTTTTACTCTAAA	.
TRINITY_DN179_c0_g1	TRINITY_DN179_c0_g1_i1	.	TRINITY_DN179_c0_g1_i1.p1	1-219[+]	.	KER28052.1^KER28052.1^Q:185-382,H:105-170^43.939%ID^E:3.02e-15^.^.`KER28052.1^KER28052.1^Q:1-174,H:21-79^35.484%ID^E:3.02e-15^.^.	GAA56025.1^GAA56025.1^Q:1-58,H:21-79^33.898%ID^E:1.59e-05^.^.	.	.	.	.	.	.	.	AGGAAATATAAGCTATGGAAAAGAAATTCCAATTATTACATTACCACTCTTCCCGATGACGTAAATAAACTAGAACATCTCATGATGCACATCGGAACATATGTGTATGAACTGGTCGGGGACATGACAGATTTTACAAGTGATATCGCTACACTTAATCGCATCTACGTAAAAAACCTAACGAGTACAGGTCCTCCGGTTATTGGCACGAGACTGTAATTTCAAAAACTCCACAGCCGATGAAATCAGGAGTGATTACATACGGGATTCATTTATCCGCGGTCTTCGTTCAGACAAAATACGTCGACGACTACTGGCAAGTGATGAAATGAATTTGAGCCTATCATTGAATGTCGCCAAATCATTGCAAACAGCACACCAAAGTATGTCACTCTCACAA	RKYKLWKRNSNYYITTLPDDVNKLEHLMMHIGTYVYELVGDMTDFTSDIATLNRIYVKNLTSTGPPVIGTRL*
TRINITY_DN179_c0_g1	TRINITY_DN179_c0_g1_i1	.	TRINITY_DN179_c0_g1_i1.p2	399-256[-]	.	KER28052.1^KER28052.1^Q:185-382,H:105-170^43.939%ID^E:3.02e-15^.^.`KER28052.1^KER28052.1^Q:1-174,H:21-79^35.484%ID^E:3.02e-15^.^.	.	.	.	.	.	.	.	.	AGGAAATATAAGCTATGGAAAAGAAATTCCAATTATTACATTACCACTCTTCCCGATGACGTAAATAAACTAGAACATCTCATGATGCACATCGGAACATATGTGTATGAACTGGTCGGGGACATGACAGATTTTACAAGTGATATCGCTACACTTAATCGCATCTACGTAAAAAACCTAACGAGTACAGGTCCTCCGGTTATTGGCACGAGACTGTAATTTCAAAAACTCCACAGCCGATGAAATCAGGAGTGATTACATACGGGATTCATTTATCCGCGGTCTTCGTTCAGACAAAATACGTCGACGACTACTGGCAAGTGATGAAATGAATTTGAGCCTATCATTGAATGTCGCCAAATCATTGCAAACAGCACACCAAAGTATGTCACTCTCACAA	CESDILWCAVCNDLATFNDRLKFISSLASSRRRILSERRPRINESRM*
TRINITY_DN179_c0_g1	TRINITY_DN179_c0_g1_i1	.	TRINITY_DN179_c0_g1_i1.p3	164-36[-]	.	KER28052.1^KER28052.1^Q:185-382,H:105-170^43.939%ID^E:3.02e-15^.^.`KER28052.1^KER28052.1^Q:1-174,H:21-79^35.484%ID^E:3.02e-15^.^.	.	.	.	.	.	.	.	.	AGGAAATATAAGCTATGGAAAAGAAATTCCAATTATTACATTACCACTCTTCCCGATGACGTAAATAAACTAGAACATCTCATGATGCACATCGGAACATATGTGTATGAACTGGTCGGGGACATGACAGATTTTACAAGTGATATCGCTACACTTAATCGCATCTACGTAAAAAACCTAACGAGTACAGGTCCTCCGGTTATTGGCACGAGACTGTAATTTCAAAAACTCCACAGCCGATGAAATCAGGAGTGATTACATACGGGATTCATTTATCCGCGGTCTTCGTTCAGACAAAATACGTCGACGACTACTGGCAAGTGATGAAATGAATTTGAGCCTATCATTGAATGTCGCCAAATCATTGCAAACAGCACACCAAAGTATGTCACTCTCACAA	MRLSVAISLVKSVMSPTSSYTYVPMCIMRCSSLFTSSGRVVM*
TRINITY_DN179_c0_g1	TRINITY_DN179_c0_g1_i1	.	TRINITY_DN179_c0_g1_i1.p4	398-273[-]	.	KER28052.1^KER28052.1^Q:185-382,H:105-170^43.939%ID^E:3.02e-15^.^.`KER28052.1^KER28052.1^Q:1-174,H:21-79^35.484%ID^E:3.02e-15^.^.	.	.	.	.	.	.	.	.	AGGAAATATAAGCTATGGAAAAGAAATTCCAATTATTACATTACCACTCTTCCCGATGACGTAAATAAACTAGAACATCTCATGATGCACATCGGAACATATGTGTATGAACTGGTCGGGGACATGACAGATTTTACAAGTGATATCGCTACACTTAATCGCATCTACGTAAAAAACCTAACGAGTACAGGTCCTCCGGTTATTGGCACGAGACTGTAATTTCAAAAACTCCACAGCCGATGAAATCAGGAGTGATTACATACGGGATTCATTTATCCGCGGTCTTCGTTCAGACAAAATACGTCGACGACTACTGGCAAGTGATGAAATGAATTTGAGCCTATCATTGAATGTCGCCAAATCATTGCAAACAGCACACCAAAGTATGTCACTCTCACAA	VRVTYFGVLFAMIWRHSMIGSNSFHHLPVVVDVFCLNEDRG*
TRINITY_DN179_c0_g1	TRINITY_DN179_c0_g1_i1	.	TRINITY_DN179_c0_g1_i1.p5	240-332[+]	.	KER28052.1^KER28052.1^Q:185-382,H:105-170^43.939%ID^E:3.02e-15^.^.`KER28052.1^KER28052.1^Q:1-174,H:21-79^35.484%ID^E:3.02e-15^.^.	.	.	.	.	.	.	.	.	AGGAAATATAAGCTATGGAAAAGAAATTCCAATTATTACATTACCACTCTTCCCGATGACGTAAATAAACTAGAACATCTCATGATGCACATCGGAACATATGTGTATGAACTGGTCGGGGACATGACAGATTTTACAAGTGATATCGCTACACTTAATCGCATCTACGTAAAAAACCTAACGAGTACAGGTCCTCCGGTTATTGGCACGAGACTGTAATTTCAAAAACTCCACAGCCGATGAAATCAGGAGTGATTACATACGGGATTCATTTATCCGCGGTCTTCGTTCAGACAAAATACGTCGACGACTACTGGCAAGTGATGAAATGAATTTGAGCCTATCATTGAATGTCGCCAAATCATTGCAAACAGCACACCAAAGTATGTCACTCTCACAA	MKSGVITYGIHLSAVFVQTKYVDDYWQVMK*
TRINITY_DN158_c0_g1	TRINITY_DN158_c0_g1_i1	PTXB_SHIFL^PTXB_SHIFL^Q:251-457,H:72-140^36.232%ID^E:3.94e-10^RecName: Full=Phosphotransferase enzyme IIB component GlvB;^Bacteria; Proteobacteria; Gammaproteobacteria; Enterobacterales; Enterobacteriaceae; Shigella	TRINITY_DN158_c0_g1_i1.p1	2-460[+]	PTXB_SHIFL^PTXB_SHIFL^Q:70-151,H:64-139^35.366%ID^E:2.29e-10^RecName: Full=Phosphotransferase enzyme IIB component GlvB;^Bacteria; Proteobacteria; Gammaproteobacteria; Enterobacterales; Enterobacteriaceae; Shigella	.	.	PF00367.20^PTS_EIIB^phosphotransferase system, EIIB^8-33^E:1.1e-10`PF00367.20^PTS_EIIB^phosphotransferase system, EIIB^86-119^E:1.4e-14	.	.	COG1263^PTS System`COG1264^pts system	KEGG:sfx:S3989`KO:K02749	GO:0016021^cellular_component^integral component of membrane`GO:0005886^cellular_component^plasma membrane`GO:0016301^molecular_function^kinase activity`GO:0008982^molecular_function^protein-N(PI)-phosphohistidine-sugar phosphotransferase activity`GO:0009401^biological_process^phosphoenolpyruvate-dependent sugar phosphotransferase system	GO:0008982^molecular_function^protein-N(PI)-phosphohistidine-sugar phosphotransferase activity	AGACGTGTTCTCTTCCGATCTGGGAAAAGAAAATATTAAGTTTATAGACAACTGTATAACTAGGCTTAGAGTAACACTAAAGGATACAGATATTATAAATACAGAATTATTAATAAATGAAACAGGTGCTAAAAAAATTGAAAAAAAAGACCAAGAAAATCATATTATATATGTTCTAAAAATAGTGGATATTAGAAAAGCACTAGACACAGAGCTAGAAAAAGAAAAAGATGAATTACAAGACTATATAAATTCTAAAAAAATATTAGAATATATAGGTGGAAAAGAAAATATTAAAGAAATTGATAATTGCTTAACTAGATTAAGATTAGTTTTAGAAAACCCAGAAAATATCAATGAAGAAATGTTAATAAAAGAAACAGGTGCAGTAAAAGTTTT…	DVFSSDLGKENIKFIDNCITRLRVTLKDTDIINTELLINETGAKKIEKKDQENHIIYVLKIVDIRKALDTELEKEKDELQDYINSKKILEYIGGKENIKEIDNCLTRLRLVLENPENINEEMLIKETGAVKVFKDGNNIQIVYGLKIEEIRKA
TRINITY_DN158_c0_g1	TRINITY_DN158_c0_g1_i1	PTXB_SHIFL^PTXB_SHIFL^Q:251-457,H:72-140^36.232%ID^E:3.94e-10^RecName: Full=Phosphotransferase enzyme IIB component GlvB;^Bacteria; Proteobacteria; Gammaproteobacteria; Enterobacterales; Enterobacteriaceae; Shigella	TRINITY_DN158_c0_g1_i1.p2	459-244[-]	.	.	.	.	.	.	.	.	.	.	AGACGTGTTCTCTTCCGATCTGGGAAAAGAAAATATTAAGTTTATAGACAACTGTATAACTAGGCTTAGAGTAACACTAAAGGATACAGATATTATAAATACAGAATTATTAATAAATGAAACAGGTGCTAAAAAAATTGAAAAAAAAGACCAAGAAAATCATATTATATATGTTCTAAAAATAGTGGATATTAGAAAAGCACTAGACACAGAGCTAGAAAAAGAAAAAGATGAATTACAAGACTATATAAATTCTAAAAAAATATTAGAATATATAGGTGGAAAAGAAAATATTAAAGAAATTGATAATTGCTTAACTAGATTAAGATTAGTTTTAGAAAACCCAGAAAATATCAATGAAGAAATGTTAATAAAAGAAACAGGTGCAGTAAAAGTTTT…	AFLISSIFKPYTICILFPSLKTFTAPVSFINISSLIFSGFSKTNLNLVKQLSISLIFSFPPIYSNIFLEFI*
TRINITY_DN158_c0_g1	TRINITY_DN158_c0_g1_i1	PTXB_SHIFL^PTXB_SHIFL^Q:251-457,H:72-140^36.232%ID^E:3.94e-10^RecName: Full=Phosphotransferase enzyme IIB component GlvB;^Bacteria; Proteobacteria; Gammaproteobacteria; Enterobacterales; Enterobacteriaceae; Shigella	TRINITY_DN158_c0_g1_i1.p3	460-368[-]	.	.	.	.	.	ExpAA=20.54^PredHel=1^Topology=o5-24i	.	.	.	.	AGACGTGTTCTCTTCCGATCTGGGAAAAGAAAATATTAAGTTTATAGACAACTGTATAACTAGGCTTAGAGTAACACTAAAGGATACAGATATTATAAATACAGAATTATTAATAAATGAAACAGGTGCTAAAAAAATTGAAAAAAAAGACCAAGAAAATCATATTATATATGTTCTAAAAATAGTGGATATTAGAAAAGCACTAGACACAGAGCTAGAAAAAGAAAAAGATGAATTACAAGACTATATAAATTCTAAAAAAATATTAGAATATATAGGTGGAAAAGAAAATATTAAAGAAATTGATAATTGCTTAACTAGATTAAGATTAGTTTTAGAAAACCCAGAAAATATCAATGAAGAAATGTTAATAAAAGAAACAGGTGCAGTAAAAGTTTT…	SFSYFFYFQTIYYLYIIPIFKNFYCTCFFY*
TRINITY_DN152_c0_g1	TRINITY_DN152_c0_g1_i1	RBX1_SALSA^RBX1_SALSA^Q:80-457,H:6-107^67.46%ID^E:5.63e-51^RecName: Full=RING-box protein 1;^Eukaryota; Metazoa; Chordata; Craniata; Vertebrata; Euteleostomi; Actinopterygii; Neopterygii; Teleostei; Protacanthopterygii; Salmoniformes; Salmonidae; Salmoninae; Salmo	TRINITY_DN152_c0_g1_i1.p1	2-463[+]	RBX1_SALSA^RBX1_SALSA^Q:27-152,H:6-107^69.048%ID^E:3.26e-55^RecName: Full=RING-box protein 1;^Eukaryota; Metazoa; Chordata; Craniata; Vertebrata; Euteleostomi; Actinopterygii; Neopterygii; Teleostei; Protacanthopterygii; Salmoniformes; Salmonidae; Salmoninae; Salmo	ADY44139.1^ADY44139.1^Q:44-457,H:6-114^63.768%ID^E:2.29e-50^.^.	ADY44139.1^ADY44139.1^Q:21-152,H:3-114^65.909%ID^E:1.82e-56^.^.	PF12861.7^zf-ANAPC11^Anaphase-promoting complex subunit 11 RING-H2 finger^47-87^E:1.5e-05`PF12678.7^zf-rbx1^RING-H2 zinc finger domain^65-143^E:1.7e-21`PF12861.7^zf-ANAPC11^Anaphase-promoting complex subunit 11 RING-H2 finger^104-149^E:1.6e-10`PF13639.6^zf-RING_2^Ring finger domain^115-141^E:2.1e-07	.	.	.	KEGG:sasa:100136424`KEGG:sasa:106601243`KO:K03868	GO:0031463^cellular_component^Cul3-RING ubiquitin ligase complex`GO:0031464^cellular_component^Cul4A-RING E3 ubiquitin ligase complex`GO:0031465^cellular_component^Cul4B-RING E3 ubiquitin ligase complex`GO:0031467^cellular_component^Cul7-RING ubiquitin ligase complex`GO:0005737^cellular_component^cytoplasm`GO:0005634^cellular_component^nucleus`GO:0019005^cellular_component^SCF ubiquitin ligase co…	GO:0004842^molecular_function^ubiquitin-protein transferase activity`GO:0005680^cellular_component^anaphase-promoting complex`GO:0008270^molecular_function^zinc ion binding	CTCTTCCGATCTTTGGCTGATTAATAAACTACTTACAATGAGCGAGCCAATGGATATTGTCGACGATACAAGGGAAACAGAAGTGGACACCCCGAGTACAGTCGCCGCAGTGTCCTCGTCATCTGAAGAAAAGAAACGTTTTGAAATTAAGAAATGGAATGCGGTTGCACTATGGGCATGGGATATAGTTGTAGATAACTGTGCAATCTGCAGAAATCACATAATGGACTTGTGCATTGAATGTCAAGCCAAGGAAAATCAAATGGCTACCAATACTGCAGCTTCTGTGGGTACACGTTCCGATGGGCAACCAGCTGATAACAATCCACCTGAGGAATGTACAGTTGCTTGGGGCCTTTGTAATCACGCATTCCATTTTCATTGTATATCCAGATGGTT…	SSDLWLINKLLTMSEPMDIVDDTRETEVDTPSTVAAVSSSSEEKKRFEIKKWNAVALWAWDIVVDNCAICRNHIMDLCIECQAKENQMATNTAASVGTRSDGQPADNNPPEECTVAWGLCNHAFHFHCISRWLKTRQVCPLDNIEWEFQKYGC*
TRINITY_DN152_c0_g1	TRINITY_DN152_c0_g1_i1	RBX1_SALSA^RBX1_SALSA^Q:80-457,H:6-107^67.46%ID^E:5.63e-51^RecName: Full=RING-box protein 1;^Eukaryota; Metazoa; Chordata; Craniata; Vertebrata; Euteleostomi; Actinopterygii; Neopterygii; Teleostei; Protacanthopterygii; Salmoniformes; Salmonidae; Salmoninae; Salmo	TRINITY_DN152_c0_g1_i1.p2	382-170[-]	.	ADY44139.1^ADY44139.1^Q:44-457,H:6-114^63.768%ID^E:2.29e-50^.^.	.	.	.	.	.	.	.	.	CTCTTCCGATCTTTGGCTGATTAATAAACTACTTACAATGAGCGAGCCAATGGATATTGTCGACGATACAAGGGAAACAGAAGTGGACACCCCGAGTACAGTCGCCGCAGTGTCCTCGTCATCTGAAGAAAAGAAACGTTTTGAAATTAAGAAATGGAATGCGGTTGCACTATGGGCATGGGATATAGTTGTAGATAACTGTGCAATCTGCAGAAATCACATAATGGACTTGTGCATTGAATGTCAAGCCAAGGAAAATCAAATGGCTACCAATACTGCAGCTTCTGTGGGTACACGTTCCGATGGGCAACCAGCTGATAACAATCCACCTGAGGAATGTACAGTTGCTTGGGGCCTTTGTAATCACGCATTCCATTTTCATTGTATATCCAGATGGTT…	MKMECVITKAPSNCTFLRWIVISWLPIGTCTHRSCSIGSHLIFLGLTFNAQVHYVISADCTVIYNYIPCP*
TRINITY_DN152_c0_g1	TRINITY_DN152_c0_g1_i1	RBX1_SALSA^RBX1_SALSA^Q:80-457,H:6-107^67.46%ID^E:5.63e-51^RecName: Full=RING-box protein 1;^Eukaryota; Metazoa; Chordata; Craniata; Vertebrata; Euteleostomi; Actinopterygii; Neopterygii; Teleostei; Protacanthopterygii; Salmoniformes; Salmonidae; Salmoninae; Salmo	TRINITY_DN152_c0_g1_i1.p3	394-513[+]	.	ADY44139.1^ADY44139.1^Q:44-457,H:6-114^63.768%ID^E:2.29e-50^.^.	.	.	.	.	.	.	.	.	CTCTTCCGATCTTTGGCTGATTAATAAACTACTTACAATGAGCGAGCCAATGGATATTGTCGACGATACAAGGGAAACAGAAGTGGACACCCCGAGTACAGTCGCCGCAGTGTCCTCGTCATCTGAAGAAAAGAAACGTTTTGAAATTAAGAAATGGAATGCGGTTGCACTATGGGCATGGGATATAGTTGTAGATAACTGTGCAATCTGCAGAAATCACATAATGGACTTGTGCATTGAATGTCAAGCCAAGGAAAATCAAATGGCTACCAATACTGCAGCTTCTGTGGGTACACGTTCCGATGGGCAACCAGCTGATAACAATCCACCTGAGGAATGTACAGTTGCTTGGGGCCTTTGTAATCACGCATTCCATTTTCATTGTATATCCAGATGGTT…	MVENKTSVSARQHRMGISKIWMLNKREFVPQYTSCFRIL*
TRINITY_DN152_c0_g1	TRINITY_DN152_c0_g1_i1	RBX1_SALSA^RBX1_SALSA^Q:80-457,H:6-107^67.46%ID^E:5.63e-51^RecName: Full=RING-box protein 1;^Eukaryota; Metazoa; Chordata; Craniata; Vertebrata; Euteleostomi; Actinopterygii; Neopterygii; Teleostei; Protacanthopterygii; Salmoniformes; Salmonidae; Salmoninae; Salmo	TRINITY_DN152_c0_g1_i1.p4	371-267[-]	.	ADY44139.1^ADY44139.1^Q:44-457,H:6-114^63.768%ID^E:2.29e-50^.^.	.	.	.	.	.	.	.	.	CTCTTCCGATCTTTGGCTGATTAATAAACTACTTACAATGAGCGAGCCAATGGATATTGTCGACGATACAAGGGAAACAGAAGTGGACACCCCGAGTACAGTCGCCGCAGTGTCCTCGTCATCTGAAGAAAAGAAACGTTTTGAAATTAAGAAATGGAATGCGGTTGCACTATGGGCATGGGATATAGTTGTAGATAACTGTGCAATCTGCAGAAATCACATAATGGACTTGTGCATTGAATGTCAAGCCAAGGAAAATCAAATGGCTACCAATACTGCAGCTTCTGTGGGTACACGTTCCGATGGGCAACCAGCTGATAACAATCCACCTGAGGAATGTACAGTTGCTTGGGGCCTTTGTAATCACGCATTCCATTTTCATTGTATATCCAGATGGTT…	MRDYKGPKQLYIPQVDCYQLVAHRNVYPQKLQYW*
TRINITY_DN152_c0_g1	TRINITY_DN152_c0_g1_i1	RBX1_SALSA^RBX1_SALSA^Q:80-457,H:6-107^67.46%ID^E:5.63e-51^RecName: Full=RING-box protein 1;^Eukaryota; Metazoa; Chordata; Craniata; Vertebrata; Euteleostomi; Actinopterygii; Neopterygii; Teleostei; Protacanthopterygii; Salmoniformes; Salmonidae; Salmoninae; Salmo	TRINITY_DN152_c0_g1_i1.p5	303-401[+]	.	ADY44139.1^ADY44139.1^Q:44-457,H:6-114^63.768%ID^E:2.29e-50^.^.	.	.	.	ExpAA=18.31^PredHel=1^Topology=i13-30o	.	.	.	.	CTCTTCCGATCTTTGGCTGATTAATAAACTACTTACAATGAGCGAGCCAATGGATATTGTCGACGATACAAGGGAAACAGAAGTGGACACCCCGAGTACAGTCGCCGCAGTGTCCTCGTCATCTGAAGAAAAGAAACGTTTTGAAATTAAGAAATGGAATGCGGTTGCACTATGGGCATGGGATATAGTTGTAGATAACTGTGCAATCTGCAGAAATCACATAATGGACTTGTGCATTGAATGTCAAGCCAAGGAAAATCAAATGGCTACCAATACTGCAGCTTCTGTGGGTACACGTTCCGATGGGCAACCAGCTGATAACAATCCACCTGAGGAATGTACAGTTGCTTGGGGCCTTTGTAATCACGCATTCCATTTTCATTGTATATCCAGATGGTT…	MGNQLITIHLRNVQLLGAFVITHSIFIVYPDG*
TRINITY_DN152_c0_g1	TRINITY_DN152_c0_g1_i1	RBX1_SALSA^RBX1_SALSA^Q:80-457,H:6-107^67.46%ID^E:5.63e-51^RecName: Full=RING-box protein 1;^Eukaryota; Metazoa; Chordata; Craniata; Vertebrata; Euteleostomi; Actinopterygii; Neopterygii; Teleostei; Protacanthopterygii; Salmoniformes; Salmonidae; Salmoninae; Salmo	TRINITY_DN152_c0_g1_i1.p6	122-33[-]	.	ADY44139.1^ADY44139.1^Q:44-457,H:6-114^63.768%ID^E:2.29e-50^.^.	.	.	.	.	.	.	.	.	CTCTTCCGATCTTTGGCTGATTAATAAACTACTTACAATGAGCGAGCCAATGGATATTGTCGACGATACAAGGGAAACAGAAGTGGACACCCCGAGTACAGTCGCCGCAGTGTCCTCGTCATCTGAAGAAAAGAAACGTTTTGAAATTAAGAAATGGAATGCGGTTGCACTATGGGCATGGGATATAGTTGTAGATAACTGTGCAATCTGCAGAAATCACATAATGGACTTGTGCATTGAATGTCAAGCCAAGGAAAATCAAATGGCTACCAATACTGCAGCTTCTGTGGGTACACGTTCCGATGGGCAACCAGCTGATAACAATCCACCTGAGGAATGTACAGTTGCTTGGGGCCTTTGTAATCACGCATTCCATTTTCATTGTATATCCAGATGGTT…	MTRTLRRLYSGCPLLFPLYRRQYPLARSL*
TRINITY_DN152_c0_g1	TRINITY_DN152_c0_g1_i2	RBX1_SALSA^RBX1_SALSA^Q:67-444,H:6-107^67.46%ID^E:4.49e-51^RecName: Full=RING-box protein 1;^Eukaryota; Metazoa; Chordata; Craniata; Vertebrata; Euteleostomi; Actinopterygii; Neopterygii; Teleostei; Protacanthopterygii; Salmoniformes; Salmonidae; Salmoninae; Salmo	TRINITY_DN152_c0_g1_i2.p1	1-450[+]	RBX1_SALSA^RBX1_SALSA^Q:23-148,H:6-107^69.048%ID^E:2.48e-55^RecName: Full=RING-box protein 1;^Eukaryota; Metazoa; Chordata; Craniata; Vertebrata; Euteleostomi; Actinopterygii; Neopterygii; Teleostei; Protacanthopterygii; Salmoniformes; Salmonidae; Salmoninae; Salmo	ADY44139.1^ADY44139.1^Q:31-444,H:6-114^63.768%ID^E:2.08e-50^.^.	ADY44139.1^ADY44139.1^Q:17-148,H:3-114^65.909%ID^E:1.56e-56^.^.	PF12861.7^zf-ANAPC11^Anaphase-promoting complex subunit 11 RING-H2 finger^43-83^E:1.4e-05`PF12678.7^zf-rbx1^RING-H2 zinc finger domain^61-139^E:1.6e-21`PF12861.7^zf-ANAPC11^Anaphase-promoting complex subunit 11 RING-H2 finger^100-145^E:1.5e-10`PF13639.6^zf-RING_2^Ring finger domain^111-137^E:2e-07	.	.	.	KEGG:sasa:100136424`KEGG:sasa:106601243`KO:K03868	GO:0031463^cellular_component^Cul3-RING ubiquitin ligase complex`GO:0031464^cellular_component^Cul4A-RING E3 ubiquitin ligase complex`GO:0031465^cellular_component^Cul4B-RING E3 ubiquitin ligase complex`GO:0031467^cellular_component^Cul7-RING ubiquitin ligase complex`GO:0005737^cellular_component^cytoplasm`GO:0005634^cellular_component^nucleus`GO:0019005^cellular_component^SCF ubiquitin ligase co…	GO:0004842^molecular_function^ubiquitin-protein transferase activity`GO:0005680^cellular_component^anaphase-promoting complex`GO:0008270^molecular_function^zinc ion binding	AAATATTTACAGCTTAAACACACAATGAGCGAGCCAATGGATATTGTCGACGATACAAGGGAAACAGAAGTGGACACCCCGAGTACAGTCGCCGCAGTGTCCTCGTCATCTGAAGAAAAGAAACGTTTTGAAATTAAGAAATGGAATGCGGTTGCACTATGGGCATGGGATATAGTTGTAGATAACTGTGCAATCTGCAGAAATCACATAATGGACTTGTGCATTGAATGTCAAGCCAAGGAAAATCAAATGGCTACCAATACTGCAGCTTCTGTGGGTACACGTTCCGATGGGCAACCAGCTGATAACAATCCACCTGAGGAATGTACAGTTGCTTGGGGCCTTTGTAATCACGCATTCCATTTTCATTGTATATCCAGATGGTTGAAAACAAGACAA…	KYLQLKHTMSEPMDIVDDTRETEVDTPSTVAAVSSSSEEKKRFEIKKWNAVALWAWDIVVDNCAICRNHIMDLCIECQAKENQMATNTAASVGTRSDGQPADNNPPEECTVAWGLCNHAFHFHCISRWLKTRQVCPLDNIEWEFQKYGC*
TRINITY_DN152_c0_g1	TRINITY_DN152_c0_g1_i2	RBX1_SALSA^RBX1_SALSA^Q:67-444,H:6-107^67.46%ID^E:4.49e-51^RecName: Full=RING-box protein 1;^Eukaryota; Metazoa; Chordata; Craniata; Vertebrata; Euteleostomi; Actinopterygii; Neopterygii; Teleostei; Protacanthopterygii; Salmoniformes; Salmonidae; Salmoninae; Salmo	TRINITY_DN152_c0_g1_i2.p2	369-157[-]	.	ADY44139.1^ADY44139.1^Q:31-444,H:6-114^63.768%ID^E:2.08e-50^.^.	.	.	.	.	.	.	.	.	AAATATTTACAGCTTAAACACACAATGAGCGAGCCAATGGATATTGTCGACGATACAAGGGAAACAGAAGTGGACACCCCGAGTACAGTCGCCGCAGTGTCCTCGTCATCTGAAGAAAAGAAACGTTTTGAAATTAAGAAATGGAATGCGGTTGCACTATGGGCATGGGATATAGTTGTAGATAACTGTGCAATCTGCAGAAATCACATAATGGACTTGTGCATTGAATGTCAAGCCAAGGAAAATCAAATGGCTACCAATACTGCAGCTTCTGTGGGTACACGTTCCGATGGGCAACCAGCTGATAACAATCCACCTGAGGAATGTACAGTTGCTTGGGGCCTTTGTAATCACGCATTCCATTTTCATTGTATATCCAGATGGTTGAAAACAAGACAA…	MKMECVITKAPSNCTFLRWIVISWLPIGTCTHRSCSIGSHLIFLGLTFNAQVHYVISADCTVIYNYIPCP*
TRINITY_DN152_c0_g1	TRINITY_DN152_c0_g1_i2	RBX1_SALSA^RBX1_SALSA^Q:67-444,H:6-107^67.46%ID^E:4.49e-51^RecName: Full=RING-box protein 1;^Eukaryota; Metazoa; Chordata; Craniata; Vertebrata; Euteleostomi; Actinopterygii; Neopterygii; Teleostei; Protacanthopterygii; Salmoniformes; Salmonidae; Salmoninae; Salmo	TRINITY_DN152_c0_g1_i2.p3	381-500[+]	.	ADY44139.1^ADY44139.1^Q:31-444,H:6-114^63.768%ID^E:2.08e-50^.^.	.	.	.	.	.	.	.	.	AAATATTTACAGCTTAAACACACAATGAGCGAGCCAATGGATATTGTCGACGATACAAGGGAAACAGAAGTGGACACCCCGAGTACAGTCGCCGCAGTGTCCTCGTCATCTGAAGAAAAGAAACGTTTTGAAATTAAGAAATGGAATGCGGTTGCACTATGGGCATGGGATATAGTTGTAGATAACTGTGCAATCTGCAGAAATCACATAATGGACTTGTGCATTGAATGTCAAGCCAAGGAAAATCAAATGGCTACCAATACTGCAGCTTCTGTGGGTACACGTTCCGATGGGCAACCAGCTGATAACAATCCACCTGAGGAATGTACAGTTGCTTGGGGCCTTTGTAATCACGCATTCCATTTTCATTGTATATCCAGATGGTTGAAAACAAGACAA…	MVENKTSVSARQHRMGISKIWMLNKREFVPQYTSCFRIL*
TRINITY_DN152_c0_g1	TRINITY_DN152_c0_g1_i2	RBX1_SALSA^RBX1_SALSA^Q:67-444,H:6-107^67.46%ID^E:4.49e-51^RecName: Full=RING-box protein 1;^Eukaryota; Metazoa; Chordata; Craniata; Vertebrata; Euteleostomi; Actinopterygii; Neopterygii; Teleostei; Protacanthopterygii; Salmoniformes; Salmonidae; Salmoninae; Salmo	TRINITY_DN152_c0_g1_i2.p4	358-254[-]	.	ADY44139.1^ADY44139.1^Q:31-444,H:6-114^63.768%ID^E:2.08e-50^.^.	.	.	.	.	.	.	.	.	AAATATTTACAGCTTAAACACACAATGAGCGAGCCAATGGATATTGTCGACGATACAAGGGAAACAGAAGTGGACACCCCGAGTACAGTCGCCGCAGTGTCCTCGTCATCTGAAGAAAAGAAACGTTTTGAAATTAAGAAATGGAATGCGGTTGCACTATGGGCATGGGATATAGTTGTAGATAACTGTGCAATCTGCAGAAATCACATAATGGACTTGTGCATTGAATGTCAAGCCAAGGAAAATCAAATGGCTACCAATACTGCAGCTTCTGTGGGTACACGTTCCGATGGGCAACCAGCTGATAACAATCCACCTGAGGAATGTACAGTTGCTTGGGGCCTTTGTAATCACGCATTCCATTTTCATTGTATATCCAGATGGTTGAAAACAAGACAA…	MRDYKGPKQLYIPQVDCYQLVAHRNVYPQKLQYW*
TRINITY_DN152_c0_g1	TRINITY_DN152_c0_g1_i2	RBX1_SALSA^RBX1_SALSA^Q:67-444,H:6-107^67.46%ID^E:4.49e-51^RecName: Full=RING-box protein 1;^Eukaryota; Metazoa; Chordata; Craniata; Vertebrata; Euteleostomi; Actinopterygii; Neopterygii; Teleostei; Protacanthopterygii; Salmoniformes; Salmonidae; Salmoninae; Salmo	TRINITY_DN152_c0_g1_i2.p5	290-388[+]	.	ADY44139.1^ADY44139.1^Q:31-444,H:6-114^63.768%ID^E:2.08e-50^.^.	.	.	.	ExpAA=18.31^PredHel=1^Topology=i13-30o	.	.	.	.	AAATATTTACAGCTTAAACACACAATGAGCGAGCCAATGGATATTGTCGACGATACAAGGGAAACAGAAGTGGACACCCCGAGTACAGTCGCCGCAGTGTCCTCGTCATCTGAAGAAAAGAAACGTTTTGAAATTAAGAAATGGAATGCGGTTGCACTATGGGCATGGGATATAGTTGTAGATAACTGTGCAATCTGCAGAAATCACATAATGGACTTGTGCATTGAATGTCAAGCCAAGGAAAATCAAATGGCTACCAATACTGCAGCTTCTGTGGGTACACGTTCCGATGGGCAACCAGCTGATAACAATCCACCTGAGGAATGTACAGTTGCTTGGGGCCTTTGTAATCACGCATTCCATTTTCATTGTATATCCAGATGGTTGAAAACAAGACAA…	MGNQLITIHLRNVQLLGAFVITHSIFIVYPDG*
TRINITY_DN152_c0_g1	TRINITY_DN152_c0_g1_i2	RBX1_SALSA^RBX1_SALSA^Q:67-444,H:6-107^67.46%ID^E:4.49e-51^RecName: Full=RING-box protein 1;^Eukaryota; Metazoa; Chordata; Craniata; Vertebrata; Euteleostomi; Actinopterygii; Neopterygii; Teleostei; Protacanthopterygii; Salmoniformes; Salmonidae; Salmoninae; Salmo	TRINITY_DN152_c0_g1_i2.p6	109-14[-]	.	ADY44139.1^ADY44139.1^Q:31-444,H:6-114^63.768%ID^E:2.08e-50^.^.	.	.	.	.	.	.	.	.	AAATATTTACAGCTTAAACACACAATGAGCGAGCCAATGGATATTGTCGACGATACAAGGGAAACAGAAGTGGACACCCCGAGTACAGTCGCCGCAGTGTCCTCGTCATCTGAAGAAAAGAAACGTTTTGAAATTAAGAAATGGAATGCGGTTGCACTATGGGCATGGGATATAGTTGTAGATAACTGTGCAATCTGCAGAAATCACATAATGGACTTGTGCATTGAATGTCAAGCCAAGGAAAATCAAATGGCTACCAATACTGCAGCTTCTGTGGGTACACGTTCCGATGGGCAACCAGCTGATAACAATCCACCTGAGGAATGTACAGTTGCTTGGGGCCTTTGTAATCACGCATTCCATTTTCATTGTATATCCAGATGGTTGAAAACAAGACAA…	MTRTLRRLYSGCPLLFPLYRRQYPLARSLCV*
TRINITY_DN170_c0_g1	TRINITY_DN170_c0_g1_i1	.	TRINITY_DN170_c0_g1_i1.p1	96-230[+]	VATL_SCHPO^VATL_SCHPO^Q:17-45,H:82-110^68.966%ID^E:0.00015^RecName: Full=V-type proton ATPase 16 kDa proteolipid subunit;^Eukaryota; Fungi; Dikarya; Ascomycota; Taphrinomycotina; Schizosaccharomycetes; Schizosaccharomycetales; Schizosaccharomycetaceae; Schizosaccharomyces	.	.	.	.	ExpAA=24.43^PredHel=1^Topology=i13-35o	.	KEGG:spo:SPAC1B3.14`KO:K02155	GO:0005783^cellular_component^endoplasmic reticulum`GO:0000329^cellular_component^fungal-type vacuole membrane`GO:0016021^cellular_component^integral component of membrane`GO:0000220^cellular_component^vacuolar proton-transporting V-type ATPase, V0 domain`GO:0046961^molecular_function^proton-transporting ATPase activity, rotational mechanism`GO:0015991^biological_process^ATP hydrolysis coupled pr…	.	TATTAATATTGCATTGATATTTGAGAGATCAGCGACTAGGGCTTTGCTGGTTTTATCGAGATCAATCCACAAAATATATCTTCCAGATTTCCCATATGTATTACACATTATTAAATAATATAAATGACATTATAAATTTTATGCTTGTTTCTGCTTTAAGTGGATTTATGCACTTGGGTGGCGGATTATCTGTTGGCATAGCTGGTCTAGCTGCCGGATATGCTATTGGCG	MYYTLLNNINDIINFMLVSALSGFMHLGGGLSVGIAGLAAGYAIG
TRINITY_DN170_c0_g1	TRINITY_DN170_c0_g1_i1	.	TRINITY_DN170_c0_g1_i1.p2	229-101[-]	.	.	.	.	.	.	.	.	.	.	TATTAATATTGCATTGATATTTGAGAGATCAGCGACTAGGGCTTTGCTGGTTTTATCGAGATCAATCCACAAAATATATCTTCCAGATTTCCCATATGTATTACACATTATTAAATAATATAAATGACATTATAAATTTTATGCTTGTTTCTGCTTTAAGTGGATTTATGCACTTGGGTGGCGGATTATCTGTTGGCATAGCTGGTCTAGCTGCCGGATATGCTATTGGCG	PIAYPAARPAMPTDNPPPKCINPLKAETSIKFIMSFILFNNV*
TRINITY_DN170_c0_g1	TRINITY_DN170_c0_g1_i1	.	TRINITY_DN170_c0_g1_i1.p3	2-118[+]	.	.	.	.	.	.	.	.	.	.	TATTAATATTGCATTGATATTTGAGAGATCAGCGACTAGGGCTTTGCTGGTTTTATCGAGATCAATCCACAAAATATATCTTCCAGATTTCCCATATGTATTACACATTATTAAATAATATAAATGACATTATAAATTTTATGCTTGTTTCTGCTTTAAGTGGATTTATGCACTTGGGTGGCGGATTATCTGTTGGCATAGCTGGTCTAGCTGCCGGATATGCTATTGGCG	INIALIFERSATRALLVLSRSIHKIYLPDFPYVLHIIK*
TRINITY_DN170_c0_g1	TRINITY_DN170_c0_g1_i1	.	TRINITY_DN170_c0_g1_i1.p4	108-1[-]	.	.	.	.	.	.	.	.	.	.	TATTAATATTGCATTGATATTTGAGAGATCAGCGACTAGGGCTTTGCTGGTTTTATCGAGATCAATCCACAAAATATATCTTCCAGATTTCCCATATGTATTACACATTATTAAATAATATAAATGACATTATAAATTTTATGCTTGTTTCTGCTTTAAGTGGATTTATGCACTTGGGTGGCGGATTATCTGTTGGCATAGCTGGTCTAGCTGCCGGATATGCTATTGGCG	MCNTYGKSGRYILWIDLDKTSKALVADLSNINAILI
TRINITY_DN170_c0_g1	TRINITY_DN170_c0_g1_i2	.	TRINITY_DN170_c0_g1_i2.p1	388-639[+]	VATL_SCHPO^VATL_SCHPO^Q:61-84,H:87-110^79.167%ID^E:0.000304^RecName: Full=V-type proton ATPase 16 kDa proteolipid subunit;^Eukaryota; Fungi; Dikarya; Ascomycota; Taphrinomycotina; Schizosaccharomycetes; Schizosaccharomycetales; Schizosaccharomycetaceae; Schizosaccharomyces	CAJ00235.1^CAJ00235.1^Q:378-232,H:640-688^61.224%ID^E:8.08e-10^.^.	.	.	.	ExpAA=26.81^PredHel=1^Topology=i61-83o	.	KEGG:spo:SPAC1B3.14`KO:K02155	GO:0005783^cellular_component^endoplasmic reticulum`GO:0000329^cellular_component^fungal-type vacuole membrane`GO:0016021^cellular_component^integral component of membrane`GO:0000220^cellular_component^vacuolar proton-transporting V-type ATPase, V0 domain`GO:0046961^molecular_function^proton-transporting ATPase activity, rotational mechanism`GO:0015991^biological_process^ATP hydrolysis coupled pr…	.	CATCCACTTCCATAGGGGAAAAATAATAAAATTTGCGCGTGTTGTAAAAAAGTAGCACTGTTTATTTATTTCTTCCATGGGGGAAAAATAATAAAATTTGCTTCACCGTTGGCTCGGGAGCATCATTACGTAAACGTAAAGGCATGTACGCACACTTCGATACATTAATAGGCAAGCCGTTGAAACATGTCCATCTAAGACACGATGTCAATATTTGATTGCATGATATCAGTCTAAATTCGACCTAATTGCTAGCCAAATTTTAAGATCATCTACATACAAAAGTGAATTTGAACTCAAGATACCAGGTAAATCGATCACATAAATACAGAATAGCAGTGGACCCAATACCGAACTTTGAAAGACGCCAGCATGAACGAACTATAAATGAGAAAAATA…	MRKILLRNGWTYEEAKYAISRVLSVLSRAIHKIYFQISHVYYTFLNNINDIINFMLVSALSGFMHLGGGLSVGIAGLAAGYAIG
TRINITY_DN170_c0_g1	TRINITY_DN170_c0_g1_i2	.	TRINITY_DN170_c0_g1_i2.p2	517-269[-]	.	CAJ00235.1^CAJ00235.1^Q:378-232,H:640-688^61.224%ID^E:8.08e-10^.^.	.	.	.	ExpAA=24.78^PredHel=1^Topology=o24-46i	.	.	.	.	CATCCACTTCCATAGGGGAAAAATAATAAAATTTGCGCGTGTTGTAAAAAAGTAGCACTGTTTATTTATTTCTTCCATGGGGGAAAAATAATAAAATTTGCTTCACCGTTGGCTCGGGAGCATCATTACGTAAACGTAAAGGCATGTACGCACACTTCGATACATTAATAGGCAAGCCGTTGAAACATGTCCATCTAAGACACGATGTCAATATTTGATTGCATGATATCAGTCTAAATTCGACCTAATTGCTAGCCAAATTTTAAGATCATCTACATACAAAAGTGAATTTGAACTCAAGATACCAGGTAAATCGATCACATAAATACAGAATAGCAGTGGACCCAATACCGAACTTTGAAAGACGCCAGCATGAACGAACTATAAATGAGAAAAATA…	MCNTHGKSGNIFYGLLSIKPTKPSILHILLPRMSTHFLIVFFSFIVRSCWRLSKFGIGSTAILYLCDRFTWYLEFKFTFVCR*
TRINITY_DN170_c0_g1	TRINITY_DN170_c0_g1_i2	.	TRINITY_DN170_c0_g1_i2.p3	638-510[-]	.	CAJ00235.1^CAJ00235.1^Q:378-232,H:640-688^61.224%ID^E:8.08e-10^.^.	.	.	.	.	.	.	.	.	CATCCACTTCCATAGGGGAAAAATAATAAAATTTGCGCGTGTTGTAAAAAAGTAGCACTGTTTATTTATTTCTTCCATGGGGGAAAAATAATAAAATTTGCTTCACCGTTGGCTCGGGAGCATCATTACGTAAACGTAAAGGCATGTACGCACACTTCGATACATTAATAGGCAAGCCGTTGAAACATGTCCATCTAAGACACGATGTCAATATTTGATTGCATGATATCAGTCTAAATTCGACCTAATTGCTAGCCAAATTTTAAGATCATCTACATACAAAAGTGAATTTGAACTCAAGATACCAGGTAAATCGATCACATAAATACAGAATAGCAGTGGACCCAATACCGAACTTTGAAAGACGCCAGCATGAACGAACTATAAATGAGAAAAATA…	PIAYPAARPAMPTDNPPPKCINPLKAETSIKFIMSFILFKNV*
TRINITY_DN170_c0_g1	TRINITY_DN170_c0_g1_i2	.	TRINITY_DN170_c0_g1_i2.p4	410-523[+]	.	CAJ00235.1^CAJ00235.1^Q:378-232,H:640-688^61.224%ID^E:8.08e-10^.^.	.	.	.	.	.	.	.	.	CATCCACTTCCATAGGGGAAAAATAATAAAATTTGCGCGTGTTGTAAAAAAGTAGCACTGTTTATTTATTTCTTCCATGGGGGAAAAATAATAAAATTTGCTTCACCGTTGGCTCGGGAGCATCATTACGTAAACGTAAAGGCATGTACGCACACTTCGATACATTAATAGGCAAGCCGTTGAAACATGTCCATCTAAGACACGATGTCAATATTTGATTGCATGATATCAGTCTAAATTCGACCTAATTGCTAGCCAAATTTTAAGATCATCTACATACAAAAGTGAATTTGAACTCAAGATACCAGGTAAATCGATCACATAAATACAGAATAGCAGTGGACCCAATACCGAACTTTGAAAGACGCCAGCATGAACGAACTATAAATGAGAAAAATA…	MGGHTRKQNMQYRGFCRFYREQSIKYISRFPMCITHF*
TRINITY_DN156_c0_g1	TRINITY_DN156_c0_g1_i1	MTMR6_HUMAN^MTMR6_HUMAN^Q:834-2012,H:141-460^35%ID^E:3.13e-60^RecName: Full=Myotubularin-related protein 6;^Eukaryota; Metazoa; Chordata; Craniata; Vertebrata; Euteleostomi; Mammalia; Eutheria; Euarchontoglires; Primates; Haplorrhini; Catarrhini; Hominidae; Homo	TRINITY_DN156_c0_g1_i1.p1	117-2849[+]	MTMR6_HUMAN^MTMR6_HUMAN^Q:253-681,H:155-502^33.485%ID^E:5.84e-62^RecName: Full=Myotubularin-related protein 6;^Eukaryota; Metazoa; Chordata; Craniata; Vertebrata; Euteleostomi; Mammalia; Eutheria; Euarchontoglires; Primates; Haplorrhini; Catarrhini; Hominidae; Homo	EYC03982.1^EYC03982.1^Q:876-2174,H:196-548^30.717%ID^E:1.08e-51^.^.	EYC03982.1^EYC03982.1^Q:254-760,H:196-620^28.463%ID^E:3.62e-54^.^.	PF06602.14^Myotub-related^Myotubularin-like phosphatase domain^250-617^E:1.1e-78	.	.	ENOG410XPTU^Myotubularin related protein	KEGG:hsa:9107`KO:K18083	GO:0005737^cellular_component^cytoplasm`GO:0005829^cellular_component^cytosol`GO:0005635^cellular_component^nuclear envelope`GO:0015269^molecular_function^calcium-activated potassium channel activity`GO:0052629^molecular_function^phosphatidylinositol-3,5-bisphosphate 3-phosphatase activity`GO:0106018^molecular_function^phosphatidylinositol-3,5-bisphosphate phosphatase activity`GO:0004438^molecula…	.	GATTAATAAACTACTTACAATGAACAACGTTACTGTTTGATTATTGTTTGCTATTGTCAGGTTTTTCCAAATTGTTAGTGTAATAATAATGCTGACCTTGTCAGACTCTTACTATCATGACTACCCCCAATAAAGACTTCAGCGATAAAGATAAGCTTGAAAGCAATATCACCGATATTAGCGATATTTTAGTTTGTTTGCCCTACATATGTAATCGGAATGTCTATCTAAATCTGAACGAGGAAATCAAAAATATTGGACCAGACCTTTGTTTTGATAGTTTTAAAAGAGATACTATCATCAGTTTAAATAATAATACTGAAGCCGTAGTAACTATTCGATCTACGAGGATCTTGATAACGAACCATCCTTTGAATATTAAAACTGATTGCAATGGCC…	MTTPNKDFSDKDKLESNITDISDILVCLPYICNRNVYLNLNEEIKNIGPDLCFDSFKRDTIISLNNNTEAVVTIRSTRILITNHPLNIKTDCNGRDADVNNEPLLTLLFEIGINDQVIQRSFSLEIALLNDWAVLSAQVGGFPLWLEWKTLMSVVIIFKSNSERQSFLSDLKAKYLSQWTKFNINGLSPDKLSLSSMVVSNTNAEGNDYRDRNMPNCTLALEDDETIDGLKVSHDRVEENIHYNWVSISNDGLCPTYPKKVYVPKRSVDPSLKLVKECASFRSEGRFPVLSYYHRESNVALCRASQPLIGFTGKSVADRIHLLNIADGKRLLIADLRPKLNALANRAQGKGYESERDYEFVDYKFYGLENIHVIRDAWYECFAHLKQPTKLNIFNRSQD…
TRINITY_DN156_c0_g1	TRINITY_DN156_c0_g1_i1	MTMR6_HUMAN^MTMR6_HUMAN^Q:834-2012,H:141-460^35%ID^E:3.13e-60^RecName: Full=Myotubularin-related protein 6;^Eukaryota; Metazoa; Chordata; Craniata; Vertebrata; Euteleostomi; Mammalia; Eutheria; Euarchontoglires; Primates; Haplorrhini; Catarrhini; Hominidae; Homo	TRINITY_DN156_c0_g1_i1.p2	571-224[-]	.	EYC03982.1^EYC03982.1^Q:876-2174,H:196-548^30.717%ID^E:1.08e-51^.^.	.	.	.	ExpAA=19.25^PredHel=1^Topology=o74-96i	.	.	.	.	GATTAATAAACTACTTACAATGAACAACGTTACTGTTTGATTATTGTTTGCTATTGTCAGGTTTTTCCAAATTGTTAGTGTAATAATAATGCTGACCTTGTCAGACTCTTACTATCATGACTACCCCCAATAAAGACTTCAGCGATAAAGATAAGCTTGAAAGCAATATCACCGATATTAGCGATATTTTAGTTTGTTTGCCCTACATATGTAATCGGAATGTCTATCTAAATCTGAACGAGGAAATCAAAAATATTGGACCAGACCTTTGTTTTGATAGTTTTAAAAGAGATACTATCATCAGTTTAAATAATAATACTGAAGCCGTAGTAACTATTCGATCTACGAGGATCTTGATAACGAACCATCCTTTGAATATTAAAACTGATTGCAATGGCC…	MSVFHSSHNGKPPTCAERTAQSLSKAISKLNDLCITWSLIPISNSKVNSGSLFTSASRPLQSVLIFKGWFVIKILVDRIVTTASVLLFKLMIVSLLKLSKQRSGPIFLISSFRFR*
TRINITY_DN156_c0_g1	TRINITY_DN156_c0_g1_i1	MTMR6_HUMAN^MTMR6_HUMAN^Q:834-2012,H:141-460^35%ID^E:3.13e-60^RecName: Full=Myotubularin-related protein 6;^Eukaryota; Metazoa; Chordata; Craniata; Vertebrata; Euteleostomi; Mammalia; Eutheria; Euarchontoglires; Primates; Haplorrhini; Catarrhini; Hominidae; Homo	TRINITY_DN156_c0_g1_i1.p3	2502-2317[-]	.	EYC03982.1^EYC03982.1^Q:876-2174,H:196-548^30.717%ID^E:1.08e-51^.^.	.	.	.	.	.	.	.	.	GATTAATAAACTACTTACAATGAACAACGTTACTGTTTGATTATTGTTTGCTATTGTCAGGTTTTTCCAAATTGTTAGTGTAATAATAATGCTGACCTTGTCAGACTCTTACTATCATGACTACCCCCAATAAAGACTTCAGCGATAAAGATAAGCTTGAAAGCAATATCACCGATATTAGCGATATTTTAGTTTGTTTGCCCTACATATGTAATCGGAATGTCTATCTAAATCTGAACGAGGAAATCAAAAATATTGGACCAGACCTTTGTTTTGATAGTTTTAAAAGAGATACTATCATCAGTTTAAATAATAATACTGAAGCCGTAGTAACTATTCGATCTACGAGGATCTTGATAACGAACCATCCTTTGAATATTAAAACTGATTGCAATGGCC…	MNCFSANYFDFLHKHHHRRVLYIEMMKSNPLQKQYLTYPYYCYSCCRYCYHCHYCMNYQTE*
TRINITY_DN156_c0_g1	TRINITY_DN156_c0_g1_i1	MTMR6_HUMAN^MTMR6_HUMAN^Q:834-2012,H:141-460^35%ID^E:3.13e-60^RecName: Full=Myotubularin-related protein 6;^Eukaryota; Metazoa; Chordata; Craniata; Vertebrata; Euteleostomi; Mammalia; Eutheria; Euarchontoglires; Primates; Haplorrhini; Catarrhini; Hominidae; Homo	TRINITY_DN156_c0_g1_i1.p4	2080-2226[+]	.	EYC03982.1^EYC03982.1^Q:876-2174,H:196-548^30.717%ID^E:1.08e-51^.^.	.	.	.	.	.	.	.	.	GATTAATAAACTACTTACAATGAACAACGTTACTGTTTGATTATTGTTTGCTATTGTCAGGTTTTTCCAAATTGTTAGTGTAATAATAATGCTGACCTTGTCAGACTCTTACTATCATGACTACCCCCAATAAAGACTTCAGCGATAAAGATAAGCTTGAAAGCAATATCACCGATATTAGCGATATTTTAGTTTGTTTGCCCTACATATGTAATCGGAATGTCTATCTAAATCTGAACGAGGAAATCAAAAATATTGGACCAGACCTTTGTTTTGATAGTTTTAAAAGAGATACTATCATCAGTTTAAATAATAATACTGAAGCCGTAGTAACTATTCGATCTACGAGGATCTTGATAACGAACCATCCTTTGAATATTAAAACTGATTGCAATGGCC…	MTQIAYLYYFCLALRVSRSGRKCILAIRQLGCAAIKTVGYHIYNSILV*
TRINITY_DN156_c0_g1	TRINITY_DN156_c0_g1_i1	MTMR6_HUMAN^MTMR6_HUMAN^Q:834-2012,H:141-460^35%ID^E:3.13e-60^RecName: Full=Myotubularin-related protein 6;^Eukaryota; Metazoa; Chordata; Craniata; Vertebrata; Euteleostomi; Mammalia; Eutheria; Euarchontoglires; Primates; Haplorrhini; Catarrhini; Hominidae; Homo	TRINITY_DN156_c0_g1_i1.p5	2824-2681[-]	.	EYC03982.1^EYC03982.1^Q:876-2174,H:196-548^30.717%ID^E:1.08e-51^.^.	.	.	.	.	.	.	.	.	GATTAATAAACTACTTACAATGAACAACGTTACTGTTTGATTATTGTTTGCTATTGTCAGGTTTTTCCAAATTGTTAGTGTAATAATAATGCTGACCTTGTCAGACTCTTACTATCATGACTACCCCCAATAAAGACTTCAGCGATAAAGATAAGCTTGAAAGCAATATCACCGATATTAGCGATATTTTAGTTTGTTTGCCCTACATATGTAATCGGAATGTCTATCTAAATCTGAACGAGGAAATCAAAAATATTGGACCAGACCTTTGTTTTGATAGTTTTAAAAGAGATACTATCATCAGTTTAAATAATAATACTGAAGCCGTAGTAACTATTCGATCTACGAGGATCTTGATAACGAACCATCCTTTGAATATTAAAACTGATTGCAATGGCC…	MNKLVLFRIILPLLPVLVTFMEELVHPLFRISSPAPASSMLQYLLLV*
TRINITY_DN156_c0_g1	TRINITY_DN156_c0_g1_i1	MTMR6_HUMAN^MTMR6_HUMAN^Q:834-2012,H:141-460^35%ID^E:3.13e-60^RecName: Full=Myotubularin-related protein 6;^Eukaryota; Metazoa; Chordata; Craniata; Vertebrata; Euteleostomi; Mammalia; Eutheria; Euarchontoglires; Primates; Haplorrhini; Catarrhini; Hominidae; Homo	TRINITY_DN156_c0_g1_i1.p6	1268-1134[-]	.	EYC03982.1^EYC03982.1^Q:876-2174,H:196-548^30.717%ID^E:1.08e-51^.^.	.	.	.	ExpAA=18.20^PredHel=1^Topology=o13-35i	.	.	.	.	GATTAATAAACTACTTACAATGAACAACGTTACTGTTTGATTATTGTTTGCTATTGTCAGGTTTTTCCAAATTGTTAGTGTAATAATAATGCTGACCTTGTCAGACTCTTACTATCATGACTACCCCCAATAAAGACTTCAGCGATAAAGATAAGCTTGAAAGCAATATCACCGATATTAGCGATATTTTAGTTTGTTTGCCCTACATATGTAATCGGAATGTCTATCTAAATCTGAACGAGGAAATCAAAAATATTGGACCAGACCTTTGTTTTGATAGTTTTAAAAGAGATACTATCATCAGTTTAAATAATAATACTGAAGCCGTAGTAACTATTCGATCTACGAGGATCTTGATAACGAACCATCCTTTGAATATTAAAACTGATTGCAATGGCC…	MSKAFIPGVSNHMYVFQSIKFIVHKLVVAFRFVAFSLSTICKCI*
TRINITY_DN156_c0_g1	TRINITY_DN156_c0_g1_i1	MTMR6_HUMAN^MTMR6_HUMAN^Q:834-2012,H:141-460^35%ID^E:3.13e-60^RecName: Full=Myotubularin-related protein 6;^Eukaryota; Metazoa; Chordata; Craniata; Vertebrata; Euteleostomi; Mammalia; Eutheria; Euarchontoglires; Primates; Haplorrhini; Catarrhini; Hominidae; Homo	TRINITY_DN156_c0_g1_i1.p7	2242-2373[+]	.	EYC03982.1^EYC03982.1^Q:876-2174,H:196-548^30.717%ID^E:1.08e-51^.^.	.	.	.	ExpAA=19.27^PredHel=1^Topology=i20-42o	.	.	.	.	GATTAATAAACTACTTACAATGAACAACGTTACTGTTTGATTATTGTTTGCTATTGTCAGGTTTTTCCAAATTGTTAGTGTAATAATAATGCTGACCTTGTCAGACTCTTACTATCATGACTACCCCCAATAAAGACTTCAGCGATAAAGATAAGCTTGAAAGCAATATCACCGATATTAGCGATATTTTAGTTTGTTTGCCCTACATATGTAATCGGAATGTCTATCTAAATCTGAACGAGGAAATCAAAAATATTGGACCAGACCTTTGTTTTGATAGTTTTAAAAGAGATACTATCATCAGTTTAAATAATAATACTGAAGCCGTAGTAACTATTCGATCTACGAGGATCTTGATAACGAACCATCCTTTGAATATTAAAACTGATTGCAATGGCC…	MHCSNIIIVSMLSFNIVKRLQLRSLLLRLIIHAVMAMVAITTT*
TRINITY_DN156_c0_g1	TRINITY_DN156_c0_g1_i1	MTMR6_HUMAN^MTMR6_HUMAN^Q:834-2012,H:141-460^35%ID^E:3.13e-60^RecName: Full=Myotubularin-related protein 6;^Eukaryota; Metazoa; Chordata; Craniata; Vertebrata; Euteleostomi; Mammalia; Eutheria; Euarchontoglires; Primates; Haplorrhini; Catarrhini; Hominidae; Homo	TRINITY_DN156_c0_g1_i1.p8	1450-1578[+]	.	EYC03982.1^EYC03982.1^Q:876-2174,H:196-548^30.717%ID^E:1.08e-51^.^.	.	.	.	.	.	.	.	.	GATTAATAAACTACTTACAATGAACAACGTTACTGTTTGATTATTGTTTGCTATTGTCAGGTTTTTCCAAATTGTTAGTGTAATAATAATGCTGACCTTGTCAGACTCTTACTATCATGACTACCCCCAATAAAGACTTCAGCGATAAAGATAAGCTTGAAAGCAATATCACCGATATTAGCGATATTTTAGTTTGTTTGCCCTACATATGTAATCGGAATGTCTATCTAAATCTGAACGAGGAAATCAAAAATATTGGACCAGACCTTTGTTTTGATAGTTTTAAAAGAGATACTATCATCAGTTTAAATAATAATACTGAAGCCGTAGTAACTATTCGATCTACGAGGATCTTGATAACGAACCATCCTTTGAATATTAAAACTGATTGCAATGGCC…	MSIVYYTCPIVLPNECFRPPLSSPLLILCLVLKTDEIISVIY*
TRINITY_DN156_c0_g1	TRINITY_DN156_c0_g1_i1	MTMR6_HUMAN^MTMR6_HUMAN^Q:834-2012,H:141-460^35%ID^E:3.13e-60^RecName: Full=Myotubularin-related protein 6;^Eukaryota; Metazoa; Chordata; Craniata; Vertebrata; Euteleostomi; Mammalia; Eutheria; Euarchontoglires; Primates; Haplorrhini; Catarrhini; Hominidae; Homo	TRINITY_DN156_c0_g1_i1.p9	2010-1882[-]	.	EYC03982.1^EYC03982.1^Q:876-2174,H:196-548^30.717%ID^E:1.08e-51^.^.	.	.	.	.	.	.	.	.	GATTAATAAACTACTTACAATGAACAACGTTACTGTTTGATTATTGTTTGCTATTGTCAGGTTTTTCCAAATTGTTAGTGTAATAATAATGCTGACCTTGTCAGACTCTTACTATCATGACTACCCCCAATAAAGACTTCAGCGATAAAGATAAGCTTGAAAGCAATATCACCGATATTAGCGATATTTTAGTTTGTTTGCCCTACATATGTAATCGGAATGTCTATCTAAATCTGAACGAGGAAATCAAAAATATTGGACCAGACCTTTGTTTTGATAGTTTTAAAAGAGATACTATCATCAGTTTAAATAATAATACTGAAGCCGTAGTAACTATTCGATCTACGAGGATCTTGATAACGAACCATCCTTTGAATATTAAAACTGATTGCAATGGCC…	MSSTLDSVDAVRTVFARWHCFHENRYSQNDMKSHVNRLASLA*
TRINITY_DN156_c0_g1	TRINITY_DN156_c0_g1_i1	MTMR6_HUMAN^MTMR6_HUMAN^Q:834-2012,H:141-460^35%ID^E:3.13e-60^RecName: Full=Myotubularin-related protein 6;^Eukaryota; Metazoa; Chordata; Craniata; Vertebrata; Euteleostomi; Mammalia; Eutheria; Euarchontoglires; Primates; Haplorrhini; Catarrhini; Hominidae; Homo	TRINITY_DN156_c0_g1_i1.p10	1647-1525[-]	.	EYC03982.1^EYC03982.1^Q:876-2174,H:196-548^30.717%ID^E:1.08e-51^.^.	.	.	.	.	.	.	.	.	GATTAATAAACTACTTACAATGAACAACGTTACTGTTTGATTATTGTTTGCTATTGTCAGGTTTTTCCAAATTGTTAGTGTAATAATAATGCTGACCTTGTCAGACTCTTACTATCATGACTACCCCCAATAAAGACTTCAGCGATAAAGATAAGCTTGAAAGCAATATCACCGATATTAGCGATATTTTAGTTTGTTTGCCCTACATATGTAATCGGAATGTCTATCTAAATCTGAACGAGGAAATCAAAAATATTGGACCAGACCTTTGTTTTGATAGTTTTAAAAGAGATACTATCATCAGTTTAAATAATAATACTGAAGCCGTAGTAACTATTCGATCTACGAGGATCTTGATAACGAACCATCCTTTGAATATTAAAACTGATTGCAATGGCC…	MDLSLVEPKNTPDLSDPIRHYNVLIYYRNYFVRFQHQAQN*
TRINITY_DN156_c0_g1	TRINITY_DN156_c0_g1_i1	MTMR6_HUMAN^MTMR6_HUMAN^Q:834-2012,H:141-460^35%ID^E:3.13e-60^RecName: Full=Myotubularin-related protein 6;^Eukaryota; Metazoa; Chordata; Craniata; Vertebrata; Euteleostomi; Mammalia; Eutheria; Euarchontoglires; Primates; Haplorrhini; Catarrhini; Hominidae; Homo	TRINITY_DN156_c0_g1_i1.p11	1138-1236[+]	.	EYC03982.1^EYC03982.1^Q:876-2174,H:196-548^30.717%ID^E:1.08e-51^.^.	.	.	.	.	.	.	.	.	GATTAATAAACTACTTACAATGAACAACGTTACTGTTTGATTATTGTTTGCTATTGTCAGGTTTTTCCAAATTGTTAGTGTAATAATAATGCTGACCTTGTCAGACTCTTACTATCATGACTACCCCCAATAAAGACTTCAGCGATAAAGATAAGCTTGAAAGCAATATCACCGATATTAGCGATATTTTAGTTTGTTTGCCCTACATATGTAATCGGAATGTCTATCTAAATCTGAACGAGGAAATCAAAAATATTGGACCAGACCTTTGTTTTGATAGTTTTAAAAGAGATACTATCATCAGTTTAAATAATAATACTGAAGCCGTAGTAACTATTCGATCTACGAGGATCTTGATAACGAACCATCCTTTGAATATTAAAACTGATTGCAATGGCC…	MHLQIVLKEKATNLNATTSLWTINFMDWKTYM*
TRINITY_DN156_c0_g1	TRINITY_DN156_c0_g1_i1	MTMR6_HUMAN^MTMR6_HUMAN^Q:834-2012,H:141-460^35%ID^E:3.13e-60^RecName: Full=Myotubularin-related protein 6;^Eukaryota; Metazoa; Chordata; Craniata; Vertebrata; Euteleostomi; Mammalia; Eutheria; Euarchontoglires; Primates; Haplorrhini; Catarrhini; Hominidae; Homo	TRINITY_DN156_c0_g1_i1.p12	1029-931[-]	.	EYC03982.1^EYC03982.1^Q:876-2174,H:196-548^30.717%ID^E:1.08e-51^.^.	.	.	.	.	.	.	.	.	GATTAATAAACTACTTACAATGAACAACGTTACTGTTTGATTATTGTTTGCTATTGTCAGGTTTTTCCAAATTGTTAGTGTAATAATAATGCTGACCTTGTCAGACTCTTACTATCATGACTACCCCCAATAAAGACTTCAGCGATAAAGATAAGCTTGAAAGCAATATCACCGATATTAGCGATATTTTAGTTTGTTTGCCCTACATATGTAATCGGAATGTCTATCTAAATCTGAACGAGGAAATCAAAAATATTGGACCAGACCTTTGTTTTGATAGTTTTAAAAGAGATACTATCATCAGTTTAAATAATAATACTGAAGCCGTAGTAACTATTCGATCTACGAGGATCTTGATAACGAACCATCCTTTGAATATTAAAACTGATTGCAATGGCC…	MLYIMPHYFPCDNNLKLEIVLRFENLHTPLLV*
TRINITY_DN156_c0_g1	TRINITY_DN156_c0_g1_i1	MTMR6_HUMAN^MTMR6_HUMAN^Q:834-2012,H:141-460^35%ID^E:3.13e-60^RecName: Full=Myotubularin-related protein 6;^Eukaryota; Metazoa; Chordata; Craniata; Vertebrata; Euteleostomi; Mammalia; Eutheria; Euarchontoglires; Primates; Haplorrhini; Catarrhini; Hominidae; Homo	TRINITY_DN156_c0_g1_i1.p13	1439-1528[+]	.	EYC03982.1^EYC03982.1^Q:876-2174,H:196-548^30.717%ID^E:1.08e-51^.^.	.	.	.	.	.	.	.	.	GATTAATAAACTACTTACAATGAACAACGTTACTGTTTGATTATTGTTTGCTATTGTCAGGTTTTTCCAAATTGTTAGTGTAATAATAATGCTGACCTTGTCAGACTCTTACTATCATGACTACCCCCAATAAAGACTTCAGCGATAAAGATAAGCTTGAAAGCAATATCACCGATATTAGCGATATTTTAGTTTGTTTGCCCTACATATGTAATCGGAATGTCTATCTAAATCTGAACGAGGAAATCAAAAATATTGGACCAGACCTTTGTTTTGATAGTTTTAAAAGAGATACTATCATCAGTTTAAATAATAATACTGAAGCCGTAGTAACTATTCGATCTACGAGGATCTTGATAACGAACCATCCTTTGAATATTAAAACTGATTGCAATGGCC…	MAFSCLSFITRVQLSCQTNVFDHLCHHRY*
TRINITY_DN156_c0_g1	TRINITY_DN156_c0_g1_i1	MTMR6_HUMAN^MTMR6_HUMAN^Q:834-2012,H:141-460^35%ID^E:3.13e-60^RecName: Full=Myotubularin-related protein 6;^Eukaryota; Metazoa; Chordata; Craniata; Vertebrata; Euteleostomi; Mammalia; Eutheria; Euarchontoglires; Primates; Haplorrhini; Catarrhini; Hominidae; Homo	TRINITY_DN156_c0_g1_i1.p14	1909-1998[+]	.	EYC03982.1^EYC03982.1^Q:876-2174,H:196-548^30.717%ID^E:1.08e-51^.^.	.	.	.	.	.	.	.	.	GATTAATAAACTACTTACAATGAACAACGTTACTGTTTGATTATTGTTTGCTATTGTCAGGTTTTTCCAAATTGTTAGTGTAATAATAATGCTGACCTTGTCAGACTCTTACTATCATGACTACCCCCAATAAAGACTTCAGCGATAAAGATAAGCTTGAAAGCAATATCACCGATATTAGCGATATTTTAGTTTGTTTGCCCTACATATGTAATCGGAATGTCTATCTAAATCTGAACGAGGAAATCAAAAATATTGGACCAGACCTTTGTTTTGATAGTTTTAAAAGAGATACTATCATCAGTTTAAATAATAATACTGAAGCCGTAGTAACTATTCGATCTACGAGGATCTTGATAACGAACCATCCTTTGAATATTAAAACTGATTGCAATGGCC…	MRFHVVLTISIFVETVPTSEHSSHSVNRI*
TRINITY_DN156_c0_g1	TRINITY_DN156_c0_g1_i1	MTMR6_HUMAN^MTMR6_HUMAN^Q:834-2012,H:141-460^35%ID^E:3.13e-60^RecName: Full=Myotubularin-related protein 6;^Eukaryota; Metazoa; Chordata; Craniata; Vertebrata; Euteleostomi; Mammalia; Eutheria; Euarchontoglires; Primates; Haplorrhini; Catarrhini; Hominidae; Homo	TRINITY_DN156_c0_g1_i1.p15	2288-2199[-]	.	EYC03982.1^EYC03982.1^Q:876-2174,H:196-548^30.717%ID^E:1.08e-51^.^.	.	.	.	.	.	.	.	.	GATTAATAAACTACTTACAATGAACAACGTTACTGTTTGATTATTGTTTGCTATTGTCAGGTTTTTCCAAATTGTTAGTGTAATAATAATGCTGACCTTGTCAGACTCTTACTATCATGACTACCCCCAATAAAGACTTCAGCGATAAAGATAAGCTTGAAAGCAATATCACCGATATTAGCGATATTTTAGTTTGTTTGCCCTACATATGTAATCGGAATGTCTATCTAAATCTGAACGAGGAAATCAAAAATATTGGACCAGACCTTTGTTTTGATAGTTTTAAAAGAGATACTATCATCAGTTTAAATAATAATACTGAAGCCGTAGTAACTATTCGATCTACGAGGATCTTGATAACGAACCATCCTTTGAATATTAAAACTGATTGCAATGGCC…	MLKDSIETIIMFEQCIPYNASYTRIELYM*
[truncated: 182,843 more rows]
