# Supplementary material for: The genome, transcriptome, and proteome of the fish parasite Pomphorhynchus laevis (Acanthocephala)
Source: PLoS One. 2020 Jun 23;15(6):e0232973. doi: 10.1371/journal.pone.0232973 (PMC7310846; doi:10.1371/journal.pone.0232973)
Supplement: S8 Table — Analysis including the monogonont B. manjavacas and the bdelloid R. magnacalcarata, besides P. laevis. (XLSX) [file pone.0232973.s008.xlsx]

## Sheet: S.8-OrthoVenn-Analysis-enriched
Group	GO ID	Name	Namespace	p-value		Abbreviations used for species names
P. lae specific	GO:0006090	pyruvate metabolic process	biological_process	0.0026197		P. lae	Pomphorhynchus laevis	Acanthocephala
	GO:0008774	acetaldehyde dehydrogenase (acetylating) activity	molecular_function	0.0115927		R. mag	Rotaria magnacalcarata	Bdelloidea
	GO:0022900	electron transport chain	biological_process	0.0115927		B. man	Brachionus manjavacas	Monogononta
	GO:0050243	pyruvate dehydrogenase (NADP+) activity	molecular_function	0.0115927
	GO:0015976	carbon utilization	biological_process	0.0115927
	GO:0004022	alcohol dehydrogenase (NAD) activity	molecular_function	0.0385117
	GO:0045333	cellular respiration	biological_process	0.0385117
	GO:0008375	acetylglucosaminyltransferase activity	molecular_function	0.0385117
	GO:0019318	hexose metabolic process	biological_process	0.0385117
B. man specific	GO:0003964	RNA-directed DNA polymerase activity	molecular_function	1.93039e-05
	GO:0015074	DNA integration	biological_process	0.00442855
	GO:0004519	endonuclease activity	molecular_function	0.00486093
	GO:0046957	negative phototaxis	biological_process	0.00855667
	GO:0001580	detection of chemical stimulus involved in sensory perception of bitter taste	biological_process	0.00855667
	GO:0010378	temperature compensation of the circadian clock	biological_process	0.00855667
	GO:0034605	cellular response to heat	biological_process	0.00855667
	GO:0050968	detection of chemical stimulus involved in sensory perception of pain	biological_process	0.00855667
	GO:0050960	detection of temperature stimulus involved in thermoception	biological_process	0.00855667
	GO:0034703	cation channel complex	cellular_component	0.0114588
	GO:0007602	phototransduction	biological_process	0.0184615
	GO:0034220	ion transmembrane transport	biological_process	0.0214804
	GO:0015276	ligand-gated ion channel activity	molecular_function	0.0289853
	GO:0043052	thermotaxis	biological_process	0.0358393
	GO:0006278	RNA-dependent DNA replication	biological_process	0.0418709
	GO:0035997	rhabdomere microvillus membrane	cellular_component	0.0418709
	GO:0071454	cellular response to anoxia	biological_process	0.0418709
	GO:0008086	light-activated voltage-gated calcium channel activity	molecular_function	0.0418709
	GO:0005245	voltage-gated calcium channel activity	molecular_function	0.0418709
	GO:0005218	intracellular ligand-gated calcium channel activity	molecular_function	0.0418709
	GO:0008377	light-induced release of internally sequestered calcium ion	biological_process	0.0418709
	GO:0004115	3',5'-cyclic-AMP phosphodiesterase activity	molecular_function	0.0418709
shared by all species	GO:0006412	translation	biological_process	0.00331261
	GO:0004298	threonine-type endopeptidase activity	molecular_function	0.00335411
	GO:0003735	structural constituent of ribosome	molecular_function	0.0138759
	GO:0005840	ribosome	cellular_component	0.0337562
	GO:0005839	proteasome core complex	cellular_component	0.0386553
shared by P. lae and B. man	GO:0001518	voltage-gated sodium channel complex	cellular_component	0.00127883
	GO:0005248	voltage-gated sodium channel activity	molecular_function	0.00127883
	GO:0031453	positive regulation of heterochromatin assembly	biological_process	0.0067722
	GO:0016457	dosage compensation complex assembly involved in dosage compensation by hyperactivation of X chromosome	biological_process	0.0067722
	GO:0009047	dosage compensation by hyperactivation of X chromosome	biological_process	0.0232523
	GO:0016456	X chromosome located dosage compensation complex, transcription activating	cellular_component	0.0232523
	GO:0007549	dosage compensation	biological_process	0.0232523
	GO:0072487	MSL complex	cellular_component	0.0232523
	GO:0031285	regulation of sorocarp stalk cell differentiation	biological_process	0.0358289
	GO:0019228	neuronal action potential	biological_process	0.0358289
	GO:0055080	cation homeostasis	biological_process	0.0358289
	GO:0006952	defense response	biological_process	0.0358289
	GO:0000805	X chromosome	cellular_component	0.0499872
shared by P. lae und R. mag	GO:0005665	DNA-directed RNA polymerase II, core complex	cellular_component	0.00535907
	GO:0019511	peptidyl-proline hydroxylation	biological_process	0.0365903
	GO:0045948	positive regulation of translational initiation	biological_process	0.0365903
shared by B. man und R. mag	GO:0003995	acyl-CoA dehydrogenase activity	molecular_function	0.00879165
	GO:0006783	heme biosynthetic process	biological_process	0.027705
No GO term was enriched for R. mag specific clusters
