# Supplementary material for: The genome, transcriptome, and proteome of the fish parasite Pomphorhynchus laevis (Acanthocephala)
Source: PLoS One. 2020 Jun 23;15(6):e0232973. doi: 10.1371/journal.pone.0232973 (PMC7310846; doi:10.1371/journal.pone.0232973)
Supplement: S9 Table — Analysis including the monogonont B. calyciflorus and the bdelloid A. ricciae, besides P. laevis. (XLSX) [file pone.0232973.s009.xlsx]

## Sheet: S.9-OrthoVenn-Analysis-enriched
Group	GO ID	Name	Namespace	p-value		Abbreviations used for species names
P. lae specific	GO:0006090	pyruvate metabolic process	biological_process	0.00256542		P. lae	Pomphorhynchus laevis	Acanthocephala
	GO:0048542	lymph gland development	biological_process	0.00256542		A. ric	Adineta ricciae	Bdelloidea
	GO:0007157	heterophilic cell-cell adhesion via plasma membrane cell adhesion molecules	biological_process	0.0105218		B. cal	Brachionus calyciflorus	Monogononta
	GO:0045468	regulation of R8 cell spacing in compound eye	biological_process	0.0105218
	GO:0035170	lymph gland crystal cell differentiation	biological_process	0.0114115
	GO:0035167	larval lymph gland hemopoiesis	biological_process	0.0114115
	GO:0035165	embryonic crystal cell differentiation	biological_process	0.0114115
	GO:0035162	embryonic hemopoiesis	biological_process	0.0114115
	GO:0005796	Golgi lumen	cellular_component	0.0114115
	GO:0050243	pyruvate dehydrogenase (NADP+) activity	molecular_function	0.0114115
	GO:0045316	negative regulation of compound eye photoreceptor development	biological_process	0.0114115
	GO:0007478	leg disc morphogenesis	biological_process	0.0114115
	GO:0007473	wing disc proximal/distal pattern formation	biological_process	0.0114115
	GO:0007450	dorsal/ventral pattern formation, imaginal disc	biological_process	0.0114115
	GO:0007447	imaginal disc pattern formation	biological_process	0.0114115
	GO:0050877	neurological system process	biological_process	0.0114115
	GO:0036335	intestinal stem cell homeostasis	biological_process	0.0114115
	GO:0042689	regulation of crystal cell differentiation	biological_process	0.0114115
	GO:0042686	regulation of cardioblast cell fate specification	biological_process	0.0114115
	GO:0060288	formation of a compartment boundary	biological_process	0.0114115
	GO:0046666	retinal cell programmed cell death	biological_process	0.0259435
	GO:0048803	imaginal disc-derived male genitalia morphogenesis	biological_process	0.0259435
	GO:0048052	R1/R6 cell differentiation	biological_process	0.0379498
	GO:0022900	electron transport chain	biological_process	0.0379498
	GO:0035171	lamellocyte differentiation	biological_process	0.0379498
	GO:0050768	negative regulation of neurogenesis	biological_process	0.0379498
	GO:0035157	negative regulation of fusion cell fate specification	biological_process	0.0379498
	GO:0035155	negative regulation of terminal cell fate specification, open tracheal system	biological_process	0.0379498
	GO:0035153	epithelial cell type specification, open tracheal system	biological_process	0.0379498
	GO:0045333	cellular respiration	biological_process	0.0379498
	GO:1900087	positive regulation of G1/S transition of mitotic cell cycle	biological_process	0.0379498
	GO:0007451	dorsal/ventral lineage restriction, imaginal disc	biological_process	0.0379498
	GO:0009608	response to symbiont	biological_process	0.0379498
	GO:0042688	crystal cell differentiation	biological_process	0.0379498
	GO:0035214	eye-antennal disc development	biological_process	0.0379498
	GO:0007521	muscle cell fate determination	biological_process	0.0379498
	GO:0007460	R8 cell fate commitment	biological_process	0.0498552
	GO:0007446	imaginal disc growth	biological_process	0.0498552
	GO:0007252	I-kappaB phosphorylation	biological_process	0.0498552
B. cal specific	GO:0031225	anchored component of membrane	cellular_component	0.00319461
	GO:0003964	RNA-directed DNA polymerase activity	molecular_function	0.00670874
	GO:0015074	DNA integration	biological_process	0.011177
	GO:0004568	chitinase activity	molecular_function	0.0462177
	GO:0040003	chitin-based cuticle development	biological_process	0.0488545
	GO:0004035	alkaline phosphatase activity	molecular_function	0.0488545
A. ric specific	GO:0001676	long-chain fatty acid metabolic process	biological_process	0.0112835
	GO:0004467	long-chain fatty acid-CoA ligase activity	molecular_function	0.0112835
shared by all species	GO:0005732	small nucleolar ribonucleoprotein complex	cellular_component	0.0431362
shared by P. lae and B. cal	GO:0005219	ryanodine-sensitive calcium-release channel activity	molecular_function	0.00353603
	GO:0060047	heart contraction	biological_process	0.0125318
	GO:0086010	membrane depolarization during action potential	biological_process	0.0277882
	GO:0072347	response to anesthetic	biological_process	0.0277882
	GO:0016529	sarcoplasmic reticulum	cellular_component	0.0277882
	GO:0006874	cellular calcium ion homeostasis	biological_process	0.0493492
shared by P. lae and A. ric	GO:0001085	RNA polymerase II transcription factor binding	molecular_function	0.0382872
	GO:0005762	mitochondrial large ribosomal subunit	cellular_component	0.0382872
shared by A. ric and B. cal	GO:0070735	protein-glycine ligase activity	molecular_function	0.0439158
	GO:0018094	protein polyglycylation	biological_process	0.0439158
